# Supplementary material for: CHD8 regulates gut epithelial cell function and affects autism-related behaviors through the gut-brain axis
Source: Transl Psychiatry. 2023 Oct 2;13:305. doi: 10.1038/s41398-023-02611-2 (PMC10545671; doi:10.1038/s41398-023-02611-2)
Supplement: Supplementary file 2 — Supplementary table 1 [file 41398_2023_2611_MOESM2_ESM.xlsx]

## Sheet: df_genes_with_A3
gene	baseMean	log2FoldChange	lfcSE	stat	pvalue	padj
Hspa1a	217.795	2.36107	0.33991	6.94616	3.75e-12	2.82e-08
Hspa1b	346.515	2.28518	0.330167	6.9213	4.48e-12	2.82e-08
Tsc22d3	990.941	0.880959	0.129177	6.81977	9.12e-12	3.82e-08
Mbl2	1133.58	3.94856	0.58499	6.74979	1.48e-11	4.66e-08
Eif1	4443.09	0.733215	0.113011	6.488	8.7e-11	2.19e-07
Gnat3	91.3075	2.73532	0.489608	5.58676	2.31e-08	4.66e-05
Abcc5	207.502	1.16396	0.209085	5.56692	2.59e-08	4.66e-05
Sprr2b	1007.57	2.47317	0.450796	5.48624	4.11e-08	5.77e-05
Rsad1	459.363	1.91022	0.348236	5.48542	4.12e-08	5.77e-05
Sprr2a3	84344	2.72749	0.502273	5.43028	5.63e-08	7.08e-05
Spry4	15.172	1.94622	0.364307	5.34224	9.18e-08	0.000105026
Kctd14	640.214	1.24004	0.236374	5.24611	1.55e-07	0.000162907
P4ha1	167.037	1.97929	0.380514	5.20162	1.98e-07	0.000189608
Sprr2a1	231158	2.49788	0.481744	5.18507	2.16e-07	0.000189608
Sprr2a2	248048	2.49667	0.482302	5.17656	2.26e-07	0.000189608
Gm21451	12.6418	-3.64297	0.714843	-5.09619	3.47e-07	0.000260742
Loxl2	21.4165	-2.73258	0.536524	-5.09311	3.52e-07	0.000260742
Emd	1179.31	0.535476	0.106048	5.04939	4.43e-07	0.000309866
Snx20	590.697	0.748257	0.148657	5.03343	4.82e-07	0.000310769
Vmn2r26	74.6473	3.24724	0.645747	5.02866	4.94e-07	0.000310769
Morf4l1	945.507	0.501764	0.101899	4.92412	8.47e-07	0.000498859
Dao	304.061	1.02302	0.207994	4.91849	8.72e-07	0.000498859
Calm2	7662.39	0.998024	0.204007	4.8921	9.98e-07	0.000545858
AA467197	4899.06	2.23625	0.459952	4.86192	1.16e-06	0.000609559
Id2	481.527	0.822824	0.169567	4.85249	1.22e-06	0.000613686
Clec4a1	54.2953	2.64031	0.545968	4.83602	1.32e-06	0.000641126
Gnai1	102.672	2.02815	0.425535	4.76611	1.88e-06	0.000875345
Ccr5	21.1864	-1.56203	0.330032	-4.73296	2.21e-06	0.000994442
Cgrrf1	274.242	0.921278	0.196887	4.67922	2.88e-06	0.00124957
Pmm1	910.773	2.78838	0.59697	4.67089	3e-06	0.00125797
Papln	79.229	-1.00185	0.216084	-4.63639	3.55e-06	0.00141088
Basp1	245.333	2.15865	0.465834	4.63394	3.59e-06	0.00141088
Slfn10-ps	36.4659	-1.14212	0.248138	-4.60277	4.17e-06	0.00158983
Itga2	181.052	-1.10084	0.239948	-4.58784	4.48e-06	0.00165761
Cabp1	22.3586	2.14047	0.468824	4.56562	4.98e-06	0.00179058
Duoxa1	117.336	2.57292	0.567651	4.53257	5.83e-06	0.00203689
Cpe	614.53	1.68254	0.372241	4.52001	6.18e-06	0.00210309
Rac2	1054.49	1.71432	0.382346	4.48368	7.34e-06	0.00237292
Reep5	729.141	1.55004	0.346289	4.47614	7.6e-06	0.00237292
B430010I23Rik	93.2931	1.26555	0.28276	4.47572	7.62e-06	0.00237292
Mtr	65.7669	-0.988995	0.221128	-4.47249	7.73e-06	0.00237292
Rgs13	816.694	1.98089	0.446297	4.43851	9.06e-06	0.00269756
St3gal6	1143.95	1.25601	0.28322	4.43476	9.22e-06	0.00269756
Mdc1	390.896	-0.954929	0.215925	-4.4225	9.76e-06	0.00279032
Tnfsf13b	204.557	1.91321	0.434064	4.40766	1.04e-05	0.00292205
Ang	166.542	0.920712	0.210198	4.38022	1.19e-05	0.00324338
Hap1	123.959	1.57251	0.359695	4.37178	1.23e-05	0.00329955
Slc4a8	151.68	1.94527	0.445927	4.36231	1.29e-05	0.00337392
Sema6d	480.852	-0.913455	0.210078	-4.34817	1.37e-05	0.0034927
U90926	93.1238	3.36111	0.773418	4.34579	1.39e-05	0.0034927
Chd8	1153.79	-0.444605	0.102902	-4.32065	1.56e-05	0.00378478
Ccnj	768.012	1.93519	0.448014	4.31948	1.56e-05	0.00378478
Lect2	17.0819	1.7645	0.40925	4.31153	1.62e-05	0.00384951
Vmn2r25	18.9826	3.10498	0.721037	4.30627	1.66e-05	0.00386908
Ly6g6d	138.413	2.28285	0.530699	4.3016	1.7e-05	0.00387974
Rgs2	409.68	1.06013	0.246821	4.29513	1.75e-05	0.00392335
Fcna	58.4397	2.17158	0.50746	4.27931	1.87e-05	0.00398686
Ubl5	1645.42	0.69746	0.163021	4.27835	1.88e-05	0.00398686
Slc37a2	205.472	2.09376	0.489474	4.27757	1.89e-05	0.00398686
Prdx1	15458.2	0.959551	0.224392	4.27622	1.9e-05	0.00398686
Madd	580.659	0.552366	0.129708	4.25852	2.06e-05	0.00422789
Klhl33	13.466	-2.07248	0.487218	-4.25371	2.1e-05	0.00422789
Limd2	418.635	1.2513	0.294271	4.25222	2.12e-05	0.00422789
Psenen	763.932	0.637385	0.150541	4.23396	2.3e-05	0.00451469
Acot9	563.685	0.90611	0.214196	4.23029	2.33e-05	0.00451838
Pea15a	396.055	1.67721	0.397715	4.21712	2.47e-05	0.00470075
Ak7	35.774	1.60086	0.37984	4.21455	2.5e-05	0.00470075
Krt23	548.353	1.90968	0.454462	4.20207	2.64e-05	0.00489456
Rpph1	43.8956	1.48926	0.354734	4.19824	2.69e-05	0.00490595
BC025920	8.09198	-2.44684	0.582945	-4.19738	2.7e-05	NA
Cox7a1	1820.19	1.19372	0.284974	4.18886	2.8e-05	0.00497204
Gadd45a	1018.67	0.789726	0.188564	4.18811	2.81e-05	0.00497204
Klf9	668.306	0.871605	0.208241	4.18555	2.84e-05	0.00497204
Stil	95.0365	-1.35269	0.323475	-4.18175	2.89e-05	0.00498666
Fyco1	318.134	-0.579637	0.13873	-4.17815	2.94e-05	0.00499769
Smlr1	288.195	0.857464	0.205713	4.16825	3.07e-05	0.00515024
Cep295	169.74	-0.842264	0.202292	-4.1636	3.13e-05	0.00518715
Ddah2	40.3674	1.28758	0.309981	4.15374	3.27e-05	0.0053455
Ddit4	521.957	0.794343	0.191777	4.14201	3.44e-05	0.00553015
Rnf183	18.0461	2.56411	0.619336	4.14009	3.47e-05	0.00553015
Rarres2	5.8326	-5.72333	1.389	-4.12047	3.78e-05	NA
Ogdhl	101.604	1.63644	0.397247	4.11947	3.8e-05	0.00588529
Got1	3102.45	1.15561	0.280553	4.11903	3.8e-05	0.00588529
Prdx5	7127.12	0.972753	0.236446	4.11407	3.89e-05	0.00588529
Cdk5rap2	205.005	-0.869524	0.211514	-4.11095	3.94e-05	0.00588529
Samd14	190.736	1.9085	0.465006	4.10424	4.06e-05	0.00588529
Slc18a1	187.8	0.727778	0.177385	4.1028	4.08e-05	0.00588529
Neurl1a	89.6276	1.80512	0.440131	4.10132	4.11e-05	0.00588529
Nat8f6	42.6681	1.33128	0.325062	4.09545	4.21e-05	0.00588529
Xylt1	23.5585	-1.56633	0.382573	-4.09422	4.24e-05	0.00588529
Id1	1691.95	0.774364	0.189181	4.09324	4.25e-05	0.00588529
Hist2h2ac	102.546	1.09357	0.267183	4.09296	4.26e-05	0.00588529
Nat8	808.176	0.961245	0.23494	4.09144	4.29e-05	0.00588529
Depdc7	549.849	0.858998	0.209993	4.0906	4.3e-05	0.00588529
Fbn1	6.59357	-3.72099	0.912645	-4.07715	4.56e-05	NA
Slc16a3	1690.64	1.58649	0.389172	4.07657	4.57e-05	0.00618443
Kdm3b	791.175	-0.483146	0.11867	-4.07136	4.67e-05	0.00625724
Lrmp	1517.55	1.82881	0.449831	4.06555	4.79e-05	0.00629239
Cyp4f40	969.735	-0.885832	0.217909	-4.06514	4.8e-05	0.00629239
Atp6v1g1	1219.13	0.636147	0.156859	4.05554	5e-05	0.0064889
Sprr2k	11.4071	4.21765	1.0415	4.0496	5.13e-05	NA
Cnih4	1315.47	0.609087	0.150661	4.04278	5.28e-05	0.00675518
D3Ertd254e	69.8541	-0.81018	0.200473	-4.04135	5.31e-05	0.00675518
Tmem38b	204.68	1.08202	0.269021	4.02207	5.77e-05	0.00725959
Cish	226.758	1.051	0.261929	4.01255	6.01e-05	0.00748389
Tbcel	1265.68	0.529641	0.132195	4.00651	6.16e-05	0.00760258
Snrnp25	482.607	1.67287	0.417838	4.00364	6.24e-05	0.00762066
Slc4a11	35.9024	1.49882	0.375257	3.99411	6.49e-05	0.00775485
Azin2	38.1712	1.57747	0.395078	3.9928	6.53e-05	0.00775485
Tm4sf1	57.2741	2.40756	0.602988	3.99271	6.53e-05	0.00775485
Desi1	718.941	0.741463	0.18582	3.99022	6.6e-05	0.00776342
Tmem176a	949.426	1.40014	0.351354	3.985	6.75e-05	0.00778618
Il9r	48.8283	2.156	0.541139	3.98419	6.77e-05	0.00778618
Ighmbp2	104.019	-0.560907	0.140847	-3.9824	6.82e-05	0.00778618
Prelid3b	1607.36	0.443782	0.11148	3.98081	6.87e-05	0.00778618
Dclk3	33.8694	-1.06128	0.266878	-3.97666	6.99e-05	0.00785279
Taf12	408.759	0.479736	0.12077	3.97233	7.12e-05	0.00792615
Cox6a1	10029.8	0.699573	0.176226	3.96975	7.19e-05	0.00794191
Map1lc3a	253.755	1.02531	0.25887	3.96071	7.47e-05	0.00816909
Folr1	45.3829	2.17695	0.550117	3.95726	7.58e-05	0.00816909
Rab3c	41.3848	-0.981806	0.24813	-3.95683	7.6e-05	0.00816909
Plek	316.242	1.53182	0.387569	3.95237	7.74e-05	0.00825223
Cpne5	28.7647	2.34529	0.593853	3.94928	7.84e-05	0.0082893
BC031181	1634.05	0.60848	0.154382	3.94138	8.1e-05	0.00849555
Tnfsf9	13.6226	1.9215	0.489164	3.92813	8.56e-05	0.00890351
Krt18	7364.66	1.15264	0.293653	3.92518	8.67e-05	0.00893933
Pcnt	624.888	-0.50061	0.127675	-3.92097	8.82e-05	0.00902292
Fam49a	156.485	1.41878	0.362255	3.91652	8.98e-05	0.00903373
Fis1	1947.93	0.668406	0.170679	3.91616	9e-05	0.00903373
Hcn3	94.2489	1.15371	0.294698	3.91487	9.05e-05	0.00903373
Entpd4b	434.558	-0.725837	0.185589	-3.91099	9.19e-05	0.00910799
Sgsh	117.966	-0.876796	0.224962	-3.89753	9.72e-05	0.00928417
Tmem121	29.2696	2.30673	0.592524	3.89306	9.9e-05	0.00928417
Mks1	54.8123	-1.08409	0.278502	-3.89256	9.92e-05	0.00928417
Sez6l2	106.676	1.64881	0.423744	3.89105	9.98e-05	0.00928417
Tbcb	768.38	0.575982	0.148059	3.89023	0.000100151	0.00928417
S100a1	632.785	1.31498	0.338103	3.88929	0.000100537	0.00928417
Bnip3	315.825	1.48607	0.382095	3.88926	0.000100549	0.00928417
Ccdc28b	97.3461	1.46966	0.377973	3.88827	0.000100963	0.00928417
Krt222	83.067	1.5348	0.394797	3.88757	0.000101251	0.00928417
Acot10	177.117	0.885839	0.227963	3.88589	0.000101956	0.00928417
Lgals3	10207.7	1.18327	0.304684	3.8836	0.000102921	0.00928417
Fgfbp1	302.464	-1.33619	0.34408	-3.88338	0.000103015	0.00928417
Dpysl2	472.275	1.41582	0.364645	3.88273	0.000103289	0.00928417
Ifi27	817.892	1.06059	0.273572	3.87681	0.000105835	0.00944559
St3gal2	60.1222	1.65106	0.426497	3.87121	0.000108299	0.00959739
Rhoc	4253.62	1.01945	0.263507	3.86878	0.000109379	0.00962539
Fn1	793.008	3.0473	0.789401	3.86027	0.000113262	0.00989787
Ltc4s	132.6	1.74274	0.451812	3.85723	0.000114679	0.00995258
Gm826	15.5772	1.5163	0.393491	3.85345	0.000116467	0.0100385
Car7	30.1152	2.00487	0.520567	3.85131	0.000117486	0.0100428
Gpx2	15832.7	1.37398	0.356876	3.85001	0.000118113	0.0100428
Cd24a	7638.51	1.53823	0.399939	3.84615	0.000119987	0.0101337
Smim24	26226.9	0.733015	0.191451	3.82873	0.000128808	0.0108061
Atp5o	4806.6	0.677894	0.177468	3.8198	0.000133559	0.0111033
Spib	997.08	1.72517	0.452505	3.81249	0.000137572	0.0111033
Ckb	6638.36	1.2091	0.317207	3.81171	0.00013801	0.0111033
Mn1	48.5228	1.99735	0.524085	3.81111	0.000138343	0.0111033
Bglap3	30.9412	1.68755	0.442818	3.81093	0.000138445	0.0111033
Prss53	11.763	2.59858	0.681998	3.81025	0.000138828	0.0111033
Vamp2	703.953	0.557384	0.146294	3.81002	0.000138953	0.0111033
Dnajb1	924.892	0.575275	0.15105	3.80852	0.000139802	0.0111033
Entpd4	291.574	-0.666114	0.174941	-3.80765	0.000140291	0.0111033
Cox6b1	4774.14	0.663576	0.174588	3.80081	0.000144222	0.0112937
Rnf125	94.2799	-1.15611	0.304212	-3.80035	0.000144492	0.0112937
Kcnj2	182.772	1.03246	0.271843	3.79798	0.00014588	0.0113318
Sod1	3265.68	0.406623	0.107207	3.7929	0.000148898	0.0114338
Fkbp1a	2229.24	0.475712	0.125447	3.79212	0.000149364	0.0114338
Ptpn6	1274.45	1.09546	0.289154	3.78852	0.000151548	0.0114338
Camk2b	323.6	1.07028	0.282548	3.78796	0.000151887	0.0114338
Depdc1a	69.191	-0.997139	0.263458	-3.78481	0.000153824	0.0114338
1810013L24Rik	859.099	0.473065	0.125057	3.78278	0.000155087	0.0114338
Gsto1	12119.7	1.10273	0.291574	3.78199	0.000155581	0.0114338
Stat5a	121.133	-0.693677	0.183428	-3.78173	0.000155739	0.0114338
Ppp1r14c	122.057	2.02374	0.535504	3.77913	0.00015738	0.0114338
Myo7a	876.831	-0.60556	0.160325	-3.77707	0.000158684	0.0114338
Ktn1	749.816	-0.465293	0.123207	-3.7765	0.000159045	0.0114338
Mgst3	4243.13	0.645551	0.170959	3.77606	0.00015933	0.0114338
Hmgn3	64.6738	1.7314	0.458584	3.77554	0.00015966	0.0114338
Srcap	430.585	-0.800327	0.212135	-3.77273	0.00016147	0.0114338
Ints2	244.622	-0.679251	0.180098	-3.77157	0.000162226	0.0114338
Pim3	1148.39	0.851587	0.225837	3.77081	0.000162721	0.0114338
Rflna	55.6819	2.24745	0.596165	3.76983	0.000163356	0.0114338
Il10rb	1383.6	0.690841	0.183289	3.76914	0.000163809	0.0114338
Pak6	183.777	1.5988	0.424293	3.76816	0.000164457	0.0114338
Calml4	3728.76	0.833407	0.221421	3.7639	0.000167282	0.0115664
Tdrd1	24.3262	-1.12773	0.299912	-3.76022	0.000169767	0.0116366
Smpdl3a	2133.74	0.855075	0.227434	3.75966	0.000170147	0.0116366
Cycs	8196.69	0.807556	0.215012	3.75586	0.000172745	0.0117099
Slc45a4	120.084	-0.853844	0.227368	-3.75533	0.000173112	0.0117099
Vps13b	661.431	-0.562985	0.149968	-3.75403	0.000174011	0.0117099
Mcub	79.8212	1.77808	0.474065	3.75072	0.00017633	0.0118029
Ndufa13	1971.71	0.634065	0.169139	3.74878	0.000177699	0.0118316
Gabarap	4166.84	0.698717	0.186541	3.74564	0.000179935	0.0119174
Ero1l	1380.2	0.916865	0.245052	3.74151	0.000182917	0.0119953
Rn7sk	377.68	1.04471	0.279275	3.74079	0.000183441	0.0119953
Ckmt1	26967.2	0.696024	0.186162	3.73881	0.000184895	0.0119953
Serf2	2708.12	0.683789	0.182935	3.73788	0.000185581	0.0119953
Sema5b	13.2358	3.10185	0.829932	3.73748	0.000185877	0.0119953
Gskip	713.656	0.591928	0.1585	3.73455	0.00018805	0.0120727
Gss	1991.95	0.595558	0.159567	3.73233	0.000189714	0.0120727
4933404O12Rik	381.98	1.05211	0.281963	3.73137	0.000190444	0.0120727
Ndufc1	1038.11	0.77228	0.207004	3.73074	0.000190915	0.0120727
Slc5a1	66348.9	0.957226	0.256725	3.7286	0.000192547	0.0121151
Card19	699.215	1.10132	0.295553	3.7263	0.000194315	0.0121655
Fcrlb	11.5132	3.53052	0.947835	3.72482	0.000195452	NA
Pcdh20	23.5568	1.50576	0.404693	3.72075	0.000198629	0.012374
Aldoa	8036.79	0.972422	0.261965	3.71203	0.000205605	0.0126923
Camk2g	194.231	-0.590065	0.158968	-3.71184	0.000205755	0.0126923
Synm	10.7238	-2.95911	0.797347	-3.7112	0.000206279	NA
Decr1	2146.74	0.383056	0.10339	3.70498	0.000211409	0.0129774
Aprt	2181.98	0.4849	0.130993	3.70174	0.000214128	0.0130805
Enpp4	142.071	0.735285	0.198869	3.69733	0.000217881	0.0132455
Gpi1	8707.79	0.98027	0.265281	3.69521	0.000219702	0.013292
Ldha	34264.3	1.03269	0.279624	3.69315	0.000221497	0.0133365
Brk1	1272.09	0.527915	0.143148	3.68788	0.000226128	0.0135343
Pofut1	462.52	-0.541958	0.146993	-3.68698	0.000226934	0.0135343
Trappc2	70.7951	0.958654	0.26012	3.68542	0.000228323	0.0135529
Vav1	745.578	1.52304	0.413766	3.68093	0.000232383	0.0137292
Ubald2	1448.77	0.486227	0.132371	3.67321	0.000239525	0.0140811
Cd300lf	496.532	2.24186	0.610515	3.67209	0.000240578	0.0140811
Spink4	9267.52	1.32105	0.360135	3.66822	0.000244244	0.0142295
Ackr4	59.606	1.66364	0.454477	3.66057	0.000251659	0.0144746
Il17rb	220.623	1.53467	0.419365	3.65951	0.000252701	0.0144746
Rpap1	328.12	-0.617171	0.168659	-3.65928	0.000252928	0.0144746
Ppp2r3a	521.432	0.83216	0.227422	3.65909	0.00025311	0.0144746
Tmem229a	132.674	1.73137	0.473312	3.65799	0.000254203	0.0144746
Nebl	271.695	1.67473	0.458002	3.6566	0.000255585	0.0144878
Tmem158	68.9772	1.64888	0.451156	3.65479	0.000257392	0.0145021
Cox8a	6719.25	0.581528	0.159146	3.65404	0.000258142	0.0145021
Oaz1	6189.11	0.569884	0.156068	3.65152	0.000260693	0.0145265
Ms4a18	604.843	-1.05325	0.288457	-3.65133	0.000260885	0.0145265
Ly6g6f	154.567	2.06621	0.566797	3.64542	0.000266957	0.0147718
Sh3tc1	100.967	-1.15803	0.317724	-3.64476	0.000267639	0.0147718
Efhd1	25.6116	1.99497	0.547611	3.64304	0.000269435	0.014806
Ttll7	87.1306	1.29492	0.355753	3.63993	0.000272711	0.0149209
Ptgs1	469.678	1.83475	0.504546	3.63644	0.000276433	0.015059
Ablim3	36.5976	2.15636	0.594009	3.63018	0.000283219	0.0153622
Matk	916.696	2.28847	0.630705	3.62842	0.000285156	0.0153857
Chchd7	1128.82	0.573565	0.158113	3.62757	0.000286099	0.0153857
Sh3yl1	868.418	0.930176	0.256513	3.62623	0.000287587	0.0154
Irf8	1761.22	-0.637061	0.175982	-3.62004	0.00029456	0.0157065
Mir692-2	49.7299	0.860635	0.237852	3.61836	0.00029648	0.0157422
Ttll2	104.596	0.821885	0.227253	3.6166	0.000298494	0.0157554
Adam22	64.562	1.14149	0.315682	3.61596	0.000299233	0.0157554
Thumpd3	400.627	-0.450001	0.124529	-3.61362	0.000301948	0.0158321
Ank2	28.9168	1.41193	0.391172	3.60948	0.000306807	0.0159619
Aldoart1	489.983	0.98549	0.273038	3.60935	0.00030696	0.0159619
Socs1	236.749	1.3137	0.364161	3.60746	0.000309207	0.0160126
Fes	198.338	1.31944	0.36595	3.60552	0.000311524	0.0160665
Clca2	64.7169	2.51867	0.699217	3.60213	0.000315619	0.0162112
Oxct1	5155.87	1.19363	0.331565	3.6	0.00031822	0.0162784
Snx17	1218.49	0.518011	0.144459	3.58587	0.000335954	0.017116
Ang3	278.868	1.79924	0.502238	3.58245	0.000340388	0.0171736
Spry1	158.934	0.955543	0.266756	3.58209	0.000340859	0.0171736
Dlgap5	169.053	-1.08421	0.302761	-3.58106	0.000342204	0.0171736
S100a6	1597.51	0.968506	0.270472	3.5808	0.000342543	0.0171736
Skap2	1080.46	1.09157	0.305088	3.57788	0.000346395	0.0172339
Il1rl1	361.535	4.32285	1.20824	3.57781	0.000346486	0.0172339
2810468N07Rik	13.4039	1.9415	0.542822	3.57668	0.000347988	0.0172405
Prkar1a	2016.06	0.37878	0.106032	3.57233	0.000353814	0.017337
Tcf20	643.751	-0.408451	0.114345	-3.5721	0.000354131	0.017337
Fam49b	805.915	0.388984	0.108911	3.57158	0.000354833	0.017337
Gfi1b	69.609	2.03357	0.569447	3.57113	0.000355446	0.017337
Ccdc129	123.18	1.92719	0.540219	3.56742	0.00036051	0.0174727
Tmed4	2701.85	0.529547	0.148455	3.56706	0.000361006	0.0174727
Trim2	2233.78	-0.629842	0.176655	-3.56538	0.000363329	0.0174801
9030619P08Rik	31.7547	2.24405	0.629538	3.5646	0.000364405	0.0174801
Tiprl	593.361	0.451153	0.126588	3.56394	0.000365326	0.0174801
Zfp507	138.74	-0.89868	0.252279	-3.56225	0.000367689	0.0175265
Dsn1	100.943	-1.11808	0.31425	-3.55794	0.000373773	0.0177032
Shprh	242.444	-0.705393	0.198304	-3.55712	0.000374939	0.0177032
Rttn	67.8475	-0.795102	0.223601	-3.55589	0.000376698	0.0177032
Rai1	239.813	-0.587806	0.165315	-3.55567	0.000377023	0.0177032
Smdt1	2582.75	0.686935	0.193804	3.54449	0.00039337	0.0183685
Zfp37	67.418	1.59777	0.450839	3.544	0.00039411	0.0183685
Pou2f3	306.488	1.84016	0.519418	3.54273	0.000396015	0.0183891
Gbgt1	13.8014	-2.31576	0.654195	-3.53986	0.00040034	0.0185216
Inpp5d	597.595	1.34721	0.381457	3.53174	0.000412839	0.0189822
Smpx	105.667	2.05946	0.58318	3.53143	0.000413313	0.0189822
Fam96b	569.719	0.484952	0.137444	3.52835	0.000418155	0.0191348
Zfp689	26.0348	0.990248	0.280777	3.52682	0.000420587	0.0191763
Myl6	4817.86	0.636067	0.180484	3.52422	0.000424735	0.0192955
Hebp1	79.6189	1.27576	0.362272	3.52156	0.000429019	0.0194201
Hmox1	35.8975	1.82144	0.51741	3.5203	0.000431063	0.0194427
Atp5d	5915.56	0.618011	0.175807	3.51528	0.000439297	0.0197433
Mcm8	56.7085	-1.22428	0.348411	-3.51389	0.000441591	0.0197757
Nrgn	423.7	2.24854	0.640102	3.51279	0.000443435	0.0197879
Xkr9	706.585	0.692564	0.197269	3.51076	0.000446829	0.0198214
Zfp612	34.474	-1.12986	0.321856	-3.51046	0.000447336	0.0198214
Sri	4285.96	0.508314	0.144852	3.50918	0.000449486	0.0198446
Commd10	275.552	0.538402	0.153466	3.50828	0.000451014	0.0198446
Gch1	610.536	0.991343	0.282854	3.50479	0.00045697	0.0200366
Rnf11	795.514	0.414594	0.118357	3.50292	0.000460194	0.0201079
Pigc	689.687	0.656762	0.187554	3.50171	0.000462281	0.0201292
Bora	214.152	-1.14863	0.32818	-3.5	0.000465253	0.0201323
Cog5	253.295	-0.647702	0.185067	-3.49983	0.000465553	0.0201323
Acta2	52.6316	-2.63182	0.75242	-3.49781	0.0004691	0.0202163
Engase	433.871	-0.889014	0.254505	-3.49311	0.000477433	0.0204508
Cyb5a	4026.6	0.537596	0.153911	3.49291	0.000477793	0.0204508
Txn1	15706.5	0.493628	0.141425	3.49038	0.000482331	0.0205284
Trpm6	155.034	-1.60634	0.460257	-3.49008	0.000482867	0.0205284
Sema6c	35.2292	1.89706	0.54392	3.48775	0.000487105	0.0206388
Pik3cg	440.772	1.3672	0.39259	3.48252	0.000496715	0.0208059
Msrb1	919.164	0.602597	0.173063	3.48195	0.000497769	0.0208059
Ptgs2	57.3278	2.4309	0.698346	3.48094	0.000499652	0.0208059
Ppp1r3b	138.848	1.11718	0.320948	3.48087	0.000499796	0.0208059
3632451O06Rik	33.0229	0.903284	0.259518	3.48062	0.000500245	0.0208059
Pgk1	5700.67	0.795101	0.228505	3.47958	0.000502194	0.0208059
Pik3r5	957.404	1.62361	0.46664	3.47936	0.000502622	0.0208059
Kcnk5	1816.26	0.735033	0.211372	3.47744	0.00050623	0.0208865
Gapdh	2330.39	0.87205	0.250863	3.47621	0.000508562	0.0209142
Zfyve21	800.585	0.408473	0.11754	3.47519	0.000510488	0.020925
Tmem176b	1542.63	0.942531	0.271511	3.47143	0.000517691	0.0211514
Atp5g3	12309.8	0.506181	0.145932	3.46861	0.00052316	0.0213056
Dscr3	563.295	0.549812	0.15856	3.46753	0.000525274	0.0213228
Adgrg2	45.5505	1.85796	0.536488	3.46319	0.000533818	0.0213948
Hopx	913.415	0.769268	0.222179	3.46238	0.000535411	0.0213948
Atp6v0e2	362.124	0.871477	0.25181	3.46085	0.000538476	0.0213948
Ffar3	227.69	2.25128	0.650574	3.46045	0.000539283	0.0213948
Atp6v0c	3656.31	0.566101	0.163597	3.46034	0.000539498	0.0213948
Uqcrb	1855.17	0.603888	0.174548	3.45972	0.000540729	0.0213948
Fndc3b	230.355	-0.736714	0.212967	-3.45929	0.000541592	0.0213948
Lrrc31	80.4997	-0.860762	0.248849	-3.45897	0.000542246	0.0213948
Gabarapl2	1373.4	0.727064	0.210251	3.45808	0.000544041	0.0213948
Slc2a5	4324.62	1.07172	0.31001	3.45704	0.000546151	0.0213948
Ifi27l2b	18878.4	1.02815	0.297423	3.45687	0.000546498	0.0213948
Jmjd8	178.174	-0.407149	0.117796	-3.4564	0.000547451	0.0213948
Rab2b	50.1178	-0.788793	0.228497	-3.4521	0.000556241	0.0216044
Pygl	481.913	1.64368	0.476275	3.45111	0.000558278	0.0216044
Iah1	598.884	0.549857	0.159357	3.45047	0.000559606	0.0216044
Aldh2	4833.67	0.589019	0.17071	3.45041	0.000559744	0.0216044
Ap3s1	872.512	0.443085	0.128445	3.44961	0.000561398	0.0216044
Nid1	8.54177	-2.69351	0.781362	-3.4472	0.000566426	NA
Plekha5	635.219	-0.517468	0.150119	-3.44705	0.000566753	0.0216828
Gchfr	496.492	1.00308	0.291002	3.44698	0.000566881	0.0216828
Dmkn	9.39249	2.3432	0.679887	3.44645	0.000568001	NA
Large1	188.983	1.27133	0.369184	3.44362	0.000573991	0.0218572
Smagp	1251.96	0.533413	0.154919	3.44318	0.000574915	0.0218572
Rnft2	11.5116	-1.46033	0.424201	-3.44253	0.000576302	NA
Pdzd2	382.144	1.34378	0.390481	3.44135	0.00057883	0.0218579
E2f2	530.816	-0.977143	0.283973	-3.44097	0.000579625	0.0218579
Ndufa11	1068	0.605757	0.176084	3.44015	0.00058139	0.0218579
Cystm1	5466.42	0.902938	0.262488	3.43992	0.000581882	0.0218579
Kcnj16	100.155	2.02628	0.589421	3.43775	0.000586577	0.0219084
Uqcrfs1	4828.23	0.554391	0.161269	3.43769	0.000586709	0.0219084
Ticrr	122.233	-1.28633	0.374287	-3.43675	0.000588733	0.021919
Dnah6	26.0705	2.3273	0.677629	3.43448	0.000593694	0.0220385
Acsf2	3391.43	1.30394	0.380106	3.43047	0.000602543	0.0222177
Fads3	70.8151	-0.919749	0.268114	-3.43044	0.000602597	0.0222177
Acot2	123.049	-0.658745	0.19206	-3.42989	0.000603818	0.0222177
Cdc42se1	1624.71	0.466644	0.136237	3.42523	0.000614275	0.0223559
Itgam	160.544	-1.36018	0.397126	-3.42505	0.000614697	0.0223559
Gan	114.364	-0.708414	0.20685	-3.42477	0.00061533	0.0223559
Ndufa1	1232.16	0.915429	0.267379	3.42372	0.000617704	0.0223559
Tmsb4x	12265.2	0.847171	0.247464	3.42342	0.000618388	0.0223559
Ahsa2	159.081	0.607127	0.177434	3.42169	0.000622322	0.0223559
Aqp7	1316.44	1.55146	0.453429	3.42161	0.000622517	0.0223559
Coro2b	14.1384	2.45215	0.716758	3.42117	0.000623532	0.0223559
Ppp1r16b	246.597	1.13195	0.330867	3.42115	0.000623562	0.0223559
Clca1	33102.6	1.04495	0.305862	3.41641	0.000634528	0.0226844
Tm2d1	282.356	0.573237	0.167982	3.41249	0.000643713	0.0229476
Vdac3	1895.02	0.630177	0.184759	3.4108	0.000647718	0.0230251
Hdac4	154.622	-0.784097	0.230062	-3.4082	0.000653927	0.0231803
Ube2w	259.463	0.424454	0.124617	3.40606	0.000659083	0.0232457
Phtf2	80.6217	0.590252	0.173303	3.4059	0.000659466	0.0232457
Cox4i1	11385.7	0.650936	0.191194	3.40459	0.000662646	0.0232597
Ndrg1	1334.41	0.627772	0.184411	3.40421	0.00066356	0.0232597
Ndufa2	1291.3	0.613965	0.18047	3.40204	0.000668845	0.0233592
Sucnr1	193.657	2.39766	0.704944	3.40121	0.000670893	0.0233592
Cox5a	3610.36	0.577775	0.169901	3.40066	0.000672236	0.0233592
Hcfc1r1	696.331	0.535872	0.157613	3.39993	0.00067404	0.0233592
S100a11	937.104	0.897631	0.264067	3.39926	0.000675679	0.0233592
Fyb	573.286	1.08054	0.318132	3.3965	0.000682538	0.0234923
Mlip	13.721	2.52751	0.744215	3.39621	0.000683262	0.0234923
C4bp	88.4159	1.433	0.422132	3.39467	0.000687106	0.0235601
Atp2a3	7380.17	0.935533	0.275656	3.39384	0.000689193	0.0235674
Phf23	595.76	0.442133	0.13035	3.39188	0.000694138	0.0236722
Arhgap10	54.5226	-0.927052	0.273378	-3.3911	0.000696128	0.0236759
Fbxo30	253.767	0.415382	0.122532	3.38998	0.000698979	0.0237088
Kctd15	52.1848	1.15275	0.340141	3.38903	0.000701397	0.0237268
Cd2ap	2777.95	-0.470952	0.13908	-3.3862	0.000708669	0.0238368
Gng5	1258.07	0.532049	0.157142	3.38579	0.000709738	0.0238368
Sh3bp1	111.273	-0.765282	0.226046	-3.38551	0.000710464	0.0238368
Scamp1	1474.97	0.336601	0.0994673	3.38403	0.000714296	0.0238368
Nck1	335.324	0.388555	0.114862	3.38279	0.000717522	0.0238368
Pald1	6.91032	-2.36507	0.69921	-3.38249	0.000718326	NA
Fam221a	122.551	1.24407	0.367931	3.38125	0.000721556	0.0238368
Rab11a	2525.52	0.58074	0.171765	3.38101	0.0007222	0.0238368
Pcsk6	802.604	2.87451	0.850265	3.38073	0.000722947	0.0238368
Sh2d7	731.593	1.66456	0.492464	3.38006	0.000724713	0.0238368
Arsa	352.504	0.594229	0.17582	3.37977	0.000725473	0.0238368
Pomp	1949.58	0.498747	0.147596	3.37913	0.000727159	0.0238368
Epha4	84.8479	0.940543	0.278346	3.37905	0.000727378	0.0238368
Rft1	155.691	-0.417406	0.123603	-3.37698	0.000732856	0.0239539
Cib1	4043.04	0.630563	0.186862	3.37448	0.000739561	0.0241105
Atp2b2	62.1169	1.86583	0.553389	3.37165	0.000747207	0.0242968
Arntl	300.29	-1.16924	0.347505	-3.36466	0.000766378	0.0248559
Hsbp1	1545.32	0.617216	0.183552	3.36262	0.000772079	0.0249764
4933407K13Rik	102.734	-0.956321	0.284539	-3.36095	0.000776753	0.0250285
Usp18	348.337	1.03141	0.306911	3.36062	0.000777666	0.0250285
Crip1	21711.6	0.775883	0.230924	3.35991	0.00077968	0.0250293
Lamtor5	400.253	0.513018	0.152757	3.35839	0.000783977	0.0250445
Cldn15	9720.3	0.527092	0.156988	3.35753	0.000786436	0.0250445
Tex264	744.562	0.614973	0.183187	3.35707	0.000787719	0.0250445
Higd1a	835.574	0.835449	0.248902	3.35653	0.000789267	0.0250445
Cep290	100.556	-0.676351	0.201521	-3.35624	0.000790104	0.0250445
P2ry14	5.63909	-2.59345	0.773641	-3.35226	0.00080155	NA
Bsg	11876.8	0.504868	0.150672	3.35078	0.000805846	0.0254793
Lrg1	18.0517	-3.35426	1.00193	-3.34782	0.000814513	0.0256888
Rab28	355.663	0.355186	0.106193	3.34473	0.000823629	0.0257617
Smim7	1526.79	0.494787	0.147935	3.34462	0.000823945	0.0257617
Fam208b	331.5	-0.654819	0.19582	-3.34398	0.000825847	0.0257617
Scarb2	431.136	-0.645007	0.192895	-3.34382	0.000826328	0.0257617
Atp5h	2455.14	0.627417	0.187649	3.34358	0.00082706	0.0257617
E130215H24Rik	7.1019	1.73888	0.520506	3.34076	0.000835509	NA
Trim68	49.2507	-1.0248	0.306818	-3.34007	0.000837564	0.0260245
Lbh	808.832	0.9938	0.297649	3.33883	0.000841325	0.0260769
Sdf4	2982.61	0.491013	0.147174	3.33627	0.000849104	0.0262445
Tcp10a	7.68241	1.67067	0.500855	3.33564	0.000851048	NA
Inpp5e	200.065	-0.388358	0.116457	-3.33479	0.000853648	0.0262445
Txndc17	3971.79	0.627066	0.188049	3.3346	0.000854236	0.0262445
Espn	5071.89	0.896982	0.269015	3.33432	0.000855075	0.0262445
Etnk2	31.0596	1.7924	0.537844	3.33256	0.000860499	0.0262575
Hk1	415.146	0.899302	0.269883	3.33219	0.000861649	0.0262575
Ift22	386.886	0.935608	0.280798	3.33196	0.000862364	0.0262575
Ypel5	1041.42	0.781687	0.234695	3.33065	0.000866432	0.0262575
Cacna2d2	97.7636	1.32395	0.397525	3.33049	0.000866918	0.0262575
A4galt	82.5964	1.40532	0.422	3.33014	0.000868016	0.0262575
Ptpn18	919.28	1.07115	0.321724	3.32941	0.000870302	0.0262635
Pde6d	242.711	0.640858	0.192633	3.32683	0.000878394	0.0264443
Iyd	918.717	1.3612	0.40941	3.32479	0.000884848	0.026575
Plce1	445.153	-0.796206	0.239609	-3.32293	0.000890772	0.0266778
Tmbim4	1459.57	0.539651	0.162429	3.32239	0.000892511	0.0266778
Cavin2	11.7215	-2.92849	0.881651	-3.32159	0.000895049	NA
Aspn	6.38456	-4.10758	1.23684	-3.32104	0.000896812	NA
Atp6v1b2	1833.61	0.472248	0.14222	3.32054	0.000898427	0.0267097
Sfxn2	73.3837	-0.98855	0.297781	-3.31972	0.000901071	0.0267097
Trim72	77.7293	-1.14676	0.345472	-3.31941	0.000902063	0.0267097
Ndufa3	1553.48	0.606604	0.182756	3.31921	0.000902729	0.0267097
Atp6v0e	1415.44	0.668337	0.201398	3.31848	0.000905082	0.0267097
Cep250	294.8	-0.869526	0.262055	-3.3181	0.000906313	0.0267097
Crb3	1326.06	0.585114	0.176448	3.31607	0.000912938	0.0267553
Rnf114	1898.82	0.491404	0.148222	3.31533	0.000915362	0.0267553
Akr1a1	11840.9	0.504785	0.152285	3.31473	0.000917317	0.0267553
Tmem116	62.664	1.69595	0.511745	3.31406	0.00091952	0.0267553
Fuom	676.655	0.718127	0.216747	3.3132	0.000922342	0.0267553
Gprc5c	324.287	1.72527	0.520913	3.31201	0.000926299	0.0267553
Uox	15.2049	1.83114	0.55288	3.312	0.000926329	0.0267553
Lrmda	14.3831	1.16284	0.351104	3.31195	0.000926477	0.0267553
Lekr1	35.5835	-0.806606	0.243623	-3.31087	0.000930064	0.0267553
Trappc4	744.022	0.429913	0.129877	3.31016	0.000932424	0.0267553
Gadd45g	415.983	0.919786	0.277884	3.30997	0.000933075	0.0267553
Ajuba	41.4415	0.945796	0.285824	3.30901	0.000936255	0.0267553
Edn2	268.839	0.88564	0.267647	3.30898	0.000936358	0.0267553
Celf5	64.7646	-0.692239	0.209224	-3.3086	0.000937624	0.0267553
Uevld	240.908	-0.49589	0.149939	-3.30727	0.000942093	0.0268219
Frmpd4	10.5603	3.07057	0.928769	3.30606	0.000946183	NA
4930402H24Rik	557.5	0.490296	0.148379	3.30435	0.00095198	0.0270422
Alox5ap	891.724	2.25327	0.682701	3.30052	0.000965065	0.027313
Neurl3	5273.62	0.429288	0.130081	3.30015	0.000966341	0.027313
Clspn	161.497	-1.11277	0.337238	-3.29966	0.000968022	0.027313
Txndc16	353.264	1.01228	0.306993	3.2974	0.000975844	0.0274355
Prap1	11178.9	0.88547	0.268556	3.29715	0.000976723	0.0274355
Ndufs3	1342.71	0.356153	0.108044	3.29636	0.000979458	0.027451
1110032F04Rik	10.3528	1.62432	0.493405	3.29206	0.000994552	NA
Sik1	283.156	0.905889	0.275256	3.29108	0.000998021	0.0278916
Natd1	160.611	1.1737	0.35668	3.29064	0.000999611	0.0278916
Fabp1	21556.7	1.00559	0.305821	3.28815	0.00100847	0.0280764
Dbi	6814.78	0.831573	0.253013	3.28669	0.00101374	0.0281609
Prkag1	502.037	0.440197	0.133974	3.28569	0.00101733	0.0281985
Arpc5	5178.91	0.579424	0.176418	3.28439	0.00102204	0.0282668
Synpo2	8.5201	-2.69147	0.820307	-3.28105	0.00103422	NA
Strip2	789.907	1.60893	0.490479	3.28032	0.00103691	0.0286151
9130008F23Rik	288.826	0.901819	0.275055	3.27869	0.00104292	0.0287179
Xist	12.389	-2.47748	0.756364	-3.27552	0.00105469	0.0288904
Ubxn6	1087.95	0.549154	0.167664	3.27532	0.00105544	0.0288904
Slc28a3	232.826	-1.25611	0.383534	-3.2751	0.00105625	0.0288904
1810037I17Rik	1102.71	0.663924	0.202754	3.27453	0.00105836	0.0288904
Tcp10b	5.54301	1.8885	0.576837	3.2739	0.00106076	NA
Zbtb5	125.305	-0.629433	0.192449	-3.27065	0.001073	0.0292266
Eri2	46.1043	-0.827759	0.253385	-3.2668	0.00108771	0.0295314
Rcan1	717.925	0.90873	0.278198	3.26649	0.00108889	0.0295314
Tbl2	416.624	-0.603673	0.184936	-3.26422	0.00109764	0.0296489
Nr3c1	2408.15	-0.354227	0.108531	-3.26385	0.00109909	0.0296489
Eno1	11556.3	0.804717	0.246578	3.26354	0.00110029	0.0296489
Ep400	1118.33	-0.45343	0.139098	-3.25979	0.00111494	0.0299695
Mdm1	42.03	-0.880187	0.270056	-3.25928	0.00111695	0.0299695
Ddit3	299.034	0.728866	0.223731	3.25778	0.00112287	0.0300643
Chat	80.6414	1.8104	0.555932	3.25652	0.00112789	0.0301345
Cdc42ep2	839.905	0.99887	0.306907	3.25464	0.00113537	0.0302702
Slc1a4	246.8	1.19499	0.367299	3.25345	0.00114013	0.0303047
Rras2	818.94	0.499764	0.153626	3.25311	0.00114148	0.0303047
Ier3ip1	514.823	0.535908	0.164866	3.25057	0.00115174	0.0305126
Fgf11	120.613	0.890485	0.273999	3.24995	0.00115425	0.0305149
Tbpl1	359.391	0.420828	0.129539	3.24867	0.00115948	0.0305822
Fam3c	2994.42	1.06107	0.32667	3.24813	0.00116166	0.0305822
Nkx1-2	6.7203	-2.02494	0.623749	-3.2464	0.00116874	NA
Klc2	186.208	0.696388	0.214647	3.24434	0.00117723	0.0309273
Yipf4	1147.31	0.484748	0.149476	3.24298	0.00118285	0.0310103
Tbx3os2	72.1946	1.02623	0.316554	3.24189	0.00118739	0.0310646
Tyro3	158.04	-0.836118	0.257975	-3.24108	0.00119078	0.0310887
Anxa7	2145.5	0.63343	0.195609	3.23824	0.00120269	0.0313153
Pfn1	14749.6	0.477644	0.14752	3.23783	0.00120444	0.0313153
Crlf3	443.355	0.664477	0.205273	3.23705	0.00120774	0.0313364
Kif1a	40.3558	2.13104	0.658467	3.23637	0.0012106	0.0313461
Setd5	1265.33	-0.305098	0.0943246	-3.23456	0.00121831	0.0313988
Coq10b	614.538	0.876668	0.271046	3.23439	0.00121902	0.0313988
Smyd1	29.5154	2.06537	0.638617	3.23413	0.00122012	0.0313988
Kif20b	258.381	-1.26612	0.391822	-3.23137	0.00123196	0.0316388
Hsbp1l1	29.9934	1.49272	0.463256	3.22223	0.00127197	0.0325087
Rgs5	21.7023	-2.76047	0.856765	-3.22197	0.00127315	0.0325087
Ccp110	68.4897	-0.872814	0.270903	-3.22187	0.00127359	0.0325087
Fzd6	68.1827	-0.915489	0.284285	-3.22031	0.0012805	0.0325219
Pla2g4a	288.286	0.926402	0.287701	3.22001	0.00128184	0.0325219
Rpusd2	47.7543	-1.18653	0.368499	-3.21991	0.00128231	0.0325219
Adcy4	35.4871	1.2149	0.377372	3.21938	0.0012847	0.0325219
Guk1	1130.91	0.777687	0.241603	3.21886	0.00128702	0.0325219
Slc2a4	5.88993	-2.63354	0.81841	-3.21787	0.00129146	NA
Bri3	860.861	0.572098	0.177846	3.21681	0.00129625	0.0326895
Zwilch	125.074	-1.19802	0.372552	-3.21573	0.00130115	0.0327473
Mmp23	51.8605	1.42016	0.441794	3.21452	0.00130662	0.0327606
Sh3d21	359.674	0.603318	0.187715	3.21401	0.00130895	0.0327606
Sord	5946.96	1.01079	0.314517	3.21378	0.00130999	0.0327606
Ndufb11	1817.13	0.399996	0.124507	3.21264	0.00131522	0.0327606
Nr2c2	425.324	-0.594401	0.185035	-3.21237	0.00131647	0.0327606
Adcy9	205.655	-0.677405	0.210917	-3.21172	0.00131943	0.0327606
Pkm	16737.1	0.667003	0.207684	3.21162	0.0013199	0.0327606
Hagh	2104.53	0.834138	0.259809	3.21058	0.00132467	0.0328144
Magi1	744.276	-0.388579	0.121068	-3.20958	0.00132927	0.0328441
Clta	3538.48	0.527901	0.164513	3.20888	0.00133254	0.0328441
Map1a	174.639	1.49854	0.467034	3.20863	0.0013337	0.0328441
Tm4sf20	5999.5	0.836353	0.260772	3.20721	0.00134027	0.0329414
Bmp3	232.285	-1.19776	0.37374	-3.20481	0.00135153	0.0331533
Cxcl16	456.39	1.08257	0.33793	3.20354	0.00135751	0.0332351
Alkbh8	100.266	-0.910325	0.284252	-3.20253	0.00136227	0.0332489
Gml	39.1442	1.79832	0.561571	3.2023	0.00136335	0.0332489
Adamdec1	112.175	-1.94075	0.606431	-3.20029	0.00137292	0.0334174
Tspan6	716.288	2.27679	0.711781	3.19872	0.00138037	0.033481
Atp6v1f	772.162	0.588182	0.183886	3.19862	0.00138085	0.033481
Vamp8	2444.38	0.593815	0.185723	3.19732	0.00138713	0.0335686
Myo1b	510.143	0.861537	0.269508	3.1967	0.0013901	0.0335759
1700011H14Rik	69.4312	1.33436	0.417593	3.19535	0.00139661	0.0336686
Kirrel3	53.037	1.79992	0.563592	3.19366	0.00140484	0.0338021
Cox15	1525.53	0.412063	0.129053	3.19299	0.00140809	0.0338156
Fus	2064.37	-0.367165	0.11502	-3.19218	0.00141205	0.0338462
Cdnf	10.0407	-1.617	0.506577	-3.19202	0.00141281	NA
Krt79	8.35472	2.26369	0.709598	3.1901	0.00142226	NA
Cmpk1	5576.51	0.501154	0.157112	3.18979	0.00142377	0.0340622
Sptssa	3049.39	0.740358	0.232406	3.18563	0.00144441	0.0344387
Maff	391.845	0.803056	0.252096	3.18551	0.00144498	0.0344387
Sh2d6	1659.64	2.05483	0.645345	3.18408	0.00145217	0.034457
Nptn	2437.5	0.660391	0.207427	3.18374	0.00145387	0.034457
Slc25a3	16874.3	0.385332	0.121032	3.18372	0.00145396	0.034457
Sertad1	806.518	0.783609	0.246219	3.18257	0.00145973	0.03449
Ttf2	142.31	-0.906492	0.28485	-3.18235	0.00146084	0.03449
Cntrob	196.518	-0.851062	0.267688	-3.17931	0.00147629	0.0347895
Sct	483.608	0.749926	0.235939	3.17848	0.0014805	0.0348236
Lamtor3	424.399	0.463704	0.145977	3.17656	0.00149032	0.0349056
Pole	175.515	-1.08874	0.342747	-3.1765	0.00149062	0.0349056
Tmem151a	67.485	1.34641	0.423926	3.17605	0.00149296	0.0349056
Ncln	1742.06	-0.388936	0.122475	-3.17564	0.00149508	0.0349056
Foxf1	5.72401	-3.16635	0.997178	-3.17531	0.00149676	NA
Ywhah	3838.54	0.383139	0.120779	3.17222	0.00151278	0.0352101
Mptx2	4667.15	1.1308	0.356594	3.17111	0.00151856	0.0352101
Mbtps1	1194.59	-0.38308	0.120808	-3.17097	0.00151931	0.0352101
Hmx2	85.7995	1.6643	0.524888	3.17077	0.00152037	0.0352101
Dpf3	50.3559	-1.01082	0.318828	-3.17043	0.00152212	0.0352101
Wdr90	91.4951	-0.945793	0.298471	-3.16879	0.00153073	0.0353437
Btbd7	330.584	-0.568218	0.179347	-3.16827	0.00153351	0.0353437
Nek1	156.67	-0.505915	0.159814	-3.16564	0.0015474	0.0355988
Rbm38	256.05	0.615466	0.194533	3.16381	0.00155717	0.035758
Mcoln2	339.358	-0.42183	0.133368	-3.16291	0.00156201	0.035804
Prkar2a	2872.79	-0.3942	0.124743	-3.16011	0.0015771	0.0360024
Hes6	673.965	0.45406	0.143685	3.16009	0.00157718	0.0360024
Cnih1	1187.77	0.552424	0.174834	3.15971	0.00157925	0.0360024
Mkl2	501.946	-0.534001	0.169097	-3.15795	0.00158881	0.0360297
Fam167a	67.1688	1.6805	0.532166	3.15786	0.00158934	0.0360297
Lrrcc1	138.623	-0.655127	0.207486	-3.15745	0.00159156	0.0360297
Adnp	70.9901	-0.815654	0.258332	-3.15739	0.0015919	0.0360297
Cyp2u1	268.513	1.08958	0.345185	3.15652	0.00159662	0.0360709
Slc43a3	53.4207	1.06987	0.339013	3.15585	0.0016003	0.0360709
Prc1	374.063	-1.06932	0.338914	-3.15515	0.00160415	0.0360709
1810058I24Rik	578.974	0.526176	0.166826	3.15404	0.00161029	0.0360709
Plcg2	1126.51	0.936097	0.296819	3.15377	0.00161179	0.0360709
Dclk1	1378.74	1.3981	0.443359	3.15342	0.00161367	0.0360709
Ndufa6	2036.48	0.658501	0.208822	3.1534	0.00161379	0.0360709
Rbp2	39216.1	1.06583	0.338261	3.15091	0.0016276	0.0363151
2700099C18Rik	46.6566	-1.23209	0.3911	-3.15032	0.00163092	0.0363248
Arhgap11a	678.194	-0.698324	0.22171	-3.14972	0.00163426	0.0363349
Mlh1	213.058	-0.707674	0.224857	-3.14721	0.00164835	0.0365262
Vasp	4388.87	0.313995	0.0997776	3.14695	0.00164985	0.0365262
Zfp69	25.0651	-1.04639	0.332542	-3.14664	0.00165157	0.0365262
Kctd13	119.889	0.682179	0.216859	3.14573	0.00165673	0.0365441
Pdcd6	3169.96	0.622777	0.197991	3.14547	0.00165819	0.0365441
Edf1	4116.07	0.665221	0.211527	3.14485	0.0016617	0.0365573
Avpi1	102.222	0.778801	0.247757	3.14341	0.00166991	0.0366714
Snx3	2312.93	0.532579	0.16947	3.14262	0.00167445	0.0366714
Tob2	1341.64	0.579975	0.184564	3.14241	0.00167563	0.0366714
Hpgds	190.912	1.27602	0.406677	3.13767	0.00170296	0.0372049
Pgap1	626.53	0.789676	0.252169	3.13153	0.00173896	0.0379036
Sdhaf4	107.233	0.633257	0.202241	3.1312	0.00174096	0.0379036
Gm16617	4.96476	-3.27138	1.04545	-3.12915	0.00175313	NA
Dennd1a	107.992	-0.992451	0.317166	-3.12912	0.00175331	0.038037
Rexo1	669.149	-0.438874	0.140262	-3.12896	0.00175427	0.038037
Cstb	535.942	0.514731	0.164581	3.12752	0.00176285	0.038037
Sparc	56.6314	-2.30547	0.7372	-3.12733	0.00176404	0.038037
Gps1	405.851	-0.397785	0.127216	-3.12684	0.00176693	0.038037
Mastl	100.689	-1.01552	0.324784	-3.12676	0.00176742	0.038037
Chchd2	5010.14	0.546667	0.174842	3.12663	0.00176825	0.038037
Ramp3	6.92969	2.92281	0.934969	3.1261	0.00177139	NA
Snph	216.798	-0.49402	0.158074	-3.12525	0.00177656	0.0381505
Zkscan8	121.066	-0.792514	0.253711	-3.12369	0.00178601	0.0382782
Hck	2497.38	1.94163	0.62177	3.12275	0.00179172	0.0382782
Tns1	32.0903	-2.03771	0.652558	-3.12265	0.00179233	0.0382782
Gm15417	87.9113	0.708464	0.226907	3.12226	0.00179467	0.0382782
Slc6a7	136.946	-1.10538	0.354163	-3.1211	0.00180175	0.0383352
Ndufb7	1482.25	0.535177	0.17152	3.1202	0.00180728	0.0383352
Pfkfb3	639.873	0.872821	0.279809	3.11934	0.00181255	0.0383352
Reg3g	20925.5	-3.10023	0.993959	-3.11908	0.00181419	0.0383352
Ap4e1	165.342	-0.449822	0.144232	-3.11874	0.00181625	0.0383352
Serpini1	43.1448	1.14403	0.366888	3.11818	0.00181969	0.0383352
Shank2	173.22	-1.05526	0.338444	-3.11798	0.00182093	0.0383352
Ninl	31.0577	-1.09135	0.350046	-3.11773	0.00182251	0.0383352
Cep162	138.404	-0.538287	0.172691	-3.11705	0.0018267	0.0383352
Eif6	4593.27	0.593147	0.190302	3.11687	0.00182781	0.0383352
Atad2b	280.848	-0.667844	0.214588	-3.11222	0.00185685	0.0388795
Reg3d	6.3194	-2.79689	0.89894	-3.11132	0.00186255	NA
Sapcd2	126.235	-0.742477	0.2387	-3.11051	0.00186767	0.0390168
Runx1	154.967	0.694365	0.223301	3.10955	0.00187372	0.0390168
Sbds	1712.14	0.552561	0.177703	3.10946	0.00187427	0.0390168
Hmces	218.717	0.456959	0.146969	3.10922	0.00187581	0.0390168
Cald1	91.561	-1.79835	0.578647	-3.10785	0.00188456	0.0390886
Lbr	979.58	-0.81176	0.26126	-3.10709	0.00188937	0.0390886
Als2cl	363.55	-0.816088	0.262683	-3.10675	0.00189159	0.0390886
Eno1b	11815.9	0.765581	0.246427	3.10673	0.00189168	0.0390886
Dgcr8	269.413	-0.490753	0.158016	-3.10571	0.00189824	0.0391597
Amph	4.82031	-2.89806	0.933831	-3.10341	0.00191307	NA
Esrra	5053.54	0.484182	0.15606	3.10255	0.00191863	0.0395157
Ppfia2	6.19247	1.98928	0.641297	3.10196	0.00192247	NA
Alg10b	398.668	-0.610575	0.196928	-3.1005	0.00193195	0.0397248
6430710C18Rik	31.6552	1.35604	0.437477	3.09968	0.00193731	0.0397702
Cpsf1	956.515	-0.491095	0.158505	-3.09829	0.00194642	0.0398921
Dgki	72.9574	1.46334	0.472629	3.09618	0.00196034	0.0400906
Ghitm	6086.74	0.5755	0.185906	3.09565	0.00196379	0.0400906
Gm12408	14.1653	1.29891	0.419631	3.09537	0.00196566	0.0400906
Lmod1	9.92106	-2.8907	0.93391	-3.09527	0.00196637	NA
Car4	6258.19	1.04673	0.338251	3.09453	0.00197123	0.0401391
Sptb	79.711	1.48931	0.481409	3.09365	0.0019771	0.0401585
Lzts3	1028.25	-0.452858	0.146406	-3.09317	0.00198029	0.0401585
4833423E24Rik	6.47811	3.24985	1.05076	3.09285	0.00198242	NA
Serhl	343.7	-0.50331	0.162742	-3.09268	0.00198356	0.0401585
G6pc	356.871	-1.08298	0.350197	-3.09248	0.00198495	0.0401585
Npdc1	1030.02	0.80046	0.259001	3.09057	0.00199773	0.0402953
Hspa2	26.6161	1.27918	0.413907	3.09051	0.00199811	0.0402953
Lamtor2	1086.08	0.396807	0.12843	3.08967	0.00200379	0.0403451
Dnase1l1	385.727	0.757086	0.245085	3.08907	0.00200784	0.0403622
Szt2	645.22	-0.324504	0.105115	-3.08714	0.00202092	0.0404943
Trak2	1055.19	0.645959	0.209251	3.08701	0.00202178	0.0404943
Zfp991	229.956	-0.607274	0.196744	-3.08662	0.00202448	0.0404943
Taf9b	30.077	0.908211	0.294309	3.08591	0.00202927	0.0404943
Tmem54	3414.08	0.659667	0.213797	3.08549	0.0020322	0.0404943
Sipa1l1	931.683	-0.556261	0.180299	-3.08521	0.00203408	0.0404943
Zyg11a	25.1687	-1.46906	0.476227	-3.08479	0.00203694	0.0404943
Umad1	391.642	0.420602	0.136395	3.0837	0.00204443	0.0405791
Rnd2	400.004	0.842302	0.273316	3.08179	0.0020576	0.0406985
Tusc3	339.901	0.563596	0.182893	3.08156	0.00205918	0.0406985
Chad	37.4918	0.9616	0.312064	3.08142	0.00206015	0.0406985
Oser1	567.346	0.398856	0.129537	3.0791	0.00207627	0.0409069
3300005D01Rik	129.991	1.45652	0.473055	3.07897	0.0020772	0.0409069
Mcat	151.373	-0.71598	0.232632	-3.07774	0.00208576	0.0410113
Larp7	499.169	-0.480318	0.156141	-3.07619	0.00209666	0.0410785
Soat1	492.692	0.639116	0.2078	3.07563	0.00210061	0.0410785
Numa1	2316.85	-0.303298	0.0986177	-3.0755	0.00210152	0.0410785
Dopey1	342.134	-0.484435	0.157519	-3.0754	0.00210224	0.0410785
Asb11	9.51804	1.99711	0.649471	3.07498	0.00210515	NA
Gnal	195.817	0.610187	0.198552	3.07318	0.00211788	0.04132
Pidd1	125.093	-0.924748	0.30096	-3.07266	0.00212162	0.0413221
Aars2	160.534	-0.747808	0.243439	-3.07185	0.00212738	0.0413221
Miga1	333.142	0.747712	0.243413	3.07178	0.00212784	0.0413221
Vamp4	236.031	0.505084	0.164458	3.0712	0.00213201	0.0413364
Akirin1	1025.44	0.43764	0.142532	3.07046	0.00213727	0.0413364
Ppp1r2	1574.87	0.570887	0.185938	3.0703	0.00213843	0.0413364
Hprt	1355.77	0.428301	0.139544	3.06929	0.0021457	0.0414134
Xpo4	125.736	-0.931624	0.303639	-3.0682	0.00215353	0.0415009
Slc2a1	582.52	1.00926	0.328997	3.06768	0.00215728	0.0415096
Fbxl21	76.5583	1.29071	0.421113	3.065	0.00217669	0.041819
Ddt	188.854	0.668206	0.2181	3.06376	0.00218573	0.0419288
Rfx7	505.212	-0.466538	0.152388	-3.06151	0.0022022	0.0421804
Camkk1	38.7113	1.04859	0.342562	3.06103	0.0022058	0.0421852
Gtf2ird1	836.317	-0.385964	0.126126	-3.06015	0.00221225	0.0421928
Scand1	451.697	0.582864	0.190487	3.05987	0.00221436	0.0421928
Tspan8	12603.4	0.761817	0.249038	3.05903	0.00222052	0.0421928
Mpc1	597.983	0.690119	0.225619	3.05878	0.00222241	0.0421928
Gm14322	19.9975	-1.07249	0.35067	-3.0584	0.00222523	0.0421928
Selenok	646.058	0.546739	0.178775	3.05825	0.00222632	0.0421928
Reg3b	37669.4	-2.99006	0.977887	-3.05767	0.00223064	0.0422111
Brms1	594.586	0.492846	0.161243	3.05655	0.00223899	0.0423055
Angel1	64.0262	0.865315	0.283198	3.05551	0.00224677	0.0423332
Phf20	141.407	-0.52439	0.171644	-3.05509	0.00224991	0.0423332
Coprs	191.372	0.904197	0.296012	3.0546	0.00225363	0.0423332
Rnf149	485.735	-0.571156	0.187003	-3.05426	0.00225616	0.0423332
Paqr7	234.539	-0.860923	0.281918	-3.05381	0.00225958	0.0423332
Chn2	938.36	0.853199	0.279438	3.05327	0.0022636	0.0423332
Ube2l6	1080.98	0.706258	0.231374	3.05245	0.00226978	0.0423332
Naaa	1298.46	0.987129	0.323395	3.0524	0.00227021	0.0423332
Siglecf	930.299	2.0522	0.672397	3.05207	0.00227271	0.0423332
Rassf1	303.656	0.687971	0.225425	3.05188	0.0022741	0.0423332
Vezt	291.679	0.396039	0.1298	3.05114	0.00227973	0.0423754
Adamts16	3.61871	-2.80307	0.919348	-3.04898	0.00229619	NA
Pgd	6757.79	0.623911	0.204645	3.04875	0.00229792	0.0426504
Gpalpp1	439.805	-0.382066	0.125366	-3.0476	0.00230677	0.0427516
Col6a1	22.5776	-2.77715	0.911501	-3.04679	0.00231302	0.0427912
Stim2	908.062	0.625504	0.205342	3.04616	0.00231783	0.0427912
Cep78	55.5192	-0.926332	0.304114	-3.046	0.0023191	0.0427912
Grp	3.22122	4.53716	1.48974	3.04561	0.00232212	NA
Sppl2b	389.458	-0.302143	0.0992239	-3.04507	0.00232628	0.0428607
Grik5	70.0573	-1.07331	0.352612	-3.04388	0.00233548	0.0428719
2410004B18Rik	341.152	0.429054	0.140968	3.04362	0.00233748	0.0428719
2810006K23Rik	62.1641	-0.651258	0.214018	-3.043	0.0023423	0.0428719
Cpt1a	2204.82	-0.480748	0.157993	-3.04283	0.00234361	0.0428719
Hint2	377.549	0.476406	0.156568	3.0428	0.00234392	0.0428719
Arhgef40	95.4927	-0.825743	0.271475	-3.04169	0.00235252	0.0429138
Siah1b	76.7927	-0.612053	0.201226	-3.04163	0.00235303	0.0429138
Rhoa	5357.58	0.361454	0.118861	3.04098	0.00235811	0.0429442
Pdpn	3.90075	-3.90726	1.28528	-3.03999	0.00236582	NA
Cox7a2	2936.15	0.697131	0.229344	3.03967	0.00236837	0.0429952
Slc39a10	78.9858	-0.578006	0.190175	-3.03935	0.00237093	0.0429952
Ube2g1	890.796	0.321139	0.105669	3.03911	0.00237278	0.0429952
Brip1	107.859	-0.752702	0.247691	-3.03888	0.00237458	0.0429952
Ciao1	422.204	0.304613	0.100266	3.03805	0.00238112	0.0430008
Atm	214.877	-0.943725	0.310643	-3.03798	0.00238172	0.0430008
Homer3	22.7399	0.941996	0.310209	3.03665	0.00239223	0.0431223
Tuba1a	3700.06	0.486471	0.16022	3.03626	0.0023953	0.0431223
Hexim1	1128.19	0.421192	0.138781	3.03494	0.00240584	0.0432502
Cwc22	244.206	-0.464898	0.153215	-3.03429	0.00241104	0.0432818
Tgm2	974.912	-0.792838	0.261382	-3.03326	0.00241927	0.0433677
Usf3	967.246	-0.320829	0.105821	-3.03182	0.00243085	0.043483
Krt27	14.8305	2.7114	0.894556	3.031	0.00243749	0.043483
Tsg101	1083.12	0.545086	0.179848	3.03082	0.00243892	0.043483
Polrmt	351.643	-0.46665	0.153972	-3.03074	0.00243953	0.043483
Gen1	62.4467	-0.955042	0.31525	-3.02947	0.00244983	0.0436049
Cstf2	476.252	-0.504704	0.166627	-3.02895	0.00245409	0.0436189
Maf1	1105.78	0.388229	0.128215	3.02794	0.00246227	0.0437026
Ltbp4	27.963	-1.59164	0.52592	-3.02639	0.00247493	0.0438656
Arfgef3	110.242	-0.977141	0.322997	-3.02524	0.00248439	0.0439712
Abhd3	1525.51	0.708516	0.234287	3.02414	0.00249343	0.0440577
Amotl2	158.309	-0.643387	0.212775	-3.02379	0.00249628	0.0440577
Ifngr2	5118.05	0.762131	0.252113	3.02298	0.00250301	0.0441148
Kdelr1	3070.2	0.402427	0.133206	3.02108	0.00251873	0.0443296
Fnta	848.587	0.313947	0.103957	3.01996	0.00252808	0.0443797
Sdf2	761.689	0.713244	0.236206	3.01958	0.00253128	0.0443797
Nr1h4	657.311	-0.997631	0.330399	-3.01947	0.00253216	0.0443797
Car12	214.23	-1.0328	0.342247	-3.01772	0.00254687	0.0444754
Cnksr3	324.557	-0.583638	0.193517	-3.01596	0.00256169	0.0444754
Tmem41a	1492.2	0.415031	0.137615	3.01588	0.00256233	0.0444754
Ptpn13	16.572	-1.43776	0.476783	-3.01555	0.00256512	0.0444754
Ccdc92	60.2701	1.12911	0.374441	3.01545	0.00256601	0.0444754
Ccndbp1	694.8	0.45886	0.152171	3.01542	0.00256626	0.0444754
Ifi35	1250.72	0.498883	0.165452	3.01526	0.00256756	0.0444754
Tep1	3196.71	-0.360912	0.119703	-3.01505	0.00256934	0.0444754
Esd	2578.77	0.417115	0.138345	3.01504	0.00256942	0.0444754
Pmaip1	1005.88	0.700795	0.232496	3.01423	0.00257632	0.0445336
Gipc2	3652.33	0.534873	0.17751	3.0132	0.00258509	0.0445742
Tcf3	932.941	-0.602636	0.200004	-3.01312	0.00258575	0.0445742
Ppp6c	858.451	0.273966	0.0910189	3.00999	0.00261253	0.0449741
Alg2	277.447	-0.510589	0.16967	-3.0093	0.00261847	0.0450148
Fut2	696.489	1.30455	0.43371	3.00789	0.00263066	0.0451627
Mief2	188.724	0.590225	0.196298	3.00678	0.0026403	0.0452665
Clic1	4378.95	0.574306	0.191131	3.00477	0.00265778	0.0455041
Tdrd5	3.24208	3.69601	1.23067	3.00324	0.00267122	NA
Mpig6b	11.6814	1.32908	0.442735	3.00197	0.00268243	NA
Cisd3	2355.26	0.369242	0.123022	3.00143	0.00268714	0.0459442
Isca1	1196.01	0.40185	0.133927	3.00052	0.00269515	0.0460187
Mpeg1	128.679	-1.12461	0.374877	-2.99994	0.00270031	0.0460443
Fancm	80.1009	-0.946479	0.315642	-2.99858	0.00271238	0.0461875
Hint3	275.854	0.681636	0.227439	2.997	0.00272651	0.0463215
Btbd16	16.3906	2.48043	0.827716	2.99672	0.002729	0.0463215
Ttyh3	1258.94	-0.681974	0.227593	-2.99647	0.00273129	0.0463215
Psmd13	1598.96	0.347575	0.116029	2.99559	0.00273917	0.0463925
Serp2	35.0098	2.11848	0.707533	2.99417	0.0027519	0.0465456
Slc2a10	100.148	0.79434	0.265422	2.99274	0.00276482	0.0467014
Mettl4	73.0406	-0.654863	0.218893	-2.99171	0.00277419	0.0467047
Rilp	245.886	0.591212	0.197621	2.99165	0.00277475	0.0467047
Cisd1	1114.23	0.605989	0.202595	2.99113	0.00277945	0.0467047
Cbl	326.72	-0.703681	0.235271	-2.99094	0.0027812	0.0467047
Znhit1	503.486	0.463659	0.155035	2.99068	0.00278358	0.0467047
Lyn	930.001	0.506317	0.16939	2.98905	0.00279842	0.0468912
Ms4a8a	3827.99	0.706451	0.23641	2.98824	0.00280586	0.0469058
Mb21d2	463.233	0.612111	0.204846	2.98815	0.00280674	0.0469058
Trip13	119.431	-0.99615	0.333446	-2.98744	0.00281325	0.0469522
Pdia6	2465.83	-0.629171	0.210842	-2.98408	0.0028443	0.0474076
Aamdc	923.175	0.496875	0.166531	2.98368	0.00284807	0.0474076
Gpx4	3405.19	0.739551	0.247961	2.98254	0.00285872	0.047522
Foxj2	342.73	0.516934	0.173376	2.98157	0.00286773	0.0476089
Tmbim1	4291.4	0.621143	0.208388	2.98071	0.00287584	0.0476755
Zbed5	2412.68	0.546529	0.183378	2.98034	0.00287932	0.0476755
Cgref1	5741.34	0.795635	0.267054	2.97931	0.002889	0.0477669
Atp6v1e1	1502.27	0.51628	0.17331	2.97894	0.00289243	0.0477669
Glt28d2	238.018	0.744232	0.249955	2.97747	0.0029064	0.0478795
Bhlhe40	1378.5	0.796179	0.267406	2.97742	0.00290686	0.0478795
Magt1	1960.34	-0.3522	0.11831	-2.97693	0.00291147	0.0478927
Col15a1	98.3226	1.44124	0.484247	2.97626	0.00291787	0.0479354
Ltb4r1	231.268	0.802259	0.26975	2.97409	0.00293863	0.0482134
Fibp	842.374	0.407876	0.137275	2.97124	0.00296599	0.0484052
Thrap3	2021.78	-0.504013	0.169634	-2.97117	0.00296668	0.0484052
Gnl2	371.935	-0.446964	0.150446	-2.97092	0.00296907	0.0484052
Rsph9	13.1257	1.57988	0.531805	2.97079	0.00297037	0.0484052
Bad	643.3	0.542724	0.182705	2.97049	0.00297328	0.0484052
P2rx1	31.2988	1.35594	0.456486	2.97039	0.0029742	0.0484052
Pold4	326.856	0.769654	0.259136	2.97008	0.00297724	0.0484052
Fau	4510.17	0.508507	0.171234	2.96966	0.00298131	0.0484087
Pomgnt1	244.126	-0.504797	0.170042	-2.96865	0.00299107	0.0484161
Nat8f7	23.7726	1.34046	0.451651	2.96791	0.00299828	0.0484161
Tcp10c	6.54657	1.50543	0.507244	2.96785	0.00299888	NA
Fhl2	750.821	0.932065	0.314066	2.96774	0.00300003	0.0484161
Blm	97.6884	-1.02249	0.344539	-2.9677	0.00300036	0.0484161
Zfp36l1	287.608	-0.443787	0.149542	-2.96764	0.003001	0.0484161
9530082P21Rik	369.628	0.519815	0.175198	2.96702	0.00300703	0.0484512
Cript	1011.1	0.634332	0.213825	2.9666	0.00301113	0.0484553
Frmd4b	269.072	-0.57749	0.194741	-2.96542	0.00302272	0.0485796
Marcksl1	814.229	1.32078	0.44546	2.96498	0.00302706	0.0485874
Rbm28	352.447	-0.615557	0.207762	-2.9628	0.0030485	0.0488692
Cfh	8.73612	-2.51092	0.847497	-2.96274	0.00304913	NA
Atp6v1d	916.179	0.580408	0.195956	2.96194	0.00305712	0.0488863
Fbxl8	233.49	0.57743	0.194951	2.96191	0.00305733	0.0488863
Xrn2	964.937	-0.333428	0.112595	-2.9613	0.0030634	0.0489211
Cebpg	1786.96	0.348511	0.117711	2.96074	0.00306898	0.0489481
Sdhc	3996.67	0.435265	0.147042	2.96014	0.00307499	0.0489819
Ube2r2	1603.94	0.339364	0.114667	2.95957	0.00308073	0.0490113
Ccnb1ip1	2.96654	-3.52495	1.19143	-2.95859	0.00309054	NA
Dyrk4	13.2186	2.02534	0.684862	2.9573	0.00310347	0.0493107
Epgn	7.29333	3.18227	1.07628	2.95674	0.00310908	NA
Ccdc18	53.832	-1.21463	0.41082	-2.9566	0.00311055	0.04932
Atp5l	1889.39	0.673974	0.227966	2.95646	0.00311189	0.04932
Fkbp10	3.97031	-4.55949	1.54277	-2.95539	0.00312277	NA
Trpm5	2041.66	1.74879	0.591815	2.95496	0.00312713	0.0494324
Dctn3	750.051	0.509311	0.172416	2.95397	0.00313712	0.0494324
Hsf2	89.9767	0.675794	0.228784	2.95386	0.00313831	0.0494324
Uggt1	1351.91	-0.573189	0.194048	-2.95385	0.00313833	0.0494324
Igsf5	1082.27	0.607175	0.20557	2.95362	0.0031407	0.0494324
Med1	913.071	-0.309407	0.104762	-2.95344	0.00314256	0.0494324
Zfp41	31.9506	-1.11809	0.37863	-2.95299	0.00314713	0.0494426
Rars2	488.061	-0.543385	0.184102	-2.95153	0.003162	0.0495086
Lpar2	75.1699	0.64158	0.217378	2.95145	0.0031629	0.0495086
G6pc3	420.463	-0.62691	0.212409	-2.95142	0.00316314	0.0495086
Ero1lb	632.784	0.85981	0.291365	2.95097	0.00316778	0.0495197
Avil	1391.48	1.7484	0.592602	2.95038	0.00317387	0.0495533
Cpvl	80.8669	2.40634	0.816034	2.94883	0.0031898	0.0497403
Tnfsf10	870.968	-0.601124	0.203937	-2.9476	0.00320248	0.0498054
Prmt2	184.229	0.660272	0.224009	2.94752	0.00320333	0.0498054
Ankrd26	70.366	-1.0358	0.351442	-2.94728	0.00320585	0.0498054
Rad54l2	561.297	-0.367602	0.124774	-2.94615	0.0032176	0.0499264
Zbtb38	455.358	-0.475996	0.161708	-2.94355	0.00324473	0.0502853
Trim38	509.536	1.03741	0.352624	2.94196	0.00326142	0.05048
Dgkz	2469.98	-0.338864	0.115198	-2.94159	0.00326532	0.05048
Spg11	451.373	-0.406239	0.138171	-2.94011	0.00328094	0.0506554
Kifc1	257.207	-0.970205	0.330064	-2.93944	0.00328803	0.0506554
Arhgap31	193.728	0.515297	0.175308	2.93938	0.00328874	0.0506554
Katna1	568.669	0.257071	0.0874976	2.93804	0.00330297	0.0507732
Cryzl1	432.156	0.378849	0.128952	2.9379	0.00330445	0.0507732
Spink1	8869.79	0.759973	0.258814	2.93637	0.00332079	0.050962
Dcst1	118.631	0.623872	0.212534	2.9354	0.00333123	0.0510598
Stk11ip	274.557	-0.349249	0.119022	-2.93433	0.00334265	0.0511727
Duoxa2	7078.12	2.29978	0.784282	2.93234	0.00336413	0.051439
Uqcrq	3413.58	0.535332	0.182613	2.93151	0.00337315	0.0515058
Plcb2	288.929	1.12303	0.383133	2.93119	0.00337669	0.0515058
Svbp	176.397	0.629574	0.214879	2.9299	0.00339072	0.0516571
Rala	1293.89	0.401412	0.137026	2.92946	0.00339553	0.0516679
Igsf6	9.13838	-1.8605	0.635218	-2.92892	0.00340143	NA
Farp2	467.376	-0.528451	0.180491	-2.92784	0.00341323	0.0518744
Slc31a1	6028.17	0.874052	0.298635	2.92682	0.00342446	0.0519366
Chd9	638	-0.452151	0.154491	-2.92672	0.00342557	0.0519366
Bloc1s3	207.57	0.557644	0.190669	2.92467	0.00344817	0.0522163
Ulbp1	19.6218	-1.8868	0.645654	-2.9223	0.00347453	0.0525522
Hgf	3.52699	-3.77395	1.29168	-2.92175	0.00348076	NA
Mkrn2os	1163.64	0.609031	0.208514	2.92081	0.00349121	0.0526884
BC055324	53.0348	-1.09159	0.37377	-2.92049	0.00349487	0.0526884
Tle1	876.28	0.417221	0.142866	2.92038	0.00349609	0.0526884
Ccdc88b	228.834	0.597796	0.20474	2.91978	0.00350278	0.0527239
Mast1	12.3211	1.15015	0.393965	2.91942	0.00350682	0.0527239
Cldn2	1241.58	-1.05414	0.36141	-2.91674	0.00353706	0.0530967
Sorl1	1060.82	-0.510718	0.175115	-2.91648	0.00354006	0.0530967
Agt	67.6727	1.34787	0.462334	2.91535	0.00355286	0.0531699
Cd47	2109.66	0.59679	0.204773	2.9144	0.00356376	0.0531699
Tpi1	12650.9	0.618175	0.212142	2.91397	0.00356867	0.0531699
Tpgs1	283.338	0.533366	0.183038	2.91396	0.00356878	0.0531699
Fam234a	6888.8	0.364022	0.124926	2.91389	0.00356958	0.0531699
Csrnp1	129.579	0.762183	0.261575	2.91383	0.00357029	0.0531699
Shf	163.817	0.85139	0.292228	2.91344	0.00357465	0.0531719
Rad50	332.505	-0.562631	0.193182	-2.91245	0.0035861	0.0532792
Slc38a11	18.8038	-1.27951	0.439751	-2.90963	0.00361861	0.0536987
Gramd3	2225.86	0.59994	0.206337	2.90757	0.00364252	0.0538943
Tubgcp4	200.455	-0.553913	0.190526	-2.90728	0.00364581	0.0538943
Peg3	69.3517	-0.754442	0.259506	-2.90722	0.00364655	0.0538943
Zfp101	152.897	-0.825093	0.283877	-2.90652	0.00365479	0.0538943
Cox7c	3756.57	0.570549	0.196306	2.90643	0.00365584	0.0538943
Cox6c	4601.56	0.606269	0.208606	2.90629	0.00365748	0.0538943
Igfbp7	19.8127	-2.06408	0.710578	-2.90479	0.003675	0.0540891
Trappc3	774.378	0.415504	0.143072	2.90417	0.00368229	0.0541234
Hmcn2	20.1748	-2.4001	0.826602	-2.90357	0.00368936	0.0541234
Elob	1293.72	0.432904	0.149104	2.90336	0.00369184	0.0541234
Nup160	269.342	-0.774734	0.266911	-2.90259	0.0037009	0.0541234
Brca1	158.453	-0.935933	0.322457	-2.9025	0.00370194	0.0541234
Cox5b	4056.91	0.481009	0.165728	2.9024	0.00370313	0.0541234
Ndufa4l2	4.96816	3.35308	1.15579	2.90112	0.00371827	NA
Rab3ip	692.437	0.323889	0.11168	2.90015	0.00372987	0.0544014
Galt	349.742	0.48354	0.16675	2.8998	0.00373399	0.0544014
Etfb	1937.26	0.288128	0.0993645	2.89971	0.00373512	0.0544014
Nuf2	180.258	-1.03935	0.3585	-2.89916	0.00374169	0.054434
Prl2a1	4.04436	3.64798	1.25906	2.89739	0.00376287	NA
Atad5	149.208	-0.698887	0.241227	-2.89722	0.00376483	0.0547075
B4galnt1	5523.27	0.35165	0.121419	2.89618	0.00377733	0.0547594
Npl	713.841	1.78254	0.61558	2.89571	0.00378307	0.0547594
Ovol1	825.534	0.410206	0.141686	2.89518	0.00378938	0.0547594
Aurkaip1	906.265	0.325967	0.112599	2.89495	0.00379222	0.0547594
Slc2a8	143.852	0.688545	0.237858	2.89477	0.00379435	0.0547594
Hhat	50.7591	-0.704958	0.243537	-2.89466	0.00379564	0.0547594
Trib3	363.735	0.841799	0.290847	2.8943	0.00380001	0.0547594
Prox1	109.513	0.976646	0.337468	2.89404	0.00380322	0.0547594
Actr10	649.483	0.266738	0.0921937	2.89324	0.00381293	0.0547936
Cluh	2688.22	-0.928068	0.320784	-2.89312	0.0038143	0.0547936
Dstn	21902.8	0.432061	0.14936	2.89275	0.0038189	0.0547971
Arpc3	2604.89	0.419864	0.145165	2.89232	0.00382405	0.0548086
Ip6k2	429.643	0.534754	0.18493	2.89166	0.00383211	0.0548615
Abhd16a	1088.49	0.53196	0.184075	2.88991	0.00385353	0.0551055
Me1	2564.48	1.83768	0.635991	2.88947	0.00385894	0.0551202
Duox2	19379.9	1.69506	0.586752	2.88888	0.00386618	0.0551208
Ctr9	710.406	-0.28891	0.100012	-2.88875	0.00386774	0.0551208
Tmem45b	5533.69	0.620324	0.214811	2.88777	0.00387988	0.0552312
Rnf26	300.469	-0.754575	0.261413	-2.88652	0.00389524	0.0553873
Cx3cr1	19.2383	-1.14795	0.397879	-2.88518	0.00391193	0.0555036
Tmem219	348.935	0.699406	0.24244	2.88486	0.00391584	0.0555036
Arl8a	1005.09	0.627372	0.217491	2.8846	0.00391917	0.0555036
Ckap2l	175.634	-0.969807	0.33622	-2.88444	0.00392107	0.0555036
Adamts12	5.94973	1.64807	0.571389	2.88432	0.00392259	NA
Akap1	786.426	-0.674211	0.233782	-2.88393	0.00392752	0.0555324
Il2	57.3816	0.602367	0.20892	2.88324	0.00393613	0.0555918
Zfp157	106.099	-0.539978	0.187337	-2.8824	0.00394661	0.0556626
Mvb12a	800.293	0.323661	0.112302	2.88205	0.00395094	0.0556626
Them4	229.089	0.479289	0.16632	2.88172	0.00395508	0.0556626
Atg4d	1462.61	0.45374	0.157471	2.88142	0.00395884	0.0556626
Dap	1343.86	0.569924	0.197834	2.88082	0.00396646	0.0557075
BC017158	383.632	-0.376012	0.130558	-2.88003	0.00397633	0.0557702
Pdgfa	1107.76	0.519279	0.180341	2.87943	0.00398393	0.0557702
Trp53bp1	181.704	-0.550028	0.191038	-2.87915	0.00398748	0.0557702
Ly96	76.5804	0.674447	0.234271	2.87891	0.0039905	0.0557702
AI846148	219.624	0.574324	0.199533	2.87835	0.00399765	0.0557702
Ehd2	14.2979	-1.8389	0.638889	-2.87828	0.00399844	0.0557702
Hras	703.107	0.384272	0.13352	2.87801	0.00400195	0.0557702
Foxq1	254.154	1.23543	0.42938	2.87724	0.00401172	0.055794
Colgalt1	464.068	-0.394805	0.137235	-2.87686	0.00401657	0.055794
Myl9	60.4809	-3.25034	1.12988	-2.87671	0.00401845	0.055794
Cib2	99.0214	1.1779	0.409574	2.87592	0.00402851	0.055794
Mms22l	154.586	-0.665127	0.231284	-2.87581	0.00402997	0.055794
Rusc1	460.972	0.676147	0.235132	2.87561	0.00403252	0.055794
Phlda1	717.818	0.929753	0.323343	2.87544	0.00403469	0.055794
Ndufa5	1377.38	0.556719	0.193677	2.87447	0.00404702	0.0558635
Smpd3	1614.42	-0.456557	0.158849	-2.87416	0.00405102	0.0558635
Mrps21	886.465	0.505614	0.175927	2.874	0.00405304	0.0558635
Ttc30a1	61.4567	-0.715038	0.248862	-2.87323	0.004063	0.0558947
Tgif1	228.932	-0.579866	0.201823	-2.87314	0.00406418	0.0558947
Ddx52	359.864	-0.398907	0.138923	-2.87143	0.00408622	0.0561365
Dmwd	24.2759	0.863238	0.300764	2.87015	0.00410273	0.0562284
Ndufb3	1615.96	0.532468	0.185524	2.87008	0.0041037	0.0562284
Kif15	271.804	-0.991301	0.345464	-2.86947	0.00411154	0.0562284
Aasdh	94.8424	-0.576089	0.20077	-2.8694	0.00411245	0.0562284
Ift20	1747.22	0.564121	0.196613	2.86919	0.00411525	0.0562284
1810046K07Rik	377.755	1.39303	0.485577	2.86882	0.00412011	0.0562337
Igsf9b	23.1807	-1.27316	0.444089	-2.8669	0.00414512	0.0565137
Ykt6	2830.69	0.384857	0.134288	2.86591	0.00415809	0.056605
L2hgdh	1006.31	0.628675	0.219379	2.86571	0.00416081	0.056605
Pnpla2	2523.56	0.631943	0.220666	2.86381	0.00418583	0.056879
Cenpf	407.832	-0.97838	0.341722	-2.86309	0.00419529	0.056879
Mtrr	89.077	-0.79869	0.278962	-2.86307	0.00419551	0.056879
Rbl1	528.274	-0.38044	0.13289	-2.86281	0.00419903	0.056879
Smim22	1394.72	0.572289	0.19997	2.86188	0.00421141	0.0569832
Tmem160	321.18	0.472685	0.165185	2.86155	0.00421578	0.0569832
Atp13a3	1835.35	-0.709724	0.248166	-2.85987	0.00423815	0.0571451
Ccdc77	96.3487	-0.642662	0.224728	-2.85973	0.00423999	0.0571451
Otub1	1210.6	0.348353	0.121825	2.85944	0.00424386	0.0571451
Ncf2	214.846	0.795868	0.278345	2.85929	0.00424592	0.0571451
Cwc15	970.064	0.369523	0.12928	2.85831	0.00425899	0.0572597
Grtp1	654.043	0.374873	0.131277	2.85558	0.00429578	0.0576508
Kif18a	66.2721	-1.12818	0.395095	-2.85548	0.00429724	0.0576508
Psmd10	408.921	0.421687	0.147751	2.85404	0.00431677	0.057773
Ccng2	3799.72	0.726419	0.25455	2.85374	0.00432075	0.057773
Elmo2	1078.94	0.816562	0.286161	2.85351	0.00432395	0.057773
Nupl2	51.3843	-0.779153	0.273056	-2.85345	0.00432471	0.057773
Qtrt2	138.878	-0.755829	0.264968	-2.85253	0.00433725	0.0578791
Aldoc	243.277	1.00345	0.351892	2.8516	0.00434995	0.057987
Oaz2	386.834	0.368214	0.129175	2.85051	0.00436491	0.0581105
Btg2	1937.6	0.587399	0.206086	2.85025	0.00436845	0.0581105
Map3k4	197.148	-0.46564	0.163515	-2.84768	0.00440392	0.0585205
Ostf1	1604.52	0.466197	0.163732	2.84731	0.00440905	0.0585269
Gadd45b	148.744	0.625177	0.219613	2.84672	0.00441716	0.0585728
Slc25a34	356.167	0.807156	0.28365	2.8456	0.00443279	0.058694
Ift172	379.338	0.512719	0.180193	2.8454	0.00443563	0.058694
Naa25	251.978	-0.713683	0.25086	-2.84495	0.00444185	0.0587145
Arx	11.2638	-1.12089	0.394072	-2.84438	0.00444982	NA
Kif20a	181.138	-1.15287	0.405351	-2.84413	0.00445325	0.0588035
Rnf157	47.7408	0.766801	0.26975	2.84263	0.00447423	0.0590186
Clec4f	3.33749	3.67729	1.29369	2.84247	0.00447651	NA
Lyrm2	103.099	0.569901	0.20053	2.84197	0.00448354	0.0590794
2010107E04Rik	2344.42	0.675788	0.237856	2.84116	0.00449496	0.0590921
Gsn	2992.69	1.1611	0.408778	2.84042	0.00450536	0.0590921
Atox1	738.337	0.535829	0.188645	2.8404	0.00450563	0.0590921
Dad1	2116.86	0.398189	0.140193	2.84029	0.00450732	0.0590921
Hnf4aos	38.4961	0.905057	0.318655	2.84024	0.00450798	0.0590921
Nde1	251.727	-0.805142	0.283604	-2.83896	0.00452607	0.059168
Pnpla3	53.8014	1.61722	0.569673	2.83886	0.00452757	0.059168
Ap2s1	1683.08	0.42431	0.149466	2.83883	0.00452788	0.059168
Bcl2l1	1265.13	0.566821	0.199801	2.83693	0.00455498	0.0594057
Tinagl1	670.154	0.807608	0.28468	2.83689	0.00455551	0.0594057
Acot7	881.376	0.625793	0.220634	2.83634	0.00456344	0.0594476
Matn2	38.1963	-1.17643	0.414934	-2.83521	0.00457949	0.059595
Atp5j2	4014.67	0.603769	0.212985	2.83479	0.00458555	0.0596122
Cavin3	5.27645	-2.4917	0.879076	-2.83445	0.00459051	NA
Espl1	203.167	-1.06381	0.375329	-2.83435	0.00459196	0.0596339
Lsm14b	534.68	0.518623	0.183007	2.83389	0.00459847	0.0596569
Ppp3ca	1783.39	0.466775	0.164793	2.83249	0.00461869	0.0598574
Ost4	691.554	0.473502	0.167273	2.83072	0.00464434	0.060128
Ptpn4	75.8037	-0.926208	0.327259	-2.83019	0.00465197	0.06013
Rom1	106.1	0.734798	0.259641	2.83005	0.00465405	0.06013
Prrc2c	2131.5	-0.509071	0.179907	-2.82964	0.00466007	0.060146
BC017643	430.148	0.461052	0.163008	2.8284	0.00467808	0.0603166
Mxd1	13230	0.685559	0.242503	2.82701	0.00469844	0.0605124
Ppm1j	500.828	0.829718	0.293545	2.82654	0.00470538	0.0605124
Igsf23	4599.02	1.01057	0.35755	2.82638	0.00470769	0.0605124
Pip5k1c	529.848	-0.32601	0.115382	-2.82549	0.00472082	0.0606192
Zan	170.419	-1.2358	0.437679	-2.82352	0.0047499	0.0609304
Pcnx3	1241.76	-0.293571	0.104004	-2.82268	0.00476238	0.0610273
Ankrd49	156.164	-0.625389	0.221584	-2.82236	0.00476715	0.0610273
Gtse1	116.555	-0.994769	0.352563	-2.82154	0.00477942	0.0611179
Ppm1n	27.1329	-1.44578	0.512523	-2.8209	0.00478888	0.0611179
Racgap1	503.912	-1.01814	0.360985	-2.82044	0.00479573	0.0611179
Pde8a	130.212	0.989096	0.350708	2.82028	0.00479819	0.0611179
Herpud1	1766.18	0.640953	0.227267	2.82026	0.00479851	0.0611179
Atg4a	205.023	0.585349	0.207589	2.81975	0.00480607	0.0611523
Bgn	23.5785	-2.19047	0.777352	-2.81786	0.00483445	0.0614123
Mphosph10	213.69	-0.629498	0.223405	-2.81774	0.00483627	0.0614123
Erich4	1092.91	0.675106	0.239634	2.81724	0.00484381	0.0614461
Apobec1	895.76	0.653263	0.231979	2.81604	0.00486192	0.0616137
Stt3b	3278.29	-0.374598	0.133074	-2.81496	0.00487828	0.0617327
Rab2a	2933.22	0.305218	0.108434	2.81478	0.00488112	0.0617327
Gemin7	392.47	0.477168	0.169567	2.81403	0.00489245	0.0618138
Eif4e2	1177.56	0.321281	0.114196	2.81342	0.0049017	0.0618686
Fos	3243.94	0.978459	0.34783	2.81304	0.00490762	0.0618812
Krtap3-1	6.43593	2.12358	0.754963	2.81283	0.00491077	NA
Cd300ld	20.0765	1.32301	0.470401	2.81251	0.00491562	0.0619201
Nlrp6	3352.77	-0.460722	0.163845	-2.81194	0.00492442	0.0619689
Adora2b	325.582	1.05005	0.373611	2.81053	0.00494592	0.0621699
Dapp1	521.249	0.350252	0.124634	2.81025	0.00495027	0.0621699
Adcy1	13.6232	-1.11133	0.39562	-2.80909	0.00496815	0.0622088
Khk	5893.75	0.462785	0.164751	2.809	0.00496956	0.0622088
Bcl2l14	656.663	0.574863	0.204657	2.80891	0.00497099	0.0622088
Slc19a1	453.116	0.699373	0.248996	2.80877	0.00497314	0.0622088
Fastkd2	230.128	-0.782916	0.27879	-2.80826	0.00498101	0.062216
5730455P16Rik	137.471	-0.440886	0.157006	-2.80809	0.00498361	0.062216
Sult1b1	5231.06	0.546562	0.194678	2.80752	0.00499249	0.0622603
Shcbp1	150.935	-0.943513	0.336102	-2.80722	0.00499705	0.0622603
Rgs14	66.0464	0.632412	0.225329	2.80662	0.00500645	0.0623157
Trappc2l	431.792	0.518227	0.18468	2.80608	0.00501483	0.0623584
Mmp15	2006.99	1.17505	0.418971	2.80461	0.00503781	0.0625492
Pam	845.79	0.975322	0.347776	2.80446	0.00504012	0.0625492
Macc1	17.8927	1.02129	0.364489	2.80197	0.00507919	0.0629348
Nudt6	37.4935	-0.876835	0.31295	-2.80184	0.0050812	0.0629348
Lrfn4	146.014	-0.690825	0.246633	-2.80102	0.00509411	0.0630328
Asl	351.741	0.349423	0.124785	2.80019	0.00510722	0.0631328
Abcc1	157.332	-0.673922	0.24072	-2.7996	0.00511652	0.0631545
Foxk1	616.713	-0.430198	0.153672	-2.79945	0.00511901	0.0631545
Rec114	7.97938	1.46317	0.522771	2.79888	0.00512809	NA
Gde1	1702.17	0.735659	0.262901	2.79824	0.00513824	0.0633192
Mblac2	45.234	-0.656873	0.234767	-2.79797	0.00514242	0.0633192
Card11	216.327	-0.823637	0.294432	-2.79737	0.00515204	0.0633756
Xrn1	305.077	-0.628636	0.224873	-2.79551	0.00518172	0.0636785
Smoc1	15.692	1.23397	0.441506	2.79492	0.00519128	0.0637337
Obscn	16.174	-1.64627	0.589113	-2.79449	0.00519816	0.063756
Spcs1	1082.04	0.497222	0.178008	2.79325	0.0052181	0.0639383
Apol7d	2.50562	4.13266	1.47987	2.79259	0.00522885	NA
2200002D01Rik	6259.88	0.584544	0.209328	2.79248	0.00523062	0.0639632
Alox5	719.027	1.85156	0.663131	2.79215	0.00523585	0.0639632
Lamtor4	556.953	0.386315	0.138358	2.79215	0.00523596	0.0639632
Mras	27.907	0.81932	0.293467	2.79187	0.00524046	0.0639632
Ubxn1	1508.67	0.368989	0.132206	2.79101	0.00525439	0.064071
Mki67	2042.87	-1.09929	0.393942	-2.7905	0.0052627	0.0641102
Eid1	134.954	0.627889	0.225058	2.7899	0.00527244	0.0641667
Phldb1	418.805	-0.825822	0.296103	-2.78897	0.00528768	0.0642101
Ndufs7	1799.29	0.403692	0.144751	2.78887	0.00528927	0.0642101
Pcsk9	265.933	-0.878018	0.314844	-2.78874	0.00529131	0.0642101
Gle1	333.498	-0.495838	0.17786	-2.78781	0.0053066	0.0643336
Per1	333.683	0.973381	0.349606	2.78422	0.00536563	0.0649866
Tigd2	165.884	-0.438956	0.157705	-2.7834	0.0053793	0.0650394
Cdkn1c	179.31	0.856478	0.307717	2.78333	0.00538033	0.0650394
Diaph2	83.2742	-0.725513	0.260723	-2.7827	0.00539089	0.0651046
Baiap2l1	1313.11	-0.397246	0.142808	-2.78168	0.00540782	0.0651808
Ndufv1	3470.5	0.401771	0.14445	2.78138	0.00541288	0.0651808
Ccdc71l	1404.84	0.497253	0.178804	2.78099	0.00541936	0.0651808
Stx8	362.103	0.409556	0.147276	2.78087	0.00542127	0.0651808
Ipo11	201.758	-0.798034	0.286984	-2.78076	0.0054231	0.0651808
Bloc1s1	92.3186	0.578908	0.208254	2.77982	0.00543887	0.065233
Mbnl3	150.721	-0.745345	0.268128	-2.77981	0.00543904	0.065233
Zfp324	71.4981	-0.628954	0.226277	-2.77958	0.005443	0.065233
Tsc22d1	4902.4	1.0233	0.368217	2.77908	0.00545131	0.0652705
Kit	724.842	0.846965	0.304971	2.77719	0.00548304	0.065588
Cwh43	119.005	1.19367	0.429905	2.77659	0.00549317	0.0656467
Agpat2	3878.86	0.815332	0.293731	2.77578	0.00550695	0.0657491
Ctso	530.651	0.739935	0.26661	2.77534	0.00551436	0.065775
Zfp410	620.213	0.370549	0.133546	2.77469	0.00552537	0.0658285
Ifnar2	235.804	0.572658	0.206403	2.77446	0.0055293	0.0658285
Trim37	256.356	-0.757828	0.273174	-2.77415	0.00553453	0.0658285
Hadhb	2280.06	0.294953	0.106358	2.77322	0.00555053	0.0659498
Atp7a	315.876	-0.712968	0.257144	-2.77264	0.00556028	0.0659498
Itgb1bp1	117.21	0.546915	0.197344	2.77138	0.005582	0.0659498
Egln3	4282.8	1.70588	0.615612	2.77103	0.00558794	0.0659498
Higd2a	1280.98	0.398723	0.143906	2.77072	0.00559331	0.0659498
Tpt1	12348.3	0.345702	0.124771	2.77069	0.00559377	0.0659498
Rfk	19889.5	0.854163	0.308289	2.77066	0.00559429	0.0659498
Zcchc9	353.545	0.47327	0.170825	2.7705	0.00559704	0.0659498
Tmem50a	1044.41	0.476858	0.172144	2.7701	0.00560387	0.0659498
St6galnac6	663.25	1.13189	0.408627	2.76999	0.00560585	0.0659498
Dmd	162.907	-0.969626	0.350054	-2.76993	0.00560675	0.0659498
Dusp6	2031.92	0.863119	0.311608	2.76988	0.00560762	0.0659498
Metrnl	1069.23	0.596851	0.215631	2.76792	0.00564147	0.066286
Zfp954	243.315	0.485644	0.175486	2.76743	0.00565003	0.0663246
Heatr6	425.844	-0.377828	0.136641	-2.76512	0.00569017	0.0667335
Nvl	267.076	-0.474632	0.17174	-2.76366	0.00571564	0.0669698
Tax1bp3	1696.68	0.51089	0.18492	2.76277	0.0057314	0.067092
Cdh5	5.72975	-1.58803	0.574843	-2.76254	0.00573542	NA
Cnep1r1	892.409	0.590459	0.213848	2.76111	0.00576051	0.0673701
Ftsj1	127.345	-0.649361	0.235306	-2.75965	0.00578632	0.0675818
Cda	2603.21	0.821444	0.297713	2.75918	0.00579471	0.0675818
Erlec1	539.841	0.405757	0.147066	2.75902	0.00579756	0.0675818
Dhps	258.759	0.451435	0.16363	2.75887	0.00580009	0.0675818
Dynlrb1	1129.83	0.309221	0.112198	2.75603	0.00585085	0.0681101
Sdcbp2	1786.13	0.629511	0.228461	2.75544	0.00586125	0.0681681
Snora33	6.65227	-1.84514	0.669656	-2.75536	0.00586281	NA
Gm5640	17.1548	2.03493	0.738718	2.75468	0.00587499	0.0682649
Arhgap33	51.1213	-0.694574	0.252314	-2.75282	0.00590848	0.0685286
Bmx	410.766	1.81445	0.659126	2.75281	0.00590857	0.0685286
Ogfr	1153.84	0.325238	0.118169	2.75232	0.00591751	0.0685442
Dhrs1	4959.98	0.885307	0.32168	2.75213	0.00592082	0.0685442
Endov	255.865	-0.308435	0.112083	-2.75183	0.00592628	0.0685444
Nfrkb	319.6	-0.417663	0.151815	-2.75112	0.00593911	0.0686297
Rab27b	556.02	0.6619	0.240716	2.74972	0.00596463	0.0688614
Dmxl2	197.355	1.06647	0.387989	2.74872	0.00598291	0.0688721
Adcy5	190.405	1.31369	0.477984	2.7484	0.00598874	0.0688721
Prelid1	6421.71	0.394259	0.143456	2.74829	0.00599069	0.0688721
Immp2l	163.415	0.509671	0.18546	2.74814	0.0059934	0.0688721
Tom1	245.038	0.543958	0.197954	2.7479	0.00599782	0.0688721
D8Ertd738e	990.897	0.361146	0.131428	2.74787	0.0059984	0.0688721
Ncaph	258.084	-1.10759	0.40313	-2.74747	0.00600565	0.0688824
Arvcf	80.3886	-0.642887	0.234014	-2.74722	0.00601024	0.0688824
Psmb10	2533.24	0.298901	0.10883	2.74649	0.00602373	0.0689422
Phldb3	206.39	0.582894	0.212269	2.74602	0.00603227	0.0689422
Eml4	1204.42	-0.4868	0.177291	-2.74576	0.00603705	0.0689422
Slc22a15	79.4446	-0.515664	0.187805	-2.74574	0.00603737	0.0689422
Dcbld2	35.5449	0.875064	0.318941	2.74366	0.00607583	0.0693185
Arid5b	127.453	-0.647922	0.236201	-2.7431	0.00608628	0.0693263
Chmp3	2369.23	0.329249	0.120031	2.74303	0.00608753	0.0693263
Zkscan1	535.556	-0.300353	0.109512	-2.74264	0.00609471	0.0693452
Nat8f5	473.43	0.92999	0.339162	2.74202	0.00610623	0.0694135
Rec8	628.016	0.811042	0.295829	2.74159	0.00611426	0.0694421
Vwa7	27.0986	1.16062	0.423571	2.74007	0.00614256	0.0697006
Rbm24	3.42997	-3.7263	1.36024	-2.73944	0.00615442	NA
Zfp395	214.009	-0.675353	0.246537	-2.73936	0.00615585	0.0697543
Lcor	406.389	-0.654573	0.238963	-2.73923	0.00615838	0.0697543
Tmem74b	17.5883	2.09065	0.764164	2.73586	0.00622172	0.0703502
Usp34	1342.23	-0.520055	0.19009	-2.73584	0.00622217	0.0703502
LOC100862446	12250.3	0.568678	0.207895	2.73541	0.00623025	0.0703783
C330027C09Rik	264.456	-0.809307	0.295928	-2.73481	0.00624167	0.0704441
Asxl2	567.142	-0.274083	0.100254	-2.73387	0.00625939	0.0704721
Otud3	283.193	0.716687	0.262156	2.73382	0.00626039	0.0704721
B2m	23118.1	0.540335	0.19765	2.73379	0.00626095	0.0704721
Pspc1	278.681	-0.478734	0.175162	-2.73309	0.00627434	0.0705597
Canx	7739.98	-0.483885	0.177136	-2.73172	0.0063005	0.0707906
Ms4a4d	2.57583	-4.54263	1.66375	-2.73037	0.00632641	NA
Csnk2b	1659.75	0.350607	0.128593	2.72648	0.0064014	0.0718602
Gmds	2579.36	-0.842528	0.309123	-2.72554	0.00641963	0.0719516
Huwe1	2521.16	-0.535331	0.196418	-2.72547	0.00642098	0.0719516
Rab44	7.61786	1.89063	0.693963	2.7244	0.00644178	NA
Sfswap	558.613	-0.277442	0.101859	-2.72377	0.00645409	0.0722582
Rasa3	255.579	-0.743251	0.272937	-2.72316	0.00646609	0.0723282
Ptbp2	138.07	-0.632287	0.232253	-2.72241	0.0064808	0.0724284
Rad18	82.7297	-0.948401	0.348417	-2.72203	0.00648827	0.0724476
Plekha3	595.658	0.602822	0.221515	2.72135	0.00650153	0.0725313
Mars2	126.041	-0.734398	0.269976	-2.72024	0.00652351	0.072712
Syn3	9.43766	-1.15692	0.425324	-2.72009	0.00652644	NA
Ncapd2	763.101	-0.820215	0.301657	-2.71903	0.00654734	0.0729039
Rap1b	1673.96	0.400204	0.147202	2.71875	0.006553	0.0729039
Osbpl9	734.078	0.26184	0.0963262	2.71826	0.00656255	0.0729039
Srl	47.6406	-0.816221	0.300296	-2.71805	0.00656678	0.0729039
Sec14l1	1356.96	0.550487	0.202541	2.7179	0.00656969	0.0729039
Pbx1	400.736	-0.673374	0.247802	-2.71739	0.00657988	0.0729526
Bnip3l	1134.48	0.503477	0.185341	2.71649	0.00659785	0.073021
St3gal1	354.096	-1.14373	0.42108	-2.71619	0.00660371	0.073021
Pmel	53.9094	0.740315	0.27257	2.71605	0.00660652	0.073021
U2surp	1249.02	-0.285055	0.104957	-2.71592	0.00660926	0.073021
St18	53.1772	1.0243	0.377436	2.71385	0.00665059	0.0734132
Bub1b	403.338	-1.01603	0.37451	-2.71296	0.00666844	0.0735457
Lrp4	551.37	-0.508897	0.187638	-2.71211	0.00668559	0.0736703
Rpap3	104.676	-0.606628	0.223734	-2.71138	0.00670037	0.0737685
Mrps27	206.476	-0.789709	0.291421	-2.70986	0.00673115	0.0740426
Qser1	280.876	-0.702575	0.259428	-2.70817	0.00676549	0.0742589
Hoxd3	22.6221	-2.64877	0.978143	-2.70796	0.00676984	0.0742589
Meltf	7.14256	-3.00082	1.10818	-2.70788	0.0067715	NA
Mipol1	19.5085	-0.914254	0.337638	-2.70779	0.00677324	0.0742589
Megf8	372.169	-0.397741	0.146891	-2.70773	0.00677441	0.0742589
Gbe1	170.715	0.527563	0.194917	2.7066	0.00679755	0.0742988
Nomo1	3274.25	-0.481715	0.178016	-2.70603	0.00680937	0.0742988
9430015G10Rik	117.066	-0.66026	0.244013	-2.70584	0.00681323	0.0742988
Ocrl	154.162	-0.566128	0.209241	-2.70562	0.00681761	0.0742988
Chic2	454.955	0.418924	0.154837	2.70557	0.00681867	0.0742988
Plscr4	19.2389	-1.38012	0.510119	-2.70549	0.00682033	0.0742988
Nr1d1	2218.56	0.649619	0.240127	2.70532	0.00682393	0.0742988
Cyp2w1	9.11325	-2.14517	0.793051	-2.70496	0.00683118	NA
C2cd3	384.398	-0.518351	0.191634	-2.7049	0.0068324	0.0742988
Ptprg	672.012	-0.514231	0.190123	-2.70473	0.00683608	0.0742988
Amn1	164.471	0.604475	0.223493	2.70468	0.00683709	0.0742988
Vdac2	9642.15	0.495071	0.183181	2.70263	0.00687933	0.0746315
Smc6	780.843	-0.344753	0.127562	-2.70262	0.00687958	0.0746315
Kcnd3	54.6847	1.2486	0.462185	2.70151	0.0069026	0.0748168
Zfyve26	303.318	-0.414044	0.153281	-2.70121	0.00690872	0.0748187
Large2	111.022	-0.596424	0.22091	-2.69985	0.00693698	0.075016
Urb2	283.172	-0.503902	0.186647	-2.69976	0.00693886	0.075016
Pard3b	301.225	-0.671316	0.248743	-2.69883	0.00695842	0.0750232
Slc5a9	924.408	0.692982	0.256779	2.69875	0.00696005	0.0750232
Emc2	599.518	0.572756	0.212242	2.69859	0.00696331	0.0750232
Map2k6	100.583	-0.621899	0.230477	-2.69831	0.00696923	0.0750232
Fanca	131.05	-0.985992	0.365412	-2.69831	0.00696934	0.0750232
Srpx2	12.0916	1.52282	0.564697	2.69671	0.00700291	0.0753201
Plekhb2	7102.18	0.527849	0.195788	2.69603	0.00701714	0.0754088
Edn1	153.895	1.24233	0.46102	2.69475	0.00704417	0.0756347
Use1	890.252	0.38403	0.142546	2.69407	0.00705843	0.0757232
Acot1	105.963	-0.645307	0.239704	-2.6921	0.00710032	0.0760647
Sh3kbp1	125.397	0.952834	0.353953	2.69198	0.00710289	0.0760647
Hmox2	511.981	0.411425	0.152855	2.6916	0.00711107	0.0760647
Cylc2	11.8234	-2.61109	0.970334	-2.69092	0.00712561	0.0760647
Slc25a5	26427.2	0.504266	0.187405	2.69078	0.00712849	0.0760647
Iqgap3	259.956	-1.11213	0.41337	-2.69039	0.00713686	0.0760647
Hirip3	202.767	-0.856528	0.318397	-2.69012	0.0071426	0.0760647
Ndufb10	2279.47	0.443776	0.164971	2.69002	0.00714484	0.0760647
Wbp1	880.652	0.414871	0.154245	2.68968	0.00715205	0.0760647
Ap1m2	1528.15	0.274627	0.102107	2.68959	0.00715405	0.0760647
Atf4	3292.39	0.294818	0.10962	2.68946	0.00715676	0.0760647
Ang4	15663.8	1.65702	0.616216	2.68902	0.0071662	0.0760686
Trappc6b	562.617	0.416066	0.154736	2.68888	0.00716921	0.0760686
Zfp445	372.524	-0.580352	0.215863	-2.68852	0.00717704	0.0760849
Csdc2	2.16015	3.43435	1.27747	2.68839	0.00717969	NA
Lars2	12496.7	0.739182	0.274968	2.68825	0.00718284	0.0760849
Ntan1	434.146	0.432761	0.161012	2.68776	0.00719337	0.0761182
Nudcd1	210.435	-0.595271	0.221493	-2.68754	0.00719808	0.0761182
Ranbp2	1567.46	-0.410739	0.152862	-2.68699	0.00720989	0.0761408
Atp5f1	6449.32	0.506667	0.188571	2.68688	0.00721232	0.0761408
Tspan17	164.746	0.513416	0.19118	2.68552	0.0072418	0.0763181
Smg7	1326.51	0.379149	0.141194	2.6853	0.00724637	0.0763181
Kifc5b	172.968	-0.916881	0.341478	-2.68504	0.00725215	0.0763181
Smc2	574.405	-1.00641	0.374828	-2.68498	0.00725337	0.0763181
Reg4	6099.96	1.24391	0.46336	2.68454	0.00726302	0.0763558
Phf5a	737.511	0.271243	0.101091	2.68314	0.00729338	0.0765713
Myo9b	700.542	-0.427327	0.15927	-2.68304	0.00729569	0.0765713
Pign	374.139	-0.327553	0.122113	-2.68237	0.00731018	0.0766595
Mir194-1	6.8024	1.79378	0.669029	2.68116	0.00733669	NA
Zfp407	209.627	-0.340342	0.126939	-2.68115	0.00733705	0.0768443
Selenom	543.09	0.741559	0.276601	2.68097	0.00734097	0.0768443
Tmem128	383.12	0.484331	0.180692	2.68043	0.00735272	0.0768443
Hoxb5	44.1825	-2.13221	0.795512	-2.68029	0.00735574	0.0768443
Brd8	694.972	-0.398004	0.148499	-2.68018	0.00735834	0.0768443
Sdhd	6083.67	0.491896	0.183632	2.67871	0.00739075	0.0771187
Zfp821	118.802	0.468782	0.175117	2.67697	0.00742918	0.0774556
Tln2	170.321	-1.01501	0.37922	-2.67657	0.00743791	0.0774823
Zfp871	272.399	-0.642851	0.240215	-2.67614	0.00744746	0.0775176
Gm15292	654.02	0.882876	0.330008	2.67532	0.00746589	0.0776227
Degs2	2649.16	0.449822	0.168163	2.67491	0.00747492	0.0776227
Dgkd	5386.19	0.73568	0.275078	2.67444	0.0074855	0.0776227
Dnajb9	1196.87	0.684378	0.255908	2.67431	0.00748825	0.0776227
Polq	75.2292	-1.04788	0.391831	-2.67431	0.0074884	0.0776227
Gnai2	3847.77	0.590375	0.220898	2.67262	0.00752618	0.0779409
Mbnl1	1421.66	-0.4424	0.165551	-2.67228	0.00753374	0.0779409
Itga11	8.13072	1.55688	0.582758	2.67157	0.00754981	NA
Tpx2	379.208	-0.967641	0.362238	-2.67128	0.00755616	0.0779409
Arpc1a	1695.3	0.343424	0.128571	2.67109	0.00756062	0.0779409
Gtf3c3	157.241	-0.467785	0.175135	-2.671	0.00756255	0.0779409
N4bp2	338.574	-0.428038	0.160258	-2.67093	0.00756419	0.0779409
Ube2a	703.66	0.404961	0.151624	2.67082	0.00756667	0.0779409
Gm9530	33.0007	1.1522	0.431416	2.67073	0.00756864	0.0779409
Tuba1c	6000.05	0.320307	0.119975	2.66977	0.00759026	0.0780543
Mrps36	608.598	0.449259	0.168281	2.66969	0.00759206	0.0780543
Rybp	1372.21	0.619572	0.232192	2.66836	0.00762223	0.0782465
Dhx34	196.254	-0.310958	0.116537	-2.66832	0.00762319	0.0782465
Ehbp1l1	2081.89	0.671831	0.251844	2.66764	0.00763852	0.0782895
Bpgm	1484.28	0.48895	0.183293	2.66759	0.00763982	0.0782895
Tnfrsf12a	182.884	0.991561	0.372212	2.66397	0.00772241	0.0790537
C1qa	70.2664	-1.09131	0.409687	-2.66377	0.00772695	0.0790537
Atr	193.965	-0.909627	0.341614	-2.66273	0.00775087	0.0792339
Sparcl1	18.608	-1.97031	0.740071	-2.66232	0.00776037	0.0792666
Pde7a	391.593	0.68941	0.258979	2.66203	0.00776716	0.0792716
Map3k15	37.7496	-0.935405	0.351596	-2.66045	0.0078036	0.079579
Prkg2	2010.4	0.343764	0.129232	2.66005	0.00781297	0.07961
Perp	4270.61	0.529841	0.199211	2.65969	0.00782115	0.0796289
Ndufa9	2413.25	0.368157	0.138454	2.65906	0.00783586	0.0797142
St6galnac1	6.59751	-2.08101	0.782769	-2.65852	0.00784836	NA
Hmga2	61.3365	-1.08859	0.409529	-2.65816	0.00785685	0.0798631
Rev3l	358.727	-0.427879	0.160993	-2.65775	0.00786638	0.0798856
Fancd2	87.6981	-1.00759	0.379145	-2.65752	0.00787175	0.0798856
Phyh	4596.02	0.577819	0.217523	2.65636	0.00789896	0.0800972
Bub1	166.075	-1.10154	0.414887	-2.65504	0.0079299	0.0803461
Piezo1	107.967	-0.810108	0.305261	-2.65382	0.00795866	0.0805727
Aplp2	3628.45	0.463155	0.174544	2.65351	0.0079659	0.0805811
Slc22a3	14.329	-1.37045	0.516793	-2.65183	0.00800561	0.0808676
Fer1l4	60.5647	1.65562	0.624369	2.65166	0.00800966	0.0808676
Cst6	1022.61	0.724859	0.273377	2.6515	0.0080135	0.0808676
Rcor3	201.64	-0.335427	0.12653	-2.65096	0.00802634	0.0809323
Gml2	21.3287	1.72885	0.652359	2.65015	0.00804555	0.0809638
Usp53	205.971	-0.444822	0.167852	-2.65009	0.00804703	0.0809638
Usp2	1256.08	0.626213	0.236307	2.64999	0.00804937	0.0809638
Tes	3029.06	0.51961	0.196146	2.6491	0.00807071	0.0809638
Ccdc68	611.885	0.582167	0.219769	2.649	0.00807308	0.0809638
Eml1	13.3395	-1.15603	0.436403	-2.64899	0.00807328	0.0809638
Actg2	31.1448	-2.81646	1.06324	-2.64894	0.0080745	0.0809638
Senp1	436.307	-0.378858	0.143041	-2.64859	0.00808281	0.0809825
Bmper	3.23838	-3.6527	1.37918	-2.64845	0.00808607	NA
Gm13032	2.88616	3.19541	1.20675	2.64796	0.00809802	NA
Adgrd1	401.286	-0.975754	0.3687	-2.64648	0.00813354	0.081426
Acsl4	142.267	0.83814	0.31674	2.64615	0.00814144	0.0814403
Tmem256	386.146	0.762976	0.288687	2.64292	0.00821953	0.0821032
Tspan13	2574.72	0.530427	0.200748	2.64225	0.00823566	0.0821032
2010300C02Rik	694.809	-0.525109	0.198761	-2.6419	0.00824412	0.0821032
Zfp869	168.384	-0.352456	0.133413	-2.64183	0.00824589	0.0821032
Stk32c	51.43	0.934847	0.353866	2.64182	0.0082463	0.0821032
Trim33	480.974	-0.307076	0.116238	-2.64179	0.00824685	0.0821032
Crocc	81.6767	-0.834134	0.315801	-2.64133	0.00825807	0.0821148
Hcfc1	1321.94	-0.573174	0.21703	-2.64099	0.00826643	0.0821148
Cd151	2047.12	0.532945	0.201801	2.64094	0.0082676	0.0821148
Slc35c2	3366.95	0.692305	0.262213	2.64024	0.00828482	0.082221
Zfp971	83.6674	-0.51593	0.195437	-2.63988	0.00829345	0.0822417
L1cam	807.475	-0.427377	0.161928	-2.63929	0.00830789	0.0823201
Gm3488	4.45621	2.49996	0.947696	2.63794	0.00834122	NA
Irak1	617.771	-0.446199	0.169188	-2.63729	0.00835713	0.0827424
Cdk6	105.861	-0.89361	0.338891	-2.63687	0.00836753	0.0827424
Myadm	1007.59	0.798611	0.302876	2.63676	0.00837024	0.0827424
2010003K11Rik	2367.15	0.959007	0.36384	2.63579	0.00839412	0.0829133
Ociad2	3093.42	0.492674	0.186939	2.63548	0.00840192	0.0829253
Nat6	212.534	0.509158	0.193242	2.63482	0.0084181	0.0829619
Arpc4	2366.01	0.39461	0.149791	2.6344	0.00842864	0.0829619
Mettl17	237.561	-0.562465	0.213526	-2.63418	0.0084341	0.0829619
Tubgcp6	263.307	-0.404374	0.15352	-2.63401	0.00843826	0.0829619
Stxbp1	197.715	0.894982	0.339804	2.63382	0.00844306	0.0829619
Hmx3	87.5442	1.4418	0.547435	2.63373	0.00844518	0.0829619
Plut	106.778	0.798982	0.303437	2.63311	0.00846078	0.0830503
Tsta3	1268.76	0.276138	0.104887	2.63272	0.00847046	0.0830805
Sgo2a	40.2925	-1.13693	0.432067	-2.63138	0.00850381	0.0832957
Pds5a	882.323	-0.484531	0.184141	-2.63131	0.00850564	0.0832957
Incenp	471.882	-0.875553	0.332896	-2.63011	0.00853573	0.0834476
Usmg5	1806.8	0.738624	0.280838	2.63007	0.00853664	0.0834476
Galnt7	1385.32	-0.413396	0.1572	-2.62975	0.00854472	0.0834476
Ndc80	116.744	-1.01939	0.38772	-2.6292	0.00855854	0.0834476
Taf5l	590.303	-0.238844	0.0908489	-2.62902	0.00856301	0.0834476
Smc4	1379.03	-0.512463	0.194942	-2.62879	0.00856885	0.0834476
Ramp1	211.17	0.789544	0.300367	2.6286	0.00857377	0.0834476
Chmp5	1963.31	0.474168	0.180389	2.62858	0.0085742	0.0834476
Atp6v1h	916.333	0.378867	0.144215	2.62711	0.00861146	0.0836772
Upp2	43.5228	0.738434	0.2811	2.62694	0.00861553	0.0836772
Tmem141	106.532	0.951068	0.362055	2.62686	0.00861774	0.0836772
Col6a2	19.8124	-1.90268	0.724545	-2.62603	0.00863872	0.0838163
0610040J01Rik	1023.99	0.620627	0.236415	2.62516	0.00866088	0.0839665
Ralgapa1	461.533	-0.415043	0.158206	-2.62344	0.00870461	0.084321
Tmtc2	317.734	-0.291709	0.111204	-2.6232	0.00871084	0.084321
Asic3	18.5292	1.36797	0.521568	2.62281	0.00872082	0.084338
Kif11	533.499	-1.07103	0.408451	-2.62219	0.00873676	0.084338
Tmem209	258.321	-0.609069	0.232281	-2.62213	0.00873828	0.084338
Thoc1	345.439	-0.525223	0.200307	-2.62208	0.00873941	0.084338
Ppef2	29.4732	1.15057	0.438924	2.62134	0.0087584	0.0844565
Pif1	86.24	-1.04456	0.39856	-2.62085	0.00877121	0.0844712
Pask	70.6522	-0.842008	0.321284	-2.62076	0.00877335	0.0844712
Nrde2	235.14	-0.439387	0.167687	-2.62028	0.00878569	0.0845254
Hmmr	223.985	-1.07567	0.410753	-2.61877	0.00882471	0.0848359
Ttc13	639.327	-0.248182	0.0948	-2.61795	0.00884593	0.084975
Slamf9	12.1593	1.3351	0.510107	2.61729	0.008863	0.0850739
Hist1h2ac	128.796	-0.794401	0.303573	-2.61684	0.00887479	0.0850889
Atp5j	3857.18	0.474813	0.181454	2.61671	0.00887807	0.0850889
Mrps2	358.912	-0.584597	0.223468	-2.61602	0.0088961	0.0851136
Rnh1	1837.79	0.321797	0.123023	2.61575	0.00890324	0.0851136
Zfp408	156.309	-0.443543	0.16957	-2.6157	0.00890456	0.0851136
Dcp1b	167.719	0.62432	0.238715	2.61534	0.00891385	0.0851136
Nek2	430.815	-1.03213	0.394647	-2.61532	0.00891447	0.0851136
Rest	323.385	-0.299528	0.114583	-2.61406	0.00894745	0.0853569
Nbeal2	437.379	-0.4347	0.166308	-2.61382	0.00895352	0.0853569
Nek4	91.7741	-0.71415	0.273253	-2.61351	0.00896175	0.0853706
Ms4a10	3264.3	0.731701	0.28001	2.61313	0.00897181	0.0854019
Mrps18b	140.402	-0.5962	0.22823	-2.61228	0.00899418	0.0855501
Tnfrsf23	61.596	0.917508	0.35134	2.61146	0.00901571	0.0855708
Pklr	5540.35	0.664125	0.254316	2.61142	0.00901675	0.0855708
Entpd6	456.108	-0.374408	0.143393	-2.61107	0.00902595	0.0855708
Tmem186	259.084	-0.458504	0.175602	-2.61104	0.0090266	0.0855708
Rpusd3	71.2882	-0.561466	0.215047	-2.6109	0.00903035	0.0855708
Lypd8	18201.7	-0.679984	0.260504	-2.61026	0.00904723	0.0856662
2610021A01Rik	150.805	-0.634254	0.243079	-2.60925	0.00907413	0.0858204
Uap1l1	1463.98	0.630998	0.241858	2.60896	0.0090817	0.0858204
Zfp113	167.968	-0.433012	0.165976	-2.60888	0.00908397	0.0858204
Tmem106a	1480.65	0.535026	0.205148	2.60799	0.00910748	0.0859779
Pole2	57.6655	-0.800861	0.307137	-2.6075	0.00912048	0.0859955
Acbd4	1959.21	0.525002	0.20135	2.60741	0.00912301	0.0859955
Akr1b3	199.087	0.472554	0.181257	2.60709	0.00913148	0.0860079
Cdkn1a	4694.38	0.65946	0.253018	2.60637	0.00915065	0.0860079
Eea1	739.624	-0.4367	0.167555	-2.60631	0.00915238	0.0860079
Tkfc	6522.73	0.540829	0.20751	2.60628	0.00915317	0.0860079
Tubgcp3	369.436	-0.479216	0.183902	-2.60582	0.00916538	0.0860079
Kif18b	110.987	-0.971965	0.373003	-2.60578	0.00916644	0.0860079
Mum1	340.2	-0.696369	0.267262	-2.60557	0.00917217	0.0860079
F830002L21Rik	5.36689	2.14106	0.821887	2.60506	0.00918594	NA
Phc3	455.992	-0.427196	0.16406	-2.6039	0.0092169	0.0863629
Mrpl14	360.464	0.479053	0.184097	2.60217	0.0092635	0.086735
Trir	1570.77	0.324665	0.12479	2.60169	0.00927668	0.086784
Apoo	277.657	0.564703	0.217081	2.60135	0.00928565	0.086784
Abhd13	941.337	0.434463	0.167023	2.60122	0.00928942	0.086784
Ces2c	12168.6	0.79811	0.30693	2.6003	0.00931424	0.086917
Fam111a	157.51	-0.677946	0.26073	-2.60018	0.00931747	0.086917
Mapre3	420.151	0.717456	0.27603	2.59919	0.00934431	0.0871028
Ftl1	10674	0.543582	0.209173	2.59872	0.00935724	0.0871068
Myh11	73.4865	-2.79112	1.07406	-2.59867	0.00935858	0.0871068
Igfbp3	20.2086	-1.70772	0.657224	-2.59838	0.00936639	0.087115
Ice1	389.42	-0.543515	0.209442	-2.59506	0.00945755	0.0878339
Muc4	881.925	-0.726894	0.280155	-2.59461	0.00946979	0.0878339
Zfp273	55.4658	-0.676995	0.260925	-2.59459	0.00947026	0.0878339
Trmt5	83.2002	-0.597965	0.23047	-2.59455	0.0094716	0.0878339
F2r	36.3763	-0.731316	0.281915	-2.5941	0.00948379	0.0878822
Pcmt1	690.343	0.29154	0.112402	2.59373	0.00949416	0.0879136
Anln	259.756	-0.799644	0.308534	-2.59176	0.00954876	0.0882609
Apoh	21.1633	1.28576	0.496097	2.59174	0.00954919	0.0882609
Fam126a	167.609	0.37359	0.144153	2.59161	0.00955271	0.0882609
Mov10	1429.63	0.486813	0.188032	2.58899	0.00962566	0.0887205
Nrm	120.146	-0.794594	0.306941	-2.58875	0.00963243	0.0887205
Fmo2	33.0311	-0.917144	0.354297	-2.58863	0.0096359	0.0887205
Gtf2f1	1264.72	0.390648	0.150911	2.5886	0.00963658	0.0887205
Egfr	338.539	-0.569582	0.220038	-2.58856	0.00963771	0.0887205
Rnf19b	1678.46	0.575295	0.222323	2.58766	0.0096631	0.0888892
Ctsz	3711.9	0.431132	0.16667	2.58674	0.00968899	0.0890623
Trim40	1024.99	0.683094	0.264158	2.58593	0.00971175	0.0891695
Col1a1	41.55	-2.00471	0.775271	-2.58582	0.00971482	0.0891695
Pdia3	8758.62	-0.333074	0.128845	-2.58508	0.00973573	0.0892962
Enc1	329.442	0.483329	0.187064	2.58376	0.0097731	0.0895102
Gtf2h2	191.737	-0.502463	0.19447	-2.58375	0.00977328	0.0895102
Rab7	2397.35	0.301363	0.116662	2.58321	0.00978864	0.0895611
Nat8f3	26.9926	1.14607	0.4437	2.58299	0.00979495	0.0895611
Ano1	161.371	1.02927	0.398511	2.5828	0.00980019	0.0895611
Mb21d1	68.786	-0.921859	0.356983	-2.58236	0.00981264	0.0895706
Ncapg2	253.916	-0.838218	0.324606	-2.58226	0.00981547	0.0895706
Cggbp1	1624.36	0.287431	0.111377	2.58071	0.00985972	0.0899087
Sult2b1	3679.24	0.659966	0.255755	2.58046	0.00986681	0.0899087
Rapgef5	96.6971	-0.752207	0.291563	-2.57991	0.00988256	0.0899782
Tmem9b	1527.36	0.481034	0.186473	2.57965	0.00989012	0.0899782
Mcl1	5575.65	0.387312	0.150159	2.57935	0.00989854	0.0899782
Slco4a1	256.998	0.746418	0.289401	2.57918	0.0099035	0.0899782
Dusp3	84.5896	0.824103	0.319556	2.5789	0.00991147	0.0899782
4933421O10Rik	91.2839	0.475196	0.184289	2.57854	0.0099219	0.0899782
Pgap2	421.659	-0.474257	0.183931	-2.57845	0.00992449	0.0899782
Dnttip2	540.33	-0.31343	0.121579	-2.57799	0.00993755	0.089998
Riox2	193.212	-0.354725	0.137615	-2.57766	0.00994705	0.089998
Tnfsf13	100.097	0.620962	0.24094	2.57725	0.00995908	0.089998
Ptprc	1090.29	0.742517	0.288147	2.57687	0.00996986	0.089998
Topbp1	649.397	-0.752713	0.292132	-2.57661	0.00997731	0.089998
Cep57	240.95	-0.512036	0.198734	-2.57648	0.00998112	0.089998
Txndc15	531.402	0.320117	0.124247	2.57645	0.00998214	0.089998
Ccdc85c	363.047	-0.488109	0.189463	-2.57627	0.0099872	0.089998
Dtwd1	47.5724	-0.817035	0.317184	-2.5759	0.00999782	0.089998
Zcrb1	592.82	0.353645	0.1373	2.57571	0.0100034	0.089998
Tmem241	94.9443	0.591345	0.229613	2.5754	0.0100124	0.089998
Hcfc2	261.195	0.293598	0.114019	2.57499	0.0100242	0.089998
Pla2g12b	1141.47	0.605446	0.235127	2.57498	0.0100246	0.089998
Mtmr7	407.792	0.533182	0.20709	2.57464	0.0100345	0.089998
Eme1	59.9429	-0.814737	0.316468	-2.57447	0.0100395	0.089998
Nup98	439.562	-0.576812	0.224056	-2.57441	0.0100411	0.089998
Cep152	121.596	-0.56202	0.21834	-2.57406	0.0100512	0.0900243
Mcfd2	3697.96	0.435654	0.169279	2.57358	0.0100652	0.0900857
Rab17	1162.62	0.608875	0.236611	2.57331	0.010073	0.0900881
Nrp1	30.4268	-0.877615	0.341076	-2.57308	0.0100798	0.0900881
Knstrn	321.382	-0.788617	0.306594	-2.57218	0.010106	0.0902054
Ptch1	99.6372	-0.685311	0.266436	-2.57214	0.0101072	0.0902054
Pilra	8.4962	-1.55005	0.602696	-2.57187	0.0101152	NA
Pitrm1	309.796	-0.782999	0.304511	-2.57134	0.0101307	0.0903016
Zfp788	83.8465	-0.468413	0.182171	-2.57128	0.0101324	0.0903016
Fbxw9	337.716	0.518485	0.201669	2.57097	0.0101413	0.0903172
Zfp59	38.352	-0.823531	0.320371	-2.57056	0.0101535	0.0903617
Serpinb5	102.9	0.728148	0.283297	2.57027	0.010162	0.0903739
Acss1	2224.04	0.820875	0.319437	2.56976	0.010177	0.0904428
Ssx2ip	1362.38	0.380137	0.147954	2.5693	0.0101904	0.0904599
Tcof1	446.398	-0.790494	0.307708	-2.56898	0.0101999	0.0904599
Ndufs5	665.496	0.444057	0.172855	2.56896	0.0102005	0.0904599
Eps8l1	42.8311	0.617812	0.24053	2.56854	0.0102128	0.0905057
Eloc	607.937	0.394028	0.153431	2.56811	0.0102253	0.0905529
Mdh1	15598.1	0.424199	0.165217	2.56753	0.0102425	0.0905974
Ckap2	168.712	-0.913751	0.355897	-2.56746	0.0102448	0.0905974
Pank4	233.049	-0.364652	0.142071	-2.56669	0.0102675	0.0907347
Ufd1	567.59	0.266739	0.103955	2.56592	0.0102903	0.0908727
Clrn3	5063.16	0.586621	0.228658	2.56549	0.0103031	0.09092
Uqcrh	3609.2	0.630455	0.245767	2.56525	0.0103101	0.09092
Snx16	106.705	0.502069	0.195761	2.5647	0.0103264	0.0909998
Irf2	1472.4	0.540453	0.210799	2.56383	0.0103524	0.0911649
Dmbt1	32348.4	-1.71499	0.669106	-2.5631	0.0103742	0.0911795
Chaf1b	138.906	-0.912792	0.356149	-2.56295	0.0103788	0.0911795
Prr13	5445.38	0.545216	0.212738	2.56285	0.0103817	0.0911795
Agl	248.161	0.45346	0.176956	2.56255	0.0103906	0.0911795
Armcx1	29.4924	0.773298	0.301816	2.56215	0.0104026	0.0911795
Sst	434.35	0.547786	0.213824	2.56185	0.0104116	0.0911795
Pcm1	669.229	-0.329514	0.128625	-2.56182	0.0104124	0.0911795
Diaph3	100.056	-0.955136	0.372836	-2.56181	0.0104128	0.0911795
Fbxl15	135.372	0.578247	0.225737	2.5616	0.0104193	0.0911795
Capn13	1418.03	1.6609	0.648627	2.56064	0.0104479	0.0913664
Ehd4	569.225	-0.519344	0.202837	-2.5604	0.0104552	0.0913672
Wdr78	11.6731	-1.17403	0.458619	-2.55993	0.0104694	NA
Rragc	846.591	0.348378	0.136096	2.55979	0.0104735	0.0913933
Iars2	969.915	-0.439088	0.171534	-2.55978	0.010474	0.0913933
Dlgap3	18.0534	1.44703	0.565338	2.55958	0.01048	0.0913933
Rhog	879.879	0.508503	0.198732	2.55874	0.0105052	0.0915202
Mpdu1	1330.73	0.320462	0.125253	2.55851	0.0105121	0.0915202
Fam241a	207.435	0.404791	0.158222	2.55837	0.0105164	0.0915202
Slfn9	309.351	-1.24225	0.485661	-2.55786	0.0105318	0.0915911
Wiz	630.135	-0.471179	0.184357	-2.5558	0.0105943	0.0920712
Nup133	241.031	-0.811912	0.317743	-2.55525	0.0106112	0.0921546
Utp6	555.642	-0.439314	0.171976	-2.5545	0.010634	0.0922885
Cryzl2	57.7344	-0.703294	0.275403	-2.55369	0.0106587	0.092401
Ufm1	1201.5	0.37765	0.14789	2.5536	0.0106617	0.092401
Ccnb1-ps	209.28	-1.0329	0.404536	-2.55329	0.010671	0.092418
Slc26a3	2693.33	-0.554056	0.217111	-2.55195	0.0107121	0.0926001
Selenok-ps1	72.8801	0.672578	0.263557	2.55193	0.0107128	0.0926001
Elf3	4757.45	0.474534	0.185954	2.55189	0.0107141	0.0926001
Mfap4	3.36876	-4.93302	1.9335	-2.55134	0.0107311	NA
Ddx20	177.487	-0.616457	0.241663	-2.55089	0.0107448	0.0927054
Maml3	98.1399	-0.6939	0.272026	-2.55086	0.0107456	0.0927054
Hsp90b1	6428.72	-0.461137	0.18079	-2.55067	0.0107516	0.0927054
Mapk3	5379.17	0.4452	0.174614	2.54962	0.0107841	0.0927054
Faah	2173.95	-0.55665	0.218374	-2.54907	0.0108011	0.0927054
Ccdc92b	17.1243	-0.917786	0.360052	-2.54904	0.0108021	0.0927054
Tm7sf3	990.609	0.306863	0.120406	2.54856	0.0108168	0.0927054
H2afj	1243.6	0.387953	0.152226	2.54853	0.0108179	0.0927054
Sra1	1016.08	0.457185	0.179395	2.54849	0.0108192	0.0927054
Sirt2	672.415	0.420457	0.164989	2.5484	0.010822	0.0927054
Ethe1	979.321	0.832902	0.326838	2.54836	0.0108231	0.0927054
Wdpcp	91.9846	-1.04901	0.411654	-2.54827	0.0108259	0.0927054
Rrbp1	10210.2	-0.400895	0.157331	-2.5481	0.0108312	0.0927054
Apol11b	166.644	-0.65732	0.257979	-2.54796	0.0108355	0.0927054
Sephs1	618.331	-0.33265	0.130557	-2.54792	0.0108367	0.0927054
Abhd4	1286.96	0.606183	0.238004	2.54695	0.0108669	0.0928444
Aco2	12308.8	0.563831	0.221377	2.54692	0.0108678	0.0928444
Gm5936	14.8961	1.98165	0.778383	2.54585	0.0109011	0.0930665
Ydjc	363.974	0.294847	0.115834	2.54543	0.0109142	0.0931148
Nras	895.488	0.239772	0.0942267	2.54462	0.0109396	0.0932678
Tjap1	700.554	0.407528	0.16018	2.54418	0.0109534	0.093281
Akirin2	597.421	0.258003	0.101427	2.54374	0.0109672	0.093281
Tbc1d20	2031.35	0.489514	0.192461	2.54344	0.0109766	0.093281
S100a10	7009.52	0.513733	0.20201	2.54311	0.0109869	0.093281
Caprin1	3890.2	-0.37247	0.146463	-2.54311	0.0109872	0.093281
Top3a	124.383	-0.535976	0.210758	-2.54309	0.0109877	0.093281
Slc25a1	2647.45	0.422348	0.166088	2.54292	0.010993	0.093281
Mir5130	15.9988	1.12455	0.442317	2.5424	0.0110094	0.0933577
Top2b	1330.34	-0.442075	0.173966	-2.54115	0.0110488	0.0935672
Tcerg1	751.414	-0.547059	0.215289	-2.54104	0.0110523	0.0935672
Thrb	302.026	-0.647539	0.254845	-2.54091	0.0110565	0.0935672
Fbln5	8.5816	-1.50851	0.593792	-2.54047	0.0110702	NA
Seh1l	783.178	-0.333357	0.131222	-2.5404	0.0110725	0.0936397
Frmd4a	64.6006	-0.744987	0.293319	-2.53985	0.0110899	0.093724
Slc22a18	2076.24	0.620515	0.244377	2.53917	0.0111116	0.0938446
Cxcl13	3.82806	-3.34549	1.31779	-2.53872	0.011126	NA
Tmem263	771.527	0.573102	0.225797	2.53813	0.0111448	0.0940618
Mfsd7a	127.11	-0.946334	0.37297	-2.53729	0.0111713	0.0942224
Amot	438.672	-0.449969	0.177373	-2.53685	0.0111856	0.0942793
Creb3	949.393	0.484979	0.191211	2.53635	0.0112014	0.09435
2010001A14Rik	268.085	0.619856	0.244451	2.53571	0.011222	0.09446
Jph2	3.50241	-3.7612	1.48367	-2.53506	0.0112428	NA
Mdh2	18657.1	0.534739	0.210944	2.53498	0.0112453	0.0945927
Ube2f	512.412	0.43533	0.171767	2.53443	0.0112632	0.0946609
Ndufb9	3020.99	0.561766	0.221698	2.53393	0.0112792	0.0946609
Slc28a1	4365.36	1.12186	0.44275	2.53385	0.0112817	0.0946609
Ccna2	668.485	-1.00728	0.39757	-2.53358	0.0112903	0.0946609
Dcaf4	110.15	-0.621829	0.245454	-2.53338	0.0112968	0.0946609
Bend5	29.7703	1.04179	0.411298	2.53294	0.0113111	0.0946609
Myo10	643.1	-0.46849	0.184961	-2.53291	0.0113119	0.0946609
Crtap	45.7158	-1.03127	0.407175	-2.53275	0.0113172	0.0946609
C130074G19Rik	2132.94	0.693966	0.27401	2.53263	0.0113211	0.0946609
Guca2b	11615.9	0.676931	0.267338	2.53212	0.0113376	0.0947356
Trp53i11	305.166	-0.898047	0.354702	-2.53184	0.0113467	0.0947411
Gm28042	124.637	-0.723613	0.285829	-2.53163	0.0113533	0.0947411
Pdia4	1408.86	-0.569174	0.224929	-2.53047	0.0113911	0.0949793
Ptprk	1106.57	-0.425104	0.168014	-2.53017	0.0114008	0.0949793
Endod1	1317.03	0.76662	0.303005	2.53006	0.0114045	0.0949793
A1cf	1059.91	-0.602468	0.238217	-2.52907	0.0114366	0.095184
Txlna	523.96	-0.518033	0.204889	-2.52836	0.0114597	0.0952528
Tmem37	634.251	0.842298	0.333157	2.52823	0.0114639	0.0952528
9030624J02Rik	835.891	0.472057	0.186723	2.52812	0.0114676	0.0952528
Fanci	49.4369	-1.25941	0.498224	-2.5278	0.011478	0.0952768
Gon4l	667.756	-0.397309	0.157197	-2.52746	0.0114892	0.0953069
Ube2m	1612.17	0.40711	0.161129	2.52661	0.0115168	0.0954729
Chil1	11.2535	2.10354	0.832986	2.5253	0.01156	NA
Ttk	120.251	-1.07978	0.427716	-2.52452	0.0115857	0.0959802
Chchd10	2179.31	0.493117	0.19538	2.52388	0.0116067	0.0960304
Fahd1	2787.1	0.465195	0.184318	2.52387	0.011607	0.0960304
Rabl6	946.1	-0.297956	0.118104	-2.52282	0.0116419	0.096256
Top2a	1870.6	-0.961988	0.381531	-2.52139	0.0116892	0.0965837
Cenpe	392.945	-0.963051	0.381991	-2.52114	0.0116976	0.0965849
Ube2q1	1648.25	0.453947	0.180073	2.52091	0.0117051	0.0965849
Ush1c	4580.44	0.464257	0.184178	2.52069	0.0117124	0.0965849
Atad2	344.57	-0.985402	0.39103	-2.52002	0.0117348	0.0966598
Sgpp1	719.099	-0.316562	0.125624	-2.51992	0.0117383	0.0966598
Sap30l	955.12	0.56094	0.222619	2.51973	0.0117445	0.0966598
Adgrb3	3.72911	2.32697	0.923545	2.51961	0.0117485	NA
Mthfsl	278.905	0.555668	0.220559	2.51936	0.0117568	0.0966981
Ndufb8	1856.75	0.57372	0.227837	2.51812	0.0117985	0.0969195
Atp5k	2072.14	0.548229	0.217716	2.51809	0.0117992	0.0969195
Aldh6a1	306.782	-0.532374	0.211481	-2.51737	0.0118236	0.0969483
Cyb5r4	1183.37	0.391079	0.155355	2.51732	0.0118253	0.0969483
Mansc1	224.942	-0.451732	0.179451	-2.5173	0.0118258	0.0969483
Fermt2	9.18615	-2.14196	0.851085	-2.51674	0.0118445	NA
Rtn1	7.6213	-1.55859	0.619413	-2.51624	0.0118614	NA
Brca2	103.088	-1.08563	0.431566	-2.51556	0.0118845	0.0973149
Rfc1	519.115	-0.421424	0.16753	-2.51551	0.011886	0.0973149
Xpo1	998.328	-0.480396	0.191043	-2.5146	0.0119169	0.0975046
Cit	191.064	-0.997542	0.396962	-2.51294	0.0119728	0.0978987
Slc24a3	9.8116	-1.83943	0.732246	-2.51203	0.0120038	NA
Clca4c-ps	160.949	-1.37171	0.546124	-2.51172	0.0120143	0.0981741
Haus6	147.682	-0.525065	0.209071	-2.51142	0.0120248	0.098196
Asb3	100.646	0.394585	0.157167	2.51061	0.0120522	0.0983305
Dlst	6959.44	0.395493	0.157564	2.51004	0.0120717	0.0983305
Kdelr3	190.94	0.646908	0.257774	2.5096	0.0120869	0.0983305
Cdc20	512.977	-0.986251	0.392999	-2.50955	0.0120885	0.0983305
Cep55	149.91	-0.963032	0.383747	-2.50955	0.0120885	0.0983305
Cables2	520.665	0.468445	0.186675	2.50942	0.012093	0.0983305
Lrp8	38.2079	-0.964568	0.384392	-2.50933	0.012096	0.0983305
Id3	1357.65	0.503531	0.200755	2.50818	0.0121354	0.0985335
Pmpcb	917.406	0.258134	0.102918	2.50815	0.0121366	0.0985335
1700025G04Rik	246.473	-0.433316	0.172825	-2.50725	0.0121673	0.0987191
Atmin	360.881	-0.353479	0.141003	-2.5069	0.0121796	0.0987554
Speg	7.14542	-2.27246	0.906903	-2.50573	0.0122198	NA
Zfp934	15.8129	-1.26541	0.505164	-2.50495	0.0122469	0.0991582
Gm4952	36.1652	2.07387	0.828004	2.50466	0.0122568	0.0991582
Snx24	85.2501	-0.748419	0.298825	-2.50454	0.012261	0.0991582
Gm5639.1	5.915	1.90639	0.76119	2.50448	0.0122631	NA
Cdkl2	104.916	0.576678	0.23027	2.50435	0.0122675	0.0991582
Map2k2	4333.21	0.518633	0.207099	2.50428	0.0122702	0.0991582
3110082I17Rik	64.5954	-0.888794	0.354963	-2.50391	0.012283	0.0991582
Cntrl	431.752	-0.507359	0.202635	-2.50381	0.0122863	0.0991582
Ankrd40	978.722	0.393759	0.157288	2.50343	0.0122994	0.0991582
Col6a3	12.5731	-2.06194	0.823698	-2.50327	0.0123051	0.0991582
Cse1l	531.243	-0.656433	0.26225	-2.50308	0.0123118	0.0991582
Rab19	202.699	-0.312833	0.124994	-2.50278	0.0123222	0.0991582
Cox7a2l	2294.34	0.360282	0.143974	2.50241	0.0123352	0.0991582
Nmrk1	100.848	0.405962	0.162255	2.502	0.0123495	0.0991582
Elovl7	868.557	-0.376173	0.150391	-2.5013	0.0123738	0.0991582
Tpm2	79.6892	-1.53254	0.6127	-2.50129	0.0123741	0.0991582
Cs	19709.3	0.636474	0.254481	2.50106	0.0123821	0.0991582
Heatr1	337.475	-0.846706	0.338574	-2.5008	0.0123912	0.0991582
Gm13572	6.58741	-1.37334	0.549163	-2.50078	0.012392	NA
Lmln	64.897	-0.598702	0.239435	-2.50047	0.0124028	0.0991582
Gnptg	294.796	0.426271	0.170488	2.5003	0.0124088	0.0991582
Snrnp27	301.064	0.312149	0.124849	2.5002	0.0124124	0.0991582
Tacc3	599.658	-0.76945	0.307763	-2.50014	0.0124144	0.0991582
Sdhb	4778.48	0.388412	0.155356	2.50013	0.0124146	0.0991582
Slfn8	44.1261	-0.830388	0.332147	-2.50006	0.0124172	0.0991582
Clec2e	3074.55	0.520964	0.208384	2.50003	0.0124184	0.0991582
Sirt3	193.396	0.611275	0.244533	2.49976	0.0124277	0.0991693
Gpr27	13.1721	2.06029	0.824432	2.49905	0.0124528	0.0992611
Slc16a2	30.7862	1.04656	0.418796	2.49898	0.012455	0.0992611
Cpm	303.405	0.439541	0.175924	2.49847	0.0124732	0.0992866
Ccdc14	59.2481	-0.804701	0.322091	-2.49836	0.0124769	0.0992866
Lonrf3	23.7329	-0.932549	0.373285	-2.49822	0.0124818	0.0992866
Nmi	1151.76	0.441178	0.176659	2.49734	0.012513	0.0994618
Fam3a	406.564	0.486017	0.194629	2.49715	0.0125197	0.0994618
Mical3	282.394	0.649286	0.260053	2.49675	0.0125338	0.0995089
Bcl7b	466.895	0.410606	0.164485	2.49631	0.0125491	0.0995089
Cutal	183.128	0.733834	0.293968	2.49631	0.0125493	0.0995089
Pin4	286.938	0.453586	0.18172	2.49607	0.0125579	0.0995146
Srbd1	167.99	-0.656329	0.262972	-2.49582	0.0125668	0.0995219
Ralgapa2	1097.86	-0.39454	0.158124	-2.49514	0.0125909	0.0996246
Zcchc10	75.2458	0.517455	0.207396	2.495	0.0125956	0.0996246
Klhdc3	1740.95	0.432503	0.173375	2.49461	0.0126096	0.099673
Adgra2	7.01884	-1.618	0.648605	-2.49459	0.0126104	NA
Mettl2	131.146	-0.676738	0.271376	-2.49373	0.0126408	0.0998572
Ccnb1	316.224	-0.993712	0.398587	-2.49309	0.0126639	0.0999329
Nrip3	18.6233	1.25508	0.503439	2.49302	0.0126663	0.0999329
Dhx16	943.133	-0.209129	0.0839275	-2.49178	0.0127105	0.100219
Glt8d1	102.812	-0.412666	0.165641	-2.49133	0.0127265	0.100237
Acpp	369.809	-0.481769	0.193383	-2.49127	0.0127288	0.100237
Kif14	106.193	-1.02318	0.41079	-2.49077	0.0127468	0.100303
C1s1	14.2675	-2.48039	0.995956	-2.49046	0.0127576	0.100303
Apoo-ps	565.761	0.537966	0.216041	2.4901	0.0127705	0.100303
Crem	92.3534	0.487309	0.195699	2.4901	0.0127708	0.100303
Coq8b	332.128	0.411296	0.165187	2.48988	0.0127788	0.100303
Tagln2	4280.02	0.628772	0.252563	2.48956	0.0127901	0.100303
Hpse	212.263	-0.420582	0.168946	-2.48945	0.0127942	0.100303
Taf1c	174.947	-0.440061	0.176787	-2.48922	0.0128023	0.100303
Kctd9	454.989	0.359012	0.14425	2.48882	0.0128166	0.100303
Sh3gl2	557.643	0.408851	0.164286	2.48865	0.0128229	0.100303
Otud6b	335.92	-0.415516	0.166989	-2.48828	0.0128362	0.100303
Hist1h2ag	212.161	-0.818018	0.328783	-2.48802	0.0128457	0.100303
Ddx19b	499.624	-0.327707	0.131715	-2.488	0.0128463	0.100303
Tcta	386.676	0.488145	0.196205	2.48794	0.0128487	0.100303
Aldh3b1	744.397	0.526294	0.211627	2.4869	0.0128863	0.100534
Rnf103	1738.51	0.42684	0.171652	2.48666	0.012895	0.100539
Gpank1	228.881	0.484631	0.194923	2.48627	0.0129091	0.100545
Fbxo4	322.935	0.415645	0.167196	2.48598	0.0129195	0.100545
Acaca	397.167	-0.457912	0.184198	-2.48598	0.0129197	0.100545
Tars2	439.19	-0.554472	0.223101	-2.4853	0.0129444	0.100675
Atp5g1	1893.55	0.431785	0.173818	2.48412	0.0129874	0.100946
D130043K22Rik	113.844	-0.772584	0.311052	-2.48378	0.0129996	0.100946
Efemp2	16.5691	-0.955644	0.38477	-2.48368	0.0130033	0.100946
Ankle1	126.502	-0.939055	0.378178	-2.4831	0.0130245	0.101048
Myo1c	1312.14	0.669605	0.269759	2.48224	0.013056	0.101115
Fads2	794.563	-0.794701	0.32016	-2.4822	0.0130574	0.101115
Egln2	1151.34	0.362116	0.145904	2.48187	0.0130695	0.101115
Chtf18	149.828	-0.879263	0.354286	-2.48179	0.0130726	0.101115
Ankrd54	429.197	0.304299	0.122619	2.48166	0.0130773	0.101115
Ndufb5	1376.52	0.391364	0.15771	2.48155	0.0130813	0.101115
Mab21l2	6.15708	-2.54845	1.02703	-2.48139	0.0130873	NA
Trp53inp2	1744.67	0.543988	0.219241	2.48124	0.0130927	0.101141
Ctsc	1744.63	0.525669	0.211958	2.48006	0.0131361	0.10138
Des	60.6123	-2.58872	1.04386	-2.47996	0.0131397	0.10138
Syt12	522.217	1.0258	0.413707	2.47954	0.0131552	0.101437
Ppp2r2d	508.259	0.282156	0.113818	2.47902	0.0131744	0.101516
Rtn3	3665.07	0.314867	0.12703	2.47869	0.0131867	0.101516
Wdr55	153.543	-0.563399	0.227305	-2.47861	0.0131897	0.101516
Manba	469.895	0.309087	0.12473	2.47805	0.0132103	0.101606
Arf4	4194.94	0.409271	0.165172	2.47785	0.0132176	0.101606
Mmp9	27.8333	-1.36425	0.550701	-2.47729	0.0132383	0.101704
Ppp1r11	398.758	0.331781	0.133975	2.47645	0.0132697	0.101883
Spg20	1000.17	0.783885	0.316603	2.47593	0.0132891	0.101913
D3Ertd751e	99.675	-0.565636	0.228456	-2.47591	0.0132899	0.101913
Lepr	4.05499	-2.87299	1.16041	-2.47585	0.013292	NA
Unc93a	1062.43	0.808033	0.326394	2.47564	0.0132998	0.101917
Mppe1	475.166	0.707473	0.285795	2.47546	0.0133066	0.101917
Supt16	799.126	-0.538893	0.217854	-2.47365	0.0133741	0.102372
Cth	928.347	-0.645621	0.26112	-2.47251	0.0134168	0.102636
Mkks	712.226	0.405704	0.164134	2.47179	0.0134439	0.102782
Defa28	156.099	0.853072	0.34516	2.47153	0.0134538	0.102795
Smndc1	589.396	0.234338	0.0948394	2.47089	0.0134776	0.102826
Ints7	323.579	-0.5535	0.224027	-2.47069	0.0134854	0.102826
Hltf	356.107	-0.25435	0.102951	-2.47059	0.0134889	0.102826
Nr1d2	1208.93	0.533554	0.215979	2.4704	0.0134963	0.102826
Chst11	54.6294	-0.799306	0.323562	-2.47033	0.0134988	0.102826
Trappc6a	442.732	0.366485	0.148399	2.4696	0.0135265	0.102916
Pclaf	545.564	-0.8847	0.358277	-2.46932	0.013537	0.102916
Ndufv2	2685.6	0.420645	0.170358	2.46918	0.0135423	0.102916
Fmo5	6117.93	0.736441	0.298256	2.46916	0.0135432	0.102916
Akap7	965.102	0.299345	0.12125	2.46883	0.0135555	0.102947
Trmt44	80.7406	-0.523772	0.212219	-2.46807	0.0135845	0.103074
Plk1	602.878	-0.699848	0.283587	-2.46784	0.013593	0.103074
Ipo7	1026.4	-0.543288	0.220174	-2.46754	0.0136045	0.103074
Prr11	107.744	-1.01805	0.412581	-2.46753	0.013605	0.103074
Ano7	815.55	0.55899	0.226611	2.46674	0.0136351	0.103232
9130230L23Rik	314.483	0.612436	0.248297	2.46655	0.0136424	0.103232
Knl1	180.34	-1.01132	0.410117	-2.46592	0.0136663	0.10326
Itpka	287.592	-0.499764	0.20267	-2.4659	0.013667	0.10326
Rab21	974.741	0.356701	0.144659	2.46581	0.0136706	0.10326
Rdh10	424.974	0.327871	0.132997	2.46524	0.0136922	0.103361
Pdcl3	1056.7	0.336792	0.136685	2.46401	0.0137391	0.10365
Akt3	67.3214	0.919371	0.37315	2.46381	0.013747	0.10365
Aspdh	12.9386	0.967671	0.392896	2.46292	0.013781	0.103845
Sdcbp	5017.65	0.431463	0.1752	2.46269	0.01379	0.10385
Arhgef10l	180.149	-1.00375	0.407707	-2.46194	0.0138189	0.103986
Lrrc49	94.1577	-0.437421	0.177684	-2.46179	0.0138246	0.103986
Serpinh1	17.9052	-2.2863	0.929336	-2.46015	0.0138881	0.104401
Npat	167.638	-0.463569	0.188453	-2.45986	0.013899	0.104421
Pfas	294.848	-0.729291	0.296589	-2.45893	0.0139351	0.10463
Farp1	422.857	-0.336932	0.13704	-2.45864	0.0139465	0.104653
Sphk1	392.277	0.504455	0.205226	2.45805	0.0139694	0.104762
Mpp2	8.06513	1.14796	0.467093	2.45766	0.0139845	NA
Coq8a	502.604	-0.887563	0.361167	-2.45749	0.0139912	0.104847
Ect2	375.665	-0.802229	0.326491	-2.45712	0.0140055	0.104847
Plk3	315.6	0.809784	0.329566	2.45712	0.0140057	0.104847
Sox9	751.09	0.652187	0.265461	2.45681	0.0140175	0.104873
Pitpnm2	86.0971	-0.677078	0.275639	-2.45639	0.0140341	0.104933
Dcaf12	1319.52	0.384204	0.156423	2.45618	0.0140422	0.104933
Oas1h	3.31932	2.14088	0.871629	2.45618	0.0140424	NA
Lrp6	1315.55	-0.367983	0.149845	-2.45575	0.0140591	0.104997
Tpr	1668.41	-0.358666	0.146096	-2.455	0.0140885	0.105104
Hk2	846.203	-0.927641	0.377882	-2.45484	0.0140946	0.105104
Ifi207	7.4417	-1.3493	0.549673	-2.45473	0.014099	NA
Pkig	927.175	0.410249	0.167136	2.45458	0.0141048	0.105104
Bcl10	671.364	0.329435	0.134215	2.45453	0.0141068	0.105104
Mis18bp1	122.993	-1.04954	0.427719	-2.4538	0.0141357	0.105257
Spa17	56.6494	0.780061	0.318001	2.45301	0.0141666	0.105405
Hepacam2	994.22	0.581759	0.237175	2.45286	0.0141724	0.105405
Bloc1s4	156.627	0.401414	0.16368	2.45244	0.0141892	0.105428
Zfp36	2753.33	0.58128	0.237029	2.45236	0.0141923	0.105428
Htra3	9.90094	-1.55848	0.635746	-2.45142	0.0142292	NA
Zfp28	22.3291	-0.838804	0.342191	-2.45127	0.0142352	0.105638
Virma	613.455	-0.271683	0.110836	-2.45122	0.0142373	0.105638
Tspan2	7.47736	-1.38843	0.566551	-2.45067	0.0142592	NA
Midn	3279.7	0.499402	0.203809	2.45034	0.014272	0.105833
Dnaja1	3048.22	0.412888	0.168554	2.44959	0.014302	0.105993
Ddx46	1377.3	-0.298608	0.121918	-2.44925	0.0143156	0.106031
Setd1a	171.425	-0.46591	0.190291	-2.44841	0.0143489	0.106215
2900005J15Rik	20.2058	-0.945096	0.386092	-2.44785	0.014371	0.106317
Chmp2a	2399.6	0.371022	0.151612	2.44718	0.014398	0.10634
Defa-ps1	276.743	0.93908	0.383752	2.4471	0.014401	0.10634
N6amt1	114.757	-0.631063	0.257884	-2.44708	0.014402	0.10634
Plekha6	2252.66	-0.235187	0.096115	-2.44693	0.014408	0.10634
Smim19	147.55	0.373711	0.152818	2.44546	0.0144669	0.106651
Sdhaf2	506.465	0.301939	0.123483	2.44517	0.0144782	0.106651
Pm20d1	1292.62	0.568723	0.232603	2.44504	0.0144837	0.106651
Tfpi	91.9404	-0.775962	0.317363	-2.44503	0.014484	0.106651
Birc6	1896.49	-0.369929	0.151332	-2.44448	0.014506	0.106751
Uvssa	228.451	-0.482878	0.197572	-2.44406	0.0145228	0.106755
Ptk7	93.2804	-0.69886	0.285965	-2.44387	0.0145308	0.106755
Prpf4	302.193	-0.415119	0.169864	-2.44384	0.014532	0.106755
Serpinb6a	9116.83	0.541585	0.221635	2.44359	0.0145419	0.106765
Gm2a	194.689	-0.608307	0.249022	-2.44278	0.0145747	0.106943
Zfp956	90.5177	-0.737085	0.301771	-2.44253	0.0145848	0.106956
Sc5d	2567.86	0.569776	0.233339	2.44184	0.0146125	0.107096
Pnp2	3282.11	0.574823	0.235445	2.44143	0.0146292	0.107156
Med11	214.874	0.431395	0.176736	2.4409	0.0146508	0.107182
Cftr	1784.16	-0.573431	0.234939	-2.44077	0.0146561	0.107182
Mink1	1042.62	-0.297996	0.122103	-2.44053	0.0146657	0.107182
Ubox5	90.149	-0.479853	0.196656	-2.44007	0.0146845	0.107182
Kif23	442.513	-0.866255	0.355033	-2.43993	0.0146901	0.107182
Mad2l1	331.025	-0.854732	0.350325	-2.43982	0.0146945	0.107182
Arl6ip5	799.267	0.307901	0.12621	2.43959	0.0147038	0.107182
Gabpb2	1064.63	-0.342611	0.140446	-2.43946	0.0147093	0.107182
Lrwd1	178.349	-0.459428	0.188333	-2.43945	0.0147095	0.107182
Tradd	1459.39	0.440006	0.180394	2.43914	0.0147224	0.107192
Kat6b	381.633	-0.347795	0.142597	-2.43901	0.0147278	0.107192
Lrrn4	5.50794	-2.58776	1.06136	-2.43816	0.0147622	NA
Cenpw	60.9016	-1.14626	0.47015	-2.43806	0.0147663	0.10741
Cmklr1	4.80074	-2.08676	0.856209	-2.43721	0.0148012	NA
Churc1	161.147	0.593965	0.24374	2.43688	0.0148145	0.107698
Arrdc3	226.796	-0.321486	0.13195	-2.43641	0.0148337	0.107701
Atp6v0d1	966.241	0.352254	0.144591	2.43621	0.0148422	0.107701
Rab5c	4098.54	0.415978	0.170751	2.43617	0.0148436	0.107701
Mptx1	6127.75	2.41422	0.991101	2.4359	0.0148548	0.107701
Lrrfip1	1800.97	0.499153	0.204921	2.43583	0.0148576	0.107701
Cd55	3299.27	1.56237	0.641529	2.43538	0.0148761	0.107754
Dock3	28.3367	-0.852378	0.350018	-2.43524	0.0148821	0.107754
Ocm	158.56	-1.04575	0.429586	-2.43433	0.0149193	0.107961
Nat2	592.295	0.562874	0.231284	2.4337	0.0149455	0.108046
Aup1	1366.64	0.264245	0.10858	2.43363	0.0149482	0.108046
Lpcat1	58.1619	-0.930352	0.382576	-2.43181	0.0150235	0.108525
Pgam5	88.4311	-0.631682	0.259779	-2.43161	0.0150318	0.108525
Npr1	8.83555	-1.72469	0.709326	-2.43145	0.0150386	NA
Ybx2	65.1553	-0.707258	0.290896	-2.43131	0.0150444	0.108548
Romo1	413.114	0.4632	0.190533	2.43108	0.015054	0.108548
Osbpl7	556.002	-0.624995	0.257103	-2.43091	0.0150608	0.108548
Uri1	376.713	-0.461859	0.190025	-2.43052	0.0150772	0.108583
Ndufa8	1742.41	0.42324	0.174162	2.43016	0.0150923	0.108583
Camkk2	129.552	0.870046	0.358061	2.42988	0.0151037	0.108583
1110012L19Rik	137.688	0.411036	0.169167	2.42977	0.0151083	0.108583
Wars2	101.444	-0.560781	0.230812	-2.4296	0.0151154	0.108583
Col3a1	62.827	-2.301	0.947102	-2.42951	0.0151191	0.108583
Ndrg3	1190.65	0.30593	0.125931	2.42935	0.015126	0.108583
Cdc42	8496.02	0.322021	0.132583	2.42882	0.0151482	0.10868
4930444M15Rik	3.97442	2.50154	1.03017	2.42828	0.0151707	NA
Pggt1b	241.653	-0.448355	0.184642	-2.42824	0.0151723	0.108737
Ikbkap	174.812	-0.677894	0.279174	-2.42821	0.0151734	0.108737
Nudt11	6.9511	-1.53906	0.633872	-2.42803	0.015181	NA
Gm12500	4.34025	-1.78263	0.734346	-2.42751	0.015203	NA
Tmem251	171.225	0.293847	0.121058	2.42733	0.0152103	0.108939
Aspscr1	984.331	0.365813	0.150739	2.4268	0.0152326	0.109012
Sema6b	95.6555	0.468793	0.193183	2.42668	0.0152377	0.109012
Zfp11	23.6018	-0.723674	0.298293	-2.42605	0.0152641	0.109139
Arl6	8.55938	1.14143	0.470496	2.42601	0.0152659	NA
Klf13	1514.83	0.405811	0.167316	2.42541	0.0152909	0.109251
Ric8b	205.072	0.301321	0.12425	2.42512	0.0153034	0.109251
Hspg2	281.099	-1.02378	0.422166	-2.42506	0.0153059	0.109251
Rassf3	1325.33	0.298624	0.123161	2.42466	0.0153228	0.109291
Azin1	7088.37	0.560142	0.231038	2.42446	0.0153312	0.109291
2019-03-01	13.5174	0.954498	0.39372	2.42431	0.0153376	0.109291
Esrp2	535.377	-0.338016	0.1395	-2.42304	0.015391	0.10961
Gip	883.05	0.579984	0.239422	2.42243	0.0154172	0.109734
Echs1	1647.4	0.336728	0.139021	2.42214	0.0154294	0.109759
Hyal2	1035.21	0.503719	0.208006	2.42166	0.01545	0.109843
Tarbp2	440.471	0.357537	0.147665	2.42128	0.0154661	0.109896
Ccni	4356.3	0.374925	0.154899	2.42045	0.0155013	0.110055
Rrp12	221.734	-0.561082	0.231822	-2.42031	0.0155072	0.110055
Smc3	868.297	-0.510409	0.210914	-2.41999	0.015521	0.110055
Cabin1	962.725	-0.269994	0.111571	-2.41993	0.0155234	0.110055
Inip	233.511	-0.321533	0.132887	-2.4196	0.0155375	0.110092
4931406P16Rik	127.868	-0.504698	0.208631	-2.4191	0.015559	0.110157
Ddx11	112.459	-0.873446	0.36108	-2.41898	0.0155641	0.110157
B4galt5	3487.54	0.725868	0.300102	2.41874	0.0155744	0.110168
Abca2	287.437	-0.48563	0.20084	-2.41799	0.0156064	0.110332
Tmem245	1425.03	0.465411	0.192498	2.41774	0.0156171	0.110346
Glyctk	163.732	0.70339	0.29097	2.41739	0.0156322	0.11039
Pacs1	113.346	-0.50783	0.210102	-2.41707	0.0156461	0.110399
Vps13c	201.987	-0.616796	0.255196	-2.41695	0.015651	0.110399
Evpl	1582.16	0.800888	0.331421	2.41653	0.0156694	0.110415
Mta1	426.355	-0.39433	0.163183	-2.41649	0.0156708	0.110415
Rgs22	166.706	1.72575	0.714487	2.41537	0.0157191	0.110693
Ccbe1	51.7099	0.652112	0.270029	2.41497	0.0157364	0.110753
Mpp7	168.613	-0.457446	0.189547	-2.41336	0.0158061	0.11105
Fbxo33	532.471	0.399918	0.165719	2.41323	0.0158119	0.11105
Stx3	2128.09	0.429156	0.177852	2.41299	0.0158221	0.11105
Clip1	358.413	-0.367482	0.152306	-2.4128	0.0158307	0.11105
Hnf1a	384.312	-0.343104	0.142205	-2.41275	0.0158327	0.11105
Mgat5	513.444	-0.50432	0.209046	-2.41249	0.015844	0.11105
Ddx56	354.916	-0.534559	0.221587	-2.41241	0.0158475	0.11105
Mvb12b	50.981	-0.757725	0.314103	-2.41234	0.0158503	0.11105
Necap2	1036.11	0.347845	0.144204	2.41217	0.015858	0.11105
Map2k3os	41.2052	0.609648	0.252774	2.41183	0.0158728	0.111092
Ppfibp1	194.413	-0.386541	0.1604	-2.40986	0.0159588	0.111632
Sfr1	605.139	0.285398	0.118439	2.40965	0.0159677	0.111632
Ern1	625.71	-0.35991	0.149381	-2.40934	0.0159812	0.111665
Cdh13	4.48376	1.86233	0.773207	2.40859	0.0160145	NA
Gpn1	125.571	-0.640091	0.26577	-2.40844	0.0160208	0.111823
Dnmt3b	36.6992	-0.900426	0.373866	-2.40842	0.0160217	0.111823
Pck1	3419.15	0.787687	0.327138	2.40782	0.0160483	0.111947
Dtl	187.133	-0.964117	0.400487	-2.40736	0.0160683	0.112024
Kdm2b	237.784	-0.646312	0.268524	-2.4069	0.0160884	0.112102
Fxn	90.497	-0.619314	0.257355	-2.40646	0.0161079	0.112127
Asxl1	545.792	-0.394664	0.164016	-2.40626	0.016117	0.112127
Zfp398	57.6536	-0.750555	0.311924	-2.40622	0.0161187	0.112127
Flot2	136.548	-0.566923	0.235691	-2.40536	0.0161563	0.11228
Usp48	737.568	-0.298731	0.124196	-2.40532	0.0161585	0.11228
Tcea3	365.244	-0.439226	0.182642	-2.40485	0.0161791	0.11231
Ccdc32	629.828	0.413939	0.172129	2.40481	0.0161807	0.11231
B430212C06Rik	8.14814	-1.59307	0.662484	-2.4047	0.0161859	NA
Gm5639	5.98698	1.84267	0.766338	2.40451	0.0161942	NA
Dpp8	1235.87	-0.314855	0.130968	-2.40407	0.0162136	0.112476
Aurkb	290.951	-0.917834	0.38188	-2.40346	0.0162406	0.112601
Dolk	393.842	0.430469	0.179185	2.40237	0.0162891	0.112827
Fam35a	57.6783	-0.623409	0.259502	-2.40233	0.0162911	0.112827
Asap3	12.8779	-1.24848	0.519744	-2.4021	0.0163014	0.112837
Mecom	492.195	0.885016	0.368504	2.40165	0.0163214	0.112856
Nup88	694.27	-0.312894	0.130291	-2.40151	0.0163277	0.112856
1700037H04Rik	222.442	0.396688	0.165195	2.40134	0.0163352	0.112856
4833418N02Rik	103.388	0.479472	0.199708	2.40087	0.016356	0.112856
Cep192	290.948	-0.740517	0.308462	-2.40068	0.0163647	0.112856
Rnf181	1719.93	0.400392	0.166795	2.4005	0.0163726	0.112856
Terf2ip	339.845	0.252228	0.105075	2.40046	0.0163747	0.112856
Atp13a2	250.183	-0.542695	0.226098	-2.40027	0.0163832	0.112856
Dbf4	227.911	-0.662235	0.275905	-2.40023	0.0163849	0.112856
Tm9sf3	6336.8	-0.224725	0.0936419	-2.39983	0.0164027	0.112901
Oas1e	95.7034	1.07024	0.445992	2.39968	0.0164095	0.112901
Zgrf1	51.7303	-0.918018	0.382616	-2.39932	0.0164257	0.112951
Rab27a	438.512	0.602995	0.251368	2.39886	0.0164464	0.113032
Ndufv3	1256.07	0.444216	0.185195	2.39864	0.0164559	0.113035
Vamp3	2202.75	0.388224	0.161897	2.39797	0.0164861	0.113181
Cygb	8.40186	-2.52615	1.05346	-2.39795	0.0164871	NA
Tmtc4	275.048	-0.269	0.112202	-2.39746	0.016509	0.113224
Dus1l	537.747	-0.364319	0.151985	-2.39707	0.0165268	0.113224
B3gntl1	70.3631	-0.670323	0.279644	-2.39706	0.0165274	0.113224
Synj2bp	2167.59	0.494685	0.206382	2.39694	0.0165326	0.113224
E2f7	76.489	-1.12473	0.469256	-2.39684	0.0165373	0.113224
Sap18	1217.38	0.312581	0.130496	2.39534	0.0166051	0.113604
Adpgk	139.613	-0.633896	0.264652	-2.39521	0.0166109	0.113604
Mybl2	167.304	-0.834914	0.348618	-2.39492	0.0166239	0.11361
Gcn1l1	1089.46	-0.403666	0.16856	-2.39479	0.0166298	0.11361
Plxna3	17.7932	-1.33004	0.555677	-2.39355	0.0166861	0.113933
Pitpna	7727.27	0.456187	0.190608	2.39332	0.0166965	0.113942
Klf16	292.81	0.293967	0.122885	2.39221	0.0167471	0.114225
Tmem30a	2363.03	0.414839	0.173469	2.39142	0.0167831	0.11437
Irx4	8.04077	-1.43339	0.599398	-2.39139	0.0167847	NA
Riok1	235.878	-0.270085	0.11295	-2.39119	0.0167936	0.11437
Vapb	1972.49	0.312886	0.130852	2.39115	0.0167956	0.11437
Praf2	200.488	0.637398	0.266663	2.39028	0.0168357	0.114581
Cxcl14	6.90512	-2.0533	0.859068	-2.39014	0.0168418	NA
Tab3	363.249	-0.37542	0.157098	-2.38972	0.0168612	0.114596
Det1	124.553	-0.405832	0.169829	-2.38965	0.0168646	0.114596
Steap2	149.395	-0.910006	0.380814	-2.38963	0.0168652	0.114596
Nars	3457.02	-0.43503	0.182104	-2.3889	0.0168988	0.114762
Flot1	579.916	0.359398	0.150458	2.38869	0.0169084	0.114766
Dmpk	130.63	-0.618759	0.259188	-2.3873	0.0169727	0.11505
Ginm1	800.644	0.460691	0.193001	2.38699	0.016987	0.11505
Chmp4b	4078.42	0.422754	0.177108	2.38699	0.016987	0.11505
Suds3	1742.2	0.235593	0.0986995	2.38697	0.0169879	0.11505
Dpcd	227.49	0.329932	0.138232	2.38679	0.0169961	0.11505
Sdr39u1	672.099	0.437528	0.183393	2.38574	0.0170448	0.115318
Clec4n	9.42321	-2.12484	0.890656	-2.3857	0.0170464	NA
Cd34	24.0716	1.23407	0.517389	2.38519	0.0170703	0.115347
Spata5	120.845	-0.727803	0.305142	-2.38513	0.017073	0.115347
Aldh1b1	7718.07	-0.577167	0.242009	-2.3849	0.0170838	0.115347
Prr5l	35.8456	-0.889642	0.373038	-2.38486	0.0170857	0.115347
Ptk6	505.683	-0.874073	0.366559	-2.38453	0.0171008	0.115378
Tctex1d2	47.8802	0.934987	0.392133	2.38436	0.0171087	0.115378
Gapvd1	980.613	-0.258503	0.108455	-2.38351	0.0171483	0.115558
Dhx33	231.958	-0.592428	0.248565	-2.3834	0.0171537	0.115558
Metap1d	135.984	-0.858998	0.360504	-2.38277	0.0171829	0.115592
Senp3	658.865	-0.190292	0.0798654	-2.38265	0.0171883	0.115592
Eml6	39.586	0.770783	0.323537	2.38237	0.0172018	0.115592
Upb1	158.082	0.742575	0.311708	2.38228	0.0172059	0.115592
Ercc6l	120.804	-1.00688	0.422655	-2.38227	0.0172061	0.115592
5730559C18Rik	814.29	-0.419283	0.176014	-2.38211	0.0172139	0.115592
Ash1l	941.718	-0.436459	0.183313	-2.38094	0.0172684	0.115796
Trmt2b	552.505	0.31285	0.131401	2.38087	0.0172717	0.115796
Ttbk2	97.6077	0.467262	0.196264	2.38078	0.0172761	0.115796
A430035B10Rik	30.3519	-0.907111	0.381031	-2.38067	0.017281	0.115796
Bst1	5115.77	0.794049	0.333687	2.37963	0.0173303	0.116064
Aurka	303.276	-0.728123	0.306053	-2.37907	0.0173563	0.116141
Focad	86.738	-0.778722	0.327342	-2.37893	0.0173632	0.116141
Adgre5	227.436	-0.568464	0.238972	-2.37879	0.0173694	0.116141
Trim14	214.781	-0.336269	0.141411	-2.37796	0.0174086	0.11634
Gnptab	513.477	-0.366728	0.154232	-2.37777	0.0174178	0.11634
Smyd5	155.791	-0.66265	0.278754	-2.37718	0.0174453	0.116434
Atp5c1	6212.57	0.408701	0.171935	2.37707	0.0174506	0.116434
B4galt3	440.907	0.230267	0.0968781	2.37687	0.0174603	0.116434
Mgat2	913.082	-0.216543	0.0911113	-2.37669	0.0174688	0.116434
Pgam1	4375.95	0.505234	0.212608	2.37637	0.0174841	0.116474
Stard3	868.282	0.42843	0.180388	2.37505	0.0175467	0.116799
Chaf1a	240.197	-0.750606	0.316066	-2.37484	0.0175567	0.116799
Impact	128.287	-0.555853	0.234068	-2.37475	0.0175606	0.116799
Vrk1	258.238	-0.553131	0.232951	-2.37446	0.0175748	0.116831
Chmp1a	3258.29	0.439	0.184908	2.37415	0.0175895	0.116867
[truncated: 12,245 more rows]
