# Supplementary material for: CHD8 regulates gut epithelial cell function and affects autism-related behaviors through the gut-brain axis
Source: Transl Psychiatry. 2023 Oct 2;13:305. doi: 10.1038/s41398-023-02611-2 (PMC10545671; doi:10.1038/s41398-023-02611-2)
Supplement: Supplementary file 3 — Supplementary table 2 [file 41398_2023_2611_MOESM3_ESM.xlsx]

## Sheet: Supplementary table_2
gene	B3	B22	C20	A2	A3	A22	A30	C30	B20	C2	C3	D22
Gnai3	4164.45	4784.87	4877.91	4871.79	3493.58	4504.99	3647.8	3151.87	3435.53	5667.82	5716.6	3824.9
Cdc45	51.5721	41.3786	51.4207	116.439	203.953	167.128	187.416	184.815	111.06	144.85	130.413	113.15
H19	6.9424	6.26948	15.1237	3.5554	2.02938	3.73471	1.04701	5.46251	0	3.55461	1.72733	4.43724
Scml2	0	3.76169	2.0165	2.66655	16.235	3.73471	11.5172	8.19376	5.23868	2.66596	6.90932	14.421
Apoh	48.5968	30.0935	46.3795	20.4436	16.235	10.2704	3.14104	31.8646	5.23868	13.3298	17.2733	11.0931
Narf	1056.24	1133.52	1285.52	1015.96	644.328	652.64	646.008	742.901	694.649	992.624	937.94	788.719
Cav2	6.9424	6.26948	1.00825	2.66655	14.2057	14.0052	18.8463	3.64167	6.28642	7.99787	4.31832	4.43724
Klf6	7680.28	6510.23	6367.1	7269.91	3712.75	3741.24	3734.7	2619.27	5296.31	5247.49	5452.31	5557.64
Scmh1	122.98	100.312	105.866	110.218	202.938	167.128	185.322	165.696	158.208	122.634	95.8668	137.554
Cox5a	4947.95	5226.24	5033.18	4243.37	2905.06	2537.73	3033.2	4041.35	2782.79	2984.98	2578.9	3009.56
Tbx2	0.991771	5.01558	2.0165	1.7777	11.1616	4.66838	9.42313	0	18.8593	4.44326	3.45466	3.32793
Wnt3	68.4322	92.7883	38.3135	55.1088	58.852	38.2808	63.8679	65.5501	108.965	33.7688	101.049	36.6072
Wnt9a	11.9013	12.539	17.1402	6.22196	5.07345	6.53574	4.18806	2.73125	14.6683	7.99787	15.546	7.76516
Fer	145.79	171.784	181.485	150.216	122.777	169.929	150.77	140.204	119.442	138.63	135.595	149.757
Xpo6	952.1	736.037	758.204	779.522	800.59	980.361	778.979	800.257	728.177	935.75	870.574	697.755
Tfe3	650.602	623.186	637.214	708.414	470.816	405.216	464.875	438.821	428.524	558.073	626.157	469.238
Axin2	527.622	732.275	521.265	1100.4	1037.01	1276.34	987.335	966.864	1355.77	888.652	1302.41	754.33
Brat1	190.42	204.385	215.765	213.324	170.468	186.735	213.591	266.752	190.688	207.056	278.1	235.174
Gna12	365.964	249.525	352.887	285.321	289.187	245.557	301.54	277.677	266.125	262.152	326.465	204.113
Slc22a18	3833.2	2591.8	3146.75	2228.35	1239.95	1295.94	1616.59	1492.18	2477.9	1621.79	1757.56	1612.94
Itgb2l	35.7038	81.5032	67.5527	71.1081	21.3085	22.4082	36.6455	21.85	81.7235	54.2078	45.7742	76.5423
Igsf5	1521.38	1566.12	1794.68	1154.62	730.577	851.513	835.518	711.947	954.488	936.639	804.935	1124.84
Pih1d2	7.93417	11.2851	3.02475	12.4439	10.1469	6.53574	4.18806	11.8354	6.28642	7.99787	7.77298	9.98378
Dlat	1012.6	1055.78	992.118	1390.16	1499.71	1066.26	1061.67	1777.14	874.86	1429.84	985.441	1020.56
Sdhd	6769.83	9372.87	8513.66	6477.06	5450.91	4796.3	5119.9	6564.11	4080.93	5188.84	3946.08	6723.52
Ccnd2	986.812	1773.01	849.954	3235.42	4931.39	4401.35	3293.91	2518.22	3139.02	3276.46	4295	1610.72
Gpr107	2893.99	2062.66	2677.91	2187.46	1435.79	1675.02	1671.04	1473.06	1866.02	2151.43	2337.94	2173.14
Slfn4	146.782	231.971	226.856	202.658	208.011	330.522	641.82	141.115	643.31	155.514	128.686	297.295
Th	2.97531	10.0312	10.0825	6.22196	7.10283	6.53574	9.42313	14.5667	1.04774	2.66596	2.59099	5.54655
Drp2	1.98354	17.5545	1.00825	4.44426	2.02938	0.933677	6.28209	4.55209	3.14321	0	0.863665	0
Tspan32	25.7861	3.76169	26.2145	4.44426	1.01469	14.9388	5.23507	0.910418	44.0049	5.33191	4.31832	2.21862
Gmpr	74.3828	37.6169	49.4042	19.5547	24.3526	14.0052	45.0216	35.5063	9.42963	26.6596	32.8193	21.0769
Mid2	220.173	260.81	246.013	274.655	334.848	370.67	355.985	254.007	396.044	324.358	278.964	311.716
Trim25	4017.67	3746.64	3833.37	3507.41	2287.11	2707.66	2279.35	2038.43	2299.78	3120.95	3424.43	3207.01
Dgke	100.169	121.628	111.916	101.329	73.0577	74.6942	79.5731	141.115	81.7235	70.2035	73.4115	110.931
Scpep1	638.701	684.627	481.943	468.424	498.213	581.681	500.473	731.976	928.295	530.525	599.383	469.238
Mnt	497.869	376.169	471.861	505.756	342.965	451.9	439.746	463.403	472.529	469.208	446.515	453.707
Itgb2	142.815	71.472	133.089	140.438	162.35	187.669	153.911	78.2959	216.882	113.747	112.276	216.315
Hddc2	38.6791	90.2805	38.3135	68.4415	106.542	77.4952	98.4194	128.369	114.203	76.4241	45.7742	96.5099
Tpd52l1	21.819	18.8084	25.2062	22.2213	32.4701	12.1378	49.2097	34.5959	30.3844	34.6574	44.0469	19.9676
Pemt	17.8519	20.0623	17.1402	15.1105	42.617	29.8777	28.2694	35.5063	25.1457	15.9957	12.0913	15.5303
Cdh1	19161	12481.3	13999.5	14650	12246.3	12770.8	12108.7	12982.6	18959.8	14368.6	17759.5	14878.1
Ckmt1	42244.5	33990.6	38607.9	37731.7	21017.3	18642.7	20588.5	24013.2	15968.6	28119.6	21640	21041.4
Bcl6b	6.9424	22.5701	6.0495	3.5554	18.2644	3.73471	9.42313	12.7459	2.09547	6.22056	8.63665	9.98378
Clec10a	3.96709	5.01558	3.02475	4.44426	5.07345	6.53574	6.28209	2.73125	15.7161	7.99787	4.31832	8.87447
Arvcf	44.6297	72.7259	36.297	61.3307	88.278	70.0258	103.654	106.519	99.535	81.756	112.276	87.6354
Comt	1701.88	1776.77	1700.92	1587.49	1162.83	1223.12	1198.83	1314.64	1276.14	1335.64	1427.64	1382.2
Rtca	323.317	427.578	336.755	335.986	256.717	218.48	280.6	289.513	232.598	304.808	301.419	279.546
Dbt	212.239	298.427	216.774	335.097	438.346	415.486	429.276	458.851	288.128	339.465	328.193	301.732
Dazap2	5645.16	5528.43	6226.95	5270	3898.44	4327.59	4433.06	4267.13	3979.3	5307.03	5286.49	4122.19
Mcts1	284.638	331.028	341.797	329.764	310.495	258.629	270.13	317.736	283.937	196.392	222.825	349.432
Rnf17	0.991771	2.50779	0	3.5554	5.07345	3.73471	1.04701	4.55209	0	0	2.59099	11.0931
Trappc10	1682.04	1638.84	1978.19	1881.7	1959.37	2120.38	1779.93	1834.49	1863.92	2414.47	2288.71	1845.89
Ccm2	303.482	132.913	261.137	224.879	216.129	212.878	206.262	224.873	209.547	196.392	223.689	134.226
Tbrg4	809.285	891.52	755.179	949.293	1198.35	1189.5	1098.32	1403.86	958.679	1042.39	977.668	891.884
Tmprss2	2745.22	3148.53	2475.25	2544.78	3526.05	2410.75	3195.49	3898.41	2222.25	2612.64	2793.09	3049.49
Mx1	79.3417	159.245	95.7837	168.882	83.2046	79.3625	91.0903	30.9542	155.065	72.8695	76.8661	112.04
Fap	13.8848	20.0623	26.2145	33.7763	21.3085	14.9388	36.6455	11.8354	57.6255	14.2184	9.50031	21.0769
Gcg	526.631	368.645	167.369	334.208	367.318	539.665	673.231	366.898	503.961	296.81	381.74	336.121
Ndufa9	2930.68	3070.79	2852.34	2605.22	2433.23	2001.8	2167.32	2967.96	1751.82	2131.88	1875.02	2170.92
Lck	167.609	127.897	259.12	222.213	309.48	257.695	242.907	152.95	331.085	151.071	121.777	281.764
Cttnbp2	11.9013	63.9487	55.4537	53.3311	87.2633	35.4797	55.4918	121.086	44.0049	48.8759	45.7742	80.9796
Galnt1	4101.97	3683.95	4176.17	3923.39	2440.33	3454.6	2877.2	2969.78	3426.1	3744.78	4003.09	3239.18
Mkrn2	149.757	136.675	161.32	143.105	121.763	168.062	161.24	209.396	133.063	161.735	159.778	145.319
Pparg	431.42	312.22	481.943	428.426	314.554	162.46	679.513	283.14	156.113	382.12	291.055	326.137
Raf1	1334.92	1374.27	1293.58	1247.95	1203.42	1306.21	1258.51	1337.4	1346.34	1109.93	1106.35	1277.92
2023-09-01	180.502	43.8863	219.798	174.215	172.497	211.945	138.206	89.221	218.977	94.1971	95.8668	175.271
Pdgfb	46.6132	13.7929	22.1815	24.8878	32.4701	24.2756	49.2097	16.3875	36.6708	20.439	14.6823	9.98378
Acvrl1	38.6791	26.3318	23.1897	16.8882	38.5582	30.8113	29.3164	23.6709	46.1004	34.6574	31.9556	32.17
Grasp	51.5721	22.5701	57.4702	28.4432	24.3526	28.944	55.4918	26.4021	44.0049	21.3276	31.9556	24.4048
Acvr1b	1654.27	1366.75	1516.41	1525.27	1335.33	1202.58	1340.18	1235.44	1451.12	1444.06	1563.23	1235.77
Tom1l2	3025.89	2601.83	3015.67	3016.76	1612.34	2029.81	1942.21	1585.95	2280.92	2617.97	2793.09	2155.39
Gpa33	17538.5	12883.8	15380.8	13173.7	7803.98	10110.8	9483.86	8427.74	12319.3	12280.3	14117.5	11362.7
Zfp385a	18.8437	6.26948	27.2227	8.88851	12.1763	17.7399	19.8933	2.73125	15.7161	11.5525	10.364	17.7489
Itga5	23.8025	43.8863	13.1072	29.3321	77.1164	97.1024	93.1843	69.1918	81.7235	35.5461	44.0469	39.9351
Wdr77	172.568	238.24	190.559	319.986	515.463	422.022	399.96	477.969	360.421	359.015	387.785	270.671
Atp5f1	7152.65	10521.4	8807.06	7036.14	5464.11	4759.89	5232.98	6977.44	4473.84	5401.23	4452.19	7112.89
Sox9	1262.52	929.137	864.07	935.071	776.238	368.802	813.531	1028.77	513.391	512.752	669.34	339.449
Hnrnpd	1230.79	1255.15	1074.79	1551.93	2098.38	1971.93	2039.59	2130.38	2073.47	1828.85	1953.61	1255.74
Dynlt1c	1090.95	769.892	1469.02	999.957	715.356	675.982	450.216	1090.68	450.527	759.797	1054.53	1348.92
C1d	551.425	910.328	774.336	631.973	649.402	524.726	663.807	601.786	541.68	450.546	380.876	795.375
Gm2a	152.733	106.581	125.023	127.995	232.364	243.69	198.933	216.679	369.851	150.182	184.824	227.408
Krit1	349.103	342.314	425.481	396.428	327.745	327.721	325.622	315.005	418.047	359.904	363.603	354.979
Clcn4	1557.08	1415.65	1587.99	1267.5	1116.16	1149.36	1201.97	1068.83	1683.71	1116.15	1095.99	1409.93
Hk2	733.911	352.345	358.937	578.642	747.827	1227.79	1209.3	478.88	2371.03	714.476	943.122	438.177
Myo18a	8566.92	5230	7173.7	6974.81	4270.83	4814.04	5202.62	3673.54	4659.29	7495.78	8010.49	4754.5
Haao	15.8683	5.01558	22.1815	4.44426	10.1469	24.2756	5.23507	1.82084	41.9095	10.6638	2.59099	6.65585
Cd52	245.959	78.9954	200.642	151.105	143.071	228.751	110.984	61.9084	333.18	108.416	62.1838	154.194
Abhd15	12.893	20.0623	22.1815	5.33311	8.11752	7.46942	10.4701	18.2084	14.6683	23.9936	18.137	25.5141
Hoxb6	110.087	13.7929	19.1567	11.5551	72.043	56.0206	503.614	1.82084	265.077	31.1028	32.8193	37.7165
Loxl3	7.93417	1.2539	0	0	3.04407	3.73471	6.28209	5.46251	14.6683	7.10921	5.18199	12.2024
Kat2b	951.109	892.774	1051.6	896.851	575.329	728.268	705.688	578.115	558.444	744.69	719.433	792.047
Rab5b	1520.39	1399.35	1689.83	1280.83	888.868	971.024	966.395	1140.75	971.252	1187.24	1173.72	1067.16
Icosl	145.79	77.7415	171.402	123.55	103.498	112.975	79.5731	80.1168	193.831	159.957	127.822	161.959
Spg7	1874.45	1448.25	1559.76	1551.05	1278.51	1263.26	1418.71	1408.42	1162.99	1499.16	1534.73	1196.94
Chmp1a	4834.88	3789.27	4726.67	3659.4	2225.22	2467.71	2905.47	2468.14	2663.35	3348.44	3328.56	2682.31
Rpa1	331.252	243.256	306.508	387.539	653.46	607.824	618.786	727.424	505.009	466.542	522.517	408.226
Tubgcp3	232.074	287.142	260.128	311.987	409.935	457.502	430.323	431.538	485.102	291.478	336.829	499.189
Polr3d	59.5063	102.819	69.5692	122.661	244.54	199.807	208.356	196.65	138.301	170.621	153.732	107.603
Tcf7	99.1771	60.187	90.7425	94.2182	122.777	145.654	105.749	111.071	129.919	130.632	132.141	100.947
Ddx3x	6508	5247.55	6165.45	6899.26	5202.32	5865.36	5345.01	6046.09	4871.98	8195.15	7777.3	6199.93
Il12rb1	25.7861	13.7929	13.1072	34.6652	10.1469	33.6124	27.2224	15.4771	41.9095	15.9957	17.2733	33.2793
Slc5a5	7.93417	12.539	4.033	4.44426	4.05876	3.73471	8.37612	6.37293	8.38189	0.888652	0.863665	7.76516
Usp32	751.763	865.188	970.944	736.857	617.946	790.824	652.29	707.395	665.313	1006.84	988.032	785.391
Car4	13675.5	9676.31	14328.2	3851.39	3231.79	4520.86	3698.06	5768.41	5336.12	4044.25	3932.26	3035.07
Txnrd3	124.963	165.514	99.8167	134.217	140.027	132.582	162.287	198.471	115.251	159.957	168.415	84.3075
Fasl	21.819	17.5545	45.3712	37.3317	42.617	22.4082	34.5515	13.6563	23.0502	20.439	12.955	55.4655
Zfp512b	161.659	160.499	152.246	171.548	205.982	162.46	157.052	193.919	186.497	116.413	120.049	214.097
Dnajc5	2601.42	1689	2151.6	2111.91	1750.34	1635.8	1731.76	1655.14	1712	2188.75	2217.89	1829.25
Tpd52l2	477.042	708.451	517.232	482.646	496.183	475.242	508.849	589.951	429.572	437.217	437.878	577.95
Fmr1	638.701	705.943	761.229	724.414	734.636	909.401	776.885	772.034	791.041	761.575	873.165	752.112
Bcl11a	135.873	68.9643	82.6765	123.55	163.365	201.674	128.783	135.652	218.977	144.85	107.958	133.117
Pxmp4	357.038	342.314	331.714	317.32	283.099	343.593	355.985	426.076	276.602	316.36	266.009	399.351
Dlg3	2397.11	2181.78	2580.11	2332.35	1454.05	1888.83	1570.52	1200.84	1566.37	2254.51	2464.03	1540.83
Gnb1l	14.8766	20.0623	13.1072	39.1094	55.8079	25.2093	49.2097	52.8042	44.0049	32.8801	45.7742	26.6234
Mmp11	1.98354	0	0	0	5.07345	1.86735	5.23507	1.82084	14.6683	0	4.31832	11.0931
Smarcb1	475.058	431.34	426.49	515.534	645.343	628.365	612.504	726.514	598.258	508.309	511.289	384.93
Vpreb3	38.6791	0	15.1237	6.22196	3.04407	14.0052	1.04701	0	23.0502	7.10921	1.72733	9.98378
Hip1r	2039.08	1721.6	1811.82	1935.92	1709.75	2008.34	1665.8	1881.83	1889.07	1843.95	1549.41	2309.58
Nsun5	55.5392	72.7259	29.2392	71.1081	120.748	97.1024	114.125	135.652	76.4848	102.195	103.64	84.3075
Top1mt	26.7778	43.8863	22.1815	53.3311	118.719	69.0921	71.197	154.771	88.0099	74.6468	65.6385	72.1051
Hoxa10	0.991771	13.7929	19.1567	0	63.9255	30.8113	9.42313	34.5959	13.6206	18.6617	0	7.76516
Hoxa4	6.9424	11.2851	7.05775	3.5554	4.05876	4.66838	9.42313	9.10418	6.28642	1.7773	4.31832	6.65585
Mmp14	355.054	218.178	227.864	303.098	456.61	241.822	332.951	474.328	258.791	214.165	176.188	254.032
Slc7a7	5285.15	5326.55	5024.11	5097.56	2960.87	3861.69	2730.61	2712.14	4041.12	5778.01	6347.07	3637.42
Oxa1l	683.33	842.618	723.923	772.412	1001.5	870.187	896.245	1229.06	878.003	874.433	865.392	784.281
Heatr6	289.597	326.013	353.896	436.426	405.876	446.298	456.499	386.928	488.245	531.414	536.336	452.598
Ccl3	3.96709	18.8084	17.1402	5.33311	19.2791	7.46942	9.42313	9.10418	9.42963	4.44326	4.31832	9.98378
Ilf2	256.869	374.915	276.26	395.539	514.448	510.721	494.191	638.203	371.947	345.686	382.603	391.586
Chtop	1290.29	1383.05	1259.3	1367.94	1409.4	1358.5	1351.7	1281.87	1282.43	1271.66	1241.09	1267.94
Snapin	193.395	199.369	253.071	202.658	185.688	213.812	240.813	274.036	185.449	197.281	175.324	222.971
S100a6	3255.99	2578.01	2794.87	900.406	1645.83	881.391	1599.84	917.701	1197.56	1153.47	1100.31	1144.81
Scn4a	16.8601	0	17.1402	2.66655	1.01469	4.66838	0	0.910418	14.6683	5.33191	1.72733	3.32793
Icam2	15.8683	1.2539	15.1237	3.5554	8.11752	10.2704	1.04701	1.82084	20.9547	6.22056	4.31832	5.54655
Mapk7	245.959	136.675	204.675	200.88	163.365	162.46	161.24	183.904	228.407	171.51	169.278	176.38
Epn2	107.111	130.405	113.932	115.551	122.777	170.863	139.253	118.354	107.917	92.4198	126.959	94.2913
B9d1	29.7531	46.3941	19.1567	18.6659	20.2938	31.745	14.6582	34.5959	9.42963	13.3298	15.546	15.5303
Sec24b	784.491	693.404	762.237	822.187	719.415	737.605	672.184	691.007	616.069	846.885	940.531	647.836
N4bp3	45.6215	61.4409	38.3135	76.4412	85.234	48.5512	81.6672	89.221	70.1984	50.6532	60.4565	47.7003
Rmnd5b	246.951	231.971	226.856	260.433	193.806	200.741	221.967	266.752	184.402	223.052	227.144	210.769
Nhp2	247.943	396.231	209.716	430.204	705.21	560.206	713.017	938.641	480.911	478.095	453.424	498.08
Vps9d1	451.256	359.868	433.547	403.538	254.687	291.307	345.515	343.228	363.565	273.705	308.328	389.367
Zfp276	236.042	285.888	203.666	269.322	231.349	234.353	279.553	181.173	378.233	202.613	221.962	302.841
Mfsd10	123.971	147.96	97.8002	227.546	392.685	327.721	374.831	409.688	365.66	253.266	271.191	225.19
Luzp1	2728.36	2196.83	2694.04	2836.32	2104.47	3420.99	2767.26	2040.25	3052.06	3177.82	3644.66	3152.66
Slc13a2	1798.08	2699.64	2324.02	3978.5	3050.16	3844.88	2958.86	669.157	6324.14	3999.82	4699.2	1132.6
Kctd10	837.055	564.253	687.626	752.857	610.843	780.554	669.043	611.801	590.924	814.894	899.938	514.719
Poldip2	459.19	581.808	443.63	521.756	691.004	633.033	639.726	833.943	500.818	604.283	569.155	607.901
Ift20	2158.09	2746.03	2717.23	1847.03	1300.83	1334.22	1375.78	1485.8	1366.25	1364.08	1236.77	2034.47
Col6a1	3.96709	1.2539	1.00825	0	19.2791	14.0052	27.2224	4.55209	132.015	6.22056	25.9099	35.4979
Lgals9	5031.26	5548.49	4695.42	5161.56	4995.32	6729.94	4893.75	6223.62	4228.67	5419	5272.67	6330.83
Araf	1157.4	1192.45	964.895	1105.73	1094.85	1030.78	1167.42	1117.99	1303.38	900.204	905.12	1066.05
Cfp	26.7778	26.3318	16.132	13.3328	38.5582	20.5409	23.0343	11.8354	54.4823	16.8844	15.546	28.842
Uxt	57.5227	81.5032	67.5527	49.7757	46.6757	62.5564	71.197	70.1022	57.6255	52.4305	42.3196	48.8096
Cnnm3	124.963	134.167	149.221	157.327	228.305	233.419	194.745	251.275	218.977	175.064	177.915	171.943
Lman2l	239.017	228.209	177.452	202.658	161.336	181.133	154.958	150.219	235.741	147.516	169.278	167.506
Mcm3ap	482.001	387.454	512.191	470.202	485.022	569.543	479.533	447.015	490.341	598.063	642.566	532.468
Pcnt	514.729	441.371	440.605	528.866	588.52	836.575	687.889	619.995	740.75	609.615	671.067	818.67
Mxd1	21555.2	16334.5	19471.3	19189.4	8326.55	9957.66	9454.54	5875.84	11603.7	12594	13466.3	10931.1
Gmcl1	532.581	726.006	594.867	730.636	695.063	574.211	619.833	759.289	597.21	682.485	712.523	729.925
Snrnp27	329.268	387.454	355.912	300.432	325.715	258.629	307.822	325.93	259.839	225.718	256.508	279.546
Oas1c	62.4816	46.3941	70.5775	48.8868	33.4848	30.8113	74.3381	45.5209	19.907	64.8716	39.7286	72.1051
Oas1h	2.97531	15.0467	3.02475	5.33311	4.05876	3.73471	0	0.910418	1.04774	0	2.59099	1.10931
Ocrl	101.161	130.405	95.7837	99.5513	175.541	191.404	243.954	201.202	170.781	160.846	137.323	141.992
Calm1	33617.1	36054.5	39995.2	33979	23805.6	34861.6	28410.8	22902.5	26800.1	37624.6	35596.8	27776
Agpat3	2019.25	1834.45	1815.86	2062.13	1847.75	1254.86	1567.38	1910.06	1129.46	2099	1894.02	2023.38
Slc26a3	1407.32	2279.58	1940.88	1797.26	3152.64	3273.47	4226.8	2257.84	3605.26	2912.11	2257.62	3209.23
Sema6b	159.675	101.566	118.973	109.329	80.1605	81.2299	83.7612	83.7585	88.0099	71.9808	67.3658	102.056
Uhrf1	138.848	213.162	107.883	414.205	910.177	839.376	724.534	772.945	561.587	504.754	682.295	349.432
Dpp9	661.511	541.683	623.098	713.747	716.371	770.283	636.585	752.005	586.733	686.039	773.843	580.169
Ramp2	0.991771	3.76169	0	2.66655	3.04407	1.86735	2.09403	4.55209	19.907	3.55461	5.18199	0
Lsr	2339.59	1824.42	1704.95	1715.48	1277.49	1417.32	1346.46	1389.3	1432.26	1549.81	1942.38	1330.06
Gramd1a	119.013	109.089	173.419	182.214	238.452	228.751	208.356	117.444	344.705	90.6425	90.6848	261.797
Hpn	7.93417	28.8396	8.066	6.22196	29.426	22.4082	25.1284	20.0292	17.8115	15.1071	12.955	9.98378
Ckb	13263	8276.96	16224.8	7573.9	4276.92	3402.32	5033	6299.18	2101.76	4825.38	3361.38	5021.84
Sp1	1212.94	1014.4	1068.74	1495.94	1304.89	1711.43	1300.39	1405.69	1374.63	1591.58	1760.15	1362.23
Itgb7	162.65	87.7727	179.468	235.546	285.128	276.368	192.651	77.3855	339.467	115.525	108.822	205.222
Myg1	197.362	198.116	182.493	221.324	225.261	238.088	210.45	285.871	247.266	193.726	179.642	177.489
Rarg	51.5721	31.3474	37.3052	44.4426	33.4848	72.8268	103.654	22.7604	70.1984	42.6553	49.2289	35.4979
Pfdn5	748.787	1482.1	921.54	701.303	817.84	649.839	796.778	692.828	914.674	466.542	449.969	998.378
Efnb2	2024.21	1362.98	1524.47	1619.49	1168.92	1331.42	1174.75	1236.35	1775.91	1525.82	1353.36	1510.88
Rrp15	67.4404	169.276	57.4702	135.994	232.364	192.337	201.027	214.859	142.492	167.955	169.278	139.773
Rnd2	700.191	699.674	661.412	399.094	235.408	209.144	303.634	347.78	199.07	333.244	326.465	384.93
Srr	429.437	369.899	501.1	403.538	261.79	323.986	330.857	305.9	239.932	439.883	419.741	400.461
Sync	2.97531	6.26948	1.00825	6.22196	12.1763	11.2041	13.6112	5.46251	11.5251	2.66596	11.2276	3.32793
Fndc5	18.8437	10.0312	10.0825	11.5551	37.5435	13.0715	23.0343	21.85	10.4774	29.3255	27.6373	24.4048
Acp5	2360.42	1853.26	2181.85	1474.6	1273.44	1180.17	1217.68	1463.04	2022.13	1399.63	1399.14	1595.19
Cnn1	0	0	4.033	5.33311	25.3672	21.4746	69.103	0	177.068	0	8.63665	21.0769
Fbxo9	767.631	736.037	824.748	692.415	623.02	794.559	611.457	638.203	645.406	651.382	576.064	714.395
Vps50	273.729	342.314	326.673	351.985	442.405	464.037	418.806	422.434	397.092	393.673	443.924	336.121
Hars	648.618	506.574	553.529	543.977	723.474	675.048	693.124	731.066	593.019	620.279	613.202	480.331
Zmat2	1103.84	957.976	1033.46	1029.29	890.898	943.014	895.198	1043.34	966.013	917.977	907.711	827.545
Ube2c	240.009	423.817	177.452	474.646	854.369	876.723	820.86	1126.19	703.031	506.532	540.654	496.97
Smg5	886.643	807.509	871.128	969.736	1052.23	1134.42	1114.02	1157.14	1029.93	1041.5	955.213	945.131
Cct3	1092.93	1250.13	1004.22	1503.05	2174.48	1932.71	1914.99	2475.43	1611.42	1549.81	1586.55	1519.75
Glmp	2188.84	1563.61	1799.73	1611.49	1172.98	1089.6	1149.62	1227.24	1687.9	1334.76	1404.32	1214.69
Mef2d	1397.41	939.168	1033.46	1214.17	876.692	1065.33	863.787	825.749	881.147	985.515	1007.03	1066.05
Tmem79	361.005	295.919	304.491	306.654	252.658	246.491	215.685	260.38	181.258	309.251	253.054	292.858
Snd1	1547.16	1226.31	1270.39	1565.27	2278.99	2702.99	2096.12	2462.68	2047.28	2244.73	2047.75	1356.68
Col18a1	12.893	33.8552	37.3052	24.8878	13.191	11.2041	32.4575	20.0292	37.7185	31.1028	31.0919	38.8258
Slc19a1	574.236	564.253	573.694	754.635	452.552	227.817	624.021	485.253	273.459	301.253	286.737	319.481
Kpnb1	2542.9	2141.65	2322	3163.42	3684.34	3657.21	3202.82	3643.49	2722.02	3615.04	3960.77	2260.77
Npepps	3805.43	2886.47	3090.29	3518.07	2908.1	3443.4	2837.41	2853.25	3965.68	2775.26	2951.14	2952.98
Tbx21	29.7531	17.5545	34.2805	32.8875	52.7639	49.4849	30.3634	21.85	35.623	22.2163	22.4553	46.591
Mrpl10	581.178	688.389	595.876	538.644	711.298	708.661	696.265	834.853	584.637	726.029	593.338	617.885
Cyp51	5052.08	4294.59	2884.6	1231.95	1334.32	1470.54	1563.19	2744	3417.72	1462.72	2115.98	1485.36
Tcf25	3745.92	3199.94	3664.99	3484.3	2616.89	2564.81	2810.19	2602.88	2651.82	3036.52	3081.56	3025.09
Tubb6	162.65	136.675	149.221	156.438	65.9548	109.24	85.8552	100.146	114.203	86.1992	114.867	160.85
Def8	315.383	298.427	282.31	284.432	315.569	326.787	362.267	361.436	192.784	356.349	335.102	363.853
Col1a1	4.95886	16.3006	4.033	4.44426	45.661	48.5512	79.5731	4.55209	215.834	20.439	19.8643	34.3886
Itga3	4346.93	3612.47	3749.68	4511.81	3025.81	3312.69	3351.49	2675.72	4417.26	4202.43	4853.79	3822.68
Foxm1	50.5803	144.198	57.4702	208.88	421.096	451.9	320.387	451.567	245.17	231.049	282.418	252.922
Itfg2	97.1936	119.12	93.7672	106.662	168.439	185.802	145.535	185.725	172.877	126.189	130.413	156.413
Nrip2	3.96709	3.76169	4.033	7.99966	18.2644	6.53574	6.28209	6.37293	7.33416	6.22056	5.18199	6.65585
Tulp3	30.7449	47.648	16.132	25.7767	21.3085	15.8725	38.7396	30.0438	32.4798	10.6638	14.6823	26.6234
Gtf2h4	98.1854	121.628	84.693	135.994	190.762	232.486	191.604	228.515	165.542	143.073	177.051	95.4006
Tubb5	1561.05	1349.19	1088.91	1828.37	3063.35	2765.55	2701.3	3613.45	2181.39	2042.12	2459.72	1299
Ell2	1102.85	1301.54	1240.15	1519.05	875.677	836.575	1009.32	605.428	813.044	1484.05	1533	1357.79
Jup	8925.94	5128.43	6399.36	7205.03	4205.89	4824.31	4513.68	4116.91	5495.38	6864.84	7142.51	4975.25
Fkbp10	0	0	0	0	1.01469	0.933677	11.5172	1.82084	30.3844	0	0.863665	1.10931
Mnx1	31.7367	35.1091	20.165	43.5537	53.7786	29.8777	42.9276	55.5355	35.623	35.5461	38.8649	15.5303
Nom1	232.074	245.764	225.848	342.208	441.39	400.547	421.947	490.715	347.849	378.566	396.422	269.562
Ergic1	542.499	463.941	301.467	580.42	988.308	810.432	1005.13	1044.25	739.702	724.251	883.529	464.8
Tnk1	509.77	480.242	446.655	448.87	337.892	407.083	354.938	456.119	459.956	373.234	344.602	447.052
Acap1	192.404	95.2961	220.807	177.77	172.497	246.491	145.535	81.9376	397.092	127.077	119.186	279.546
Tcea3	267.778	331.028	247.021	239.99	427.184	412.685	482.674	322.288	478.816	415	437.878	320.59
Ifrd1	1381.54	1531.01	1363.15	2168.8	1141.53	738.538	1281.55	747.453	1064.5	1823.51	2007.16	2069.97
Stk38l	246.951	263.318	201.65	190.214	248.599	262.363	329.81	270.394	252.505	211.499	197.779	139.773
Brpf1	411.585	387.454	412.374	429.315	574.315	576.079	542.354	484.342	604.544	552.741	582.11	463.691
Akr1b3	256.869	255.795	252.062	157.327	267.878	188.603	189.51	205.754	192.784	153.737	143.368	125.352
Hoxc8	0.991771	8.77727	1.00825	2.66655	13.191	13.0715	38.7396	0	33.5276	5.33191	1.72733	11.0931
Hoxc6	2.97531	0	1.00825	2.66655	6.08814	5.60206	13.6112	0	24.0979	0	0	6.65585
Gstt1	523.655	822.556	529.331	795.522	641.284	380.007	746.522	743.811	267.173	634.497	462.924	938.475
Gstt3	561.343	500.304	551.513	543.088	459.655	409.884	476.392	541.699	449.479	427.442	387.785	420.428
Ddt	254.885	328.521	264.161	210.658	147.13	139.118	121.454	184.815	119.442	159.069	129.55	207.441
Tat	62.4816	17.5545	68.561	11.5551	48.7051	114.842	151.817	18.2084	531.203	39.1007	57.8655	14.421
Marveld3	1251.62	1197.47	1344	1007.96	862.486	944.881	810.39	843.957	1127.36	1163.25	1149.54	937.366
Ddx18	196.371	272.095	167.369	231.99	407.905	421.088	404.148	366.898	330.037	301.253	364.466	220.752
Ubl3	1681.05	1676.46	1916.68	1477.27	1290.69	1323.95	1366.35	1184.45	1353.68	1537.37	1495	1534.17
Gramd3	3118.13	2941.64	3324.2	2897.65	1603.21	1407.05	2009.22	1870	1235.28	2166.53	1834.42	2302.93
Eef1e1	109.095	216.924	98.8085	146.66	266.863	180.2	221.967	274.946	166.59	127.966	161.505	186.364
Akt1	1752.46	1389.32	1489.18	1791.03	1997.92	1952.32	1963.15	2116.72	1414.44	1842.18	1907.83	1379.98
Cldn15	14533.4	10982.9	14203.2	11717.7	7726.86	7551.58	8274.56	8508.77	6987.36	9237.54	8972.61	7947.09
Il16	59.5063	30.0935	73.6022	46.2203	40.5876	46.6838	45.0216	27.3125	96.3918	45.3212	25.0463	55.4655
Tcirg1	523.655	591.839	416.407	579.531	633.167	717.998	904.621	680.993	981.729	424.776	460.333	885.229
Naglu	249.926	186.83	221.815	219.546	179.6	189.536	191.604	184.815	287.08	203.501	247.008	232.955
Coasy	448.281	423.817	352.887	471.98	513.433	522.859	497.332	682.813	490.341	590.065	497.471	496.97
Smo	58.5145	73.9798	35.2887	74.6635	227.291	173.664	250.237	178.442	129.919	147.516	159.778	74.3237
Tspan33	5.95063	32.6013	7.05775	3.5554	23.3379	19.6072	45.0216	7.28334	7.33416	14.2184	5.18199	6.65585
Crnkl1	457.207	452.656	419.432	387.539	428.199	435.093	411.477	406.046	290.223	376.788	411.968	450.379
Rin2	537.54	625.694	676.536	388.428	474.875	632.099	642.867	577.205	820.378	560.739	484.516	665.585
Chordc1	522.663	610.647	509.166	853.297	907.133	590.084	515.131	534.415	565.778	571.403	656.385	545.78
Rtcb	1414.27	1225.06	1266.36	1476.38	1553.49	1309.02	1484.67	1677.9	1385.11	1491.16	1514.87	1041.64
Pwp1	204.305	200.623	144.18	238.212	328.76	307.18	253.378	302.259	208.5	277.259	289.328	187.473
Fbxo7	226.124	267.08	180.477	238.212	222.217	211.945	214.638	283.14	258.791	193.726	195.188	234.064
Capns1	3260.94	2497.76	2591.2	2874.54	2197.82	2215.62	2468.86	2153.14	2598.39	2545.99	2602.22	2052.22
Lrp3	19.8354	12.539	19.1567	3.5554	5.07345	3.73471	5.23507	14.5667	3.14321	7.99787	19.0006	4.43724
Dsg4	2.97531	7.52337	19.1567	5.33311	3.04407	8.40309	12.5642	3.64167	8.38189	20.439	18.137	7.76516
Hoxd13	0	3.76169	0	0	20.2938	3.73471	13.6112	2.73125	0	0	0	7.76516
Folr1	97.1936	107.835	141.155	53.3311	16.235	6.53574	12.5642	39.148	7.33416	17.773	7.77298	37.7165
Clpb	186.453	180.561	152.246	227.546	332.818	317.45	277.459	356.884	217.929	269.262	245.281	261.797
2023-09-07	1266.49	1648.87	1522.46	1580.38	1255.17	1456.54	1263.75	1183.54	1162.99	1538.26	1357.68	1514.21
Zdhhc4	338.194	253.287	295.417	261.322	286.143	295.976	316.199	300.438	319.56	253.266	283.282	257.36
Rac1	7924.25	6934.04	8154.72	7420.13	5305.81	5692.63	5575.35	4888.03	5015.52	7373.14	7538.06	5086.18
Nup214	214.223	220.686	253.071	280.877	468.787	439.762	322.481	386.928	301.748	404.337	505.244	278.437
Aif1l	0.991771	2.50779	1.00825	6.22196	1.01469	13.0715	3.14104	5.46251	3.14321	2.66596	0	3.32793
Ltbp1	0	6.26948	2.0165	3.5554	13.191	4.66838	3.14104	1.82084	39.814	6.22056	4.31832	6.65585
Ugp2	1820.89	2195.57	2190.93	1744.81	1500.73	1475.21	1695.12	1496.73	1226.9	1793.3	1688.46	1483.15
Kcnh6	17.8519	8.77727	25.2062	24.8878	27.3966	25.2093	33.5045	22.7604	31.4321	26.6596	12.955	28.842
Trmt1	257.861	428.832	273.236	404.427	697.092	522.859	664.854	740.17	671.599	445.215	437.014	468.128
Nacc1	1603.69	1191.2	1481.12	1638.15	1530.15	1594.72	1436.5	1777.14	1306.53	1748.87	1760.15	1354.47
Nfix	306.457	292.158	165.353	388.428	514.448	401.481	528.743	538.057	350.992	418.555	413.695	289.53
Slc1a5	1059.21	896.535	660.404	812.41	1137.47	1133.48	1901.38	1184.45	1620.85	706.478	929.303	816.451
Uba1	6507.01	4740.98	5419.34	5965.97	4874.57	5454.54	4877	5175.73	4458.12	5929.97	6290.93	4057.85
Vwf	31.7367	38.8708	21.1732	17.777	35.5141	18.6735	15.7052	27.3125	18.8593	16.8844	33.6829	14.421
Siae	973.919	899.043	964.895	855.075	453.566	565.808	481.627	687.366	523.868	842.442	913.757	915.18
Vsig2	22.8107	17.5545	26.2145	13.3328	22.3232	11.2041	154.958	23.6709	13.6206	27.5482	7.77298	8.87447
Esam	37.6873	37.6169	37.3052	31.1098	34.4995	7.46942	29.3164	45.5209	33.5276	18.6617	35.4102	25.5141
Spa17	84.3006	106.581	82.6765	64.8861	36.5288	32.6787	31.4104	70.1022	24.0979	39.9893	46.6379	59.9027
Fam50a	292.573	211.908	259.12	312.876	266.863	180.2	256.519	255.827	232.598	228.384	268.6	240.72
Emd	1505.51	1712.82	1439.78	1309.28	1232.85	920.605	1100.41	1029.68	1049.83	989.07	965.577	896.322
Taco1	247.943	359.868	275.252	281.766	324.701	291.307	280.6	373.271	208.5	351.906	335.102	251.813
Sipa1l2	452.248	274.603	316.59	367.984	310.495	285.705	318.293	326.84	229.454	327.024	359.284	278.437
Ap4e1	97.1936	137.929	145.188	157.327	143.071	187.669	203.121	187.546	166.59	171.51	176.188	210.769
Blvra	249.926	441.371	362.97	303.098	319.627	337.057	337.139	363.257	287.08	278.148	266.009	377.165
Pdzd4	14.8766	7.52337	3.02475	11.5551	12.1763	10.2704	17.7993	8.19376	14.6683	15.1071	9.50031	19.9676
Srpk3	44.6297	0	10.0825	7.11081	9.13221	35.4797	2.09403	2.73125	45.0527	14.2184	6.90932	9.98378
Idh3g	2212.64	2082.72	2054.81	2164.35	2091.28	1844.95	1987.23	2471.78	1539.13	2343.37	1976.93	1810.39
Pnck	2.97531	0	1.00825	5.33311	6.08814	0.933677	5.23507	0.910418	10.4774	4.44326	0.863665	4.43724
Ssr4	1186.16	1893.38	1287.53	1172.39	1434.77	1410.79	1323.43	1448.47	1416.54	1070.83	964.713	1488.69
Bcap31	3348.22	3760.43	3656.92	3318.97	2449.46	2586.29	2628.01	2710.31	3757.18	2892.56	2826.77	3015.1
Fam98a	300.507	283.38	261.137	364.429	454.581	520.992	462.781	426.076	377.185	456.767	437.878	265.125
Ltbp2	4.95886	2.50779	2.0165	0.888851	3.04407	4.66838	11.5172	4.55209	8.38189	1.7773	4.31832	12.2024
Kmt2a	856.89	1006.88	889.276	1027.51	1101.95	947.682	902.527	898.583	1355.77	924.198	1037.26	1306.77
Ift46	500.844	569.269	601.925	438.204	380.509	327.721	386.349	467.955	349.944	402.559	418.877	586.824
Tmem25	117.029	125.39	137.122	104.884	50.7345	80.2962	94.2313	129.279	105.821	75.5354	112.276	95.4006
Cd3g	206.288	211.908	430.523	335.986	380.509	283.838	288.976	227.604	258.791	208.833	205.552	460.363
Trappc6a	655.561	502.812	560.587	401.761	426.17	363.2	438.699	422.434	461.004	363.459	361.012	356.088
Supt6	1774.28	1394.33	1613.2	1990.14	1571.75	1673.15	1509.8	1524.95	1435.4	1947.04	1969.16	1499.79
Spag5	95.21	189.338	84.693	271.1	427.184	404.282	507.802	447.015	318.512	224.829	223.689	364.963
Unc119	75.3746	50.1558	52.429	57.7753	71.0283	54.1533	59.6799	50.073	63.9119	54.2078	28.5009	57.6841
Rab34	0.991771	0	5.04125	3.5554	0	4.66838	7.3291	3.64167	14.6683	0.888652	4.31832	6.65585
Sdf2	1145.5	1304.05	1136.3	798.188	545.903	544.334	549.683	571.742	806.757	468.32	443.06	826.435
Ccne1	41.6544	63.9487	37.3052	74.6635	133.939	135.383	131.924	136.563	88.0099	87.0879	94.1394	45.4817
Hsf2bp	10.9095	0	2.0165	0.888851	1.01469	3.73471	7.3291	0.910418	3.14321	7.10921	3.45466	6.65585
Bbc3	78.3499	84.011	88.726	46.2203	45.661	65.3574	101.56	66.4605	78.5803	45.3212	63.9112	151.975
Psmc3	1661.22	2065.17	1768.47	1730.59	1873.12	1967.26	1854.26	1830.85	1605.13	1653.78	1604.69	1712.77
Acp2	585.145	660.803	667.461	611.53	484.007	577.946	527.696	494.357	704.079	659.38	665.022	744.346
Slc39a13	80.3335	70.2182	63.5197	67.5527	89.2927	44.8165	75.3851	75.5647	73.3416	39.9893	38.8649	67.6679
Celf2	146.782	48.9019	165.353	111.995	123.792	160.592	147.629	80.1168	240.979	106.638	91.5484	132.008
Nr1h3	621.841	851.395	747.113	742.191	613.887	732.003	511.99	608.159	681.029	807.785	779.889	883.01
Ddb2	24.7943	67.7104	26.2145	74.6635	88.278	82.1636	85.8552	59.1772	72.2938	47.0985	40.5922	102.056
Spi1	38.6791	2.50779	29.2392	24.8878	23.3379	25.2093	14.6582	18.2084	69.1506	18.6617	31.9556	41.0444
Sf3a1	825.154	655.787	748.121	904.85	1128.34	1272.6	1044.92	1223.6	783.707	1216.56	1312.77	772.079
Stat6	2400.09	2175.51	2326.03	2414.12	1860.94	1894.43	1766.31	1985.62	1603.04	2446.46	2234.3	2275.19
Clgn	0.991771	5.01558	1.00825	5.33311	3.04407	7.46942	3.14104	5.46251	1.04774	8.88652	3.45466	0
Napsa	57.5227	11.2851	36.297	24.8878	29.426	43.8828	7.3291	13.6563	70.1984	33.7688	14.6823	25.5141
Vrk3	700.191	738.545	852.979	787.522	600.696	662.911	617.739	860.345	723.986	710.033	666.749	672.241
Smg9	354.062	309.712	326.673	375.095	347.024	318.384	348.656	382.376	308.035	276.371	261.69	288.42
Paxip1	347.12	299.681	278.277	360.874	478.934	554.604	414.618	599.055	398.14	397.227	425.787	403.788
Rmnd5a	2132.31	1868.3	2014.48	2029.25	1609.3	1601.26	1722.34	1989.26	1716.19	2099	2119.43	1904.68
Mov10	1848.66	1884.61	1943.91	1851.48	1053.25	1511.62	1111.93	846.689	1516.08	1181.02	1254.9	1151.46
Ppm1j	531.589	763.622	784.418	809.743	471.831	195.138	449.169	350.511	246.218	452.324	256.508	698.865
Rhoc	8188.06	5957.26	7658.66	5958.86	2429.17	2112.91	3372.44	2386.21	2312.35	3673.69	3491.8	3502.09
Tead3	571.26	427.578	470.853	471.091	310.495	367.869	318.293	447.926	324.798	328.801	404.195	310.607
Ppard	4318.17	2460.14	3232.45	3100.31	2467.73	2631.1	2976.66	2789.52	2251.59	3216.92	3198.15	2103.25
Def6	95.21	33.8552	82.6765	56.8865	58.852	75.6278	54.4448	41.8792	90.1054	47.9872	41.4559	53.2468
Peg3	37.6873	23.824	53.4372	68.4415	62.9108	81.2299	61.7739	64.6397	99.535	79.09	97.5941	102.056
Lmf1	340.178	201.877	213.749	205.325	211.056	193.271	221.967	294.975	268.221	185.728	166.687	185.255
Narfl	304.474	359.868	326.673	327.986	368.332	380.94	369.596	481.611	359.374	366.125	331.647	397.133
Angptl4	106.12	151.721	79.6517	310.209	186.703	212.878	185.322	114.713	272.412	119.968	164.96	310.607
Dbf4	113.062	169.276	97.8002	167.104	303.392	344.527	302.587	361.436	240.979	217.72	195.188	221.862
Daxx	456.215	426.325	440.605	474.646	382.538	478.043	373.784	393.301	368.803	433.662	461.197	465.91
Cd320	47.605	62.6948	26.2145	96.8848	140.027	79.3625	107.843	142.936	72.2938	60.4283	47.5015	70.9958
Ipo4	150.749	185.577	143.171	268.433	459.655	365.068	358.079	410.598	273.459	335.91	354.102	225.19
Tm9sf1	1407.32	1163.62	1371.22	1264.84	1223.72	1379.04	1260.61	1523.13	1130.51	1464.5	1450.09	1240.21
Rec8	765.647	889.012	933.639	1035.51	567.212	309.047	437.652	600.876	224.216	433.662	414.559	925.164
Irf9	820.195	877.727	904.4	930.627	693.033	679.717	705.688	589.04	690.459	686.039	748.797	954.006
Gmpr2	315.383	368.645	314.574	301.32	259.761	289.44	278.506	396.032	332.133	286.146	288.464	381.602
Mdp1	1191.12	1396.84	1264.35	943.071	1043.1	984.096	1173.7	909.508	1245.76	734.915	706.478	1285.69
Dhrs1	8256.5	6417.44	9175.07	6635.27	3373.84	2076.5	3282.39	4592.15	1424.92	5186.17	3799.26	5300.28
Tmem161a	410.593	437.61	412.374	445.314	385.582	328.654	366.455	564.459	396.044	399.893	320.42	444.833
Armc6	60.498	96.55	78.6435	71.9969	120.748	98.0361	79.5731	117.444	97.4395	103.972	93.2758	65.4492
Borcs8	211.247	283.38	265.17	206.213	172.497	144.72	211.497	182.994	212.691	178.619	150.278	184.145
Slc25a42	188.437	215.67	169.386	227.546	266.863	184.868	213.591	296.796	236.789	215.054	245.281	276.218
Snx9	3476.16	2876.44	3799.08	3286.97	2091.28	2805.7	2022.83	2086.68	1899.55	3610.59	3537.57	2440.48
Ranbp3	790.442	713.467	635.197	825.743	756.959	811.365	816.672	779.318	781.612	658.491	709.932	654.492
Ndufa11	1388.48	1770.5	1457.93	1132.4	926.412	842.177	911.95	1085.22	788.946	820.226	674.522	1017.24
Bmp8b	130.914	122.882	104.858	133.328	52.7639	49.4849	55.4918	75.5647	70.1984	173.287	242.69	189.692
Nr2f6	820.195	732.275	642.255	615.085	612.873	569.543	659.619	887.657	567.873	728.695	744.479	653.383
Use1	1018.55	1247.63	1198.81	804.41	884.81	710.528	837.612	716.499	858.096	733.138	721.16	951.787
Ocel1	417.536	417.547	431.531	407.983	333.833	319.318	381.113	369.63	360.421	342.131	322.147	459.254
Dyrk1b	432.412	307.204	431.531	260.433	137.998	220.348	175.899	265.842	204.309	202.613	252.19	287.311
Braf	198.354	236.986	247.021	323.542	249.614	365.068	261.754	273.125	311.178	327.024	337.693	283.983
Ndufb2	173.56	389.962	265.17	226.657	213.085	149.388	198.933	233.067	171.829	141.296	101.049	267.343
Hltf	292.573	342.314	328.689	308.431	328.76	423.889	360.173	372.361	422.238	355.461	336.829	401.57
Prpf6	1092.93	746.068	907.425	949.293	825.958	856.182	800.966	874.001	820.378	932.196	1041.58	759.877
Rgs19	50.5803	21.3162	89.7342	31.1098	31.4554	39.2144	20.9403	31.8646	57.6255	34.6574	27.6373	53.2468
Abhd3	2262.23	2235.7	2807.98	1645.26	908.148	974.759	1127.64	1016.94	1261.48	1230.78	1295.5	1539.72
Snrpd1	170.585	416.293	193.584	309.32	610.843	520.058	523.507	581.757	469.386	315.471	329.92	433.74
Tchp	86.2841	50.1558	49.4042	63.9973	67.9842	98.9698	92.1373	83.7585	91.1531	79.09	71.6842	72.1051
Tiam1	58.5145	95.2961	49.4042	179.548	330.789	208.21	223.014	277.677	177.068	208.833	247.008	110.931
Tsc2	763.664	713.467	692.668	850.63	719.415	760.013	720.346	735.618	732.368	861.992	917.212	774.298
Slc9a3r2	45.6215	61.4409	29.2392	27.5544	47.6904	26.143	61.7739	44.6105	61.8165	39.1007	41.4559	36.6072
Puf60	1165.33	1107.19	1022.37	1080.84	1132.39	1160.56	1169.52	1330.12	978.586	1086.82	1043.31	1011.69
Golga2	2008.34	1424.43	1825.94	1696.82	1140.51	1519.09	1364.26	1270.03	1335.86	1613.79	1665.15	1384.42
Uck1	581.178	527.89	532.356	578.642	565.182	536.864	561.2	650.949	542.728	542.966	494.016	746.565
Scin	6518.91	7253.79	8648.77	5644.2	3655.93	3771.12	3005.98	3853.8	4548.23	6892.38	7587.29	3565.32
Ikzf4	16.8601	16.3006	24.198	10.6662	17.2497	8.40309	16.7522	17.2979	22.0025	13.3298	8.63665	19.9676
Mien1	317.367	489.019	428.506	322.653	224.246	214.746	272.224	287.692	269.268	235.493	202.961	323.918
Axl	6.9424	1.2539	22.1815	9.77736	21.3085	18.6735	21.9873	2.73125	37.7185	26.6596	19.8643	46.591
Tgfb1	162.65	33.8552	84.693	82.6631	80.1605	85.8983	70.15	37.3271	117.347	63.0943	61.3202	103.166
Ccdc97	872.759	594.347	715.857	706.637	495.169	526.594	547.589	525.311	541.68	579.401	647.748	547.999
Zfp40	7.93417	10.0312	19.1567	20.4436	34.4995	28.944	33.5045	21.85	32.4798	25.7709	17.2733	23.2955
Akap8l	256.869	226.955	211.732	255.1	228.305	232.486	265.942	217.59	347.849	207.945	153.732	319.481
Shh	3.96709	0	4.033	3.5554	15.2203	6.53574	33.5045	10.0146	10.4774	6.22056	2.59099	1.10931
Pdcd2l	85.2923	135.421	134.097	91.5517	102.484	138.184	110.984	159.323	113.156	107.527	110.549	125.352
Gtf2f1	1819.9	1242.61	1693.86	1583.93	998.455	1088.67	1120.31	1144.4	1004.78	1247.67	1169.4	1062.72
Clpp	304.474	280.873	203.666	303.098	411.964	408.951	475.345	540.788	377.185	347.463	312.647	388.258
Alkbh7	248.935	376.169	233.914	227.546	209.026	174.598	237.672	266.752	191.736	188.394	150.278	279.546
Pspn	6.9424	7.52337	6.0495	7.11081	6.08814	11.2041	11.5172	4.55209	5.23868	1.7773	3.45466	4.43724
Dennd1c	639.692	418.801	550.504	538.644	290.201	425.757	429.276	311.363	516.534	506.532	457.742	437.068
Med6	181.494	322.251	288.359	275.544	306.436	270.766	257.566	262.2	226.311	229.272	236.644	347.214
Lcp2	43.6379	50.1558	102.841	87.1074	110.601	106.439	106.796	54.6251	137.254	67.5375	55.2745	139.773
Cse1l	234.058	369.899	245.005	396.428	742.753	745.074	666.949	731.066	576.255	602.506	596.792	468.128
Naa20	450.264	647.01	589.826	463.98	534.742	444.43	480.58	528.953	409.665	364.347	344.602	569.076
Prkra	503.82	657.041	620.074	490.646	473.86	436.027	403.101	488.894	472.529	456.767	466.379	580.169
Fkbp7	6.9424	20.0623	5.04125	14.2216	12.1763	12.1378	12.5642	18.2084	16.7638	8.88652	9.50031	9.98378
Plekha3	964.002	687.135	989.093	675.527	403.847	400.547	460.687	416.061	434.811	603.395	646.885	465.91
Ykt6	3581.29	3454.48	3686.16	3237.2	2434.24	2445.3	2325.42	2611.08	1988.6	2967.21	2623.81	2613.53
Baz1b	1112.77	1194.96	1205.87	1658.6	1976.62	1712.36	1596.7	1747.09	1650.19	1750.64	1945.84	1351.14
Pex6	1194.09	946.691	957.837	1061.29	998.455	1067.19	970.583	1046.98	1181.85	878.877	952.622	959.552
Mrpl2	529.606	707.197	489.001	512.867	728.547	671.314	667.996	813.003	590.924	553.63	496.607	670.023
Mea1	757.713	812.524	791.476	614.196	601.711	527.527	627.162	582.667	521.773	630.054	550.154	741.018
Grin2d	134.881	100.312	130.064	162.66	108.572	108.307	113.078	101.056	85.9144	162.623	153.732	158.631
Kdelr1	4391.56	3428.15	3818.24	3617.62	2636.16	2345.4	2532.73	2743.09	2621.44	3004.53	3098.83	2604.66
Tmem143	342.161	326.013	348.854	358.207	314.554	242.756	269.083	386.928	223.168	343.02	324.738	346.104
Ggct	30.7449	53.9175	56.462	58.6642	92.3368	90.5667	68.056	74.6543	91.1531	70.2035	62.1838	87.6354
Jag2	90.2512	65.2026	67.5527	53.3311	44.6464	52.2859	41.8806	54.6251	49.2436	43.5439	69.9568	36.6072
Btbd6	382.824	314.728	416.407	311.098	267.878	259.562	298.399	337.765	278.698	302.142	304.874	346.104
Nudt14	397.7	519.113	446.655	366.207	291.216	277.302	355.985	355.973	331.085	277.259	264.281	318.372
Epdr1	24.7943	17.5545	31.2557	10.6662	18.2644	6.53574	29.3164	40.0584	17.8115	16.8844	24.1826	24.4048
Flii	3533.68	2615.63	3025.76	2972.32	2174.48	2622.7	2302.39	2279.69	2533.43	3248.02	3383.84	2326.22
Top3a	75.3746	71.472	91.7507	113.773	139.013	132.582	166.475	164.786	157.161	113.747	104.503	161.959
Atg4d	2221.57	1730.38	1895.51	1727.04	1105	1200.71	1208.26	1243.63	1102.22	1429.84	1343.86	1343.37
Qtrt1	56.531	122.882	60.495	87.9963	162.35	121.378	167.522	134.742	151.922	71.0921	121.777	100.947
Plin4	0	2.50779	3.02475	0.888851	6.08814	3.73471	7.3291	3.64167	13.6206	0.888652	0	8.87447
Hdgfl2	343.153	283.38	265.17	357.318	405.876	353.864	435.558	503.461	338.419	388.341	396.422	366.072
Chaf1a	110.087	141.69	79.6517	208.88	318.613	326.787	312.01	423.344	195.927	258.598	312.647	194.129
Adprh	586.137	452.656	556.554	328.875	370.362	367.869	364.361	347.78	401.283	368.791	437.014	374.946
Tmem39a	231.083	297.173	224.84	241.767	298.319	356.665	309.916	237.619	274.507	306.585	342.011	261.797
Timmdc1	414.56	392.469	374.061	342.208	336.877	318.384	343.421	379.644	333.18	335.91	314.374	413.772
Mcm2	195.379	245.764	173.419	425.76	835.09	777.753	714.064	833.032	513.391	606.061	764.343	315.044
Tpra1	816.228	634.471	686.618	678.193	477.919	533.13	569.576	565.37	701.984	497.645	557.927	606.792
Nab1	516.713	480.242	562.603	557.31	496.183	669.446	614.598	546.251	549.014	571.403	607.156	519.157
Adgre5	251.91	116.612	148.213	146.66	223.232	333.323	195.792	307.721	350.992	183.951	232.326	238.501
Il17ra	597.046	367.391	421.448	449.759	375.435	417.354	373.784	326.84	505.009	368.791	410.241	421.537
Lamb1	43.6379	28.8396	36.297	13.3328	43.6317	12.1378	50.2567	55.5355	56.5778	24.8823	72.5478	66.5585
Arrdc2	145.79	147.96	190.559	104.884	118.719	152.189	163.334	148.398	217.929	100.418	116.595	191.91
Cd36	733.911	1223.8	878.185	925.294	808.708	471.507	502.567	853.062	353.087	1317.87	1116.72	1634.01
Map2k7	377.865	300.935	332.722	399.094	447.478	471.507	464.875	517.117	423.286	409.669	386.922	437.068
Timm44	756.721	782.431	676.536	796.411	1067.45	948.616	1042.83	1374.73	854.953	893.984	816.163	848.621
Ap2a2	4893.4	3665.14	4609.72	4134.05	2422.07	2973.76	2697.11	2667.52	3004.91	3860.3	4163.73	3181.5
Pnkp	564.318	452.656	583.777	473.758	367.318	412.685	407.289	379.644	475.672	400.782	437.878	519.157
Med25	1083.01	815.032	886.251	976.847	812.767	877.656	881.587	914.06	731.32	1035.28	1094.26	666.695
Bcam	49.5886	53.9175	50.4125	54.2199	71.0283	58.8216	83.7612	60.0876	93.2486	68.4262	77.7298	47.7003
Clptm1	4456.03	3357.93	3901.93	3487.85	2559.05	2917.74	2767.26	3007.11	3338.09	3427.53	3622.21	2707.82
Relb	2295.95	1453.27	1940.88	1534.16	922.353	1086.8	995.711	863.076	1400.82	1430.73	1792.97	1201.38
Tomm40	465.141	551.714	345.83	576.864	938.588	800.161	771.65	1211.77	750.18	673.598	649.476	540.233
Apoe	531.589	171.784	310.541	231.101	582.432	392.144	281.647	273.125	1130.51	492.313	510.426	725.488
Apoc2	13567.4	19377.7	19309	14788.7	6703.04	4713.2	8386.59	7960.69	2941	7073.67	6329.8	20341.4
Hbp1	1077.06	1213.77	1376.26	1023.07	799.576	950.483	917.185	917.701	952.393	955.301	768.661	1331.17
Prkar2b	12.893	5.01558	17.1402	13.3328	15.2203	6.53574	20.9403	17.2979	31.4321	24.8823	17.2733	8.87447
Cdkn1b	1038.38	1044.5	1028.41	879.963	950.765	854.314	933.937	970.506	959.727	720.697	744.479	1050.52
Klf4	14223	10360.9	11129.1	10937.3	4402.74	6180.94	6646.45	4920.81	5714.36	9927.13	9817.27	9315.98
Ap1m1	462.165	566.761	533.364	489.757	329.774	414.553	346.562	445.194	312.226	504.754	500.925	423.756
Rab8a	4075.19	3933.47	4442.35	3720.73	2640.22	2934.55	2837.41	3109.08	2258.92	3878.97	3690.44	3250.28
Hmgn2	597.046	955.468	695.692	839.964	1400.27	1081.2	1194.64	1277.32	910.483	708.256	833.436	736.581
Fam32a	1391.46	1384.3	1556.74	1192.84	1047.16	1244.59	1137.06	1209.95	1174.51	1253	1155.58	1365.56
Elf3	8185.09	4985.49	5659.31	4824.68	4782.23	3602.13	4839.3	4062.28	5211.44	4045.14	4125.73	2766.62
Cyp2c29	420.511	180.561	103.85	506.645	391.67	56.0206	1199.88	269.484	45.0527	283.48	376.558	230.736
Stard3nl	568.285	796.224	786.435	432.87	532.712	389.343	492.097	419.703	637.024	422.11	457.742	607.901
Stk11	1164.34	1005.62	1009.26	1184.84	1208.5	1210.98	1209.3	1379.28	1196.52	1191.68	1119.31	1071.59
Efna2	9.91771	0	1.00825	0.888851	1.01469	4.66838	4.18806	4.55209	7.33416	2.66596	1.72733	2.21862
Atp5d	9075.7	7721.49	8847.39	6549.05	4930.38	4201.55	4686.44	6117.1	3787.57	5601.17	4977.3	4491.59
Ppp5c	1292.28	1370.51	1171.59	1486.16	1377.95	1273.54	1362.17	1607.8	1197.56	1469.83	1399.14	1458.74
Cdk12	511.754	579.3	550.504	679.082	611.858	732.003	535.025	541.699	653.788	863.77	718.569	681.116
Lipe	1800.06	1309.07	1569.84	1850.59	918.294	1323.02	1197.79	926.805	1188.13	1846.62	1624.55	1558.58
Pafah1b2	818.211	872.711	799.542	805.299	773.194	835.641	786.308	773.855	668.456	853.994	868.847	673.351
Tbc1d8	314.391	305.951	314.574	228.435	187.718	197.94	190.557	239.44	259.839	234.604	292.782	224.08
Cnot11	336.21	344.821	386.16	357.318	392.685	365.068	360.173	399.673	390.806	380.343	392.104	331.683
Slc2a3	11.9013	13.7929	31.2557	19.5547	27.3966	28.0103	30.3634	23.6709	42.9572	14.2184	13.8186	38.8258
Foxj2	536.548	435.102	368.011	464.869	273.966	273.567	237.672	253.096	324.798	294.144	312.647	338.339
Sri	5339.7	6028.73	6128.14	4634.47	3789.87	3072.73	4004.83	4170.62	3086.63	3902.07	3705.12	3568.65
Dgcr2	1009.62	835.094	886.251	974.181	1066.44	916.871	891.01	1107.07	964.966	983.738	981.123	813.124
Irf3	776.557	856.411	765.262	823.076	756.959	718.931	716.158	741.08	783.707	640.718	639.975	782.063
Bcl2l12	66.4487	92.7883	41.3382	65.775	78.1311	75.6278	81.6672	123.817	69.1506	66.6489	50.0925	88.7447
Zfp959	45.6215	57.6792	52.429	56.8865	50.7345	50.4186	41.8806	57.3563	37.7185	60.4283	66.5022	69.8865
Mpnd	1638.41	1563.61	1578.92	1770.59	1368.82	1433.19	1406.14	1434.82	1379.87	1684	1762.74	1330.06
Sh3gl1	880.693	796.224	1051.6	937.738	632.152	658.242	695.218	701.932	522.821	1031.72	997.533	774.298
Ccdc94	68.4322	80.2493	65.5362	55.1088	76.1017	84.9646	80.6202	76.4751	83.8189	76.4241	75.1388	66.5585
Ranbp2	1138.55	1131.01	1143.36	1387.5	1773.68	1789.86	1569.48	1571.38	1537.03	1973.7	2179.89	1614.04
Grk5	248.935	161.753	232.906	177.77	79.1458	61.6227	101.56	74.6543	73.3416	194.615	265.145	163.068
Dvl3	501.836	396.231	479.927	538.644	537.786	509.788	494.191	561.728	505.009	622.056	696.114	580.169
Abcf3	982.845	895.281	946.746	898.628	782.326	748.809	744.428	727.424	747.036	909.98	996.669	592.371
Eif2b5	682.339	603.124	634.189	615.974	766.091	640.502	618.786	782.049	569.969	678.93	648.612	554.655
Cyth2	1263.52	1127.25	1271.4	1194.62	721.445	766.549	883.681	819.376	947.154	973.074	1099.44	770.97
Sult2b1	5854.43	4866.37	5517.14	4989.12	2182.6	2480.78	2638.48	2050.26	2471.61	4171.33	4278.59	2650.14
Car11	13.8848	2.50779	0	2.66655	0	0	6.28209	0.910418	7.33416	2.66596	1.72733	0
Dlgap1	9.91771	47.648	18.1485	42.6648	27.3966	13.0715	53.3978	20.0292	12.5728	12.4411	14.6823	9.98378
Plag1	18.8437	18.8084	35.2887	31.9986	18.2644	33.6124	28.2694	15.4771	30.3844	36.4347	41.4559	49.9189
Hck	6860.08	4564.18	6746.2	3091.42	702.165	365.068	735.004	3085.41	318.512	1021.06	1267	1212.47
Mrpl4	481.009	542.937	461.778	554.643	551.991	546.201	485.815	773.855	408.617	546.521	454.288	565.748
Keap1	937.224	652.026	865.078	710.192	672.739	821.636	756.992	820.287	706.175	811.339	772.116	776.516
Ap1m2	1772.3	1948.55	1750.32	1585.71	1444.92	1338.89	1381.01	1645.13	1343.2	1379.19	1307.59	1440.99
Glg1	3006.06	2062.66	2278.64	2426.56	2163.32	2569.48	2250.04	1879.1	3668.13	2322.94	2850.96	2264.1
Btbd2	669.446	564.253	560.587	543.977	581.417	569.543	530.837	758.378	491.389	650.493	680.568	528.031
Csnk1g2	2696.63	1882.1	2282.68	2061.25	1813.25	2037.28	2053.2	2225.06	2193.96	2123.88	2323.26	1914.67
Abhd17a	1719.73	2733.49	2327.04	1903.03	1551.46	1641.4	1837.51	1947.38	1429.11	2417.13	1928.56	2294.05
Mob3a	113.062	91.5344	111.916	74.6635	92.3368	112.041	100.513	93.773	70.1984	95.9744	139.05	107.603
Cacnb3	447.289	264.572	335.747	306.654	244.54	344.527	476.392	254.007	551.11	346.574	408.513	251.813
Fkbp11	90.2512	115.358	60.495	37.3317	97.4102	85.8983	69.103	94.6835	74.3893	39.1007	47.5015	38.8258
Ddx23	1172.27	850.141	1106.05	1170.62	1066.44	1160.56	1156.95	1180.81	1018.4	1243.22	1140.9	979.52
Pld3	431.42	348.583	342.805	325.319	323.686	285.705	261.754	341.407	331.085	291.478	285.009	271.781
Grik5	47.605	26.3318	36.297	38.2206	63.9255	70.0258	151.817	68.2813	130.967	63.0943	35.4102	108.712
Cd79a	487.951	13.7929	243.996	96.8848	38.5582	208.21	7.3291	21.85	430.62	127.966	42.3196	56.5748
Rabac1	855.899	675.85	626.123	488.868	504.301	422.956	495.238	600.876	626.547	403.448	461.197	538.015
Etv3	2434.8	2164.22	2618.42	1876.36	1217.63	1408.92	1325.52	1224.51	1579.99	1906.16	1990.75	1638.45
Prkcsh	3748.9	2636.94	3057.01	2782.99	2009.09	2168.93	2274.12	2398.04	2790.12	2268.73	2569.4	2339.53
Rab3b	17.8519	7.52337	17.1402	7.11081	6.08814	7.46942	7.3291	10.925	8.38189	3.55461	3.45466	6.65585
St8sia6	15.8683	2.50779	11.0907	6.22196	6.08814	12.1378	6.28209	0.910418	26.1934	4.44326	1.72733	7.76516
Fcgrt	2385.21	1786.8	2093.13	1751.93	1087.75	1292.21	1235.48	1137.11	2251.59	1165.02	1254.9	1628.47
Nosip	530.598	537.921	486.985	453.314	422.111	482.711	410.43	480.701	411.761	448.769	438.742	410.444
Pih1d1	505.803	520.367	436.572	450.647	460.669	389.343	435.558	492.536	413.856	319.026	297.964	366.072
Supt5	1387.49	1133.52	1175.62	1304.83	1386.07	1594.72	1456.4	1421.16	1343.2	1578.25	1687.6	1402.17
Dll3	11.9013	3.76169	4.033	16.8882	13.191	0.933677	1.04701	15.4771	4.19095	3.55461	8.63665	11.0931
Paf1	786.475	664.565	652.338	790.189	581.417	651.707	688.936	651.859	788.946	605.172	675.386	513.61
Timm50	314.391	388.708	264.161	382.206	662.593	661.043	651.243	831.212	569.969	460.322	481.061	453.707
Med29	144.799	142.944	125.023	111.106	158.292	118.577	138.206	122.906	130.967	137.741	147.687	147.538
Bicd1	80.3335	111.597	128.048	74.6635	61.8961	61.6227	52.3507	81.0272	86.9621	95.0858	106.231	79.8702
Ncstn	3668.56	2956.69	3143.72	2965.21	2172.45	2540.54	2190.36	2248.73	3514.11	2824.14	3102.28	2462.67
Pex19	1910.15	1853.26	2006.42	1833.7	1395.2	1596.59	1462.68	1736.17	1348.44	1907.94	1637.51	1658.42
Cyp4f18	44.6297	1.2539	24.198	9.77736	26.3819	22.4082	9.42313	4.55209	48.1959	10.6638	6.90932	25.5141
Impdh1	182.486	107.835	88.726	104.884	169.453	223.149	241.86	187.546	130.967	158.18	187.415	95.4006
Dusp3	185.461	127.897	137.122	42.6648	74.0724	67.2247	82.7142	52.8042	68.1029	74.6468	61.3202	41.0444
Prodh	422.495	392.469	341.797	552.865	522.565	716.13	586.328	484.342	1012.11	491.424	500.062	434.849
Dgcr14	219.181	157.991	172.411	199.991	198.879	203.542	213.591	215.769	156.113	156.403	190.87	232.955
Slc25a1	4016.67	3404.33	3167.92	2968.76	1980.67	2049.42	2434.31	2671.17	2153.1	2515.77	2480.44	1926.87
Dgcr6	869.783	906.567	741.064	589.308	399.788	436.961	459.64	578.115	564.73	491.424	459.47	666.695
Ddr1	2856.3	2022.53	2147.57	1770.59	1240.97	1421.06	1484.67	1463.95	1951.93	2004.8	2507.22	2074.41
Ier3	157.692	134.167	97.8002	86.2185	66.9695	92.434	82.7142	69.1918	64.9597	87.0879	95.8668	102.056
Fosb	92.2347	60.187	15.1237	187.548	142.057	46.6838	59.6799	42.7896	67.0552	131.52	213.325	245.157
Klc4	4992.58	4070.15	5215.68	4272.71	2402.79	2967.23	3087.65	2492.72	3148.45	4162.45	4182.73	3403.36
Ercc1	111.078	130.405	116.957	142.216	145.101	93.3677	125.642	120.175	104.774	96.8631	96.7304	100.947
As3mt	564.318	688.389	581.76	781.3	854.369	697.457	606.222	779.318	507.105	778.459	652.067	616.776
Homer3	37.6873	32.6013	34.2805	28.4432	25.3672	12.1378	14.6582	27.3125	8.38189	15.9957	21.5916	14.421
Crtc1	171.576	132.913	120.99	154.66	205.982	190.47	181.134	191.188	161.351	160.846	176.188	171.943
Rnf215	226.124	234.478	219.798	187.548	148.145	169.929	181.134	235.798	216.882	153.737	196.916	245.157
Sec14l2	2666.87	2808.73	3097.34	3056.76	1829.49	2471.44	2090.89	2310.64	1214.33	3437.31	3215.42	4341.84
Aven	192.404	183.069	154.262	210.658	267.878	225.95	202.074	233.067	200.118	198.169	179.642	164.178
Cp	3.96709	8.77727	1.00825	4.44426	9.13221	0.933677	7.3291	7.28334	16.7638	0.888652	0.863665	14.421
Crot	2190.82	2830.04	2761.6	2268.35	1627.56	2350.06	1852.17	2012.02	1758.1	2476.67	2165.21	3621.89
Snrnp200	1104.83	862.68	1046.56	1231.06	1515.95	1568.58	1221.87	1462.13	1245.76	1679.55	1952.75	1182.52
Ciao1	448.281	467.703	558.57	478.202	422.111	380.94	380.066	424.255	361.469	399.893	364.466	380.493
Tmem179b	55.5392	78.9954	44.363	62.2196	72.043	65.3574	64.9149	108.34	47.1482	56.8737	76.0025	63.2306
Insig2	1060.2	781.177	846.93	775.967	424.14	709.594	611.457	498.909	1157.75	536.746	684.886	745.456
Kpna6	744.82	631.963	772.319	758.19	757.973	852.447	680.56	814.824	559.491	877.099	790.253	683.334
Man1a	3578.31	3176.12	3253.62	3237.2	2211.01	3267.87	2296.1	2240.54	3223.89	3769.66	3994.45	2992.92
Itpkc	1162.36	862.68	1111.09	927.96	635.196	823.503	792.59	547.161	996.398	948.192	988.032	786.5
Coq8b	465.141	392.469	451.696	391.983	240.482	291.307	303.634	248.544	284.984	310.14	333.375	271.781
Brd8	511.754	535.413	583.777	639.973	659.548	890.728	824.001	899.493	798.375	562.517	613.202	820.889
Kif20a	46.6132	73.9798	34.2805	121.773	251.643	327.721	261.754	322.288	192.784	196.392	173.597	170.834
Farsa	253.893	252.033	222.823	358.207	466.757	456.568	472.204	531.684	400.235	391.895	368.785	278.437
Gcdh	206.288	308.458	238.955	314.653	545.903	386.542	414.618	549.892	375.09	372.345	332.511	407.116
Mast2	2631.17	2141.65	2281.67	2395.45	1979.66	2409.82	2092.98	1968.32	2105.95	2817.03	2849.23	2611.31
Dnase2a	110.087	63.9487	90.7425	58.6642	90.3074	61.6227	68.056	51.8938	79.628	41.7666	20.7279	94.2913
Rad23a	495.886	418.801	448.671	462.203	565.182	664.778	566.435	689.186	367.756	646.05	655.521	488.096
Calr	9856.22	8048.76	8158.76	9108.95	9193.09	13043.5	9703.73	9308.11	14262.8	10903.8	11151.6	8297.63
Syce2	18.8437	47.648	25.2062	55.9976	70.0136	58.8216	41.8806	87.4001	52.3868	48.8759	36.2739	44.3724
Nfat5	1283.35	1662.67	1423.65	2004.36	1075.57	1074.66	1082.61	968.685	1388.25	1478.72	1359.41	2022.27
Nob1	131.906	189.338	117.965	206.213	363.259	258.629	259.66	304.99	288.128	220.386	233.189	194.129
Nqo1	236.042	509.082	336.755	382.206	545.903	573.278	842.847	496.178	354.135	592.731	452.56	441.505
Ppfia3	656.553	570.523	652.338	391.983	249.614	357.598	461.734	312.273	701.984	496.756	601.974	473.675
Gys1	310.424	252.033	230.889	207.991	185.688	202.608	214.638	267.663	162.399	200.835	185.688	173.052
Ruvbl2	295.548	299.681	273.236	439.092	691.004	698.39	608.316	779.318	531.203	515.418	487.107	359.416
Bax	674.404	752.337	641.247	590.197	553.006	432.292	559.106	523.49	629.69	494.09	463.788	575.731
Il7r	24.7943	8.77727	11.0907	11.5551	32.4701	29.8777	21.9873	16.3875	45.0527	16.8844	21.5916	32.17
Tfam	452.248	707.197	539.414	630.195	922.353	717.064	722.44	997.818	608.735	651.382	588.156	826.435
Zfp81	46.6132	41.3786	58.4785	69.3304	132.924	106.439	96.3254	120.175	84.8667	66.6489	72.5478	117.587
Efnb3	7.93417	7.52337	12.099	15.9993	19.2791	9.33677	12.5642	10.925	30.3844	12.4411	7.77298	23.2955
Mmd	316.375	521.621	406.325	498.645	704.195	383.741	463.828	653.68	520.725	492.313	528.563	735.472
Hlf	141.823	150.467	189.551	230.212	131.91	19.6072	92.1373	62.8188	36.6708	177.73	177.915	28.842
Fam162a	716.059	679.611	614.024	404.427	502.272	364.134	990.476	591.772	498.723	470.985	266.009	590.152
Ssbp2	6.9424	5.01558	11.0907	15.9993	17.2497	14.9388	32.4575	19.1188	17.8115	18.6617	26.7736	17.7489
Fancl	35.7038	65.2026	45.3712	53.3311	78.1311	70.0258	84.8082	83.7585	64.9597	48.8759	61.3202	66.5585
Gstm5	162.65	245.764	159.303	221.324	255.702	223.149	224.061	249.455	199.07	147.516	149.414	170.834
Gstm7	225.132	249.525	190.559	317.32	242.511	127.914	216.732	447.926	83.8189	256.82	169.278	254.032
Gstm3	3043.75	1983.66	822.732	4137.6	4905.01	2626.43	3910.6	2024.77	824.569	2356.7	1586.55	2641.26
Stat3	3405.74	2496.51	3143.72	2824.77	1719.9	2711.4	2242.71	1668.8	2231.68	3105.84	3010.73	2389.45
Stat5a	74.3828	56.4253	91.7507	115.551	105.528	150.322	146.582	164.786	143.54	151.071	118.322	135.336
Cavin1	25.7861	31.3474	15.1237	7.11081	58.852	46.6838	116.219	16.3875	174.972	12.4411	23.3189	63.2306
Map3k11	2522.07	1587.43	1963.06	1914.59	1379.98	1579.78	1472.1	1550.44	1384.06	2045.68	2035.66	1540.83
Akt2	919.372	769.892	841.889	788.411	664.622	718.931	703.594	762.93	798.375	660.268	671.931	782.063
Dnaja3	543.491	625.694	551.513	705.748	1161.82	1029.85	866.928	1249.09	743.893	892.206	863.665	707.739
Hmox2	631.758	610.647	668.47	561.754	521.551	362.267	428.229	538.967	324.798	536.746	510.426	448.161
Cdip1	1181.2	1488.37	1381.3	1561.71	1374.9	1027.04	1175.8	1248.18	876.956	1172.13	935.349	1651.76
Map3k20	113.062	101.566	103.85	220.435	307.451	222.215	263.848	296.796	269.268	246.157	231.462	196.348
Cwc15	1087.97	1235.09	1322.82	1110.17	832.046	872.054	882.634	870.36	739.702	960.633	939.667	787.609
Dnmt1	384.807	430.086	258.112	628.418	1384.04	1281	1062.72	1382.01	909.435	1005.95	1236.77	658.93
Ppan	132.897	270.841	90.7425	250.656	446.464	329.588	371.69	377.823	356.23	220.386	285.873	189.692
Angptl2	9.91771	10.0312	11.0907	3.5554	13.191	1.86735	4.18806	2.73125	29.3366	4.44326	6.04565	15.5303
Cacna1e	16.8601	7.52337	2.0165	3.5554	4.05876	14.9388	2.09403	2.73125	16.7638	6.22056	4.31832	19.9676
Cacna1b	21.819	18.8084	13.1072	3.5554	21.3085	33.6124	29.3164	15.4771	31.4321	15.9957	11.2276	21.0769
Trmt10a	32.7285	23.824	34.2805	42.6648	65.9548	87.7656	90.0433	76.4751	67.0552	45.3212	36.2739	56.5748
Etv1	7.93417	6.26948	13.1072	12.4439	10.1469	10.2704	23.0343	12.7459	23.0502	2.66596	10.364	18.8583
Kifc2	110.087	183.069	159.303	211.547	149.159	198.873	198.933	192.098	333.18	141.296	122.64	343.886
Psap	7655.48	5880.77	5729.88	6527.72	6682.75	7425.53	7723.83	6749.84	10936.3	6275.66	6709.81	5839.4
Ikbkg	521.672	574.284	600.917	584.864	489.081	516.323	532.931	473.417	376.137	551.853	519.062	572.403
Wars2	57.5227	61.4409	64.528	94.2182	118.719	113.909	150.77	129.279	137.254	86.1992	111.413	92.0726
Atn1	1530.3	1164.87	1217.97	1560.82	1011.65	1168.96	1065.86	1152.59	1051.93	1636.01	1640.96	1127.06
Phb2	2041.07	2379.89	1785.61	2167.91	3093.79	2692.72	2753.65	3742.73	2302.93	2589.53	2341.39	2495.95
Ptpn6	2745.22	1781.79	2556.92	1448.83	707.239	649.839	658.572	1229.97	689.411	942.86	943.122	939.585
Eno2	0	1.2539	0	0	7.10283	1.86735	3.14104	0.910418	10.4774	0	0	2.21862
Emg1	533.573	786.193	529.331	609.752	870.604	947.682	916.138	1124.37	910.483	581.178	627.884	931.82
Lpcat3	7169.51	5341.6	6832.91	5372.22	3014.64	3916.77	3019.59	3839.23	4197.23	6129.92	6312.52	4317.43
Atp6v1f	1106.82	1167.38	1040.51	769.745	713.327	558.339	722.44	761.109	661.122	455.878	529.426	779.844
Clcn5	1603.69	1453.27	1530.52	1815.92	989.323	1283.81	1015.6	745.632	1190.23	1580.91	1467.37	1257.96
Clcn3	2898.95	2614.37	2840.24	2827.44	2119.69	2402.35	2347.41	2023.86	2491.52	2867.68	2935.6	2686.75
Hif3a	23.8025	18.8084	7.05775	16.8882	11.1616	6.53574	29.3164	7.28334	16.7638	7.99787	8.63665	8.87447
Pde1c	10.9095	11.2851	6.0495	7.99966	6.08814	8.40309	18.8463	3.64167	10.4774	11.5525	0.863665	9.98378
Utp20	128.93	199.369	113.932	283.543	598.667	522.859	557.012	412.419	370.899	356.349	495.743	267.343
Cul3	1757.42	1689	2004.4	1873.7	1525.08	1659.14	1600.89	1707.94	1218.52	2128.32	2021.84	1635.12
Sst	673.413	383.692	647.296	495.979	461.684	229.685	388.443	460.671	280.793	480.761	320.42	389.367
Large1	424.478	282.127	432.539	205.325	91.3221	64.4237	94.2313	137.473	71.2461	139.518	206.416	118.696
Ddx56	210.256	273.349	180.477	286.21	456.61	447.231	424.041	482.522	366.708	399.005	443.06	289.53
Tmed4	3650.71	3478.31	3864.62	3288.75	2176.51	2057.82	2308.67	2192.29	1979.17	2498	2255.03	2672.33
Bid	351.087	229.463	306.508	205.325	161.336	201.674	201.027	174.8	296.509	153.737	176.188	207.441
Ralb	1365.67	1075.84	1357.1	1298.61	831.031	962.621	966.395	873.091	928.295	1253	1355.09	767.642
Ppp1cc	2475.46	2793.68	2552.89	2934.1	3058.28	2499.45	2614.4	2994.36	2473.71	2466.01	2432.08	2301.82
Dnajb11	2242.39	1729.12	2076.99	2015.03	1986.76	2376.21	2092.98	1751.64	2285.11	2321.16	2449.35	1600.73
Tbccd1	172.568	175.545	161.32	207.991	261.79	231.552	290.023	206.665	236.789	256.82	276.373	195.238
Clec11a	7.93417	5.01558	2.0165	0	15.2203	2.80103	11.5172	9.10418	8.38189	7.10921	3.45466	4.43724
Zfp324	44.6297	40.1247	49.4042	66.6638	70.0136	107.373	73.291	90.1314	66.0074	94.1971	98.4578	57.6841
Gab2	351.087	287.142	302.475	366.207	314.554	331.455	297.352	340.496	227.359	368.791	422.332	327.246
Coro1c	4626.61	3267.65	4009.81	4110.94	2659.5	4005.47	3020.64	2835.04	2949.38	4560.56	4307.09	2606.88
Tax1bp1	6492.13	6483.89	7305.78	7333.02	5161.73	6969.9	7177.29	4518.4	5475.47	8358.66	7292.78	6077.9
Ctse	23.8025	50.1558	22.1815	19.5547	55.8079	28.0103	23.0343	31.8646	15.7161	7.10921	7.77298	21.0769
Ndrg2	464.149	507.828	384.143	384.872	453.566	369.736	587.375	850.33	352.04	538.523	416.286	439.286
Mettl17	170.585	173.038	176.444	157.327	251.643	285.705	286.882	356.884	356.23	192.837	173.597	269.562
Arhgef40	77.3582	50.1558	50.4125	44.4426	106.542	125.113	145.535	66.4605	152.97	107.527	121.777	97.6192
Pnpla6	1968.67	1675.2	1595.05	1581.27	1093.84	1233.39	1240.71	1069.74	1753.91	1425.4	1521.78	1666.18
Mcoln1	748.787	662.057	632.173	621.307	458.64	404.282	648.102	434.269	604.544	523.416	581.246	498.08
Arhgef18	759.697	603.124	768.286	731.524	586.491	777.753	656.478	639.113	628.642	898.427	826.527	779.844
Pkn2	1410.3	1608.75	1801.74	1828.37	1509.86	1827.21	1445.93	1436.64	1538.08	2043.9	1986.43	1953.49
Cd33	4.95886	0	4.033	7.11081	8.11752	13.0715	4.18806	5.46251	20.9547	10.6638	3.45466	18.8583
Etfb	2085.69	2478.95	2325.02	2040.8	1900.51	1729.17	1994.56	1920.98	1679.52	1683.11	1599.51	1809.28
Nkg7	114.054	94.0422	211.732	232.879	203.953	181.133	138.206	110.161	172.877	82.6446	85.5028	214.097
Stxbp2	3211.36	2868.91	3136.66	2822.1	2048.66	2296.85	2388.24	2144.94	2660.2	2442.9	2405.31	2262.99
Sgce	1.98354	0	3.02475	0	0	0	1.04701	0.910418	10.4774	0.888652	0	0
Chn2	1677.09	1280.23	1737.21	1161.73	488.066	609.691	566.435	802.989	428.524	845.108	880.074	783.172
Wwox	142.815	161.753	133.089	144.883	154.233	144.72	138.206	127.459	116.299	145.739	158.051	122.024
Slbp	762.672	914.09	702.75	887.962	941.632	734.804	881.587	930.447	754.37	724.251	744.479	769.86
Aqp1	929.29	1938.52	833.823	2631	2698.06	2739.41	2235.38	1922.8	2336.45	4644.98	5825.42	2477.09
Arid3b	214.223	135.421	138.13	170.659	114.66	134.449	127.736	87.4001	133.063	113.747	144.232	174.162
Cnn2	291.581	89.0266	287.351	189.325	201.923	275.435	215.685	134.742	364.612	172.398	156.323	260.688
Polr2e	410.593	680.865	463.795	469.313	739.709	611.558	761.18	848.51	579.398	561.628	518.199	689.99
Myo9b	551.425	593.093	534.372	655.972	580.403	794.559	816.672	538.967	1076.03	697.592	709.932	857.496
Hdac9	8.92594	25.0779	20.165	4.44426	5.07345	4.66838	7.3291	0.910418	17.8115	7.10921	5.18199	3.32793
Ly9	64.4651	6.26948	18.1485	27.5544	21.3085	39.2144	21.9873	24.5813	52.3868	20.439	16.4096	57.6841
Cd244	45.6215	76.4876	101.833	143.994	151.189	125.113	96.3254	106.519	115.251	75.5354	93.2758	203.004
Adgre1	4.95886	5.01558	2.0165	4.44426	24.3526	6.53574	2.09403	9.10418	20.9547	21.3276	26.7736	26.6234
Mtfp1	394.725	384.946	322.64	383.095	512.418	307.18	315.151	585.399	291.271	374.122	279.827	453.707
Rab23	39.6709	68.9643	35.2887	42.6648	48.7051	66.2911	32.4575	54.6251	59.721	57.7624	50.9562	37.7165
Rab11a	3468.22	3614.98	3850.51	2879.88	1840.65	2118.51	2043.77	1764.39	2183.48	2276.73	2317.21	1947.95
Eif2b2	552.417	437.61	540.422	465.758	425.155	468.706	453.357	568.101	370.899	458.544	456.879	418.21
Dlst	9386.12	7581.05	9119.62	8929.4	5439.75	5757.05	5946	6357.45	5037.52	7486.89	6960.27	5512.16
Ulk2	416.544	308.458	535.381	423.093	310.495	284.771	330.857	297.707	268.221	454.101	434.423	366.072
Ccl24	35.7038	32.6013	14.1155	16.8882	67.9842	20.5409	9.42313	15.4771	6.28642	20.439	40.5922	148.647
Dgkq	1291.29	1405.62	1415.58	1574.16	821.899	1269.8	1106.69	811.182	1247.85	1470.72	1568.41	1597.4
Grap	59.5063	20.0623	53.4372	40.8871	25.3672	63.49	26.1754	20.0292	67.0552	35.5461	20.7279	36.6072
Pou1f1	3.96709	21.3162	9.07425	8.88851	10.1469	6.53574	16.7522	1.82084	20.9547	5.33191	2.59099	23.2955
Chmp2b	2993.17	3110.91	3109.44	2649.66	1638.72	2054.09	1956.87	1734.35	2191.87	2250.96	2437.26	2657.9
Plod3	482.993	319.743	294.409	316.431	323.686	263.297	241.86	400.584	314.321	270.15	297.964	279.546
Ap1s1	2586.54	1907.18	2233.27	2034.58	1551.46	1716.1	1872.06	1975.61	1739.24	1536.48	1482.05	1383.31
Mapk13	5390.28	5272.63	5207.61	5078.89	4620.9	5541.37	5487.41	4616.73	6239.27	4423.71	4204.32	4248.65
Srpk1	1173.27	1320.35	1298.63	1510.16	1226.76	1374.37	1353.79	1441.19	1443.78	1281.44	1233.31	1602.95
Lbr	441.338	490.273	428.506	768.856	1270.39	1273.54	1160.09	1539.52	1246.81	981.96	1125.35	1028.33
Prcc	1096.9	976.785	1039.51	875.518	914.236	858.983	813.531	932.268	822.473	869.102	895.62	769.86
Rrnad1	125.955	203.131	138.13	187.548	187.718	164.327	199.98	191.188	259.839	107.527	137.323	264.016
Hdgf	2301.9	2186.79	1704.95	2685.22	3209.46	2724.47	3101.26	3865.63	2770.22	2549.54	2881.18	1962.37
Slc25a18	6.9424	5.01558	7.05775	6.22196	3.04407	3.73471	5.23507	6.37293	10.4774	3.55461	0	4.43724
Thop1	166.618	181.815	76.627	215.991	409.935	375.338	321.434	417.882	270.316	316.36	306.601	175.271
Apba3	989.788	887.758	1065.72	922.627	591.564	646.104	608.316	740.17	516.534	1017.51	941.394	856.387
Matk	2481.41	1992.44	2878.55	949.293	248.599	126.98	174.851	881.285	126.776	298.587	352.375	489.205
Pias4	755.73	575.538	560.587	577.753	593.594	568.609	613.551	545.34	723.986	515.418	524.244	500.298
Map2k1	2811.67	2398.7	2939.05	2554.56	1599.15	1842.14	1773.64	1697.93	1696.29	2415.36	2463.17	1870.3
Sgta	1893.29	1395.59	1564.8	1528.82	1258.22	1293.14	1314	1510.38	1148.32	1517.82	1463.05	1261.28
Tmem242	508.779	783.685	608.983	464.869	513.433	517.257	506.755	588.13	508.152	451.435	448.242	682.225
Dtx2	133.889	90.2805	125.023	133.328	114.66	110.174	104.701	107.429	123.633	114.636	114.004	125.352
Hspb1	13.8848	6.26948	14.1155	7.11081	6.08814	4.66838	8.37612	4.55209	26.1934	10.6638	6.90932	6.65585
Rasa4	655.561	392.469	420.44	341.319	401.817	331.455	585.281	369.63	623.403	272.816	379.149	368.291
Syt5	86.2841	116.612	117.965	95.1071	55.8079	33.6124	74.3381	40.0584	139.349	44.4326	31.0919	61.012
Hnrnpa2b1	7903.43	8233.08	6799.64	9658.26	10819.6	10498.3	11210.4	13389.5	10276.2	8593.26	8294.63	7744.09
Fxyd4	1.98354	21.3162	5.04125	2.66655	31.4554	5.60206	26.1754	5.46251	5.23868	0	2.59099	29.9513
Ccdc130	102.152	144.198	108.891	100.44	83.2046	101.771	122.501	104.698	129.919	117.302	104.503	159.74
Mri1	192.404	194.354	149.221	221.324	287.157	197.006	260.707	309.542	224.216	200.835	161.505	186.364
Prkacb	235.05	201.877	273.236	328.875	480.963	377.205	224.061	216.679	299.653	223.94	236.644	312.825
Sgsh	62.4816	51.4097	67.5527	76.4412	137.998	150.322	143.441	142.025	152.97	161.735	149.414	119.805
Chd5	25.7861	23.824	17.1402	17.777	11.1616	17.7399	14.6582	18.2084	11.5251	18.6617	17.2733	36.6072
Cstb	675.396	830.079	694.684	530.644	517.492	441.629	460.687	435.18	525.964	367.013	375.694	576.841
Sh2b2	36.6955	28.8396	19.1567	12.4439	5.07345	9.33677	1.04701	10.925	10.4774	6.22056	6.90932	14.421
Pex5	1223.85	857.665	1063.7	1064.84	864.516	894.463	829.236	981.431	800.471	1045.05	1083.9	839.747
Jkamp	270.754	245.764	339.78	256.878	186.703	198.873	245.001	218.5	260.886	176.842	210.734	221.862
Cd44	283.647	250.779	252.062	354.652	364.274	323.052	562.247	542.609	374.042	346.574	482.788	276.218
Slc1a2	10.9095	18.8084	9.07425	18.6659	19.2791	2.80103	5.23507	60.998	11.5251	15.1071	9.50031	27.7327
Eif2ak4	131.906	99.0578	89.7342	77.33	125.822	109.24	176.946	147.488	145.635	122.634	98.4578	134.226
Wdr1	5863.35	4501.49	5312.47	4750.91	3786.82	4685.19	4509.49	3785.52	4535.65	5261.71	5594.82	3425.55
Slc2a9	994.747	976.785	968.928	934.182	498.213	685.319	672.184	456.119	914.674	861.992	907.711	585.715
Ndrg1	2275.12	1567.37	2053.8	1248.84	1256.19	855.248	1219.77	1165.33	1203.85	1243.22	1031.22	892.994
Man2b1	1271.45	1057.03	1061.69	1136.84	1203.42	911.269	1108.79	1153.5	1465.78	1104.59	1315.36	1096
Klf5	2196.77	2199.33	1862.24	2340.34	2941.59	3600.26	2967.24	2585.59	2923.19	3308.45	3275.02	2097.7
Wdr83	265.795	238.24	249.038	279.099	267.878	253.026	276.412	300.438	253.552	262.152	220.234	237.392
Prdx2	2971.35	4175.47	3378.64	2912.76	2505.27	2235.22	2454.2	3084.5	2280.92	2083	1932.88	3038.4
Polr2a	3131.02	2243.22	2529.7	3379.41	2446.42	2653.51	2184.07	2789.52	2154.15	3205.37	3756.94	2722.24
Senp3	596.055	633.217	685.61	566.198	564.168	684.385	694.171	702.843	718.747	696.703	690.932	673.351
Plekha8	757.713	823.809	935.656	828.409	728.547	575.145	950.69	526.222	583.589	815.782	838.618	691.1
Spc25	65.4569	163.006	68.561	143.994	232.364	268.899	225.108	283.14	240.979	140.407	132.141	267.343
Dnah2	160.667	184.323	162.328	164.437	139.013	94.3014	104.701	124.727	52.3868	222.163	145.959	146.429
Ripk4	463.157	435.102	453.712	455.092	494.154	415.486	412.524	457.03	419.095	578.512	592.474	431.521
Ufd1	633.742	636.979	722.915	638.195	515.463	565.808	554.918	486.163	527.012	513.641	479.334	536.906
Zfp287	13.8848	11.2851	8.066	15.9993	34.4995	34.546	34.5515	18.2084	29.3366	16.8844	19.8643	34.3886
Prlr	2979.28	2809.98	2865.45	2845.21	1776.72	2437.83	1697.21	1953.76	2443.32	2474.01	2869.96	2762.18
Letm1	6380.06	4655.71	5593.77	4607.8	3289.62	3903.7	3728.42	4073.21	2974.52	4319.74	4237.14	3471.03
Ubqln1	2336.61	1927.24	2251.42	2234.57	2228.26	2284.71	2014.46	2341.59	1853.45	2368.26	2327.58	2225.27
Fgfr4	61.4898	149.214	33.2722	87.9963	125.822	57.888	118.313	95.5939	74.3893	78.2014	91.5484	54.3561
Txn2	2294.96	2246.98	2018.52	2051.47	1935.01	1685.29	1865.78	2835.95	1540.17	1887.5	1767.92	1710.55
Slc1a3	21.819	42.6325	22.1815	106.662	251.643	77.4952	48.1627	189.367	66.0074	120.857	45.7742	147.538
Crbn	513.738	828.825	886.251	563.532	411.964	651.707	443.934	381.465	559.491	573.18	591.61	727.707
Msh6	502.828	422.563	506.141	495.09	584.461	449.099	442.887	559.907	436.906	447.881	498.334	320.59
Fbxo11	746.804	644.502	787.443	745.746	667.666	744.141	706.735	724.693	705.127	847.774	895.62	697.755
Mlxipl	1421.21	2099.02	1313.75	2203.46	2698.06	2444.37	2114.97	2547.35	2729.35	1694.66	1336.95	3638.53
Tbl2	306.457	248.271	254.079	343.096	446.464	549.936	408.336	516.207	478.816	519.861	582.974	344.995
Bud23	288.605	378.676	307.516	332.43	500.242	477.109	443.934	506.192	477.768	367.013	360.148	364.963
Nid1	1.98354	0	2.0165	0	6.08814	7.46942	9.42313	10.0146	34.5753	3.55461	12.955	14.421
Mcm5	210.256	265.826	204.675	465.758	990.337	819.768	713.017	979.61	546.919	632.72	734.115	408.226
Hmox1	100.169	38.8708	125.023	28.4432	16.235	8.40309	17.7993	22.7604	5.23868	30.2142	19.8643	17.7489
Mprip	1210.95	1503.42	1292.58	1363.5	1636.69	1542.43	1906.61	1388.39	2195.01	1113.48	1221.22	1794.86
Cic	884.66	743.56	818.699	974.181	840.163	1008.37	933.937	907.687	1021.54	1005.07	1106.35	904.087
Pafah1b3	463.157	575.538	453.712	439.092	543.874	447.231	510.943	527.132	511.296	419.444	403.331	384.93
Il27ra	47.605	27.5857	33.2722	36.4429	46.6757	45.7502	36.6455	19.1188	59.721	19.5503	26.7736	38.8258
Prkaca	1318.06	1164.87	1133.27	1171.51	925.397	957.019	839.706	1043.34	734.463	1115.26	1166.81	803.14
Asf1b	55.5392	65.2026	35.2887	135.994	234.393	248.358	213.591	218.5	149.826	155.514	163.233	130.898
Ddx39	668.454	811.27	577.727	787.522	1118.19	1084.93	1070.05	1239.99	922.008	812.228	778.162	834.2
Dnajb1	1204.01	1169.88	1056.65	1246.17	1045.13	605.956	738.146	606.338	659.026	880.654	917.212	969.536
Usp40	436.379	522.874	554.537	588.419	367.318	435.093	461.734	647.307	381.376	552.741	553.609	615.667
Evx1	0	0	1.00825	0	10.1469	0.933677	0	2.73125	1.04774	0	0	0
Kbtbd4	69.424	55.1714	71.5857	47.998	51.7492	51.3522	34.5515	60.0876	39.814	76.4241	64.7748	77.6516
Celf1	2288.02	2253.25	2146.56	2950.99	2660.52	2545.2	2401.85	2546.44	2297.69	2587.75	2625.54	2216.4
Ndufs3	1532.29	1655.14	1593.03	1447.94	1468.26	1156.83	1195.69	1520.4	1087.55	1222.78	1038.99	1193.62
Por	5475.57	4598.04	5041.25	5078.89	3232.8	2137.19	3928.4	2265.12	2329.12	5741.58	5819.37	3874.82
Igf1r	27.7696	31.3474	12.099	71.9969	92.3368	93.3677	90.0433	95.5939	95.344	68.4262	98.4578	63.2306
Insr	1361.7	1212.52	1282.49	1236.39	1108.04	1080.26	1110.88	1057.91	1246.81	1354.31	1394.82	1622.92
Fcer2a	150.749	6.26948	107.883	33.7763	12.1763	111.108	3.14104	4.55209	190.688	54.2078	15.546	26.6234
Trim28	1274.43	1215.02	958.845	1756.37	2461.64	1744.11	1858.45	2512.75	1627.14	1666.22	1990.75	1291.24
Ube2m	2495.3	1651.38	1926.77	1875.48	1462.17	1259.53	1352.74	1526.77	1229	1714.21	1697.96	1154.79
Adcy9	113.062	183.069	131.072	151.994	183.659	279.169	181.134	172.069	198.022	332.356	289.328	252.922
Mef2c	106.12	10.0312	111.916	39.1094	24.3526	103.638	19.8933	7.28334	170.781	55.0964	26.7736	41.0444
Ctr9	563.326	619.424	578.735	688.86	695.063	791.758	807.249	716.499	727.129	840.665	816.163	680.006
Eif4g2	9634.07	9020.52	9735.66	9698.25	8894.77	8779.36	7902.87	9000.39	6806.1	9853.37	9499.45	7883.86
Mrvi1	5.95063	6.26948	16.132	6.22196	9.13221	14.0052	16.7522	19.1188	31.4321	7.99787	6.04565	8.87447
Pcyt1a	6573.46	5785.47	6957.93	5975.75	2402.79	3535.83	3432.11	3643.49	2265.21	5074.2	4485.87	5815
Zfp592	654.569	658.295	667.461	844.408	784.355	834.707	666.949	673.709	795.232	763.352	711.66	886.338
Psmd4	1434.1	1300.29	1273.42	1322.61	1239.95	1147.49	1332.85	1274.59	1177.66	1170.35	1154.72	1276.81
Tmod4	10.9095	25.0779	9.07425	19.5547	13.191	3.73471	6.28209	3.64167	14.6683	7.10921	12.955	24.4048
Insrr	68.4322	75.2337	52.429	59.553	91.3221	21.4746	224.061	85.5793	95.344	35.5461	38.8649	59.9027
Snx6	1108.8	1107.19	1076.81	1279.06	1160.81	862.718	983.147	1104.34	879.051	1196.13	1182.36	870.808
Mthfd2	157.692	105.327	135.105	165.326	305.422	216.613	199.98	280.409	190.688	209.722	180.506	154.194
Kit	1534.27	960.484	1113.11	795.522	488.066	277.302	672.184	824.839	408.617	433.662	749.661	440.396
Tomm40l	96.2018	145.452	110.907	78.2189	104.513	82.1636	77.4791	143.846	88.0099	109.304	82.9118	135.336
Nr1i3	372.906	487.765	550.504	597.308	399.788	298.777	451.263	415.151	182.306	519.861	362.739	620.104
Apoa2	28.7614	17.5545	22.1815	14.2216	23.3379	16.8062	24.0813	25.4917	12.5728	9.77517	8.63665	24.4048
Pan2	619.857	756.099	655.362	845.297	755.944	889.794	915.091	725.603	1030.97	781.125	817.027	887.447
Cs	32561.8	23025.3	30729.4	26246.9	11878	14514.9	13713.8	15354.2	10084.5	22137.2	21972.5	14293.4
Ampd3	458.198	274.603	444.638	243.545	221.202	274.501	307.822	281.319	300.7	325.247	353.239	245.157
Bcas2	618.865	926.629	644.272	662.194	751.885	675.982	777.932	914.06	738.654	502.088	513.88	694.427
Ctcf	819.203	862.68	797.526	983.069	1157.76	1129.75	987.335	1096.14	984.873	1039.72	1197.9	887.447
Pard6a	24.7943	41.3786	52.429	37.3317	44.6464	28.944	41.8806	39.148	34.5753	23.9936	31.0919	41.0444
Tfap4	98.1854	163.006	63.5197	157.327	268.893	221.281	261.754	265.842	220.025	191.06	221.962	139.773
Ranbp1	524.647	830.079	507.15	802.632	1437.82	1253.93	1150.67	1611.44	947.154	845.997	968.168	848.621
Cd247	22.8107	22.5701	31.2557	27.5544	43.6317	42.0155	27.2224	21.85	30.3844	25.7709	29.3646	36.6072
Rfx5	66.4487	40.1247	67.5527	62.2196	102.484	103.638	104.701	133.831	119.442	87.0879	71.6842	82.0889
Psmb4	2777.95	3420.63	2871.5	2626.55	2868.53	2588.15	2690.83	2822.3	2557.53	2433.13	2075.39	2629.06
Slc30a4	1721.71	1796.83	1625.3	1428.38	1323.16	1575.11	1249.09	1412.06	1806.3	1716.88	1758.42	2235.26
Sqor	2849.36	2206.86	2404.68	2107.47	1916.75	1291.28	2684.55	1832.67	1827.25	2468.67	2203.21	2180.9
Bloc1s6	455.223	475.226	480.935	412.427	399.788	401.481	438.699	444.284	367.756	485.204	475.015	427.084
Metap1	757.713	764.876	794.501	865.741	980.191	858.049	803.06	886.747	744.941	932.196	891.302	703.302
Gpr108	879.701	652.026	734.006	619.529	709.268	546.201	750.71	782.959	776.373	622.056	632.202	646.727
Tnfsf14	3.96709	10.0312	7.05775	10.6662	7.10283	5.60206	6.28209	2.73125	6.28642	1.7773	5.18199	4.43724
Gata6	1744.53	1622.54	1746.29	2064.8	1430.71	1191.37	1506.65	1558.64	1089.65	2274.06	2073.66	1592.97
Rsl1d1	276.704	509.082	243.996	507.534	844.222	785.222	762.227	895.851	684.172	564.294	602.838	496.97
Apc	1553.11	1247.63	1419.62	1606.15	1422.6	1687.15	1374.73	1209.04	1475.21	2032.35	2000.25	1538.61
Reep5	1782.21	1359.22	1632.36	763.523	382.538	253.026	463.828	713.768	276.602	363.459	388.649	370.509
Ergic3	4166.43	3574.86	3457.29	2726.11	1862.97	2141.85	2063.67	2446.29	2847.75	2371.81	2581.49	2478.2
Uqcc1	353.071	494.035	411.366	394.65	539.815	520.992	482.674	630.92	408.617	469.208	426.65	465.91
Spo11	0.991771	13.7929	1.00825	7.11081	3.04407	4.66838	7.3291	1.82084	8.38189	0	1.72733	9.98378
Ncoa2	841.022	852.649	924.565	1063.95	1009.62	1150.29	905.668	845.778	893.719	1211.23	1276.5	1081.58
Nr2c2	253.893	349.837	279.285	341.319	415.008	600.354	398.913	370.54	403.379	564.294	499.198	627.869
Nr2c1	209.264	263.318	201.65	249.767	223.232	218.48	181.134	189.367	221.072	289.701	273.782	227.408
Smpd4	227.116	341.06	209.716	290.654	484.007	480.844	464.875	476.149	463.1	358.127	295.373	358.307
Pex1	183.478	194.354	208.708	200.88	243.526	233.419	240.813	261.29	257.743	219.497	242.69	325.028
Kctd20	751.763	712.213	641.247	650.639	562.138	625.564	608.316	583.578	646.454	497.645	557.927	661.148
Itgae	193.395	250.779	400.275	406.205	486.037	508.854	339.233	239.44	298.605	286.146	291.055	624.541
Ctns	430.429	411.278	385.151	359.985	243.526	313.715	297.352	290.423	330.037	301.253	315.238	378.274
Shpk	597.046	544.191	574.702	526.2	388.626	380.94	387.396	458.851	296.509	592.731	511.289	468.128
Ephb3	305.466	155.483	121.998	191.992	306.436	194.205	382.16	360.526	291.271	195.503	380.012	133.117
Tuft1	1240.71	1036.97	1068.74	1336.83	623.02	651.707	759.086	586.309	970.204	902.87	934.485	1350.03
Rcn1	129.922	91.5344	107.883	150.216	181.63	88.6993	158.099	215.769	133.063	114.636	129.55	89.854
Dnase1	1307.15	2080.21	1235.11	2442.56	1914.72	3106.34	1787.25	1015.12	2388.84	2171.87	1809.38	3345.68
Trap1	517.705	742.306	542.438	903.073	1460.14	1297.81	1111.93	1581.4	978.586	1085.04	967.304	899.65
Naa60	932.265	831.333	937.672	895.962	661.578	613.426	621.927	723.782	545.871	925.087	934.485	674.46
1700037C18Rik	39.6709	41.3786	60.495	30.2209	33.4848	40.1481	37.6925	30.0438	34.5753	45.3212	29.3646	38.8258
Ankrd13d	18.8437	10.0312	6.0495	11.5551	10.1469	11.2041	8.37612	4.55209	9.42963	4.44326	4.31832	12.2024
Tpr	1331.95	1146.06	1281.49	1572.38	1830.5	1985.93	1705.59	1840.87	1629.23	1934.6	2248.12	1514.21
BC003331	441.338	440.117	502.108	415.093	417.038	525.66	485.815	439.732	467.291	553.63	494.88	526.922
Prg4	3.96709	6.26948	6.0495	1.7777	16.235	8.40309	6.28209	1.82084	10.4774	8.88652	16.4096	13.3117
Dhx34	199.346	146.706	173.419	162.66	177.571	204.475	211.497	235.798	226.311	199.947	217.643	199.676
Kptn	226.124	223.193	263.153	245.323	182.644	193.271	183.228	260.38	246.218	194.615	186.552	260.688
Napa	1531.29	1403.11	1484.14	1334.17	1032.95	1122.28	1042.83	1236.35	1122.13	1210.34	1233.31	1047.19
Sra1	1220.87	1454.52	1580.94	1000.85	780.297	755.345	943.36	807.541	748.084	1011.29	882.665	1007.25
Atp5g1	2491.33	2382.4	2315.95	1915.47	2045.62	1462.14	1559.01	2575.57	1315.96	1629.79	1334.36	1695.02
Snf8	998.714	1062.05	1140.33	899.517	659.548	728.268	799.919	806.63	779.516	772.238	709.069	838.638
Tbcb	1043.34	1097.16	1065.72	907.517	642.299	559.273	624.021	618.174	577.303	707.367	742.751	635.634
Inpp5k	525.639	534.16	581.76	422.204	312.525	416.42	425.088	362.346	587.78	381.232	402.468	501.408
Crkl	554.4	481.496	526.306	636.417	518.507	554.604	454.404	467.955	409.665	776.682	739.297	534.687
Eps8l1	34.712	47.648	61.5032	60.4419	63.9255	44.8165	29.3164	30.9542	41.9095	24.8823	32.8193	41.0444
Clint1	2687.7	2672.05	2877.54	3252.31	3891.34	3851.42	3400.7	3313.01	2798.5	4453.92	3851.94	3214.78
Prss16	17.8519	11.2851	5.04125	9.77736	3.04407	30.8113	9.42313	28.223	13.6206	6.22056	14.6823	24.4048
Cdkal1	72.3993	67.7104	85.7012	93.3294	128.866	124.179	124.595	149.309	116.299	99.529	92.4121	108.712
Htra1	1.98354	2.50779	11.0907	6.22196	8.11752	2.80103	7.3291	2.73125	25.1457	5.33191	4.31832	14.421
Zbtb17	345.136	326.013	271.219	357.318	305.422	370.67	339.233	437.001	378.233	311.028	308.328	309.497
Fam131c	10.9095	3.76169	17.1402	3.5554	5.07345	5.60206	3.14104	11.8354	2.09547	1.7773	13.8186	7.76516
Fblim1	1990.48	1741.66	1810.82	1871.03	1439.85	1604.99	1468.96	1578.66	1552.75	2234.07	2268.85	1424.35
Hspb7	1.98354	0	2.0165	0	5.07345	0	5.23507	0	16.7638	1.7773	0	0
Ccdc159	0.991771	5.01558	7.05775	1.7777	7.10283	6.53574	10.4701	7.28334	1.04774	5.33191	4.31832	3.32793
Mob1b	1780.23	1658.9	1841.06	1810.59	1333.3	1432.26	1225.01	1386.57	1353.68	1640.45	1520.05	1449.87
Atp6v1b2	2673.82	2081.47	2466.18	2279.01	1451.01	1595.65	1493.04	1586.86	1613.51	1643.12	1679.83	1439.88
Eps15l1	436.379	421.309	444.638	460.425	466.757	457.502	422.994	455.209	400.235	462.099	466.379	492.533
Tep1	2880.1	2491.49	2871.5	2988.32	2477.87	3831.81	2883.48	2825.03	3924.82	3763.44	3778.53	3644.08
Ttc5	286.622	332.282	297.434	244.434	306.436	337.057	350.75	381.465	399.188	256.82	280.691	328.355
Osgep	167.609	270.841	160.312	237.323	279.04	250.225	259.66	318.646	248.314	203.501	187.415	252.922
Aamp	2110.49	1850.75	1925.76	1980.36	1786.87	1666.61	1757.94	1946.47	1829.35	1670.67	1689.33	1531.96
Tmbim1	7440.27	4969.19	6537.49	5150.89	2860.41	2884.13	3178.74	3014.39	3487.92	3801.65	3878.72	4293.03
Arpc2	8110.71	6574.17	8045.83	6704.6	4910.08	5190.31	5084.3	4862.54	4721.1	6754.64	6699.45	4780.01
Kmt2b	1054.25	1078.35	843.905	1188.39	1053.25	1160.56	963.254	985.983	1211.18	1039.72	1205.68	1125.95
Zbtb32	17.8519	21.3162	12.099	11.5551	14.2057	16.8062	17.7993	17.2979	24.0979	19.5503	17.2733	29.9513
Upk1a	58.5145	18.8084	33.2722	10.6662	17.2497	21.4746	16.7522	12.7459	29.3366	18.6617	8.63665	9.98378
Tmem147	436.379	773.654	405.316	598.197	869.589	670.38	665.902	1134.38	751.227	544.744	487.97	840.856
Tfpt	179.511	137.929	178.46	162.66	188.732	132.582	170.663	176.621	167.638	141.296	117.458	170.834
Susd2	1889.32	2525.35	2048.76	2358.12	1074.56	1725.44	1471.06	874.912	2590.01	3703.9	5435.04	2945.22
Ggt5	2.97531	12.539	3.02475	3.5554	17.2497	12.1378	14.6582	10.0146	40.8617	6.22056	9.50031	12.2024
Ggt1	17150.7	15715.1	17406.4	16086.4	8790.26	10393.7	10546.6	7042.08	11158.4	13749.2	14264.3	12041.5
Crip2	40.6626	22.5701	24.198	12.4439	13.191	9.33677	20.9403	11.8354	45.0527	27.5482	19.0006	14.421
Crip1	30342.2	38188.6	34635.4	27065.5	13107.8	14248.8	14482.3	13326.7	15577.7	19217.1	20525.9	19821.1
Cbfa2t3	244.967	120.374	93.7672	137.772	193.806	147.521	277.459	154.771	166.59	145.739	187.415	80.9796
Fbln1	7274.64	5751.62	6306.6	7200.58	3162.79	2534	3379.76	3673.54	2120.62	5335.47	5155.21	5428.96
Pgrmc1	6142.04	7725.25	6736.12	6293.07	4218.07	4327.59	4594.3	4012.21	3911.2	5817.12	5505.86	6424.01
Gcat	479.026	603.124	443.63	550.199	578.373	576.079	543.401	884.016	448.431	593.619	487.97	574.622
Tek	20.8272	17.5545	11.0907	23.1101	7.10283	0.933677	11.5172	11.8354	1.04774	17.773	19.8643	13.3117
Elovl1	3116.15	2576.76	3173.97	2446.12	1248.07	1744.11	1585.18	1411.15	2807.93	2007.46	2755.95	1165.88
Med8	516.713	658.295	575.711	552.865	472.846	487.379	503.614	505.282	496.627	460.322	438.742	437.068
Hyi	306.457	427.578	345.83	324.431	361.23	425.757	606.222	243.992	915.722	303.919	290.191	410.444
Cdc20	154.716	257.049	120.99	383.095	715.356	909.401	797.825	927.716	581.494	502.977	484.516	320.59
Nectin4	18.8437	6.26948	0	5.33311	8.11752	6.53574	19.8933	16.3875	30.3844	7.99787	9.50031	5.54655
Pfdn2	280.671	298.427	232.906	295.987	346.009	310.914	406.242	368.719	315.369	257.709	250.463	268.453
Rnf114	2664.89	2253.25	2765.63	2193.68	1539.28	1608.73	1443.83	1426.62	1727.72	1808.41	1749.78	1604.06
C330007P06Rik	357.038	420.055	332.722	328.875	320.642	370.67	366.455	466.134	369.851	383.009	366.194	311.716
Neurl1a	267.778	144.198	227.864	104.884	23.3379	23.3419	39.7866	74.6543	39.814	43.5439	47.5015	38.8258
Srm	130.914	174.291	86.7095	178.659	309.48	214.746	227.202	190.277	165.542	206.167	261.69	83.1982
Epha2	3324.42	2443.84	2033.64	2787.44	1224.73	1699.29	1388.34	910.418	2453.8	1803.07	2609.13	2298.49
Rbm14	373.898	282.127	300.458	474.646	582.432	500.451	414.618	517.117	428.524	443.437	409.377	302.841
Zdhhc24	212.239	190.592	207.699	159.993	151.189	135.383	113.078	146.577	168.686	136.852	142.505	186.364
Bbs1	15.8683	25.0779	16.132	15.1105	9.13221	13.0715	17.7993	15.4771	16.7638	15.9957	14.6823	13.3117
Slc34a3	6.9424	13.7929	10.0825	17.777	17.2497	8.40309	7.3291	7.28334	19.907	17.773	25.0463	4.43724
Ndor1	340.178	489.019	439.597	393.761	386.597	506.987	494.191	472.507	493.484	457.656	430.969	465.91
Nsmf	371.914	401.247	470.853	393.761	310.495	309.981	473.251	282.23	433.763	337.688	338.556	445.942
Pdk1	690.273	604.378	671.494	573.309	777.253	820.702	788.402	883.105	632.833	655.825	582.11	638.962
Ptbp1	1802.05	1712.82	1751.33	2224.79	3138.44	3112.88	2712.82	3482.35	2146.81	2723.72	2581.49	2168.7
Mvd	705.149	441.371	474.886	175.104	303.392	341.726	455.451	522.58	545.871	396.339	442.196	279.546
Cyba	577.211	818.794	639.23	607.085	701.151	1023.31	789.449	333.213	1585.23	531.414	583.837	540.233
Tmem110	102.152	119.12	90.7425	111.995	178.585	106.439	118.313	152.04	128.872	103.084	96.7304	136.445
Sfmbt1	113.062	105.327	97.8002	134.217	206.997	177.399	199.98	213.948	126.776	183.062	182.233	143.101
Ihh	2150.16	1877.08	1691.84	1508.38	877.707	1007.44	1192.55	1113.44	1444.83	1371.19	1512.28	1183.63
Prkag3	3.96709	12.539	1.00825	7.11081	5.07345	1.86735	2.09403	0	11.5251	2.66596	4.31832	3.32793
Cryba2	24.7943	25.0779	20.165	18.6659	9.13221	9.33677	13.6112	14.5667	7.33416	9.77517	5.18199	17.7489
Atp7b	607.956	527.89	612.008	615.085	465.743	320.251	439.746	634.561	312.226	648.716	696.114	683.334
Rundc3a	219.181	129.151	144.18	140.438	114.66	125.113	144.488	146.577	96.3918	112.859	111.413	93.182
Slc4a3	0	5.01558	2.0165	0.888851	6.08814	0	23.0343	0.910418	18.8593	2.66596	0.863665	4.43724
Cdt1	203.313	274.603	253.071	345.763	509.374	450.966	436.605	593.593	337.371	407.003	422.332	310.607
Runx1t1	11.9013	5.01558	6.0495	15.1105	19.2791	7.46942	24.0813	8.19376	20.9547	2.66596	14.6823	11.0931
Snai3	13.8848	12.539	9.07425	9.77736	12.1763	11.2041	9.42313	11.8354	7.33416	9.77517	25.0463	16.6396
Aprt	2874.15	3021.89	2762.6	2504.78	1925.88	1647.01	1925.46	1887.3	1932.03	1842.18	1649.6	2210.85
Gtf2h1	836.063	803.747	952.796	815.965	712.312	683.452	761.18	851.241	607.687	724.251	753.979	684.444
Hfe	20.8272	48.9019	16.132	34.6652	50.7345	23.3419	57.5858	54.6251	48.1959	59.5397	46.6379	43.2631
Abhd1	7.93417	16.3006	6.0495	9.77736	6.08814	1.86735	4.18806	3.64167	7.33416	11.5525	6.04565	4.43724
Slc5a6	530.598	731.021	805.592	519.978	324.701	610.625	382.16	304.99	649.597	820.226	1016.53	318.372
Tcf23	13.8848	31.3474	21.1732	47.1091	44.6464	40.1481	18.8463	33.6855	36.6708	34.6574	31.9556	21.0769
Aplp1	3908.57	2831.3	3239.51	3255.86	1404.33	2551.74	1874.16	1163.51	3442.86	2700.61	3290.56	2598
Qrich1	675.396	537.921	600.917	693.304	676.798	809.498	665.902	697.38	659.026	806.007	808.39	667.804
P4htm	2.97531	8.77727	3.02475	7.11081	2.02938	7.46942	10.4701	1.82084	2.09547	4.44326	6.04565	7.76516
Usp19	1368.64	1262.67	1189.73	1421.27	1430.71	1520.96	1483.62	1539.52	1483.6	1405.85	1565.82	1468.73
Pola1	38.6791	85.2649	54.4455	114.662	331.804	293.175	232.437	325.019	167.638	183.062	207.279	140.882
Cdc42	10438.4	9818	11072.6	9988.02	6776.1	7799	7399.25	7463.61	6901.44	8996.71	8281.68	7017.49
Pknox1	285.63	247.017	257.104	293.321	273.966	286.639	241.86	309.542	230.502	287.923	329.92	246.267
D130043K22Rik	46.6132	63.9487	49.4042	86.2185	156.262	152.189	107.843	90.1314	139.349	174.176	111.413	188.583
Gmnn	463.157	653.28	555.546	444.426	503.286	437.894	430.323	595.413	376.137	349.24	300.555	655.602
Acot13	419.519	529.144	472.869	447.092	469.801	252.093	351.797	516.207	337.371	357.238	299.692	673.351
Cdk4	625.808	831.333	605.958	914.628	1530.15	1207.24	1265.84	1847.24	1056.12	944.637	1076.99	1025
B4galnt1	7750.69	5556.01	7073.88	6270.84	4952.7	4818.71	4595.35	5239.46	4723.2	5215.5	5349.54	4733.42
Mettl1	145.79	134.167	56.462	165.326	320.642	245.557	355.985	273.125	280.793	171.51	182.233	166.396
Tspan31	967.969	905.313	792.484	803.521	634.181	696.523	670.09	811.182	588.828	842.442	697.841	754.33
Kif5b	4507.6	3612.47	4578.46	4333.15	3764.5	4133.39	3719	3732.71	3256.37	4719.63	4808.88	3435.53
Saal1	107.111	149.214	82.6765	109.329	164.38	173.664	160.193	159.323	160.304	139.518	132.141	122.024
Krt23	1567.99	965.5	1492.21	570.642	197.865	109.24	188.463	503.461	108.965	257.709	303.146	315.044
Cnp	417.536	285.888	400.275	276.433	400.803	334.256	386.349	327.75	306.987	295.032	266.009	248.485
Sulf2	2386.2	1997.46	2446.01	2369.68	1183.13	1770.25	1680.46	1225.42	975.443	2365.59	2435.53	1637.34
Sod2	1735.6	1524.74	1762.42	1545.71	1428.68	1117.61	1153.81	1786.24	1076.03	1512.49	1241.09	1178.09
Tmco6	141.823	164.26	148.213	136.883	119.733	146.587	182.181	193.009	173.924	132.409	162.369	171.943
Stambp	396.709	378.676	376.077	316.431	274.981	301.578	265.942	278.588	262.982	343.908	347.193	266.234
Ezh1	666.47	614.409	696.701	620.418	534.742	584.482	572.717	575.384	730.273	565.183	560.518	689.99
Hap1	353.071	175.545	234.922	176.881	71.0283	31.745	84.8082	96.5043	39.814	63.9829	83.7755	75.433
P3h4	9.91771	13.7929	7.05775	3.5554	13.191	11.2041	15.7052	8.19376	29.3366	11.5525	12.955	11.0931
Ctnnb1	19059.9	14581.6	18451	16275.8	11376.7	12888.5	11732.8	10783.9	13691.8	17437.1	18308	13834.2
Eif1b	357.038	465.195	288.359	392.872	355.141	238.088	325.622	306.811	366.708	271.039	254.781	258.469
Chrd	1.98354	3.76169	0	0	11.1616	11.2041	8.37612	1.82084	7.33416	2.66596	1.72733	1.10931
Psmd2	2699.6	2092.75	2187.9	2487.01	2345.96	2842.11	2589.27	2639.3	2285.11	2557.54	2640.22	1934.63
Vars	561.343	625.694	450.688	1007.07	1760.49	1555.51	1546.44	1728.88	1417.59	1149.03	1308.45	726.597
Vwa7	36.6955	23.824	69.5692	55.9976	13.191	14.9388	25.1284	19.1188	19.907	11.5525	8.63665	26.6234
Slc44a4	9670.76	5133.45	6874.25	4128.71	2394.67	4671.19	3944.11	2048.44	10264.7	3553.72	4269.96	2883.09
Msh5	26.7778	37.6169	36.297	29.3321	53.7786	33.6124	34.5515	29.1334	38.7663	23.1049	13.8186	18.8583
Abhd16a	1563.03	1499.66	1576.9	1207.06	790.444	779.62	904.621	969.595	715.604	1064.6	1066.63	924.054
Neu1	3620.96	2555.44	2655.73	1555.49	787.399	1193.24	1584.13	704.663	4215.04	1274.33	2335.35	1395.51
Ddah2	73.3911	73.9798	56.462	65.775	37.5435	19.6072	34.5515	20.0292	36.6708	10.6638	22.4553	33.2793
Clic1	6142.04	5404.29	6902.48	5366.88	3267.3	3169.83	3932.59	2910.61	2893.85	4465.48	4373.6	3718.4
Lsm2	139.84	152.975	98.8085	206.213	268.893	256.761	265.942	359.615	259.839	178.619	193.461	209.659
Pole	48.5968	84.011	50.4125	111.995	234.393	252.093	233.484	287.692	220.025	190.172	235.78	157.522
Atp1a2	82.317	31.3474	50.4125	13.3328	19.2791	20.5409	30.3634	3.64167	46.1004	7.10921	6.90932	18.8583
Stx1a	50.5803	28.8396	34.2805	37.3317	35.5141	45.7502	29.3164	26.4021	74.3893	18.6617	19.0006	37.7165
Zfp775	42.6462	61.4409	42.3465	22.2213	15.2203	23.3419	56.5388	37.3271	30.3844	23.9936	35.4102	27.7327
Mrpl49	327.285	472.719	338.772	386.65	536.771	440.696	411.477	560.817	342.61	442.549	402.468	468.128
Dennd2c	2.97531	13.7929	5.04125	5.33311	4.05876	10.2704	24.0813	11.8354	3.14321	7.10921	4.31832	1.10931
Mark3	1173.27	922.867	1087.9	1037.29	844.222	976.626	889.963	994.176	885.338	1042.39	1035.53	892.994
Gatad1	902.512	798.732	954.812	795.522	721.445	798.294	720.346	884.926	681.029	840.665	962.122	689.99
M6pr	1593.78	1820.66	1509.35	1751.93	1833.54	1807.6	1739.09	1854.52	1897.45	1712.43	1802.47	1904.68
Lrrc8a	741.845	512.843	691.659	651.528	404.861	389.343	419.853	376.003	446.336	526.082	578.655	424.865
Ppp2r1a	2973.33	2060.15	2242.35	2279.01	2065.91	2267.9	2339.03	2576.48	1920.5	2364.7	2359.53	1543.05
Fance	103.144	136.675	109.899	158.215	240.482	187.669	207.309	260.38	176.02	191.949	200.37	160.85
Tinf2	390.758	458.926	460.77	388.428	317.598	381.874	357.032	396.942	283.937	378.566	370.512	413.772
Tssk4	10.9095	16.3006	8.066	14.2216	20.2938	13.0715	17.7993	15.4771	33.5276	10.6638	6.90932	19.9676
Hapln4	31.7367	32.6013	22.1815	17.777	21.3085	24.2756	31.4104	45.5209	18.8593	19.5503	12.955	37.7165
Dus3l	349.103	352.345	279.285	392.872	375.435	403.348	383.207	399.673	372.994	305.696	281.555	320.59
Gtpbp3	144.799	164.26	182.493	177.77	208.011	202.608	190.557	288.602	174.972	201.724	215.916	207.441
Tgfbr1	408.61	363.63	507.15	440.87	453.566	412.685	375.878	379.644	352.04	365.236	369.648	441.505
Homer1	303.482	389.962	459.762	363.54	362.244	435.093	351.797	358.705	299.653	437.217	426.65	360.525
Rad51c	6.9424	30.0935	12.099	27.5544	25.3672	28.0103	16.7522	30.0438	35.623	21.3276	24.1826	16.6396
Cav1	1.98354	8.77727	4.033	0	18.2644	5.60206	23.0343	4.55209	73.3416	4.44326	10.364	35.4979
Arpp19	1000.7	1177.41	1039.51	993.735	1125.29	1006.5	1057.49	1148.04	842.38	944.637	937.076	905.196
Bcl2l1	1947.84	1406.87	1586.99	1976.8	885.824	900.998	1027.12	791.153	1054.02	1206.79	1260.09	1137.04
Khsrp	1053.26	993.085	890.284	1337.72	1598.14	1548.97	1369.5	1708.85	1222.71	1428.95	1651.33	1070.48
Ccdc124	1007.64	820.048	795.509	714.636	685.93	700.258	680.56	822.107	564.73	704.701	697.841	672.241
Cct4	1169.3	1941.03	1375.25	1621.26	2204.92	1627.4	1808.19	2323.39	1554.84	1507.15	1520.05	2026.71
0610009B22Rik	213.231	358.614	267.186	190.214	212.07	213.812	204.168	264.932	181.258	202.613	196.916	269.562
Cpt1c	0	5.01558	3.02475	2.66655	5.07345	0	7.3291	4.55209	12.5728	0	0	0
Zfp655	475.058	732.275	690.651	565.309	480.963	439.762	439.746	402.405	466.243	543.855	474.152	637.853
Rhoa	6783.72	6497.69	6901.47	5823.75	4759.91	4439.63	4484.36	5133.85	4198.28	5338.13	5243.31	4686.83
Zmiz1	3338.3	2552.93	2819.07	3158.09	1996.91	2873.86	2124.39	1917.34	2577.43	3959.83	4223.32	2756.63
Ankrd26	22.8107	30.0935	22.1815	45.3314	97.4102	108.307	119.36	91.0418	74.3893	74.6468	65.6385	93.182
Aldh16a1	2582.57	1997.46	2166.73	2319.9	1867.03	2114.78	2125.44	2117.63	2520.85	2307.83	2232.57	2001.19
Hnrnpa0	2077.76	1720.34	1545.65	2070.13	2870.56	2721.67	2693.97	3155.51	2271.49	2434.02	2518.45	1417.7
Prrg2	1007.64	850.141	956.829	817.743	478.934	564.875	641.82	597.234	723.986	656.714	558.791	863.042
Hnrnph1	1489.64	2141.65	1627.32	2506.56	3101.91	2892.53	2904.42	2713.96	3432.39	2062.56	2139.3	2556.96
Ift43	258.852	346.075	297.434	242.656	183.659	172.73	195.792	221.232	229.454	227.495	179.642	214.097
Id3	1996.44	1929.75	1905.59	1376.83	988.308	1371.57	1084.71	917.701	1405.01	902.87	1051.94	1361.12
Arid1a	2121.4	1621.29	1722.09	2438.12	2315.52	2452.77	2067.85	1927.35	2378.36	2345.15	2642.81	2177.57
Crlf1	16.8601	3.76169	8.066	5.33311	14.2057	0.933677	7.3291	15.4771	9.42963	0.888652	6.90932	6.65585
Ctsd	5645.16	4604.3	4762.97	3919.83	2622.97	2902.8	2965.15	2863.26	4611.09	3250.69	3446.02	2989.59
Abhd8	68.4322	15.0467	42.3465	37.3317	35.5141	43.8828	47.1157	34.5959	56.5778	28.4369	32.8193	23.2955
Ift22	628.783	509.082	867.095	459.536	216.129	372.537	331.904	198.471	248.314	326.135	246.144	238.501
Mid1ip1	458.198	339.806	294.409	338.652	580.403	365.068	470.11	544.43	359.374	382.12	354.966	269.562
Ap2s1	2405.05	2112.81	2150.6	1890.59	1326.2	1373.44	1624.97	1692.47	1439.59	1449.39	1495	1236.88
Fgfrl1	194.387	139.182	146.196	143.105	144.086	123.245	236.625	185.725	293.366	160.846	261.69	106.494
Fhl2	1456.91	1090.89	1543.63	725.302	380.509	327.721	457.546	686.455	407.57	670.932	733.251	529.14
Emc10	1584.85	1208.76	1346.01	1301.28	1177.04	1231.52	1262.7	1516.76	1595.7	1276.1	1161.63	1115.96
Clstn3	0	2.50779	0	1.7777	10.1469	8.40309	8.37612	14.5667	8.38189	1.7773	4.31832	4.43724
Fbxw9	379.848	495.289	458.754	423.982	291.216	198.873	380.066	338.675	288.128	222.163	230.598	344.995
Spib	2748.2	1544.8	2506.51	1310.17	296.289	240.889	285.835	1162.6	337.371	543.855	538.063	450.379
Fnbp4	380.84	486.511	425.481	644.417	751.885	729.202	764.321	615.443	1092.79	459.433	462.924	855.277
Cers4	119.013	215.67	146.196	238.212	501.257	324.92	502.567	578.115	439.002	312.805	212.461	398.242
Scrn3	152.733	185.577	144.18	149.327	158.292	123.245	144.488	154.771	105.821	165.289	138.186	149.757
Phax	277.696	295.919	276.26	290.654	316.583	241.822	275.365	286.782	257.743	266.596	281.555	242.939
Tle1	986.812	983.054	962.878	1199.95	1001.5	890.728	767.462	695.559	605.592	933.973	876.619	611.229
Relt	8.92594	3.76169	14.1155	16.8882	21.3085	12.1378	8.37612	13.6563	17.8115	14.2184	6.90932	17.7489
Snrpb2	269.762	447.641	323.648	346.652	472.846	444.43	494.191	467.955	440.049	310.14	294.51	360.525
Ubc	81675.3	56313.7	80338.3	71103.6	51874	64678.6	66298	71041.7	58830.4	90510.1	88023	83441.1
Prpf31	223.149	238.24	192.576	288.877	435.302	441.629	396.819	483.432	326.894	367.013	342.875	305.06
Sertad1	1476.75	1210.01	1241.16	916.405	493.139	512.589	584.234	406.046	744.941	736.692	676.249	680.006
Carhsp1	935.24	866.442	813.658	924.405	1131.38	1027.04	1042.83	1195.38	864.383	847.774	838.618	792.047
Elk3	60.498	21.3162	56.462	47.998	51.7492	47.6175	55.4918	36.4167	93.2486	43.5439	28.5009	51.0282
Herpud2	652.585	674.596	606.966	626.64	491.11	512.589	493.144	517.117	425.381	622.945	607.156	546.889
Rdh13	244.967	326.013	299.45	338.652	471.831	366.001	381.113	489.805	322.703	370.568	316.965	343.886
Nutf2	176.535	242.002	151.237	223.99	362.244	340.792	355.985	428.807	337.371	241.713	254.781	262.906
Fut1	13.8848	7.52337	2.0165	12.4439	18.2644	19.6072	24.0813	16.3875	25.1457	2.66596	16.4096	4.43724
Arpc5	7064.39	7800.48	7948.03	5563.32	3709.71	4226.76	4037.29	4005.84	4077.79	4420.15	4315.73	4977.47
Pou2f2	92.2347	12.539	42.3465	29.3321	20.2938	62.5564	9.42313	7.28334	124.681	29.3255	14.6823	14.421
Mgst1	725.977	2095.26	740.055	1326.17	2248.55	2773.95	2121.25	1800.81	3171.5	1899.05	1570.14	1991.21
Nfib	649.61	749.83	702.75	879.963	1418.54	1048.52	1295.16	1239.99	1421.78	888.652	842.937	765.423
Rab25	1567	1394.33	1426.67	1284.39	1265.32	1139.09	1268.98	1688.83	1029.93	1207.68	1119.31	959.552
Ubqln4	1019.54	757.353	973.969	986.625	922.353	937.412	866.928	1113.44	756.466	957.967	972.486	745.456
Ncaph2	932.265	843.872	821.724	914.628	1042.09	1192.31	1010.37	1209.95	1049.83	962.41	1023.44	947.35
Hipk1	1272.44	1004.37	1282.49	1427.49	1533.2	1522.83	1311.91	1448.47	1325.39	1767.53	1600.37	1284.58
Man1a2	1329.97	1104.68	1187.72	1266.61	1424.62	1528.43	1250.14	1405.69	1216.42	1472.5	1456.14	1478.71
Acyp1	59.5063	68.9643	102.841	83.552	74.0724	63.49	76.4321	111.071	75.437	64.8716	53.5472	97.6192
Hdac5	549.441	489.019	516.224	419.538	402.832	331.455	499.426	449.746	435.858	402.559	378.285	722.16
Rala	1629.48	1548.56	1699.91	1543.05	1117.17	1076.53	1172.66	1208.12	880.099	1336.53	1210.86	1103.76
Vdac3	2969.36	2636.94	2801.93	2004.36	1528.12	1252.99	1746.42	1965.59	1319.1	1661.78	1472.55	1381.09
Slc1a7	1.98354	2.50779	2.0165	9.77736	3.04407	5.60206	1.04701	1.82084	1.04774	4.44326	8.63665	12.2024
Vps72	635.725	623.186	527.315	631.084	527.639	549.936	544.448	670.978	527.012	563.405	625.293	676.679
Gabpa	754.738	783.685	886.251	863.963	692.019	902.866	771.65	904.955	767.991	995.29	1088.22	949.569
Bmp7	79.3417	55.1714	56.462	47.998	126.836	72.8268	97.3724	102.877	73.3416	87.9765	120.913	32.17
Dynll1	758.705	826.317	658.387	562.643	799.576	531.262	728.722	570.832	693.602	451.435	564.837	414.882
Pdcl	662.503	604.378	754.171	552.865	601.711	619.028	502.567	598.145	473.577	590.953	568.291	595.699
Tmem184b	1119.71	758.607	842.897	815.076	495.169	471.507	577.952	632.74	498.723	749.134	898.211	804.249
Nf2	1398.4	1039.48	1184.69	1347.5	1265.32	1695.56	1412.42	1590.5	1010.02	1578.25	1545.96	1042.75
Zmat5	207.28	205.639	221.815	166.215	142.057	117.643	156.005	148.398	116.299	159.957	164.096	165.287
Ewsr1	1521.38	1370.51	1260.31	1806.15	2201.88	2018.61	2351.6	2235.08	2319.69	1598.68	1539.05	1635.12
Ap1b1	2503.23	2030.06	2322	2312.79	1826.44	2153.99	1944.31	2139.48	1739.24	2531.77	2381.99	1788.21
Derl3	44.6297	6.26948	11.0907	7.11081	11.1616	14.9388	9.42313	8.19376	30.3844	14.2184	12.0913	5.54655
Gnat2	11.9013	12.539	6.0495	14.2216	17.2497	15.8725	15.7052	23.6709	22.0025	23.1049	14.6823	23.2955
Bcl2l13	443.322	408.77	421.448	467.536	653.46	661.977	578.999	681.903	439.002	666.489	662.431	522.485
Dqx1	1269.47	1485.87	1550.69	1412.38	1110.07	1325.82	1266.89	1202.66	1590.46	1306.32	1278.22	1637.34
Ccl8	0	0	0	0	4.05876	2.80103	2.09403	1.82084	10.4774	0	0	1.10931
Lnpk	161.659	195.608	163.336	164.437	173.512	195.138	201.027	222.142	179.163	198.169	137.323	167.506
Trpm5	5858.39	3322.82	5044.27	2534.11	535.756	438.828	570.623	2437.19	348.896	999.733	1166.81	1242.43
Ascl2	59.5063	61.4409	40.33	104.884	97.4102	34.546	81.6672	161.144	55.53	74.6468	120.913	45.4817
Rarres2	0	0	0	0	0	5.60206	12.5642	0	37.7185	1.7773	3.45466	8.87447
Pttg1ip	4748.6	4329.7	4403.03	4030.94	2764.02	3074.6	2837.41	3026.23	3466.96	3618.59	3670.57	3989.08
Trpm2	25.7861	31.3474	42.3465	38.2206	27.3966	18.6735	18.8463	21.85	27.2412	53.3191	46.6379	74.3237
Ube2g2	370.922	309.712	298.442	300.432	469.801	291.307	336.092	365.988	322.703	317.249	313.51	277.327
Lpo	11.9013	8.77727	2.0165	6.22196	28.4113	28.0103	79.5731	2.73125	4.19095	23.1049	0.863665	1.10931
Met	1073.1	820.048	1023.37	1026.62	915.25	1050.39	934.984	808.451	938.772	1309.87	1381.86	857.496
Slc16a12	9.91771	41.3786	26.2145	27.5544	67.9842	23.3419	24.0813	188.457	38.7663	49.7645	57.0019	75.433
Syn2	24.7943	31.3474	20.165	13.3328	18.2644	14.9388	11.5172	33.6855	15.7161	16.8844	22.4553	15.5303
Elk1	36.6955	32.6013	23.1897	36.4429	51.7492	31.745	32.4575	48.2522	48.1959	33.7688	36.2739	41.0444
Nav1	72.3993	104.073	77.6352	120.884	210.041	119.511	159.146	204.844	117.347	135.075	138.186	86.5261
Tnpo1	1737.58	1513.45	1723.1	1896.81	1938.06	1784.26	1570.52	1755.29	1487.79	2019.02	1899.2	1699.46
Rnmt	235.05	351.091	247.021	306.654	379.494	333.323	297.352	362.346	333.18	253.266	290.191	349.432
Kcnq1	1205.99	840.11	975.986	1074.62	1565.67	1037.32	1244.9	1775.31	966.013	1234.34	1523.5	651.164
Srp14	582.17	768.638	589.826	522.644	495.169	455.634	574.811	487.074	514.439	353.683	375.694	560.201
Cdk9	866.808	744.814	794.501	711.081	761.017	779.62	835.518	741.991	828.76	694.926	734.979	714.395
Tor2a	839.038	788.7	806.6	642.639	455.596	478.043	507.802	502.551	598.258	591.842	603.702	565.748
Fpgs	70.4158	85.2649	51.4207	126.217	223.232	125.113	205.215	175.711	155.065	191.949	203.825	89.854
Mkl2	317.367	300.935	346.838	465.758	558.079	592.885	545.495	563.549	565.778	600.729	674.522	491.424
Cbx5	621.841	756.099	616.041	1046.18	1687.43	1548.04	1260.61	1831.76	1246.81	1218.34	1479.46	1059.39
Apobec3	350.095	258.302	286.343	440.87	626.064	422.956	345.515	309.542	480.911	278.148	221.098	292.858
St6galnac1	0.991771	2.50779	0	0.888851	7.10283	10.2704	3.14104	9.10418	15.7161	7.99787	2.59099	18.8583
Sardh	263.811	139.182	187.534	184.881	147.13	117.643	174.851	153.861	77.5325	304.808	260.827	218.534
Vav2	1471.79	1485.87	1553.71	1583.93	1096.88	1309.95	1188.36	1045.16	1152.51	1821.74	1807.65	1245.75
Ppp2cb	1258.56	1030.7	1241.16	1065.73	944.676	1021.44	951.737	999.639	843.428	1118.81	1107.22	687.772
Dmap1	190.42	190.592	168.378	144.883	193.806	190.47	197.886	219.411	248.314	210.61	178.779	183.036
Pla2g12b	1548.15	1766.74	1790.65	1292.39	735.65	793.625	697.312	711.947	955.536	1051.28	985.441	1368.89
Mcu	4270.57	3757.93	4171.13	4253.15	2997.39	3672.15	3306.47	3255.65	3135.88	4210.43	4165.45	3323.49
Oit3	10.9095	8.77727	15.1237	23.999	11.1616	6.53574	5.23507	5.46251	5.23868	13.3298	6.90932	13.3117
Bcr	1838.74	1534.77	1785.61	2006.14	1121.23	1380.91	1085.75	917.701	1232.14	1993.25	2120.3	1151.46
Fxyd5	75.3746	38.8708	76.627	76.4412	59.8667	65.3574	85.8552	44.6105	88.0099	76.4241	31.0919	92.0726
Kcnd1	13.8848	8.77727	11.0907	21.3324	23.3379	26.143	25.1284	7.28334	26.1934	3.55461	6.04565	18.8583
Tfcp2	92.2347	77.7415	100.825	98.6625	77.1164	56.0206	69.103	60.998	92.2008	83.5333	80.3208	82.0889
Pou6f1	29.7531	21.3162	24.198	17.777	37.5435	38.2808	54.4448	20.9396	60.7687	28.4369	17.2733	52.1375
Ubp1	991.771	1198.72	1013.29	1244.39	1185.16	1144.69	1103.55	1158.96	1096.98	1270.77	1123.63	1184.74
Nuak2	1814.94	1420.66	1658.57	1595.49	904.089	1375.31	1323.43	866.718	1588.37	1474.27	1624.55	1825.92
Ick	1342.86	940.422	1230.06	1290.61	1073.54	1268.87	1356.93	770.214	1254.14	1447.61	1386.18	951.787
Sdhb	5926.82	5996.13	6424.57	5253.11	4107.47	3734.71	4157.7	5354.17	3217.6	4912.47	3914.13	4342.94
Snap47	128.93	130.405	190.559	162.66	123.792	119.511	125.642	162.054	111.06	163.512	195.188	122.024
Kdsr	479.026	636.979	479.927	507.534	481.978	471.507	473.251	541.699	583.589	458.544	411.104	556.873
Vps4b	3071.52	2976.75	3538.96	2938.54	2211.01	2661.91	2314.95	2137.66	2204.44	3197.37	3224.92	2288.5
Taz	848.956	946.691	925.573	788.411	706.224	787.09	833.424	853.062	971.252	702.924	610.611	1044.97
Kif19a	14.8766	7.52337	7.05775	8.88851	8.11752	9.33677	10.4701	6.37293	4.19095	7.10921	8.63665	6.65585
Aldh3a2	3098.29	3246.34	3640.79	3617.62	2413.95	2633.9	2458.39	2650.23	2071.38	4127.79	3854.53	3283.55
Zmynd10	5.95063	1.2539	3.02475	7.11081	5.07345	2.80103	4.18806	0.910418	3.14321	5.33191	1.72733	17.7489
Tmem115	827.137	527.89	738.039	635.528	502.272	510.721	509.896	602.697	605.592	571.403	599.383	569.076
Hyal2	1654.27	1379.29	1479.1	1103.06	635.196	850.58	763.274	768.393	1045.64	850.44	1026.9	866.37
Ifrd2	436.379	427.578	422.457	537.755	834.075	679.717	698.359	867.628	663.217	643.384	625.293	452.598
Hyal1	34.712	36.363	29.2392	26.6655	12.1763	15.8725	27.2224	18.2084	24.0979	16.8844	27.6373	27.7327
Tusc2	472.083	422.563	459.762	503.979	381.523	341.726	459.64	416.971	401.283	359.904	357.557	502.517
Nprl2	175.544	201.877	192.576	191.103	149.159	142.853	144.488	153.861	205.356	116.413	127.822	157.522
Slc38a3	20.8272	11.2851	17.1402	14.2216	8.11752	12.1378	3.14104	8.19376	25.1457	11.5525	13.8186	8.87447
Cacna2d2	245.959	147.96	207.699	108.44	42.617	27.0766	58.6328	105.608	35.623	62.2056	72.5478	58.7934
Rassf1	464.149	405.008	530.339	349.318	200.909	225.016	218.826	196.65	196.975	302.142	253.917	300.623
Epn3	80.3335	73.9798	65.5362	75.5523	172.497	110.174	212.544	155.681	86.9621	119.968	114.867	67.6679
Slc3a2	5590.61	5834.38	4749.86	6178.4	4095.29	4046.56	3962.95	3627.11	4757.77	6581.36	6075.02	4419.49
Nxf1	829.121	842.618	852.979	949.293	961.926	1048.52	1034.45	876.732	1146.22	708.256	690.932	1244.64
Stx5a	1099.87	983.054	1242.16	1166.17	888.868	1039.18	1021.89	857.614	981.729	1261	925.848	1139.26
Slc47a1	504.812	807.509	595.876	912.85	558.079	503.252	613.551	486.163	444.24	864.658	826.527	966.208
Tnfrsf13b	62.4816	17.5545	75.6187	22.2213	15.2203	71.8931	14.6582	10.0146	74.3893	25.7709	13.8186	28.842
Spire2	825.154	599.362	613.016	650.639	475.89	456.568	521.413	464.313	445.288	528.748	632.202	630.088
Prox1	218.19	134.167	200.642	165.326	49.7198	47.6175	57.5858	115.623	79.628	63.9829	114.004	67.6679
Raver1	1062.19	916.598	944.73	1173.28	1431.73	1601.26	1252.23	1981.07	979.634	1580.02	1506.23	1208.04
2610507B11Rik	5856.41	4862.61	5697.62	5594.43	4631.05	4694.53	4563.94	4989.09	3595.83	6125.48	5762.37	4713.45
AI597479	148.766	220.686	167.369	199.991	250.628	266.098	245.001	197.561	194.879	213.276	183.097	212.987
Tmem86a	1717.75	1805.61	1905.59	1785.7	1190.23	1250.19	919.279	1636.93	1067.64	1789.74	1934.61	2016.72
Optc	0	0	0	0	4.05876	1.86735	2.09403	0.910418	14.6683	0	0.863665	3.32793
Ifi35	1774.28	1633.83	1534.56	1645.26	950.765	1065.33	1061.67	984.162	956.584	1045.94	955.213	1401.06
Rdm1	205.297	218.178	200.642	176.881	167.424	151.256	160.193	153.861	220.025	132.409	134.732	179.708
Nedd8	1223.85	1520.98	1310.72	1066.62	1211.54	1013.04	1080.52	1303.72	980.682	946.414	899.938	1058.28
Gosr1	1387.49	1008.13	1401.47	1424.83	905.103	1134.42	1008.28	1085.22	922.008	1356.08	1389.64	1081.58
Mrpl52	267.778	529.144	285.335	333.319	497.198	420.155	525.601	598.145	515.486	348.352	318.692	469.238
Kansl3	1281.37	1221.29	1151.42	1367.05	1200.38	1296.88	1188.36	1307.36	1287.67	1222.78	1209.13	1366.67
Uckl1os	5.95063	16.3006	4.033	14.2216	15.2203	6.53574	9.42313	6.37293	14.6683	13.3298	7.77298	25.5141
Myt1	25.7861	16.3006	13.1072	31.9986	25.3672	14.9388	26.1754	32.775	26.1934	22.2163	21.5916	36.6072
Faf1	766.639	736.037	754.171	717.303	686.945	670.38	686.842	784.78	513.391	682.485	691.795	673.351
Tsacc	15.8683	21.3162	8.066	4.44426	25.3672	12.1378	19.8933	14.5667	9.42963	12.4411	6.04565	15.5303
Mettl16	153.725	151.721	118.973	255.1	335.862	290.374	239.766	238.53	214.786	228.384	293.646	164.178
Apol7a	2392.15	2337.26	2592.21	1972.36	1001.5	1410.79	1164.28	1423.89	1010.02	1628.01	1594.32	2875.33
Pigyl	118.021	247.017	178.46	105.773	194.82	112.041	153.911	229.425	159.256	113.747	94.1394	159.74
Rbm25	3001.1	2729.73	2671.86	3065.65	3766.53	3353.77	4082.31	2856.89	3529.83	2489.11	2360.4	3516.51
Psen2	122.98	135.421	118.973	144.883	215.114	168.996	175.899	219.411	217.929	151.071	139.914	165.287
Acaa1b	1745.52	2004.98	2041.71	2036.36	1485.51	1369.7	1674.18	1090.68	1483.6	1679.55	1667.74	1608.5
Plcd1	839.038	731.021	928.598	723.525	461.684	682.518	600.987	365.988	1098.03	738.47	981.987	528.031
Fads1	164.634	200.623	133.089	361.762	692.019	364.134	425.088	894.941	344.705	371.456	365.33	349.432
Lmbr1	256.869	268.334	354.904	216.88	199.894	159.659	198.933	216.679	232.598	225.718	229.735	201.894
Tnfrsf22	13.8848	13.7929	6.0495	9.77736	13.191	12.1378	11.5172	10.0146	2.09547	8.88652	6.04565	14.421
Cars	454.231	331.028	352.887	400.872	513.433	520.992	451.263	400.584	484.054	375.011	410.241	349.432
Phlda2	4.95886	12.539	5.04125	6.22196	10.1469	9.33677	9.42313	14.5667	6.28642	2.66596	4.31832	3.32793
Gabra1	3.96709	20.0623	15.1237	6.22196	5.07345	3.73471	6.28209	14.5667	2.09547	6.22056	3.45466	8.87447
Kdelr3	335.219	176.799	389.184	159.993	148.145	129.781	171.71	134.742	134.11	162.623	161.505	187.473
Apip	41.6544	63.9487	36.297	31.9986	78.1311	47.6175	45.0216	77.3855	32.4798	42.6553	35.4102	49.9189
Pdhx	324.309	436.356	396.242	374.206	469.801	388.41	383.207	606.338	304.891	416.778	314.374	413.772
Vac14	340.178	278.365	301.467	288.877	342.965	423.889	352.844	455.209	280.793	376.788	445.651	327.246
Mcoln2	248.935	344.821	240.972	288.877	293.245	414.553	393.678	346.869	368.803	367.902	314.374	449.27
Slc5a1	120257	90393.3	113031	97011.9	41919.9	45240.4	45618.4	33617.2	38991.5	69379.7	62721	38004.9
Akt1s1	647.627	495.289	543.447	656.861	666.651	643.303	666.949	852.151	569.969	610.504	575.201	617.885
Tbrg1	1963.71	1894.64	1994.32	1591.93	1536.24	1335.16	1521.31	1447.56	1071.83	1729.32	1648.74	1651.76
Adssl1	0.991771	3.76169	6.0495	3.5554	2.02938	12.1378	6.28209	5.46251	17.8115	9.77517	0	3.32793
Brf1	416.544	396.231	415.399	443.537	457.625	463.104	562.247	391.48	663.217	309.251	380.012	500.298
Vipr2	8.92594	1.2539	9.07425	6.22196	12.1763	5.60206	30.3634	6.37293	4.19095	11.5525	2.59099	7.76516
Odc1	1909.16	2094.01	1714.02	2604.33	2789.38	1983.13	2210.25	2605.62	1831.44	3576.82	3783.71	2549.19
Thg1l	63.4734	97.8039	68.561	102.218	178.585	167.128	156.005	171.159	139.349	90.6425	95.0031	113.15
Adam19	47.605	53.9175	68.561	55.9976	56.8226	129.781	90.0433	28.223	177.068	61.317	44.9106	88.7447
Pabpc4	903.504	897.789	742.072	1158.17	1624.52	1437.86	1684.65	1793.52	1687.9	1102.82	1137.45	1117.07
Zfp296	15.8683	15.0467	11.0907	8.88851	9.13221	11.2041	14.6582	10.925	5.23868	11.5525	9.50031	12.2024
Sugp1	472.083	381.184	467.828	391.094	396.744	455.634	449.169	458.851	386.615	462.099	471.561	435.958
Dhdh	6.9424	15.0467	6.0495	7.11081	9.13221	12.1378	14.6582	17.2979	15.7161	7.10921	11.2276	6.65585
Zfp790	167.609	125.39	179.468	158.215	218.158	162.46	142.394	172.069	157.161	207.056	173.597	127.571
Fsd1	19.8354	20.0623	15.1237	17.777	12.1763	13.0715	12.5642	10.0146	11.5251	20.439	19.0006	22.1862
Fuz	69.424	97.8039	68.561	78.2189	86.2486	90.5667	56.5388	41.8792	107.917	53.3191	54.4109	80.9796
Sptbn4	2.97531	6.26948	0	5.33311	4.05876	8.40309	21.9873	3.64167	10.4774	7.10921	1.72733	2.21862
Pgam1	6565.53	5410.56	6270.3	4524.25	3666.07	3434.06	3079.27	5731.08	2497.8	4346.4	3452.93	3533.15
Evi5	301.498	377.423	383.135	390.206	407.905	406.149	385.301	399.673	409.665	386.564	429.241	393.805
Evi5l	79.3417	18.8084	40.33	31.1098	38.5582	32.6787	57.5858	42.7896	75.437	31.1028	49.2289	26.6234
Snapc2	145.79	114.105	147.204	109.329	107.557	109.24	96.3254	168.427	98.4873	90.6425	120.049	78.7609
Git1	2781.92	1734.14	2173.79	2176.8	1356.64	1443.46	1554.82	1577.75	1330.63	2247.4	2587.54	1658.42
Gltp	2988.21	2175.51	2623.47	2361.68	1289.67	1840.28	1689.88	1571.38	1529.7	2314.05	2593.58	1484.26
Bnip2	223.149	259.556	270.211	263.1	246.57	253.96	305.728	226.694	376.137	231.049	190.006	330.574
Ccnt1	793.417	792.462	789.46	935.071	903.074	816.967	909.856	661.874	949.249	810.451	861.074	734.363
Scarf2	29.7531	31.3474	14.1155	8.88851	12.1763	12.1378	30.3634	19.1188	45.0527	10.6638	6.90932	16.6396
Brms1l	54.5474	75.2337	73.6022	79.1077	98.4249	64.4237	51.3037	89.221	78.5803	62.2056	50.9562	61.012
Med15	1178.22	830.079	955.821	1083.51	811.752	985.029	898.339	978.699	894.767	1122.37	1101.17	1016.13
Dhdds	388.774	334.79	349.863	375.095	513.433	504.186	487.909	474.328	404.426	464.765	468.97	327.246
Crybg2	2437.77	1552.32	1775.53	2310.12	1115.14	1070.93	1210.35	1015.12	1211.18	2153.2	2444.17	1453.19
Ubxn11	19.8354	2.50779	13.1072	5.33311	14.2057	10.2704	14.6582	10.925	23.0502	6.22056	5.18199	17.7489
Mogat1	14.8766	0	9.07425	2.66655	0	0	0	0.910418	0	0.888652	1.72733	2.21862
Tjap1	905.487	797.478	888.268	955.515	542.859	579.813	508.849	517.117	683.124	716.253	676.249	635.634
Ehf	2645.05	1744.17	1997.34	1811.48	2228.26	1984.06	2503.41	2686.64	1986.51	2023.46	2213.57	1179.2
Tmem167	1016.57	1490.88	1388.36	1113.73	1025.85	1062.52	1012.46	1102.52	874.86	1150.8	1076.13	1537.5
Steap4	1.98354	0	2.0165	3.5554	4.05876	0.933677	13.6112	1.82084	12.5728	5.33191	0	5.54655
Mplkip	170.585	209.401	199.633	167.104	200.909	155.924	175.899	202.113	194.879	171.51	149.414	205.222
Kif11	120.004	230.717	111.916	338.652	822.914	920.605	669.043	942.283	574.16	576.735	561.382	533.578
Rpa3	96.2018	282.127	107.883	123.55	233.379	241.822	232.437	274.946	250.409	116.413	93.2758	315.044
Mlkl	207.28	215.67	200.642	201.769	179.6	285.705	315.151	178.442	173.924	218.608	170.142	212.987
Tnpo3	713.084	562.999	671.494	698.637	883.795	990.631	853.317	1057.91	743.893	982.849	927.576	691.1
Ttll5	145.79	129.151	127.039	123.55	188.732	220.348	153.911	247.634	142.492	168.844	194.325	138.664
Zfp715	98.1854	164.26	165.353	96.8848	175.541	151.256	157.052	118.354	221.072	152.848	109.685	198.566
Retn	0	1.2539	0	0	5.07345	1.86735	5.23507	0	10.4774	0	0	0
Podnl1	3.96709	2.50779	2.0165	3.5554	10.1469	11.2041	8.37612	5.46251	13.6206	9.77517	8.63665	11.0931
Adgrl1	45.6215	25.0779	46.3795	56.8865	65.9548	73.7605	71.197	52.8042	88.0099	55.0964	45.7742	52.1375
Amotl1	17.8519	22.5701	13.1072	12.4439	47.6904	45.7502	90.0433	14.5667	74.3893	16.8844	36.2739	32.17
2200002J24Rik	9.91771	31.3474	2.0165	9.77736	15.2203	7.46942	4.18806	21.85	5.23868	14.2184	10.364	15.5303
Etv5	57.5227	32.6013	20.165	32.8875	107.557	46.6838	113.078	56.4459	41.9095	75.5354	36.2739	41.0444
Tmem190	14.8766	13.7929	12.099	22.2213	15.2203	14.0052	16.7522	17.2979	8.38189	5.33191	19.8643	18.8583
Gfod2	169.593	181.815	117.965	200.88	298.319	177.399	209.403	299.528	160.304	189.283	172.733	268.453
Enkd1	12.893	12.539	9.07425	28.4432	48.7051	42.0155	38.7396	68.2813	49.2436	24.8823	27.6373	41.0444
Atp6v0d1	1419.22	1124.74	1226.03	995.513	765.076	885.126	858.552	902.224	772.182	936.639	865.392	844.184
Ptprs	89.2594	100.312	79.6517	85.3297	145.101	133.516	197.886	141.115	149.826	99.529	136.459	117.587
Slc41a1	110.087	78.9954	67.5527	103.107	165.394	162.46	176.946	155.681	169.733	117.302	197.779	69.8865
Fer1l4	186.453	87.7727	182.493	35.554	11.1616	18.6735	14.6582	105.608	15.7161	25.7709	20.7279	22.1862
Igf2bp1	0.991771	11.2851	2.0165	3.5554	4.05876	0	15.7052	3.64167	2.09547	0.888652	0.863665	4.43724
B4galnt2	4897.37	4004.94	4140.88	4218.49	2879.69	3817.81	3879.19	3327.58	3953.11	4979.12	4985.07	3960.23
Zfp651	3.96709	17.5545	3.02475	7.11081	15.2203	6.53574	19.8933	22.7604	26.1934	7.99787	5.18199	7.76516
Nelfb	987.804	970.515	1016.32	934.182	846.251	947.682	993.617	936.82	1024.69	911.757	981.987	863.042
Card14	186.453	89.0266	134.097	151.105	133.939	190.47	128.783	101.056	204.309	211.499	151.141	149.757
Tmem175	158.683	145.452	163.336	151.994	141.042	172.73	143.441	158.413	173.924	167.067	193.461	176.38
Bcas1	767.631	451.402	549.496	295.987	523.58	436.027	759.086	337.765	767.991	401.671	440.469	376.056
Tango2	830.113	880.235	893.309	812.41	511.404	511.655	576.905	437.911	741.798	734.026	686.613	813.124
Aldh1a2	5.95063	12.539	1.00825	0	6.08814	0	13.6112	0.910418	29.3366	3.55461	1.72733	6.65585
Ndufs2	6291.8	6414.93	6160.41	5748.2	5352.49	4663.72	4720.99	6850.9	4053.69	5165.73	4342.51	4888.72
Atraid	580.186	772.4	629.148	496.868	527.639	434.16	540.26	557.176	567.873	454.101	443.06	551.327
Cad	166.618	145.452	138.13	277.322	646.358	679.717	479.533	530.774	405.474	465.654	553.609	245.157
Lypd8	12511.2	13821.7	10039.1	11451.1	19528.7	28274.5	24260.4	17798.7	33940.4	17226.5	10750.9	18817.2
Sh3bp5l	398.692	319.743	347.846	373.317	459.655	430.425	474.298	489.805	432.715	413.223	371.376	376.056
1810065E05Rik	1332.94	293.412	295.417	74.6635	351.083	428.558	3491.79	70.1022	2010.61	1495.6	45.7742	45.4817
Atad1	1316.08	1475.84	1431.71	1472.83	1455.07	1468.67	1324.47	1629.65	1421.78	1497.38	1434.55	1308.98
Pten	1898.25	1784.29	2296.79	2185.68	2128.82	2262.3	1805.05	1999.28	1791.63	2361.15	2159.16	1739.4
Pea15a	1066.15	674.596	922.548	493.312	149.159	91.5003	173.804	383.286	162.399	209.722	202.097	224.08
Timm23	856.89	1114.71	922.548	867.519	1007.59	828.171	859.599	1214.5	771.134	779.348	694.386	1137.04
Tnfaip8l2	60.498	104.073	100.825	111.106	52.7639	176.465	59.6799	19.1188	206.404	124.411	220.234	70.9958
Trnt1	244.967	517.859	375.069	306.654	400.803	394.945	358.079	304.99	365.66	322.581	367.921	411.554
Ly6g6e	36.6955	20.0623	19.1567	6.22196	12.1763	10.2704	15.7052	15.4771	4.19095	9.77517	6.90932	13.3117
Ehmt2	2002.39	1720.34	1828.96	2041.69	2027.35	2141.85	2190.36	1819.02	2515.62	1871.5	1907.83	1758.25
Elof1	433.404	766.13	612.008	423.982	461.684	429.491	428.229	494.357	374.042	320.803	342.875	561.31
Med16	470.1	358.614	434.556	379.539	426.17	448.165	455.451	459.761	354.135	440.771	412.832	333.902
St3gal1	198.354	101.566	125.023	287.988	324.701	192.337	253.378	207.575	308.035	655.825	899.938	694.427
Tmem259	2587.53	1974.89	2261.5	1991.03	1559.58	1708.63	1738.04	2034.78	2130.05	1508.04	1549.41	2088.83
Rnf170	446.297	620.678	586.801	479.98	347.024	437.894	442.887	432.449	367.756	500.311	524.244	522.485
Dedd	113.062	156.737	105.866	153.771	113.645	98.0361	116.219	100.146	101.63	119.079	119.186	115.368
Nit1	920.364	984.308	874.152	975.07	716.371	741.34	770.603	781.139	739.702	868.213	752.252	856.387
Pax5	113.062	1.2539	78.6435	23.999	9.13221	64.4237	3.14104	3.64167	154.017	31.1028	12.0913	15.5303
Prdm15	105.128	126.643	111.916	189.325	173.512	177.399	149.723	132.921	189.64	181.285	193.461	160.85
Rnf168	370.922	551.714	515.216	431.982	491.11	405.216	505.708	483.432	413.856	411.446	343.738	449.27
Tctex1d2	72.3993	63.9487	104.858	37.3317	52.7639	11.2041	45.0216	52.8042	33.5276	24.8823	18.137	57.6841
Chp1	5737.4	4715.9	5638.13	4727.8	3075.53	3581.58	3842.54	3451.39	3817.95	5401.23	5216.53	3830.44
Trpv4	8.92594	28.8396	20.165	14.2216	13.191	33.6124	19.8933	5.46251	48.1959	21.3276	15.546	7.76516
Tvp23b	513.738	811.27	680.569	512.867	586.491	584.482	630.303	564.459	644.358	510.086	494.016	614.557
Dnajc7	2986.22	2555.44	2555.91	2986.54	2376.4	2495.72	2548.43	2320.66	2612.01	2385.14	2351.76	2231.93
Cacybp	416.544	657.041	416.407	505.756	869.589	587.283	570.623	743.811	466.243	555.407	481.061	540.233
Cluap1	67.4404	52.6636	84.693	85.3297	99.4396	67.2247	85.8552	86.4897	97.4395	68.4262	60.4565	76.5423
Zswim7	186.453	337.298	222.823	158.215	146.115	135.383	164.381	154.771	107.917	120.857	147.687	195.238
Pigl	132.897	142.944	119.982	135.105	135.968	117.643	107.843	218.5	130.967	127.077	122.64	225.19
Ndufa2	1510.47	2122.85	2054.81	1238.17	1166.89	978.493	1186.27	1183.54	1137.84	904.648	852.437	1159.23
Pam16	121.988	120.374	128.048	109.329	110.601	91.5003	102.607	111.071	107.917	79.09	65.6385	115.368
Glis2	7.93417	17.5545	3.02475	15.1105	12.1763	16.8062	20.9403	19.1188	18.8593	15.1071	11.2276	28.842
Cox6c	5380.36	7826.82	6887.35	4702.91	3967.44	3389.25	4019.49	4137.85	4028.55	2995.65	2623.81	5259.23
Bicc1	1.98354	0	0	0	17.2497	11.2041	23.0343	2.73125	42.9572	2.66596	0.863665	7.76516
Ube2z	2655.96	2061.4	2308.89	2191.02	1780.78	1738.51	1715.01	1826.3	1815.73	2043.01	2104.75	1567.45
Gip	1040.37	865.188	1645.46	1118.17	802.62	510.721	824.001	1038.79	470.434	943.748	622.702	714.395
Tmem87b	1832.79	1828.18	1856.19	1872.81	1265.32	1550.84	1446.97	1184.45	1720.38	1750.64	1817.15	1553.03
Anapc1	952.1	872.711	959.854	1109.29	1427.67	1488.28	1285.73	1245.45	1136.79	1479.61	1457	1142.59
Mertk	1642.37	1964.85	2065.9	2337.68	1644.81	1471.47	1879.39	968.685	1765.44	2568.2	2706.72	2027.82
Tsg101	1548.15	1472.07	1606.14	1195.5	811.752	763.748	958.019	907.687	708.27	1059.27	982.85	983.957
Hps5	1223.85	1342.92	1292.58	1270.17	985.264	1257.66	1042.83	1000.55	1613.51	1128.59	1015.67	1274.6
Map3k4	184.469	136.675	149.221	141.327	194.82	295.042	208.356	182.994	193.831	242.602	232.326	204.113
Piezo1	51.5721	82.7571	40.33	65.775	134.954	219.414	119.36	91.9522	132.015	114.636	140.777	102.056
Blk	80.3335	5.01558	54.4455	21.3324	17.2497	59.7553	2.09403	1.82084	92.2008	23.9936	12.0913	11.0931
Rnf166	258.852	258.302	247.021	298.654	266.863	251.159	304.681	227.604	274.507	257.709	269.463	285.092
Ankrd28	506.795	569.269	622.09	516.422	499.227	638.635	538.166	535.326	534.346	721.585	710.796	585.715
Ankrd52	534.565	487.765	517.232	689.748	776.238	888.86	695.218	765.661	565.778	847.774	987.169	635.634
Pkd2l2	96.2018	110.343	125.023	152.882	100.454	102.704	98.4194	113.802	118.394	89.7538	94.1394	116.477
Srp19	410.593	441.371	447.663	342.208	440.375	362.267	416.712	445.194	356.23	294.144	266.009	432.631
Clec4f	8.92594	6.26948	18.1485	2.66655	0	0	0	1.82084	0	0	0	2.21862
Wdfy2	27.7696	20.0623	49.4042	49.7757	29.426	42.9491	29.3164	38.2376	24.0979	33.7688	42.3196	47.7003
Rbsn	545.474	460.18	467.828	403.538	367.318	492.981	420.9	422.434	361.469	644.273	800.617	417.1
Mrps25	311.416	405.008	347.846	353.763	399.788	323.986	384.254	524.401	416.999	278.148	336.829	361.635
Dguok	158.683	225.701	179.468	200.88	182.644	184.868	192.651	197.561	214.786	175.064	180.506	178.599
Camta1	94.2183	92.7883	73.6022	70.2192	104.513	87.7656	86.9022	90.1314	108.965	76.4241	49.2289	87.6354
Csf1	10.9095	1.2539	1.00825	10.6662	9.13221	14.0052	24.0813	14.5667	24.0979	5.33191	7.77298	18.8583
Strip1	785.483	639.487	716.866	658.639	628.093	671.314	687.889	700.111	662.17	736.692	693.523	615.667
Kif1a	182.486	38.8708	119.982	18.6659	7.10283	2.80103	8.37612	16.3875	16.7638	23.9936	31.0919	17.7489
Slc25a11	2687.7	2562.96	2935.01	2618.56	1833.54	1811.33	1988.28	2267.85	1516.08	2428.69	2152.25	2197.54
Cmc2	135.873	141.69	157.287	143.994	226.276	183.934	181.134	235.798	173.924	136.852	132.141	135.336
Chfr	1067.15	876.473	1088.91	874.629	718.401	859.916	794.684	761.109	826.664	929.53	890.438	827.545
Ceacam16	2.97531	2.50779	3.02475	0	1.01469	3.73471	0	2.73125	10.4774	0	1.72733	0
Hoxa2	15.8683	18.8084	7.05775	5.33311	5.07345	2.80103	15.7052	11.8354	5.23868	7.10921	1.72733	4.43724
Tex261	2254.3	1804.36	1799.73	1968.81	1774.69	1644.21	1856.36	1952.85	1852.4	1787.08	1780.88	1901.36
Fam120b	497.869	562.999	497.067	519.978	510.389	436.961	472.204	449.746	495.579	547.41	583.837	557.982
Tbp	178.519	243.256	227.864	225.768	292.231	270.766	208.356	215.769	243.075	212.388	173.597	282.874
Psmb1	1971.64	2806.22	2149.59	1659.48	1975.6	1776.79	1821.81	1969.23	1805.25	1509.82	1414.68	1720.54
Dll1	518.696	502.812	479.927	711.97	555.035	531.262	599.94	486.163	629.69	414.112	503.516	591.262
Nol3	12.893	6.26948	16.132	0.888851	7.10283	3.73471	4.18806	10.925	8.38189	8.88652	4.31832	1.10931
Fhod1	214.223	265.826	190.559	398.205	452.552	308.113	391.584	411.509	508.152	250.6	241.826	448.161
Slc9a5	23.8025	51.4097	16.132	45.3314	59.8667	52.2859	95.2784	91.9522	78.5803	38.212	35.4102	78.7609
Elmo3	1228.8	1148.57	1286.53	1038.18	753.915	897.264	929.749	788.422	1045.64	1224.56	1169.4	927.382
4931428F04Rik	5.95063	21.3162	10.0825	22.2213	22.3232	18.6735	14.6582	29.1334	11.5251	15.9957	13.8186	12.2024
Tppp3	182.486	136.675	100.825	124.439	79.1458	57.888	94.2313	174.8	81.7235	142.184	239.235	156.413
Msh3	145.79	191.846	176.444	187.548	220.188	236.22	250.237	278.588	174.972	207.056	190.87	201.894
Tmem208	645.643	811.27	609.991	531.533	668.681	517.257	569.576	645.486	736.559	335.91	338.556	826.435
E2f4	814.244	758.607	681.577	855.964	986.279	1092.4	919.279	1080.67	817.235	868.213	959.531	662.257
Surf4	12544.9	8718.34	12511.4	9954.24	6621.87	7602.93	7330.15	7632.03	6640.56	10207.1	9927.82	8582.72
Surf2	72.3993	114.105	80.66	100.44	130.895	108.307	148.676	154.771	121.537	105.75	117.458	141.992
Dnajb9	1772.3	1640.1	1913.66	1503.94	846.251	742.273	780.026	613.622	801.519	1397.85	1438	912.961
Naf1	36.6955	48.9019	36.297	89.774	185.688	160.592	137.159	182.084	102.678	108.416	179.642	83.1982
Yes1	747.796	1289	986.068	1134.17	1117.17	1137.22	941.266	1236.35	890.576	1163.25	1095.99	1337.83
Ppp1cb	3136.97	3905.88	4036.02	3542.07	3183.08	3722.57	3594.4	3028.96	2987.1	3417.76	3030.6	2745.54
Gorasp2	2198.76	1623.79	2113.29	1987.47	1684.39	1741.31	1742.23	1689.74	1526.55	2227.85	2108.21	1737.18
Tsen15	29.7531	84.011	25.2062	42.6648	60.8814	41.0818	65.9619	74.6543	49.2436	46.2099	50.0925	59.9027
Efr3a	1726.67	1360.48	1730.16	1689.71	1280.54	1858.02	1587.27	1178.08	1494.07	1586.24	1774.83	1318.97
Trappc2l	550.433	636.979	534.372	538.644	359.2	302.511	410.43	367.809	384.519	355.461	253.054	488.096
Acsf3	590.104	605.632	507.15	623.085	571.27	569.543	590.516	647.307	479.863	624.722	555.336	508.064
Ddx19a	309.433	359.868	321.632	369.762	557.065	567.676	499.426	550.803	393.949	460.322	515.608	398.242
Galns	384.807	384.946	370.028	388.428	271.937	388.41	409.383	331.392	530.155	382.12	424.923	380.493
C8g	16.8601	55.1714	38.3135	39.1094	32.4701	29.8777	41.8806	44.6105	29.3366	20.439	18.137	61.012
Entpd2	471.091	383.692	410.358	347.541	196.85	248.358	269.083	212.127	339.467	308.362	318.692	309.497
Rabl6	847.964	778.669	695.692	798.188	1051.22	1109.21	1140.2	1059.73	938.772	981.96	938.803	1012.8
Edf1	6378.08	5571.06	6666.55	4854.02	2764.02	2658.18	3081.36	3173.72	2563.81	3988.27	3928.81	3764.99
Clic3	5.95063	16.3006	7.05775	13.3328	11.1616	5.60206	8.37612	10.925	9.42963	3.55461	4.31832	14.421
Npdc1	2015.28	1317.84	1850.14	1015.07	653.46	567.676	907.762	893.12	962.87	628.277	662.431	886.338
Fbxw5	738.87	598.108	614.024	633.751	515.463	634.9	662.76	700.111	544.823	682.485	605.429	615.667
Slc25a13	334.227	494.035	364.986	487.979	515.463	572.344	536.072	538.967	409.665	557.185	576.064	583.497
Ube2i	1161.36	1212.52	1063.7	1151.95	1311.99	1276.34	1272.12	1490.35	1063.45	1186.35	1252.31	1224.68
Tsr3	47.605	127.897	79.6517	131.55	102.484	85.8983	93.1843	111.071	101.63	72.8695	81.1845	83.1982
Unkl	104.136	90.2805	125.023	123.55	135.968	93.3677	118.313	138.384	77.5325	103.972	93.2758	150.866
Lrrk1	413.569	462.687	440.605	488.868	603.741	502.318	551.777	604.518	452.622	469.208	424.923	432.631
Aldh1a3	29.7531	11.2851	5.04125	1.7777	16.235	9.33677	14.6582	8.19376	47.1482	8.88652	17.2733	24.4048
Actn1	990.779	719.736	709.808	860.408	1257.2	1117.61	1344.37	1385.66	1142.03	987.292	1227.27	673.351
Sirt2	877.718	815.032	912.466	789.3	549.962	535.931	505.708	543.52	478.816	726.029	733.251	601.245
Hnrnpl	2923.74	2831.3	2618.42	3015.87	3225.7	3228.65	3255.17	3943.02	3390.48	2673.06	2577.17	3073.9
Nolc1	244.967	279.619	157.287	547.532	1038.03	760.013	693.124	850.33	544.823	695.814	810.981	287.311
Casd1	183.478	155.483	113.932	179.548	355.141	298.777	373.784	219.411	284.984	163.512	205.552	137.554
Cnksr3	215.214	201.877	193.584	285.321	360.215	346.394	374.831	283.14	495.579	423.887	361.875	352.76
Mtmr1	372.906	307.204	386.16	437.315	427.184	403.348	379.019	389.659	324.798	507.42	488.834	386.04
Hmgb3	544.482	687.135	551.513	766.19	920.324	820.702	918.232	1189.92	754.37	597.174	670.204	735.472
Map2	21.819	17.5545	26.2145	27.5544	12.1763	23.3419	19.8933	40.0584	28.2889	20.439	11.2276	17.7489
Cyp2j9	55.5392	95.2961	62.5115	80.8854	81.1752	16.8062	62.8209	86.4897	54.4823	124.411	84.6391	89.854
Abca1	259.844	42.6325	103.85	967.959	920.324	1613.39	781.073	9.10418	609.783	997.067	970.759	177.489
Nipsnap3b	1375.59	1791.82	1585.98	1281.72	1037.01	1113.88	1102.51	1114.35	916.77	1314.32	1091.67	1253.52
Lage3	106.12	225.701	107.883	141.327	213.085	188.603	220.92	281.319	183.354	149.294	152.005	201.894
Ubl4a	680.355	754.845	790.468	663.083	670.71	569.543	634.491	650.949	606.64	597.174	595.065	667.804
Gdi1	1643.36	1394.33	1666.64	1608.82	1011.65	1077.46	1228.15	1140.75	1346.34	1200.57	1351.63	1158.12
Sash1	995.738	939.168	1038.5	980.403	561.124	665.712	746.522	497.999	685.22	786.457	903.393	662.257
Gadd45b	185.461	196.862	225.848	177.77	149.159	118.577	188.463	75.5647	147.731	119.968	94.1394	105.384
Slamf6	23.8025	0	22.1815	4.44426	6.08814	19.6072	1.04701	0.910418	36.6708	7.10921	2.59099	3.32793
Slamf1	7.93417	0	8.066	2.66655	2.02938	8.40309	3.14104	0.910418	15.7161	8.88652	3.45466	0
Zdhhc12	614.898	496.543	562.603	433.759	291.216	298.777	338.186	304.08	506.057	321.692	381.74	311.716
Endog	288.605	337.298	285.335	229.324	202.938	128.847	195.792	276.767	129.919	265.707	225.416	197.457
Cybb	85.2923	11.2851	66.5445	32.8875	45.661	115.776	23.0343	24.5813	148.779	79.9787	56.1382	102.056
Golga7	764.656	639.487	737.031	728.858	642.299	681.584	627.162	652.77	688.363	571.403	535.472	651.164
Xk	511.754	468.957	545.463	640.862	364.274	636.768	385.301	245.813	667.408	627.388	783.344	552.436
Cd48	39.6709	31.3474	66.5445	53.3311	55.8079	72.8268	55.4918	28.223	92.2008	30.2142	23.3189	78.7609
Clpx	782.508	890.266	843.905	775.078	702.165	886.059	848.082	891.299	696.745	889.541	924.121	789.828
Trabd	1418.23	1435.71	1350.05	1235.5	1334.32	1621.8	1483.62	1251.82	1760.2	1390.74	1265.27	1059.39
Dennd6b	98.1854	91.5344	118.973	111.995	106.542	147.521	141.347	109.25	203.261	87.0879	88.0938	170.834
Cd83	121.988	35.1091	193.584	45.3314	29.426	89.633	38.7396	50.9834	209.547	63.9829	33.6829	82.0889
Tmem27	3.96709	18.8084	9.07425	6.22196	2.02938	1.86735	1.04701	7.28334	4.19095	2.66596	3.45466	6.65585
Ace2	47721.1	47589.1	53719.5	39865	16550.6	23291.5	21597.8	16857.3	24672.1	37888.6	42082.1	30621.4
Gzmb	463.157	453.91	947.755	1164.39	1047.16	1170.83	806.202	493.447	800.471	686.928	557.064	1289.02
Ager	7.93417	22.5701	17.1402	20.4436	25.3672	18.6735	34.5515	18.2084	77.5325	8.88652	7.77298	46.591
Atf6b	636.717	455.164	477.91	572.42	744.782	728.268	711.97	718.32	727.129	676.264	794.571	551.327
Egfl8	0.991771	6.26948	3.02475	10.6662	10.1469	10.2704	18.8463	12.7459	19.907	8.88652	4.31832	15.5303
Notch4	84.3006	45.1402	46.3795	50.6645	58.852	112.041	75.3851	57.3563	73.3416	29.3255	67.3658	39.9351
Ppt2	167.609	112.851	85.7012	125.328	140.027	138.184	164.381	194.829	183.354	100.418	101.049	117.587
Prrt1	28.7614	37.6169	56.462	77.33	68.9989	37.3471	63.8679	42.7896	76.4848	40.878	25.0463	112.04
Rnf5	1001.69	974.277	877.177	835.52	657.519	751.61	741.287	857.614	721.891	844.219	770.389	709.958
Cacfd1	1034.42	641.995	955.821	764.412	728.547	641.436	735.004	787.512	653.788	809.562	734.115	809.796
Hivep2	757.713	514.097	601.925	600.863	389.641	439.762	336.092	373.271	432.715	571.403	597.656	493.643
Arnt	715.067	717.228	658.387	708.414	564.168	733.87	612.504	638.203	613.974	771.35	903.393	643.399
Itga2	85.2923	91.5344	82.6765	92.4405	190.762	277.302	231.39	151.129	237.836	223.052	280.691	228.518
Mocs2	2400.09	3622.5	3154.81	3024.76	2070.98	2169.87	2003.99	2026.59	1995.94	2223.41	1918.2	3661.83
Nat9	410.593	369.899	393.217	281.766	198.879	210.077	329.81	297.707	286.032	282.591	286.737	281.764
Lpl	43.6379	16.3006	18.1485	2.66655	107.557	63.49	223.014	18.2084	123.633	55.0964	6.90932	51.0282
Atp6v0e	2200.74	2003.73	2297.8	1508.38	1019.76	921.539	962.207	1329.21	1121.08	1098.37	1115.85	1406.6
Zfp318	187.445	174.291	157.287	135.994	184.674	188.603	168.569	157.502	215.834	163.512	177.915	198.566
Srf	1123.68	846.38	906.416	857.741	640.269	820.702	764.321	607.249	1056.12	842.442	856.755	479.221
Gata3	8.92594	8.77727	13.1072	18.6659	17.2497	19.6072	13.6112	2.73125	6.28642	10.6638	4.31832	19.9676
Gata5	1746.51	1124.74	1622.27	1454.16	746.812	1202.58	940.219	905.866	1056.12	1684	1896.61	1051.62
Lama5	144.799	119.12	102.841	88.8851	155.248	89.633	140.3	119.265	142.492	56.8737	97.5941	117.587
Steap1	12.893	35.1091	9.07425	30.2209	56.8226	51.3522	63.8679	40.0584	38.7663	40.878	39.7286	27.7327
Steap2	43.6379	70.2182	35.2887	111.995	232.364	211.011	211.497	212.127	213.738	155.514	143.368	151.975
Hspa8	13210.4	15055.5	13160.7	18114.8	22187.2	13196.6	14204.9	14119.7	11618.4	17216.7	16526.2	12214.6
Serac1	46.6132	61.4409	69.5692	44.4426	52.7639	51.3522	55.4918	60.998	63.9119	82.6446	74.2751	78.7609
Pdzd11	515.721	527.89	671.494	463.091	361.23	438.828	438.699	440.642	376.137	460.322	369.648	441.505
Psma2	1183.18	1638.84	1369.2	1229.28	1314.02	1256.73	1308.77	1291.88	1074.98	1094.82	950.895	1246.86
Mrpl32	195.379	369.899	246.013	244.434	289.187	252.093	270.13	292.244	268.221	216.831	211.598	326.137
Setdb1	280.671	413.786	252.062	415.982	577.359	583.548	486.862	575.384	574.16	421.221	432.696	516.938
Anxa9	16.8601	15.0467	17.1402	18.6659	11.1616	6.53574	26.1754	8.19376	24.0979	9.77517	6.90932	25.5141
Arnt2	89.2594	82.7571	154.262	86.2185	49.7198	54.1533	93.1843	43.7001	25.1457	170.621	192.597	108.712
Prune1	403.651	336.044	374.061	445.314	289.187	317.45	276.412	307.721	348.896	365.236	425.787	296.186
Cers2	2958.45	2738.51	3269.75	2822.99	1858.91	1891.63	2020.74	1915.52	1827.25	2752.15	2845.77	2188.67
Capza2	3080.44	3930.96	3814.21	3332.3	2643.27	2895.33	2730.61	2548.26	2542.86	2969.87	2863.05	3242.51
Plekho1	68.4322	23.824	43.3547	26.6655	38.5582	52.2859	55.4918	25.4917	122.585	21.3276	23.3189	48.8096
Vps45	186.453	191.846	176.444	193.77	171.483	205.409	246.049	224.873	203.261	220.386	195.188	168.615
Prpf3	400.676	389.962	332.722	479.98	466.757	401.481	371.69	336.855	391.854	367.902	431.832	335.011
Anp32e	707.133	618.171	625.115	925.294	1461.15	1459.34	1377.87	1519.49	1002.68	1037.95	1127.08	621.213
Aph1a	3187.55	2252	2832.17	2486.12	2139.98	2087.7	2335.89	2263.3	2971.38	2435.79	2498.58	1785.99
Tab2	1754.44	1349.19	1556.74	1793.7	1253.14	1695.56	1416.61	1390.21	1564.27	1741.76	1596.05	1446.54
Ppil4	277.696	378.676	348.854	397.316	453.566	454.701	461.734	488.894	407.57	516.307	433.56	447.052
Cnih1	1079.05	1954.82	1701.93	1378.61	1178.06	918.738	1004.09	1169.89	1085.46	840.665	789.389	1152.57
Eps8	4411.4	4445.06	5524.2	4772.24	3018.7	4163.27	3632.09	2591.96	3930.06	6733.32	6960.27	4521.54
Med22	489.935	369.899	421.448	475.535	513.433	437.894	408.336	544.43	404.426	474.54	468.97	451.489
Abo	4.95886	10.0312	0	0	3.04407	5.60206	27.2224	0.910418	1.04774	3.55461	0	0
Surf1	567.293	639.487	597.892	459.536	540.83	443.497	594.704	543.52	568.921	496.756	464.652	541.343
Med28	669.446	899.043	761.229	581.309	572.285	664.778	732.91	676.441	679.981	464.765	513.88	772.079
Qdpr	1314.1	1625.05	1334.92	1311.06	1487.54	1116.68	1445.93	1822.66	1605.13	1498.27	1447.5	1435.45
Gnrh1	11.9013	25.0779	25.2062	14.2216	15.2203	12.1378	17.7993	8.19376	36.6708	9.77517	4.31832	22.1862
Sqstm1	4660.33	3003.08	3844.46	3072.76	1937.04	1930.84	2162.09	2010.2	2434.94	3167.16	3301.79	2704.5
Nfe2l2	2521.08	2926.59	2607.33	3213.2	3531.12	3196.91	3248.89	3187.37	2667.54	3533.28	2572.86	3824.9
Rxra	3140.94	2201.84	2638.59	2838.1	2235.36	2429.43	2439.54	2157.69	2423.42	3061.41	3269.83	2340.64
Adamtsl4	52.5639	50.1558	67.5527	40.8871	35.5141	24.2756	36.6455	30.0438	47.1482	23.1049	42.3196	43.2631
Prpsap1	1644.36	1804.36	1402.48	2233.68	2786.34	2904.67	2680.36	2940.65	2673.82	2521.11	1907.83	2671.22
Fam184b	0.991771	0	0	2.66655	10.1469	1.86735	1.04701	7.28334	6.28642	1.7773	2.59099	15.5303
Ncapg	56.531	112.851	43.3547	130.661	286.143	313.715	207.309	315.915	195.927	223.94	200.37	176.38
Lcorl	509.77	507.828	633.181	509.312	472.846	547.135	430.323	459.761	457.861	620.279	559.655	586.824
Lta4h	4027.58	3715.29	3885.79	4516.25	3240.92	3582.52	2801.81	2993.45	2728.31	4588.11	4153.36	2866.45
Dstn	28872.4	27659.7	30197.1	25690.5	16566.8	18279.5	19276.6	16345.6	18206.5	21146.4	19280.4	21312
H2afy	1763.37	1352.95	1410.54	1658.6	2042.57	2084.9	2033.3	2409.88	1792.68	1762.2	1816.29	1483.15
Gtf2ird2	81.3252	73.9798	65.5362	111.106	162.35	105.505	130.877	133.831	130.967	81.756	76.8661	118.696
Bola1	108.103	107.835	93.7672	114.662	146.115	108.307	142.394	160.234	99.535	94.1971	105.367	120.915
Gatsl2	2219.58	1578.65	2075.99	1696.82	1043.1	1125.08	1170.56	820.287	1140.99	1614.68	1806.79	1589.64
Ncf1	117.029	36.363	123.006	128.883	89.2927	144.72	83.7612	35.5063	165.542	107.527	76.0025	120.915
Wnt11	1.98354	2.50779	2.0165	0.888851	5.07345	6.53574	9.42313	4.55209	10.4774	0.888652	0.863665	4.43724
Adss	2881.1	3024.4	3556.1	3356.3	2166.36	2027.95	2199.78	2116.72	1488.83	3454.19	3387.29	2285.18
1700016C15Rik	74.3828	137.929	83.6847	120.884	54.7933	42.9491	47.1157	20.9396	15.7161	101.306	126.959	56.5748
Il17rb	486.96	448.895	514.207	242.656	92.3368	67.2247	62.8209	234.888	80.6757	104.861	112.276	199.676
Cacna1d	55.5392	87.7727	46.3795	46.2203	51.7492	31.745	37.6925	40.9688	54.4823	39.1007	32.8193	48.8096
Chdh	3531.7	3665.14	3958.39	3376.75	2299.29	3862.62	2500.27	3106.35	2537.62	4510.8	4559.29	3112.72
Actr8	210.256	163.006	156.279	171.548	192.791	215.679	219.873	274.946	201.165	193.726	164.096	157.522
Lrrc27	5.95063	1.2539	5.04125	5.33311	4.05876	14.9388	6.28209	3.64167	5.23868	8.88652	5.18199	5.54655
Stk32c	85.2923	82.7571	102.841	63.9973	21.3085	26.143	28.2694	41.8792	28.2889	30.2142	44.0469	62.1213
Fnta	989.788	1082.11	1022.37	847.964	848.281	761.88	753.851	855.793	719.795	782.014	680.568	838.638
Skiv2l2	426.462	392.469	414.391	527.978	635.196	662.911	542.354	711.947	469.386	580.29	693.523	462.582
Lbp	2.97531	1.2539	3.02475	2.66655	11.1616	25.2093	24.0813	0	53.4346	7.10921	7.77298	2.21862
Celsr1	170.585	106.581	86.7095	102.218	208.011	297.843	335.045	80.1168	224.216	133.298	218.507	44.3724
Fli1	41.6544	28.8396	61.5032	24.8878	30.4407	50.4186	34.5515	23.6709	84.8667	45.3212	31.0919	47.7003
Stard13	128.93	146.706	131.072	155.549	195.835	174.598	225.108	210.307	142.492	261.264	209.87	186.364
Diexf	61.4898	65.2026	48.396	96.8848	172.497	152.189	128.783	158.413	126.776	118.191	113.14	83.1982
Hsd11b1	8.92594	0	10.0825	9.77736	10.1469	12.1378	10.4701	1.82084	6.28642	7.99787	5.18199	15.5303
H2-M3	65.4569	60.187	55.4537	50.6645	33.4848	69.0921	46.0687	40.9688	66.0074	25.7709	27.6373	54.3561
Lonrf3	7.93417	20.0623	6.0495	13.3328	30.4407	30.8113	34.5515	34.5959	33.5276	21.3276	23.3189	28.842
Atp5e	3252.02	6501.45	5030.16	3194.53	3021.75	2334.19	2788.2	2876.92	2521.9	1602.24	1266.13	4712.34
Nelfcd	650.602	660.803	561.595	559.976	574.315	686.253	555.965	726.514	580.446	626.5	587.292	550.217
Ctsz	5863.35	4206.82	5030.16	3992.72	2758.94	3473.28	3010.17	3205.58	3602.12	3168.04	2837.14	3394.49
Prelid3b	2058.92	2122.85	2090.1	1772.37	1462.17	1337.03	1477.34	1393.85	1285.57	1468.05	1473.41	1346.7
Sertad4	1.98354	6.26948	0	7.99966	9.13221	13.0715	13.6112	11.8354	12.5728	11.5525	6.90932	6.65585
H2-M2	15.8683	2.50779	6.0495	0.888851	12.1763	11.2041	4.18806	0.910418	11.5251	4.44326	5.18199	6.65585
Ube2a	748.787	995.593	1025.39	781.3	554.021	650.773	576.905	577.205	674.742	609.615	626.157	623.432
Slc25a5	32108.6	37806.2	38145.1	32255.5	19284.2	22722	20622	21972	15693	28474.2	25083.4	22960.5
Ppdpf	926.314	796.224	775.344	756.412	691.004	577.946	638.679	848.51	600.353	670.044	631.339	665.585
Eef1a2	5.95063	12.539	0	0.888851	0	0	7.3291	0	3.14321	1.7773	0	5.54655
Col20a1	29.7531	48.9019	24.198	50.6645	34.4995	35.4797	39.7866	28.223	69.1506	29.3255	21.5916	48.8096
Pls3	57.5227	36.363	43.3547	60.4419	111.616	88.6993	170.663	106.519	60.7687	62.2056	99.3214	56.5748
Nkap	332.243	313.474	324.656	326.208	285.128	262.363	306.775	258.559	297.557	247.045	281.555	308.388
Ndufa1	1675.1	2432.56	2125.39	1391.05	862.486	598.487	941.266	1130.74	735.511	796.232	700.432	1396.62
Wt1	0.991771	5.01558	0	0	11.1616	1.86735	6.28209	0	20.9547	0.888652	0.863665	18.8583
E2f3	425.47	382.438	403.3	580.42	497.198	640.502	513.037	431.538	468.338	582.956	548.427	563.529
Cr1l	843.006	1041.99	1028.41	673.749	662.593	828.171	696.265	734.707	1027.83	715.365	642.566	728.816
Ppfibp1	168.601	165.514	167.369	130.661	192.791	267.965	235.578	232.157	230.502	187.506	193.461	160.85
Cd46	4.95886	6.26948	12.099	7.99966	11.1616	10.2704	13.6112	8.19376	19.907	4.44326	6.90932	14.421
Cd34	71.4075	43.8863	40.33	14.2216	11.1616	6.53574	15.7052	16.3875	33.5276	6.22056	17.2733	12.2024
Plgrkt	646.635	1033.21	675.527	904.85	747.827	697.457	925.561	684.634	840.285	697.592	650.339	998.378
Cd274	43.6379	30.0935	46.3795	47.998	59.8667	98.9698	35.5985	38.2376	108.965	42.6553	42.3196	72.1051
Gtf3a	74.3828	122.882	72.594	89.774	149.159	104.572	129.83	167.517	91.1531	115.525	90.6848	153.085
Mtif3	252.902	322.251	307.516	248.878	281.069	266.098	280.6	359.615	243.075	269.262	249.599	330.574
Lnx2	555.392	478.988	529.331	615.974	495.169	554.604	436.605	397.853	412.808	647.827	726.342	394.914
Dyrk3	11.9013	22.5701	7.05775	18.6659	24.3526	29.8777	27.2224	21.85	13.6206	26.6596	31.0919	9.98378
Mapkapk2	1851.64	1533.51	1731.16	1529.71	1214.58	1196.97	1219.77	1459.4	1147.27	1518.71	1596.92	1122.62
Lamp2	3093.33	3810.59	3415.95	2883.43	2240.44	2838.38	2265.74	2351.61	2921.09	2498	2559.04	3403.36
Atxn10	228.107	116.612	223.831	204.436	225.261	149.388	211.497	237.619	198.022	139.518	152.005	129.789
Foxred2	10.9095	2.50779	20.165	17.777	25.3672	28.0103	12.5642	18.2084	23.0502	18.6617	12.955	19.9676
Eif3d	529.606	578.046	432.539	616.863	777.253	754.411	764.321	817.555	708.27	630.943	658.112	460.363
H3f3b	8585.76	8409.88	8084.15	7535.68	7968.36	8038.03	7940.56	8739.1	8374.56	7976.54	8528.69	7311.46
Nup50	1275.42	1142.3	1291.57	1361.72	1376.93	1299.68	1163.23	1354.7	990.111	1501.82	1529.55	1145.92
Phf21b	91.243	61.4409	46.3795	71.1081	98.4249	101.771	107.843	62.8188	101.63	54.2078	82.0481	78.7609
Ift27	47.605	70.2182	39.3217	44.4426	66.9695	60.689	77.4791	54.6251	53.4346	23.9936	44.0469	35.4979
Pacsin2	4526.44	3661.38	4657.11	4069.16	2397.71	2776.76	2973.52	2156.78	2303.97	4122.46	4140.41	1899.14
Cmah	93.2265	17.5545	45.3712	29.3321	62.9108	76.5615	160.193	13.6563	234.693	89.7538	16.4096	39.9351
Ttll12	531.589	315.982	420.44	339.541	400.803	391.211	364.361	433.359	309.082	338.576	455.151	290.639
Bik	15.8683	25.0779	4.033	2.66655	3.04407	9.33677	25.1284	9.10418	4.19095	0.888652	4.31832	2.21862
Scube1	4.95886	1.2539	2.0165	1.7777	9.13221	5.60206	3.14104	7.28334	13.6206	6.22056	2.59099	4.43724
Tox4	841.022	752.337	802.567	826.631	693.033	767.482	674.278	678.261	655.883	879.765	907.711	717.723
Mrps18c	386.791	718.482	591.843	424.871	407.905	381.874	410.43	454.299	397.092	344.797	315.238	417.1
Sulf1	0	0	2.0165	0	5.07345	2.80103	9.42313	0	10.4774	0	2.59099	5.54655
Srsf6	1573.94	2236.95	1651.51	2169.69	2596.59	2427.56	2412.32	2795.89	2558.57	1846.62	1792.1	2175.35
Plcg1	348.112	273.349	302.475	352.874	326.73	337.991	303.634	388.748	339.467	309.251	350.648	404.898
Kctd2	620.849	546.698	667.461	533.311	464.728	572.344	576.905	528.042	476.72	442.549	483.652	597.918
Tmprss6	2.97531	2.50779	8.066	7.99966	2.02938	1.86735	6.28209	3.64167	1.04774	5.33191	10.364	8.87447
Kctd5	1931.97	1752.95	2004.4	1895.92	1456.08	1844.95	1663.71	1108.89	1857.64	2136.32	2082.3	1201.38
Etaa1	62.4816	106.581	72.594	124.439	172.497	121.378	120.407	174.8	117.347	87.0879	118.322	135.336
Slpi	0	1.2539	2.0165	0.888851	49.7198	7.46942	40.8336	1.82084	146.683	1.7773	7.77298	12.2024
Sdc4	3293.67	2608.1	2826.12	2231.02	2219.13	1765.58	2270.98	2668.43	2394.08	1807.52	1648.74	2453.79
Il13ra1	3055.65	3445.71	3352.43	3236.31	1880.22	2474.24	2290.87	1977.43	2311.31	2753.93	2830.23	3184.83
Nbr1	3183.59	2664.53	2972.32	2940.32	2160.28	2664.71	2311.81	2393.49	2525.05	3080.07	3148.92	2924.14
Cyth1	1071.11	924.121	1075.8	952.848	529.668	547.135	693.124	468.865	622.356	1042.39	989.76	553.545
Rnd3	356.046	440.117	375.069	341.319	320.642	331.455	349.703	262.2	428.524	387.452	333.375	298.404
Brca1	55.5392	104.073	49.4042	80.8854	227.291	246.491	196.839	214.859	182.306	177.73	195.188	170.834
Cntnap1	45.6215	81.5032	82.6765	71.1081	66.9695	59.7553	86.9022	64.6397	45.0527	100.418	152.869	79.8702
Nt5c3b	51.5721	68.9643	36.297	54.2199	118.719	92.434	131.924	101.056	85.9144	55.9851	54.4109	68.7772
Coa3	1517.41	1964.85	1587.99	1244.39	1276.48	1016.77	1171.61	1440.28	1142.03	976.628	892.165	1459.85
Zpbp2	3.96709	1.2539	3.02475	1.7777	5.07345	1.86735	7.3291	3.64167	10.4774	3.55461	3.45466	7.76516
Gsdma	45.6215	26.3318	42.3465	39.9983	13.191	19.6072	16.7522	12.7459	12.5728	27.5482	18.137	28.842
Med24	620.849	413.786	500.092	533.311	537.786	674.115	609.363	748.364	506.057	590.953	538.927	524.703
Gsdma2	5.95063	20.0623	9.07425	21.3324	22.3232	3.73471	8.37612	22.7604	20.9547	3.55461	12.955	11.0931
Psmd3	1653.28	1586.18	1436.76	1714.59	1935.01	2407.95	2108.69	2109.44	1753.91	1873.28	2000.25	1528.63
Exosc10	372.906	331.028	266.178	392.872	485.022	478.976	453.357	524.401	380.328	461.21	499.198	372.728
Glod4	408.61	619.424	376.077	470.202	594.608	531.262	557.012	599.055	415.951	526.971	478.47	470.347
Vps53	1035.41	842.618	1054.63	933.294	706.224	740.406	751.757	848.51	650.645	980.183	940.531	630.088
Taok1	1216.9	1216.28	1316.77	1338.61	1276.48	1442.53	1200.93	1026.95	1258.33	1672.44	1712.65	1350.03
Dnttip1	418.527	405.008	355.912	467.536	390.656	309.981	384.254	361.436	369.851	437.217	379.149	333.902
Acot8	498.861	506.574	524.29	513.756	412.979	485.512	435.558	498.909	428.524	434.551	381.74	522.485
Pyy	386.791	188.084	180.477	122.661	107.557	140.052	153.911	50.9834	247.266	117.302	103.64	61.012
Mpp2	15.8683	10.0312	12.099	15.1105	6.08814	2.80103	3.14104	6.37293	9.42963	6.22056	5.18199	4.43724
Nlk	259.844	290.904	231.897	261.322	244.54	288.506	223.014	256.738	251.457	302.142	286.737	210.769
Traf4	571.26	455.164	485.976	606.196	889.883	772.151	772.697	829.391	833.998	638.941	599.383	597.918
Aldoc	411.585	532.906	325.665	244.434	204.967	73.7605	189.51	350.511	91.1531	188.394	143.368	163.068
Stac2	4.95886	0	6.0495	0	0	14.0052	2.09403	0	17.8115	3.55461	0	1.10931
Nek8	98.1854	91.5344	97.8002	74.6635	89.2927	94.3014	92.1373	111.071	117.347	69.3148	56.1382	75.433
Cacnb4	12.893	10.0312	9.07425	10.6662	7.10283	4.66838	5.23507	4.55209	2.09547	8.88652	5.18199	8.87447
Plxdc1	3.96709	0	6.0495	3.5554	6.08814	15.8725	2.09403	4.55209	1.04774	0.888652	3.45466	12.2024
Arl5b	581.178	556.73	454.721	719.08	449.508	348.262	370.643	285.871	412.808	583.844	529.426	449.27
Zfp207	1302.2	2111.56	1509.35	1645.26	1860.94	1664.75	1572.62	1550.44	1699.43	1468.05	1225.54	1592.97
Psmd11	1052.27	957.976	947.755	1102.18	1057.31	1073.73	1054.34	1003.28	954.488	1063.72	994.942	850.84
C1qtnf1	22.8107	3.76169	15.1237	7.11081	15.2203	14.9388	13.6112	10.0146	10.4774	6.22056	7.77298	2.21862
Pipox	527.622	660.803	498.075	667.527	516.477	510.721	463.828	537.147	415.951	596.285	484.516	555.764
Timp2	39.6709	3.76169	12.099	27.5544	47.6904	32.6787	84.8082	22.7604	147.731	26.6596	28.5009	44.3724
Zc3h18	1067.15	1004.37	968.928	1132.4	1063.4	1380.91	1077.38	1226.33	1112.7	1434.28	1507.09	1114.86
Top2b	960.035	882.743	988.085	1092.4	1577.84	1758.11	1427.08	1595.96	1208.04	1699.1	1625.42	1149.24
Rarb	0	3.76169	3.02475	7.11081	7.10283	4.66838	1.04701	5.46251	8.38189	4.44326	5.18199	11.0931
Igfbp4	140.832	150.467	138.13	288.877	372.391	298.777	296.305	298.617	342.61	197.281	239.235	148.647
Cdc6	60.498	135.421	78.6435	144.883	188.732	152.189	176.946	158.413	149.826	162.623	182.233	137.554
Suz12	1073.1	1041.99	1185.7	1386.61	1316.05	1309.02	1237.57	1484.89	1193.37	1241.45	1211.72	1094.89
Atad5	58.5145	91.5344	96.792	115.551	184.674	186.735	171.71	199.382	165.542	159.069	216.78	144.21
Crlf3	587.129	583.061	709.808	620.418	324.701	356.665	366.455	237.619	407.57	422.998	407.65	296.186
Krt27	53.5556	45.1402	39.3217	8.88851	0	0.933677	2.09403	9.10418	0	10.6638	6.04565	2.21862
Tns4	3360.12	2458.89	3002.57	2254.13	1380.99	1397.71	1619.73	574.474	1866.02	2685.51	3124.74	741.018
Tnfaip1	4789.26	3617.49	4658.11	3777.62	2455.55	3053.12	2914.89	2578.3	2839.37	3962.5	3975.45	3051.71
Abr	6239.23	5451.94	6303.58	5969.52	4204.88	5692.63	4643.51	4359.08	4581.75	7196.3	7168.42	5492.19
Rab11fip4	829.121	585.569	833.823	565.309	342.965	448.165	508.849	384.196	440.049	498.534	482.788	430.412
Cd40	20.8272	0	10.0825	3.5554	12.1763	17.7399	2.09403	7.28334	25.1457	7.99787	3.45466	9.98378
Slc35c2	5933.77	4023.75	5394.14	4170.49	2125.78	1956.99	2304.48	2887.85	1567.41	3570.6	3394.2	3073.9
Elmo2	1668.16	1643.86	1882.4	1416.83	602.726	704.926	633.444	779.318	443.193	1125.03	1175.45	871.917
Wsb1	1229.8	1808.12	1543.63	1479.05	1153.7	1335.16	1596.7	943.193	2336.45	964.187	863.665	1740.51
Ttpal	483.984	427.578	487.993	471.98	378.479	412.685	324.575	315.915	484.054	407.891	448.242	374.946
Rhot1	408.61	534.16	495.051	458.647	533.727	477.109	453.357	563.549	423.286	542.078	501.789	484.768
Hnf4g	4619.67	6688.28	8130.53	6684.16	6332.68	7038.06	4555.56	5345.06	5126.58	6915.49	4826.16	8743.57
Rhbdl3	24.7943	20.0623	11.0907	4.44426	19.2791	14.0052	55.4918	9.10418	28.2889	8.88652	23.3189	3.32793
Ada	15532.1	17911.9	32420.3	22376.8	9917.58	3843.01	24234.2	6803.55	3890.25	18807.4	21267.7	23367.6
Serinc3	9923.66	9007.99	8706.24	10211.1	10016	8744.82	8795.97	10365.1	9798.43	9862.26	10135.1	8692.55
Tha1	522.663	446.387	582.768	526.2	507.345	565.808	565.388	225.784	469.386	514.529	427.514	218.534
Pgs1	426.462	343.567	379.102	415.982	381.523	492.981	451.263	339.586	510.248	557.185	458.606	312.825
Birc5	197.362	425.071	214.757	387.539	665.637	641.436	708.829	783.87	565.778	361.681	393.831	479.221
Afmid	56.531	67.7104	57.4702	55.1088	54.7933	47.6175	57.5858	30.9542	80.6757	52.4305	46.6379	70.9958
Pigt	3445.41	2250.74	2462.15	2986.54	2591.52	2799.16	2877.2	2976.16	3851.48	2761.04	3050.46	2233.04
Wfdc2	8.92594	86.5188	5.04125	3.5554	193.806	59.7553	118.313	68.2813	20.9547	29.3255	22.4553	25.5141
Etv4	48.5968	32.6013	29.2392	27.5544	90.3074	23.3419	43.9746	93.773	15.7161	19.5503	16.4096	21.0769
Dbndd2	70.4158	75.2337	65.5362	57.7753	44.6464	48.5512	57.5858	49.1626	81.7235	53.3191	44.0469	62.1213
Mmp9	25.7861	0	8.066	8.88851	29.426	25.2093	18.8463	25.4917	41.9095	36.4347	51.8199	62.1213
Ghdc	284.638	257.049	283.318	236.434	130.895	243.69	191.604	207.575	253.552	200.835	186.552	278.437
Pltp	33.7202	16.3006	39.3217	23.1101	37.5435	53.2196	29.3164	27.3125	41.9095	26.6596	22.4553	56.5748
Slc12a7	3508.89	3134.74	3184.05	3245.2	2566.15	3136.22	2741.09	2518.22	3382.09	3146.72	3154.1	3543.13
Ctsa	3975.02	2865.15	3112.47	2690.55	1944.15	1875.76	2084.61	2093.96	2855.08	2271.39	2217.03	2381.69
Zswim1	99.1771	86.5188	71.5857	96.8848	85.234	84.9646	65.9619	101.967	67.0552	83.5333	86.3665	68.7772
Slc12a4	11.9013	5.01558	10.0825	11.5551	14.2057	12.1378	13.6112	3.64167	14.6683	11.5525	6.90932	16.6396
Myo1c	2623.23	1199.98	2337.12	1300.39	914.236	857.115	973.724	959.581	952.393	1300.1	1539.05	788.719
Crk	2613.32	2815	2710.18	2745.66	2398.73	2499.45	2157.9	2148.59	2266.25	2537.1	2467.49	2456.01
Cox7c	4250.73	6266.97	5569.57	3698.51	3418.49	2719.8	3261.45	3518.77	3458.58	2648.18	2198.89	4068.95
Pitpna	10545.5	9764.09	11553.5	8669.85	5361.62	6882.13	5880.04	5516.22	6177.46	8450.19	8037.26	5889.32
Mlx	1934.95	2270.8	2402.66	1857.7	1290.69	1590.99	1389.39	1347.42	1152.51	1702.66	1678.1	1578.55
Retreg3	2278.1	1909.68	2166.73	1729.7	1185.16	1469.61	1387.29	1460.31	1680.57	1559.58	1568.41	1841.45
Jph2	0.991771	0	0	0	1.01469	2.80103	13.6112	3.64167	18.8593	0	0	1.10931
Dhx58	189.428	208.147	245.005	220.435	128.866	164.327	157.052	129.279	127.824	155.514	154.596	194.129
Rab5a	1403.36	1622.54	1844.09	1368.83	1101.95	1149.36	1054.34	1122.55	815.139	1444.06	1418.14	1367.78
Hspb9	6.9424	1.2539	2.0165	7.11081	3.04407	16.8062	2.09403	5.46251	12.5728	5.33191	8.63665	6.65585
Nkiras2	1594.77	1507.18	1764.44	1251.5	946.706	1071.86	1089.94	1305.54	813.044	1392.52	1269.59	1182.52
Ppp2r5c	1684.03	1699.03	1881.39	1778.59	1493.62	1537.77	1589.37	1680.63	1346.34	1913.27	1889.7	1940.18
Ift52	367.947	393.723	431.531	316.431	429.214	356.665	386.349	424.255	337.371	380.343	379.149	382.712
Mybl2	68.4322	87.7727	46.3795	114.662	256.717	231.552	204.168	262.2	234.693	163.512	205.552	132.008
Sgk2	1404.35	806.255	1236.11	836.409	395.729	470.573	705.688	352.332	517.582	790.012	971.623	470.347
B4galt5	5907.98	4337.22	6321.73	4140.27	1958.35	3060.59	2067.85	1897.31	1911.07	3865.64	4354.6	2027.82
Gdap1l1	8.92594	12.539	7.05775	9.77736	4.05876	6.53574	3.14104	6.37293	3.14321	10.6638	6.04565	6.65585
Hnf4a	17213.2	13840.5	16596.8	15172.7	11358.4	14444.9	12149.6	11559.6	12586.5	18893.6	20585.4	11181.8
Ptgis	6.9424	0	1.00825	0.888851	10.1469	0.933677	10.4701	0.910418	33.5276	0	0	7.76516
Cadps2	407.618	410.024	471.861	318.209	435.302	270.766	358.079	371.451	261.934	441.66	431.832	293.967
Ddx27	297.531	341.06	241.98	443.537	626.064	582.614	613.551	633.651	441.097	502.977	544.972	433.74
Cyth3	128.93	126.643	177.452	131.55	154.233	155.924	172.757	142.936	158.208	146.628	116.595	147.538
Cyth4	82.317	28.8396	77.6352	117.328	107.557	141.919	92.1373	39.148	147.731	71.0921	62.1838	128.68
Rac3	12.893	27.5857	11.0907	28.4432	31.4554	18.6735	40.8336	15.4771	34.5753	26.6596	26.7736	25.5141
Rrp7a	541.507	406.262	453.712	564.42	509.374	580.747	592.61	625.457	591.971	492.313	512.153	519.157
Cyb5r3	8884.29	8590.44	8514.67	9586.26	6418.93	4518.06	6706.13	6667.9	2846.7	9487.25	8089.95	7561.05
Ints2	121.988	161.753	167.369	174.215	280.054	315.583	285.835	302.259	274.507	285.257	281.555	285.092
Med13l	592.087	403.754	411.366	514.645	534.742	556.471	539.213	442.463	625.499	658.491	752.252	540.233
Hist1h2bc	1784.2	2012.5	1887.44	1615.93	1315.04	1087.73	1275.26	1156.23	1202.8	1567.58	1504.5	1925.76
Baiap2l2	3950.22	4216.85	3249.59	4243.37	3639.69	4052.16	3968.19	3966.69	5545.67	3408.87	3601.48	4296.35
Mafk	1446	1344.18	1379.29	1334.17	847.266	907.534	938.125	755.647	1003.73	1274.33	1104.63	1372.22
Med1	685.314	737.291	781.394	890.629	910.177	1103.61	972.677	999.639	937.724	963.299	899.075	1076.03
Erbb3	6171.79	5480.78	6049.5	5525.99	4772.09	6334.06	5143.98	4768.77	8263.5	5720.25	6154.47	9420.25
Stard3	1342.86	1040.73	1174.61	927.96	620.99	658.242	709.876	666.426	785.803	919.755	845.528	726.597
Ikzf3	137.856	63.9487	215.765	134.217	189.747	289.44	119.36	69.1918	282.889	144.85	139.914	271.781
Mfng	36.6955	3.76169	27.2227	23.1101	24.3526	34.546	30.3634	14.5667	24.0979	15.1071	12.955	23.2955
Vmp1	3635.83	4964.17	3752.71	3570.51	2518.46	4189.41	3036.34	2901.5	4770.35	2813.47	2793.09	5233.72
Uchl5	583.161	561.745	566.636	596.419	547.933	525.66	485.815	612.711	396.044	505.643	487.107	460.363
Glrx2	335.219	398.739	407.333	301.32	284.113	291.307	297.352	330.482	282.889	294.144	277.236	318.372
Trove2	224.14	181.815	224.84	187.548	148.145	127.914	162.287	154.771	144.588	167.955	187.415	148.647
Stk4	977.886	709.705	933.639	965.292	832.046	1055.05	800.966	801.168	880.099	1036.17	1024.31	818.67
Wfdc15b	5.95063	5.01558	3.02475	1.7777	11.1616	0	0	6.37293	0	0	0	3.32793
Pmp22	19174.9	14778.4	13814	18332.6	5973.48	4927.95	5422.49	4333.59	10837.8	17874.3	23874.3	10304.4
Gdf9	11.9013	16.3006	6.0495	25.7767	10.1469	4.66838	11.5172	5.46251	5.23868	18.6617	12.0913	14.421
Zcchc10	85.2923	99.0578	76.627	86.2185	108.572	52.2859	73.291	69.1918	70.1984	55.0964	40.5922	86.5261
Psmb6	1423.19	2280.84	1590.01	1438.16	1607.27	1491.08	1462.68	1563.19	1412.35	1244.11	1082.17	1662.85
Spag7	680.355	605.632	601.925	628.418	457.625	422.956	544.448	552.624	471.482	501.2	536.336	440.396
Pfn1	22027.2	17187.1	18754.5	18182.3	12108.3	12096.7	12996.6	11142.6	11778.7	14461.9	14664.2	11595.6
Tomm34	422.495	292.158	299.45	393.761	344.995	364.134	394.725	368.719	444.24	296.81	328.193	354.979
Ywhab	4409.41	3586.14	4122.73	4074.49	3335.29	3411.66	3375.58	3543.35	2954.62	3708.34	3632.57	2894.19
Ksr1	2026.19	1695.27	1712.01	1893.25	1225.75	1782.39	1393.58	1097.05	1935.17	2328.27	2168.66	1753.82
Gpx3	124.963	100.312	113.932	120.884	162.35	71.8931	113.078	97.4147	251.457	119.079	78.5935	149.757
Anxa6	183.478	60.187	131.072	128.883	162.35	151.256	146.582	101.056	252.505	158.18	126.959	173.052
Il12rb2	12.893	21.3162	13.1072	23.1101	40.5876	28.944	24.0813	31.8646	22.0025	25.7709	38.8649	32.17
Zkscan6	208.272	144.198	139.138	171.548	135.968	143.786	177.993	139.294	221.072	173.287	146.823	165.287
Kpna2	1199.05	1315.34	1090.93	1360.83	1768.6	1690.89	1671.04	1872.73	1153.56	1376.52	1182.36	1089.34
Smurf2	808.294	866.442	886.251	826.631	905.103	1004.64	824.001	863.076	815.139	1183.68	1055.4	1044.97
Cep95	135.873	141.69	141.155	167.104	186.703	168.996	172.757	127.459	193.831	129.743	136.459	199.676
Vezf1	629.775	631.963	607.975	748.413	560.109	551.803	613.551	615.443	554.253	607.838	644.294	663.367
2210416O15Rik	150.749	90.2805	127.039	157.327	106.542	70.9594	249.19	116.533	129.919	64.8716	48.3652	124.243
Srsf1	1613.61	2066.42	1649.5	2375.9	3479.37	3154.89	2911.75	3208.31	2777.55	2686.39	2696.36	2066.64
Abi3	59.5063	31.3474	66.5445	55.1088	39.5729	61.6227	35.5985	36.4167	71.2461	36.4347	33.6829	52.1375
Shroom1	45.6215	50.1558	52.429	57.7753	45.661	114.842	71.197	36.4167	94.2963	75.5354	50.9562	58.7934
Kif3a	98.1854	78.9954	94.7755	64.8861	103.498	89.633	96.3254	64.6397	75.437	56.8737	66.5022	73.2144
2023-09-08	635.725	451.402	575.711	475.535	360.215	350.129	451.263	423.344	458.909	411.446	480.197	302.841
Mtmr4	3141.93	3040.7	3352.43	3404.3	2116.64	3218.38	2465.72	1863.63	1982.32	3548.39	3651.57	2666.78
Mrm1	126.947	224.447	191.567	237.323	256.717	325.853	301.54	236.709	562.635	199.058	147.687	265.125
Mapt	18.8437	46.3941	24.198	33.7763	63.9255	70.0258	80.6202	58.2667	88.0099	29.3255	23.3189	32.17
Kansl1	604.98	566.761	596.884	629.307	701.151	803.896	650.196	640.024	697.793	736.692	735.842	687.772
Gid4	466.132	452.656	379.102	538.644	584.461	536.864	446.028	615.443	422.238	546.521	586.428	486.987
Myo1b	909.454	668.326	880.202	634.64	365.288	240.889	453.357	617.263	258.791	361.681	414.559	317.262
Dhx40	489.935	539.175	680.569	494.201	431.243	567.676	527.696	524.401	488.245	592.731	584.701	504.736
Ypel2	427.453	242.002	378.094	283.543	182.644	200.741	181.134	386.017	262.982	157.291	144.232	626.76
Akap1	451.256	428.832	394.226	648.861	994.396	1036.38	1015.6	1189.92	902.101	805.119	859.346	711.067
Nol11	118.021	140.436	102.841	189.325	300.348	286.639	250.237	303.169	157.161	279.037	274.645	203.004
Derl2	1078.06	1094.65	1057.65	1023.07	804.649	918.738	822.954	846.689	1039.35	816.671	923.257	891.884
C1qbp	430.429	636.979	355.912	788.411	1635.68	1252.99	1249.09	2150.41	1045.64	1008.62	1082.17	747.674
Rpain	83.3088	126.643	96.792	91.5517	110.601	79.3625	86.9022	92.8626	101.63	53.3191	38.8649	128.68
Kcnab3	4.95886	1.2539	7.05775	7.11081	9.13221	10.2704	9.42313	7.28334	3.14321	8.88652	7.77298	5.54655
Chd3	3033.83	3421.88	2787.81	4217.6	2204.92	2197.88	2088.79	1818.1	2777.55	2506	2667	3692.89
Kdm6b	2161.07	1657.65	1761.41	1992.8	1277.49	1379.97	1369.5	1190.83	1454.26	1967.48	2217.89	1561.91
Appbp2	536.548	610.647	547.48	721.747	712.312	627.431	717.205	670.068	706.175	707.367	778.162	597.918
Wnt9b	1.98354	2.50779	2.0165	1.7777	5.07345	1.86735	4.18806	10.0146	1.04774	2.66596	11.2276	1.10931
Adora2b	483.984	515.351	723.923	421.315	186.703	158.725	148.676	265.842	66.0074	287.923	321.283	327.246
Ncor1	4988.61	4689.57	4500.83	5044.23	4954.73	6167.87	5124.09	5302.27	4488.5	6481.83	6556.08	8769.09
Trpv2	49.5886	11.2851	21.1732	11.5551	7.10283	20.5409	17.7993	8.19376	55.53	15.9957	5.18199	13.3117
Cenpv	625.808	840.11	722.915	679.971	700.136	593.819	639.726	916.791	558.444	688.705	636.521	755.439
Pcgf2	162.65	230.717	172.411	204.436	265.849	216.613	255.472	274.036	260.886	185.728	193.461	241.829
Cwc25	374.89	252.033	342.805	346.652	240.482	282.904	326.669	278.588	282.889	320.803	291.055	342.776
Pip4k2b	84.3006	38.8708	61.5032	100.44	162.35	126.046	115.172	103.788	157.161	111.081	115.731	78.7609
Trim37	114.054	150.467	137.122	160.882	351.083	348.262	329.81	441.553	235.741	268.373	289.328	249.595
Ybx2	50.5803	61.4409	23.1897	38.2206	64.9402	76.5615	103.654	102.877	83.8189	42.6553	67.3658	66.5585
Ctdnep1	1744.53	1273.96	1594.04	1543.93	1175.01	1195.11	1238.62	1293.7	1158.8	1277.88	1418.14	1144.81
Elp5	485.968	564.253	478.919	435.537	423.126	366.001	372.737	486.163	304.891	448.769	394.695	400.461
Slc2a4	0	2.50779	3.02475	0.888851	1.01469	10.2704	11.5172	9.10418	20.9547	1.7773	5.18199	4.43724
Gabarap	6513.95	5868.23	6638.32	4820.24	3005.51	2663.78	3145.23	3358.53	3095.01	3773.22	3621.35	3498.76
Cldn7	22643.1	19636	19270.7	17422.4	10944.4	12615.8	11831.3	10375.1	20413.1	15184.4	16995.2	14354.5
2810408A11Rik	137.856	219.432	187.534	159.993	111.616	136.317	134.018	148.398	135.158	169.733	178.779	122.024
Phf23	808.294	684.627	802.567	688.86	536.771	492.048	545.495	477.059	571.017	542.078	566.564	433.74
Acadvl	1972.63	1767.99	2070.94	2001.69	1437.82	1492.95	1445.93	1606.89	1072.88	2014.57	1748.92	1750.49
G3bp1	1084.01	1028.19	917.507	1657.71	2613.84	2449.03	2153.71	2506.38	2054.61	1955.92	2107.34	1353.36
Atox1	875.734	1271.45	982.035	724.414	654.475	577.012	606.222	714.678	517.582	582.067	519.062	835.31
Sparc	12.893	12.539	4.033	3.5554	52.7639	57.888	107.843	18.2084	288.128	14.2184	27.6373	79.8702
Mief2	277.696	221.94	321.632	181.326	170.468	156.858	194.745	166.606	152.97	149.294	111.413	159.74
Tbx3	6336.43	4500.23	4591.57	5818.42	2613.84	4157.66	3236.32	2466.32	3892.34	3906.51	5219.12	3982.42
Mmp20	5.95063	13.7929	7.05775	7.11081	5.07345	7.46942	9.42313	4.55209	6.28642	10.6638	12.0913	9.98378
Mmp7	1361.7	1729.12	1647.48	1054.18	1581.9	966.356	1411.38	1885.48	1813.63	555.407	1004.44	938.475
Dusp14	62.4816	42.6325	57.4702	30.2209	5.07345	15.8725	17.7993	21.85	40.8617	29.3255	32.8193	45.4817
Tada2a	50.5803	52.6636	36.297	71.1081	128.866	109.24	156.005	122.906	99.535	87.9765	96.7304	79.8702
Ikzf1	168.601	46.3941	196.609	93.3294	133.939	263.297	87.9493	53.7147	254.6	157.291	101.049	140.882
Pnpo	1377.57	1090.89	1285.52	1107.51	947.72	872.054	1114.02	874.001	950.297	1189.02	1141.76	977.301
Cog1	1098.88	787.446	933.639	959.959	784.355	684.385	672.184	1017.85	591.971	910.868	924.985	777.626
Cbx1	876.726	965.5	825.757	916.405	1074.56	1015.84	1013.51	1221.78	911.531	855.772	835.164	1006.14
Cdk5rap3	825.154	601.87	814.666	740.413	665.637	748.809	786.308	632.74	726.082	788.234	769.525	546.889
Copz2	63.4734	32.6013	25.2062	25.7767	57.8373	21.4746	102.607	39.148	55.53	24.8823	26.7736	21.0769
Slc25a39	4888.44	3775.48	4153.99	3709.18	2733.57	2501.32	2929.55	3983.08	1940.41	3134.28	3046.14	2454.9
Sp2	266.786	163.006	234.922	225.768	190.762	278.236	220.92	248.544	234.693	288.812	323.011	175.271
Aatf	107.111	154.229	87.7177	199.991	280.054	240.889	280.6	243.992	213.738	220.386	259.963	149.757
Lhx1	4.95886	8.77727	0	4.44426	7.10283	1.86735	6.28209	4.55209	3.14321	14.2184	11.2276	0
Dync1h1	7710.03	5413.07	5778.28	6049.52	5466.14	5697.3	4380.71	4963.6	6435.2	6216.12	8063.17	8148.98
Pex12	132.897	130.405	137.122	127.995	169.453	143.786	140.3	139.294	130.967	153.737	126.095	183.036
Ndel1	570.268	589.331	576.719	589.308	508.36	421.088	455.451	407.867	341.562	587.399	529.426	473.675
Slc25a35	154.716	119.12	140.147	101.329	164.38	176.465	247.096	129.279	223.168	123.523	143.368	112.04
Zbtb4	476.05	259.556	471.861	326.208	212.07	227.817	306.775	270.394	261.934	326.135	334.238	357.198
Mpdu1	1752.46	1635.08	1653.53	1371.5	1116.16	1135.35	1122.4	1270.94	1325.39	1209.46	1114.13	1262.39
Fxr2	962.018	773.654	744.088	926.183	777.253	688.12	767.462	750.184	795.232	742.024	800.617	687.772
Atp5g3	14581	18392.1	16353.8	14060.7	11003.3	9389.06	10445	12648.4	9434.87	10999.7	8742.01	11667.7
Cd68	13.8848	10.0312	14.1155	21.3324	21.3085	14.9388	29.3164	17.2979	22.0025	23.1049	31.0919	45.4817
Acsl1	1304.18	1295.27	1298.63	1071.07	733.621	676.916	787.355	1352.88	561.587	1128.59	1149.54	1311.2
Abca5	35.7038	1.2539	31.2557	13.3328	19.2791	14.0052	32.4575	20.0292	26.1934	23.9936	42.3196	16.6396
Smyd4	22.8107	41.3786	23.1897	45.3314	87.2633	56.0206	73.291	67.3709	55.53	47.9872	35.4102	45.4817
Lsp1	198.354	78.9954	225.848	151.994	132.924	184.868	152.864	81.0272	262.982	135.964	83.7755	158.631
Zfyve27	623.824	550.46	587.81	555.532	461.684	481.777	475.345	539.878	755.418	413.223	490.561	567.966
Avpi1	143.807	188.084	168.378	88.8851	87.2633	56.0206	95.2784	103.788	66.0074	78.2014	85.5028	65.4492
Sfrp5	10.9095	6.26948	26.2145	31.1098	72.043	13.0715	30.3634	125.638	32.4798	53.3191	62.1838	25.5141
Myh11	6.9424	6.26948	5.04125	5.33311	58.852	58.8216	199.98	6.37293	473.577	12.4411	13.8186	34.3886
Rad51d	184.469	233.225	189.551	212.435	194.82	233.419	247.096	229.425	206.404	211.499	175.324	190.801
Pank3	2182.89	2690.86	3051.97	2631.89	3327.17	3560.11	3189.21	2672.99	2619.34	5319.47	4886.61	3432.2
Rars	1468.81	1226.31	1205.87	1371.5	1585.96	1661.01	1450.12	1702.48	1358.91	1632.45	1558.05	1096
Wwc1	4171.39	2639.45	3847.48	3264.75	1886.31	2156.79	2228.05	1937.37	2228.54	3536.83	4031.59	2505.93
Mrpl58	378.857	428.832	347.846	343.985	426.17	381.874	472.204	588.13	319.56	305.696	266.872	479.221
Fdxr	196.371	216.924	173.419	179.548	224.246	183.001	236.625	183.904	170.781	199.947	157.187	155.303
Otop3	163.642	273.349	147.204	565.309	312.525	44.8165	612.504	271.305	69.1506	127.966	108.822	364.963
Sult4a1	28.7614	11.2851	12.099	5.33311	2.02938	5.60206	11.5172	3.64167	0	3.55461	3.45466	2.21862
Mrpl45	468.116	530.398	429.514	518.2	542.859	510.721	540.26	730.155	366.708	528.748	418.014	508.064
Irf1	3027.88	2605.6	3908.98	2178.57	2176.51	3199.71	2752.6	2314.28	3279.42	2146.98	1996.79	2887.53
Slc22a5	1059.21	1257.66	1272.41	1191.06	1011.65	1204.44	1250.14	924.074	1552.75	1395.18	1568.41	1582.98
P4ha2	44.6297	22.5701	17.1402	4.44426	13.191	14.0052	12.5642	13.6563	11.5251	12.4411	11.2276	15.5303
Arrb1	2635.14	1821.91	2042.71	2015.03	1435.79	1850.55	1559.01	2864.17	1542.27	1866.17	2139.3	3522.06
Csf2	8.92594	18.8084	19.1567	21.3324	7.10283	10.2704	11.5172	5.46251	7.33416	11.5525	4.31832	31.0607
Tm4sf5	5421.02	6679.5	5366.91	6673.49	4674.68	4967.16	4628.85	4115.09	4341.82	7328.71	6107.84	4682.39
Cxcl16	888.627	670.834	1015.31	543.977	178.585	188.603	277.459	247.634	302.796	388.341	459.47	315.044
Pelp1	202.321	229.463	174.427	344.874	501.257	452.833	475.345	484.342	390.806	313.694	375.694	265.125
Med11	228.107	351.091	280.293	205.325	200.909	174.598	192.651	188.457	183.354	175.064	154.596	244.048
Alox15	0.991771	0	4.033	1.7777	12.1763	2.80103	4.18806	2.73125	9.42963	14.2184	15.546	17.7489
Heatr9	9.91771	1.2539	15.1237	12.4439	15.2203	8.40309	5.23507	4.55209	6.28642	7.10921	8.63665	24.4048
Ccl6	1509.48	1925.98	1350.05	1135.95	1957.34	1547.1	2300.29	1780.78	2254.73	998.845	1254.04	1660.64
Ccl4	2.97531	23.824	16.132	24.8878	23.3379	21.4746	17.7993	10.925	17.8115	5.33191	8.63665	33.2793
Natd1	443.322	147.96	372.044	131.55	94.3662	92.434	105.749	135.652	66.0074	111.97	105.367	120.915
Map2k3	3482.11	2325.98	3039.87	2661.22	1827.46	1764.65	1984.09	1597.78	1816.78	2542.43	2428.62	1893.59
Ywhah	5055.06	4423.74	4814.39	4499.36	3423.56	3343.5	3502.26	3566.11	3137.97	3710.12	3769.9	2816.54
Sart3	502.828	405.008	409.349	514.645	615.917	606.89	593.657	804.809	516.534	533.191	585.565	506.954
E2f2	304.474	295.919	181.485	318.209	595.623	876.723	670.09	901.314	777.421	435.439	416.286	596.808
Slfn3	6.9424	11.2851	3.02475	5.33311	1.01469	8.40309	7.3291	2.73125	16.7638	6.22056	6.04565	2.21862
Nars2	64.4651	100.312	61.5032	92.4405	191.776	156.858	165.428	206.665	135.158	115.525	115.731	137.554
Slc35b4	114.054	130.405	89.7342	118.217	212.07	198.873	194.745	184.815	226.311	107.527	171.006	147.538
Dalrd3	363.98	465.195	323.648	409.76	379.494	417.354	460.687	523.49	542.728	342.131	340.284	503.626
Fis1	2885.06	2969.22	3022.73	2044.36	1506.81	1450	1605.07	1581.4	1515.03	1528.48	1520.91	1746.05
Plod1	335.219	200.623	292.392	240.879	122.777	107.373	117.266	136.563	127.824	152.848	237.508	288.42
Rab3d	893.586	647.01	544.455	535.088	794.502	713.329	974.771	795.705	671.599	641.607	747.07	349.432
Mfsd3	52.5639	35.1091	44.363	43.5537	50.7345	48.5512	76.4321	85.5793	98.4873	48.8759	34.5466	56.5748
Slc25a22	5846.49	3775.48	4240.7	5617.54	1801.07	2252.96	1988.28	1511.29	3317.13	4018.48	5048.12	3036.18
Atp6ap1	2170	1581.16	1812.83	1461.27	1022.81	1006.5	1061.67	1324.66	1577.89	1120.59	1187.54	1100.43
Dnase1l1	548.45	672.088	644.272	407.983	258.746	200.741	295.258	325.93	349.944	276.371	241.826	407.116
Ccl9	274.721	467.703	369.019	279.988	296.289	222.215	296.305	351.421	256.696	121.745	208.143	219.643
Scrn1	14.8766	1.2539	11.0907	10.6662	2.02938	10.2704	4.18806	5.46251	6.28642	3.55461	6.90932	8.87447
BC005537	3699.31	3472.04	3991.66	4169.6	3600.12	3178.24	3553.57	3112.72	3194.55	3808.76	3583.34	3370.08
Isyna1	367.947	323.505	308.524	519.978	790.444	722.666	673.231	993.266	479.863	510.975	520.79	417.1
Hars2	248.935	319.743	272.227	321.764	347.024	406.149	370.643	477.969	383.472	343.02	270.327	490.315
Tmem160	436.379	427.578	431.531	330.653	292.231	201.674	259.66	284.05	295.462	278.148	257.372	359.416
Rab5c	5775.08	4818.72	5746.02	4765.13	2894.91	3570.38	3367.2	3377.65	2952.52	4239.76	3978.9	3696.22
Styxl1	10.9095	28.8396	15.1237	35.554	17.2497	7.46942	21.9873	14.5667	2.09547	25.7709	19.0006	11.0931
Mdh2	26106.4	22828.4	25099.4	25139.4	14682.6	13133.1	14747.2	19516.6	8865.95	20260.4	16722.3	16783.8
H13	1240.71	974.277	989.093	1111.95	1345.48	1403.32	1428.13	1117.99	1911.07	1181.02	1284.27	868.589
Rnf145	793.417	440.117	593.859	563.532	830.016	949.549	878.446	664.605	1190.23	766.018	732.388	408.226
Scn1b	0.991771	7.52337	6.0495	7.99966	10.1469	3.73471	4.18806	17.2979	9.42963	3.55461	2.59099	17.7489
Atp6v1e1	2275.12	1769.25	2230.25	1708.37	1127.32	1055.05	1266.89	1287.33	1158.8	1461.83	1457.87	1229.11
Chtf18	43.6379	95.2961	46.3795	129.772	187.718	223.149	206.262	297.707	157.161	132.409	136.459	141.992
Lhx9	1.98354	15.0467	0	1.7777	4.05876	0	1.04701	1.82084	0	0	0	4.43724
Etnppl	17.8519	16.3006	17.1402	2.66655	13.191	9.33677	21.9873	9.10418	16.7638	17.773	19.0006	15.5303
Ppp1r12c	551.425	532.906	526.306	500.423	542.859	468.706	523.507	449.746	687.315	406.114	431.832	503.626
Ahr	240.009	229.463	289.368	318.209	321.657	183.001	250.237	243.992	174.972	292.366	272.054	265.125
Map1s	158.683	92.7883	85.7012	143.994	108.572	122.312	144.488	152.04	187.545	116.413	111.413	98.7285
Dpep1	15030.3	12375.9	15752.9	8562.3	3628.53	5862.56	4623.62	4396.41	11233.8	8170.27	9832.82	6316.41
Tmem129	357.038	374.915	334.739	264.878	269.908	260.496	258.613	300.438	331.085	278.148	272.054	339.449
Nop9	260.836	248.271	266.178	314.653	359.2	307.18	336.092	419.703	223.168	399.893	337.693	245.157
Atp6v0a1	2285.04	1778.02	1640.42	1722.59	1016.72	1382.78	1372.64	1172.62	1795.82	1318.76	1368.91	1822.59
Psmc3ip	13.8848	30.0935	24.198	23.999	51.7492	28.944	32.4575	57.3563	34.5753	23.9936	31.9556	18.8583
Grb7	2027.18	1666.43	2034.65	1633.71	1325.19	1320.22	1563.19	1781.69	1497.22	1347.2	1264.4	1888.04
Noxo1	14.8766	20.0623	25.2062	24.8878	29.426	18.6735	36.6455	42.7896	17.8115	31.9915	25.9099	38.8258
Aoc3	1.98354	6.26948	1.00825	4.44426	7.10283	3.73471	10.4701	4.55209	32.4798	7.10921	1.72733	8.87447
Zfp687	456.215	333.536	383.135	423.093	470.816	447.231	475.345	424.255	415.951	464.765	450.833	429.303
Gdpd2	1261.53	1230.07	1274.43	1036.4	394.714	423.889	470.11	605.428	315.369	913.534	811.845	1036.09
D8Ertd738e	1248.64	1290.26	1219.98	1039.07	891.913	702.125	971.63	1009.65	872.765	869.99	827.391	947.35
Calm3	8208.89	5445.67	6758.3	5992.63	5618.34	5917.64	5917.73	5642.77	5549.86	6470.27	7095.87	4682.39
Cops3	380.84	677.104	476.902	448.87	542.859	554.604	487.909	652.77	365.66	485.204	458.606	610.12
Fkbp8	5037.21	4460.11	4630.89	4073.6	3190.19	3319.22	3480.28	3114.54	3777.09	3762.55	3845.03	3086.1
Ffar3	698.207	467.703	617.049	265.766	62.9108	21.4746	43.9746	226.694	31.4321	77.3127	116.595	103.166
Ddx39b	1486.67	1514.71	1238.13	1900.36	2499.18	2208.15	2394.52	2489.99	2140.53	1770.19	1798.15	1894.7
Gipc1	375.881	445.133	352.887	332.43	541.844	534.063	536.072	731.976	515.486	526.082	496.607	356.088
Tlcd1	43.6379	61.4409	40.33	50.6645	89.2927	52.2859	87.9493	91.0418	98.4873	48.8759	50.0925	110.931
Plscr3	337.202	239.494	298.442	202.658	193.806	177.399	249.19	228.515	218.977	181.285	259.099	156.413
Ptger1	591.096	366.138	371.036	532.422	336.877	429.491	381.113	409.688	461.004	486.981	475.879	380.493
Arhgef25	0.991771	0	1.00825	4.44426	17.2497	12.1378	20.9403	0.910418	44.0049	1.7773	4.31832	21.0769
Xab2	480.017	397.485	375.069	471.98	513.433	562.074	531.884	554.445	583.589	473.651	509.562	523.594
Cdc37	1490.63	1460.79	1346.01	1411.5	1743.24	1459.34	1563.19	1964.68	1260.43	1638.67	1511.41	1398.84
Rab4a	1011.61	925.375	992.118	924.405	597.652	629.298	666.949	782.049	709.318	792.677	765.207	824.217
Trip10	973.919	783.685	932.631	784.855	658.534	692.788	747.569	728.334	676.838	694.926	640.839	722.16
Cops6	965.985	1060.8	919.524	926.183	865.531	1023.31	956.972	1068.83	861.24	941.082	810.117	902.978
Ubb	57882.7	53753.3	65632	52934.6	35096.1	38686.9	36217.3	43528.9	26717.3	47860.1	46649.1	55881.4
Ap4m1	122.98	144.198	151.237	145.772	141.042	174.598	172.757	200.292	212.691	136.852	133.868	237.392
Gyg	229.099	147.96	240.972	135.994	186.703	126.98	164.381	198.471	142.492	178.619	145.959	124.243
Rcn3	1.98354	0	14.1155	7.11081	13.191	17.7399	10.4701	6.37293	33.5276	3.55461	2.59099	9.98378
Slc6a8	20740.9	18535.1	22525.3	23769.7	9745.08	12980	13478.2	8994.02	12374.8	24238.9	27245.2	13691.1
Arid3a	158.683	76.4876	84.693	168.882	103.498	137.251	88.9963	87.4001	150.874	183.951	144.232	378.274
Pdk4	110.087	110.343	66.5445	370.651	201.923	82.1636	254.425	76.4751	113.156	112.859	103.64	283.983
Ubxn6	1423.19	1557.34	1663.61	1214.17	813.781	784.289	902.527	878.553	910.483	945.526	902.529	1059.39
Mydgf	791.433	838.856	687.626	663.083	823.928	796.426	749.663	814.824	710.366	773.127	633.066	635.634
Cyb561	2680.76	1830.69	2538.77	2039.02	1533.2	1673.15	1663.71	1579.58	2107	1972.81	2059.84	1220.24
Sema6a	1442.04	1374.27	1285.52	1391.05	713.327	1341.69	1164.28	654.591	1147.27	1474.27	1494.14	1474.27
Ccdc12	585.145	536.667	411.366	450.647	396.744	371.603	438.699	520.759	416.999	389.23	372.239	376.056
Fmc1	231.083	433.848	319.615	211.547	301.363	156.858	191.604	314.094	172.877	145.739	151.141	331.683
Akt3	127.938	104.073	139.138	65.775	27.3966	47.6175	23.0343	67.3709	70.1984	48.8759	35.4102	51.0282
Mrpl24	844.989	1233.83	994.134	900.406	867.56	738.538	777.932	847.599	983.825	660.268	715.114	1049.41
Gle1	244.967	236.986	209.716	257.767	395.729	394.012	380.066	469.776	411.761	296.81	339.42	364.963
L3hypdh	15.8683	15.0467	10.0825	5.33311	4.05876	8.40309	9.42313	12.7459	9.42963	6.22056	8.63665	17.7489
Lyst	89.2594	78.9954	81.6682	87.9963	84.2193	134.449	70.15	61.9084	138.301	119.968	161.505	89.854
Slc35e1	3174.66	2486.47	3008.62	2772.33	1921.82	2136.25	1998.75	2082.13	1746.58	3080.07	3133.37	2642.37
Tmc4	4427.27	3620	3754.72	3606.96	2589.49	3031.65	3144.19	2761.3	4460.22	3293.34	3696.48	3202.58
Syne4	14.8766	26.3318	13.1072	27.5544	42.617	40.1481	74.3381	22.7604	54.4823	15.9957	35.4102	17.7489
Polr2i	137.856	252.033	107.883	122.661	139.013	126.046	141.347	165.696	138.301	80.8673	97.5941	128.68
Krt10	48.5968	106.581	81.6682	52.4422	55.8079	85.8983	74.3381	96.5043	96.3918	56.8737	82.9118	99.8378
Iyd	2080.74	1591.19	2211.09	917.294	335.862	342.659	421.947	552.624	217.929	826.446	782.48	744.346
Rmnd1	187.445	214.416	205.683	249.767	206.997	190.47	203.121	272.215	231.55	179.508	158.051	308.388
Vip	0	0	0	0	2.02938	2.80103	3.14104	0	16.7638	0	0	1.10931
Fbxo5	57.5227	127.897	63.5197	126.217	235.408	215.679	208.356	257.648	176.02	159.069	163.233	134.226
Mtrf1l	89.2594	156.737	92.759	136.883	137.998	121.378	127.736	105.608	89.0576	121.745	139.914	114.259
Rgs17	35.7038	36.363	18.1485	14.2216	36.5288	5.60206	125.642	10.0146	15.7161	32.8801	5.18199	13.3117
Hdac2	521.672	658.295	443.63	701.303	906.118	703.059	752.804	1011.47	599.305	610.504	682.295	490.315
Frk	3298.63	2737.25	3718.42	2822.1	1860.94	2089.57	2057.38	1650.59	1960.32	3126.28	2940.78	2235.26
Rwdd1	268.77	344.821	276.26	271.1	397.758	362.267	328.763	383.286	299.653	253.266	278.964	325.028
Stxbp5	903.504	832.587	1120.17	948.404	782.326	913.136	753.851	891.299	789.994	1108.15	1353.36	1092.67
Hint3	297.531	506.574	464.803	267.544	231.349	163.393	246.049	208.486	202.213	218.608	198.643	305.06
Trmt11	61.4898	101.566	87.7177	111.995	133.939	123.245	141.347	191.188	112.108	97.7517	111.413	132.008
Katna1	626.799	674.596	672.503	627.529	541.844	505.119	499.426	558.997	520.725	522.527	518.199	555.764
Pcmt1	877.718	818.794	786.435	719.08	662.593	576.079	609.363	736.528	589.876	662.934	561.382	683.334
Lrp11	34.712	23.824	19.1567	21.3324	14.2057	28.0103	23.0343	20.9396	18.8593	34.6574	41.4559	14.421
1700021F05Rik	289.597	262.064	257.104	269.322	283.099	267.032	339.233	409.688	283.937	271.927	278.964	313.934
Sec63	1426.17	1265.18	1347.02	1431.05	1366.79	1618.06	1419.75	1413.88	1678.47	1587.13	1668.6	1364.45
Snx3	3354.17	2912.8	3173.97	2776.77	1887.32	1709.56	1879.39	2052.08	1402.92	2252.73	2326.71	2026.71
Aig1	672.421	789.954	628.14	692.415	619.976	540.599	650.196	729.245	731.32	574.069	627.02	623.432
Adat2	41.6544	91.5344	44.363	39.1094	45.661	59.7553	43.9746	75.5647	39.814	43.5439	60.4565	52.1375
Pex3	193.395	279.619	219.798	190.214	196.85	228.751	177.993	253.096	192.784	181.285	179.642	220.752
Fuca2	4623.64	4891.45	4619.8	3943.83	2192.75	2578.82	2689.78	2398.95	3507.82	3368.88	3528.93	4121.08
Cep57l1	46.6132	27.5857	31.2557	33.7763	66.9695	62.5564	51.3037	92.8626	56.5778	45.3212	44.9106	75.433
Ltv1	273.729	337.298	322.64	341.319	488.066	553.67	428.229	441.553	396.044	465.654	390.376	323.918
Plagl1	8.92594	5.01558	5.04125	7.99966	7.10283	2.80103	7.3291	7.28334	17.8115	0	3.45466	11.0931
Cd164	3822.29	3276.43	3643.81	3281.64	3135.39	3306.15	3096.02	3371.28	3346.47	3341.33	3936.58	3386.72
Utrn	1618.57	1601.22	1808.8	2092.36	1762.52	1964.46	1607.17	1483.07	1480.45	2410.02	2654.04	1879.17
Smpd2	1139.55	1030.7	975.986	908.406	648.387	882.325	704.641	741.991	941.915	782.902	745.342	921.836
Mical1	1783.2	1502.17	1521.45	1551.05	878.722	1805.73	1253.28	1370.18	991.159	1526.7	1307.59	2021.16
Zbtb24	292.573	289.65	295.417	272.877	210.041	270.766	264.895	269.484	273.459	276.371	313.51	328.355
Rab32	131.906	121.628	150.229	111.106	143.071	115.776	123.548	128.369	114.203	169.733	150.278	123.133
Gtf3c6	246.951	324.759	286.343	261.322	287.157	290.374	293.164	334.123	264.03	252.377	256.508	251.813
Slc16a10	2189.83	3670.15	2307.88	4140.27	2958.84	4102.58	3338.93	2906.05	3211.31	5665.16	5276.13	4380.66
Rev3l	230.091	257.049	264.161	303.987	437.331	416.42	354.938	422.434	369.851	422.11	405.922	420.428
Traf3ip2	361.005	275.857	354.904	339.541	319.627	351.063	317.246	327.75	272.412	358.127	342.011	321.7
Fyn	161.659	140.436	208.708	176.881	211.056	260.496	180.087	127.459	234.693	132.409	123.504	242.939
Tube1	15.8683	26.3318	18.1485	33.7763	50.7345	52.2859	47.1157	57.3563	46.1004	30.2142	33.6829	31.0607
Lama4	1.98354	10.0312	5.04125	0	12.1763	15.8725	9.42313	12.7459	18.8593	5.33191	12.955	5.54655
Prep	911.438	608.139	633.181	719.969	733.621	829.105	738.146	880.374	547.966	794.455	799.753	638.962
Tnfaip3	980.862	805.001	822.732	881.74	589.535	578.88	514.084	365.988	798.375	819.337	646.021	489.205
Perp	6293.78	6056.32	5953.71	4896.68	2817.79	3029.78	3305.43	2794.07	4191.99	3761.66	4304.5	3841.54
Arfgef3	67.4404	43.8863	66.5445	45.3314	128.866	175.531	165.428	60.998	145.635	136.852	186.552	99.8378
Hebp2	10.9095	11.2851	5.04125	10.6662	8.11752	7.46942	26.1754	15.4771	8.38189	10.6638	4.31832	6.65585
Reps1	141.823	124.136	136.114	155.549	186.703	199.807	231.39	227.604	233.645	161.735	180.506	139.773
Asf1a	152.733	178.053	164.345	131.55	182.644	182.067	169.616	199.382	158.208	166.178	141.641	210.769
Gopc	335.219	264.572	294.409	329.764	434.287	363.2	330.857	325.019	411.761	411.446	400.74	258.469
Qrsl1	132.897	124.136	112.924	130.661	199.894	171.797	192.651	273.125	161.351	172.398	164.96	189.692
Rtn4ip1	417.536	349.837	351.879	376.873	396.744	346.394	372.737	627.278	292.319	368.791	325.602	387.149
Crybg1	1233.76	986.816	1305.68	1147.51	912.206	1722.63	1101.46	796.616	1449.02	1487.6	1859.47	909.633
Vta1	549.441	571.776	535.381	410.649	366.303	402.415	388.443	349.6	410.713	476.317	433.56	414.882
Smpdl3a	3446.41	3125.96	4117.69	2362.57	1380.99	1444.4	1567.38	1453.03	2124.81	1600.46	1472.55	1508.66
Reep3	3681.45	2715.94	3747.66	3176.75	1733.09	2357.53	2217.58	2033.87	2026.32	2967.21	3016.78	2955.2
Pkib	10.9095	1.2539	12.099	8.88851	10.1469	14.9388	11.5172	3.64167	13.6206	11.5525	9.50031	14.421
Serinc1	1304.18	1340.41	1510.36	1103.95	992.367	977.56	892.057	916.791	1127.36	1137.47	1174.58	1198.05
Hsf2	141.823	105.327	142.163	109.329	76.1017	59.7553	70.15	96.5043	83.8189	53.3191	52.6835	88.7447
Rspo3	0	2.50779	0	0	2.02938	2.80103	5.23507	0	23.0502	0	0.863665	3.32793
Echdc1	121.988	154.229	142.163	114.662	124.807	158.725	130.877	109.25	83.8189	165.289	145.096	96.5099
Mgat4c	2460.58	2346.04	3158.85	790.189	628.093	2305.25	1655.33	295.886	3736.23	1280.55	1303.27	634.525
Ptprk	934.249	723.498	726.948	935.071	1290.69	1344.49	1289.92	1159.87	1445.88	1160.58	1329.18	938.475
Nts	1392.45	1112.21	1324.84	941.293	297.304	840.309	361.22	205.754	767.991	802.453	640.839	521.375
Dcbld1	922.347	776.161	763.245	818.632	780.297	804.83	744.428	757.468	705.127	729.583	715.114	829.763
Ros1	6.9424	32.6013	7.05775	45.3314	92.3368	34.546	41.8806	77.3855	47.1482	114.636	20.7279	106.494
Ccdc59	296.54	381.184	288.359	334.208	316.583	286.639	298.399	342.317	281.841	278.148	230.598	391.586
Rfx6	28.7614	27.5857	28.231	26.6655	36.5288	35.4797	24.0813	43.7001	26.1934	24.8823	19.0006	29.9513
Lin7a	9.91771	11.2851	28.231	1.7777	2.02938	0.933677	1.04701	2.73125	2.09547	3.55461	19.0006	9.98378
Ppp1r12a	1898.25	1531.01	1645.46	1999.91	1755.41	1859.88	1798.77	1198.11	1830.4	1961.25	2084.89	2367.27
P4ha1	577.211	288.396	351.879	180.437	81.1752	38.2808	73.291	88.3105	64.9597	88.8652	67.3658	104.275
2023-09-10	44.6297	107.835	73.6022	91.5517	132.924	98.0361	119.36	162.965	114.203	103.972	110.549	103.166
Lims1	489.935	611.901	540.422	566.198	729.562	743.207	707.782	679.172	568.921	686.039	703.023	581.278
Zwint	311.416	250.779	297.434	366.207	454.581	404.282	362.267	526.222	392.901	329.69	406.786	313.934
Ube2d1	180.502	234.478	182.493	285.321	252.658	216.613	238.719	279.498	277.65	209.722	247.008	199.676
Dcn	2.97531	3.76169	9.07425	3.5554	113.645	75.6278	233.484	0.910418	419.095	16.8844	9.50031	69.8865
Slc17a8	9.91771	2.50779	6.0495	3.5554	7.10283	6.53574	15.7052	1.82084	26.1934	6.22056	6.90932	6.65585
Cdk1	106.12	278.365	103.85	311.098	578.373	607.824	550.73	647.307	456.813	351.017	317.829	397.133
Atp2b1	5571.77	4342.24	6321.73	6149.07	4528.56	4475.11	8028.51	2162.24	8717.17	4562.34	6935.23	3524.27
Rhobtb1	22.8107	17.5545	32.264	23.1101	51.7492	23.3419	61.7739	29.1334	68.1029	36.4347	50.9562	65.4492
Cabcoco1	11.9013	52.6636	12.099	30.2209	46.6757	26.143	23.0343	41.8792	15.7161	35.5461	28.5009	24.4048
Arid5b	65.4569	94.0422	53.4372	114.662	151.189	154.057	142.394	166.606	173.924	148.405	139.914	125.352
Actr6	25.7861	57.6792	39.3217	36.4429	45.661	60.689	59.6799	63.7293	59.721	31.1028	31.0919	45.4817
Uhrf1bp1l	1036.4	956.722	1144.36	991.958	701.151	848.712	767.462	630.009	763.8	1165.02	1085.63	987.285
Poc1b	356.046	244.51	272.227	345.763	423.126	424.823	371.69	494.357	318.512	319.026	367.057	310.607
Dusp6	3694.35	2683.34	2683.96	3436.3	1280.54	1145.62	1207.21	831.212	931.438	2240.29	2355.21	1893.59
Tmpo	452.248	883.996	525.298	949.293	2049.67	2022.34	1733.86	1967.41	1347.39	1409.4	1517.46	1257.96
Kitl	1421.21	1439.47	1895.51	1201.73	1342.43	1084	965.348	1360.16	994.302	1175.69	1216.04	1321.19
Psen1	4610.74	3512.16	4083.41	3332.3	2017.2	2622.7	2263.65	2256.93	2535.52	3415.09	3764.71	2594.67
Sgk1	2674.81	2885.21	1758.39	4836.24	2934.48	1106.41	2274.12	254.917	2438.08	2657.96	2546.08	1091.56
Cep290	56.531	102.819	75.6187	71.9969	66.9695	131.648	131.924	93.773	81.7235	121.745	139.914	132.008
Ikbip	97.1936	114.105	89.7342	105.773	117.704	105.505	100.513	74.6543	165.542	103.084	120.049	126.461
Hbs1l	1219.88	1162.36	1198.81	1208.84	1196.32	1329.56	1228.15	1196.29	1161.94	1303.65	1240.22	1123.73
Epb41l2	489.935	487.765	521.265	503.979	662.593	733.87	698.359	596.324	804.662	545.632	692.659	528.031
Apaf1	1490.63	1273.96	1621.27	1687.04	1203.42	1898.17	1217.68	1054.26	1529.7	1796.85	1610.73	1473.16
Myb	209.264	455.164	164.345	641.75	1019.76	887.927	969.536	1117.99	704.079	685.151	803.208	513.61
Med23	481.009	431.34	454.721	552.865	474.875	489.247	439.746	572.653	426.429	521.639	515.608	620.104
Ahi1	23.8025	20.0623	28.231	24.8878	32.4701	34.546	20.9403	11.8354	19.907	16.8844	16.4096	15.5303
Arg1	6.9424	7.52337	22.1815	14.2216	14.2057	11.2041	29.3164	28.223	20.9547	19.5503	11.2276	23.2955
Nedd1	119.013	160.499	130.064	213.324	340.936	293.175	242.907	315.915	216.882	215.054	183.961	239.611
Enpp3	11979.6	12660.6	17514.3	12517.7	7043.98	3529.3	10858.6	6094.34	2486.28	11976.4	12954.1	15761.1
Pde7b	4.95886	11.2851	4.033	5.33311	5.07345	3.73471	3.14104	0	11.5251	0.888652	1.72733	4.43724
Mtfr2	13.8848	40.1247	23.1897	28.4432	43.6317	60.689	38.7396	52.8042	51.3391	24.8823	29.3646	52.1375
Map7	2128.34	2364.85	2164.71	1928.81	1585.96	1954.19	1982	1741.63	2007.46	2405.58	2457.13	2546.97
Ctgf	0	0	0	0	0	0	0	0	18.8593	0	0	0
Stx7	2456.62	2481.46	2655.73	2245.24	1437.82	1745.98	1578.9	1821.75	1519.22	2008.35	1828.38	2104.36
Moxd1	6.9424	2.50779	2.0165	0.888851	3.04407	17.7399	2.09403	13.6563	3.14321	5.33191	5.18199	4.43724
Pex7	390.758	675.85	524.29	430.204	440.375	353.864	408.336	410.598	370.899	350.129	342.875	549.108
Ifngr1	2264.21	1986.17	1834.01	1704.82	1550.45	1715.16	1729.67	1705.21	3023.77	1654.67	1663.42	2272.97
Vnn3	12.893	7.52337	8.066	7.11081	2.02938	4.66838	5.23507	6.37293	1.04774	9.77517	6.90932	17.7489
Cdk17	98.1854	67.7104	112.924	119.995	146.115	113.909	167.522	65.5501	183.354	78.2014	80.3208	118.696
Hal	9.91771	5.01558	7.05775	9.77736	7.10283	1.86735	2.09403	1.82084	13.6206	0	0.863665	14.421
Snrpf	28.7614	36.363	34.2805	43.5537	87.2633	63.49	60.7269	97.4147	51.3391	55.9851	50.9562	56.5748
Ntn4	236.042	200.623	161.32	175.993	160.321	141.919	247.096	249.455	235.741	254.154	262.554	228.518
Fgd6	685.314	604.378	607.975	764.412	439.361	413.619	431.37	296.796	607.687	670.932	702.159	626.76
Ndufa12	1130.62	1228.82	1042.53	1024.85	1058.32	805.763	948.596	1251.82	674.742	903.759	720.296	1059.39
Tmcc3	1978.58	1726.61	1460.95	2289.68	1386.07	2153.06	1893	1287.33	2515.62	1958.59	2006.29	2121
Cep83	119.013	137.929	142.163	137.772	271.937	241.822	225.108	277.677	208.5	212.388	229.735	173.052
Socs2	1079.05	1156.09	1215.95	917.294	981.205	862.718	987.335	1440.28	948.202	869.99	1075.26	812.014
Nudt4	6091.46	4988	5446.56	5172.22	2960.87	3810.34	4132.57	3754.56	4339.73	6967.03	8820.61	6909.89
Nuak1	15.8683	1.2539	12.099	11.5551	19.2791	14.9388	18.8463	13.6563	18.8593	23.1049	25.9099	18.8583
Tcp11l2	58.5145	32.6013	55.4537	71.1081	78.1311	86.832	84.8082	65.5501	74.3893	49.7645	46.6379	67.6679
Cry1	291.581	268.334	299.45	294.21	187.718	221.281	168.569	164.786	247.266	326.135	323.874	309.497
Btbd11	10.9095	3.76169	15.1237	9.77736	10.1469	16.8062	11.5172	8.19376	23.0502	7.99787	9.50031	8.87447
Timp3	12.893	2.50779	5.04125	0.888851	21.3085	6.53574	17.7993	14.5667	7.33416	19.5503	31.0919	29.9513
Hsp90b1	4922.16	4329.7	4795.24	5476.21	6829.88	8620.64	7079.92	6210.87	9836.15	6900.38	7336.83	4806.64
Igf1	4.95886	10.0312	3.02475	1.7777	5.07345	5.60206	11.5172	4.55209	27.2412	0.888652	1.72733	3.32793
Washc3	306.457	422.563	353.896	281.766	243.526	229.685	284.788	304.99	289.175	247.045	214.189	326.137
Dram1	1.98354	3.76169	2.0165	0.888851	6.08814	1.86735	1.04701	1.82084	5.23868	0	2.59099	11.0931
Slc5a8	3265.9	3103.39	3563.15	1758.15	942.647	3692.69	1490.95	498.909	5161.15	2744.16	3889.08	1228.01
Sirt1	471.091	588.077	549.496	546.643	408.92	419.221	384.254	368.719	454.718	466.542	465.515	482.549
Herc4	818.211	925.375	808.616	861.297	618.961	727.334	699.406	639.113	853.905	873.545	811.845	948.459
Hnrnph3	316.375	347.329	317.599	446.203	404.861	376.272	418.806	457.94	418.047	312.805	352.375	366.072
Rufy2	116.037	131.659	119.982	111.995	145.101	150.322	161.24	131.1	174.972	104.861	93.2758	149.757
Pbld2	254.885	328.521	237.947	313.764	292.231	188.603	255.472	509.834	179.163	316.36	244.417	591.262
Ccar1	1824.86	1740.41	1776.54	2043.47	2216.08	2150.26	2234.33	1828.12	2011.65	1859.06	1824.06	1817.05
Ddx21	489.935	552.968	509.166	806.188	1496.67	1457.47	1267.94	1374.73	894.767	1284.99	1361.14	705.521
Ddx50	597.046	680.865	692.668	675.527	768.12	771.217	707.782	609.07	664.265	746.468	715.114	726.597
Srgn	134.881	109.089	297.434	160.882	221.202	193.271	119.36	89.221	262.982	99.529	90.6848	205.222
Vps26a	1835.77	1864.54	2027.59	1503.05	1070.5	1250.19	1128.68	1138.02	1112.7	1561.36	1565.82	1366.67
Supv3l1	153.725	238.24	190.559	236.434	379.494	385.609	292.117	487.074	255.648	354.572	319.556	300.623
Hkdc1	11455.9	7167.27	8035.75	7160.58	4129.79	4274.37	4305.33	4796.99	5393.75	6695.99	6312.52	6096.76
Fam241b	227.116	238.24	223.831	171.548	192.791	213.812	216.732	246.723	178.115	174.176	207.279	281.764
Aifm2	121.988	183.069	174.427	183.103	185.688	125.113	148.676	205.754	101.63	159.957	178.779	130.898
H2afy2	3.96709	0	7.05775	6.22196	12.1763	6.53574	12.5642	6.37293	4.19095	5.33191	12.955	4.43724
Tysnd1	531.589	520.367	523.282	690.637	772.179	692.788	716.158	890.389	645.406	838.887	791.117	656.711
Sar1a	1473.77	1391.82	1531.53	1400.83	1297.79	1263.26	1403	1267.3	1353.68	1378.3	1432.82	1234.66
Ppa1	2455.63	2773.62	2620.44	3337.64	3739.13	2943.88	3463.53	4135.12	2017.94	3535.95	2406.17	3610.8
Eif4ebp2	857.882	843.872	773.328	976.847	975.117	1143.75	1012.46	1152.59	783.707	1214.79	1304.13	847.512
Pald1	1.98354	0	0	0.888851	7.10283	10.2704	10.4701	13.6563	14.6683	7.10921	11.2276	5.54655
Sgpl1	6477.26	7347.83	6315.68	8447.64	4961.83	8003.48	5662.26	4586.69	5679.78	10382.1	10180	7420.17
Pcbd1	543.491	650.772	529.331	509.312	577.359	390.277	474.298	752.916	410.713	542.078	534.608	576.841
Unc5b	3111.19	1764.23	2037.67	2124.35	880.751	1165.23	1373.68	915.88	1881.74	1694.66	2047.75	1920.21
Slc29a3	344.145	199.369	308.524	255.1	194.82	223.149	187.416	247.634	149.826	201.724	244.417	191.91
Vsir	63.4734	80.2493	67.5527	122.661	117.704	82.1636	81.6672	65.5501	119.442	103.972	94.1394	158.631
Slc16a7	16.8601	18.8084	19.1567	7.99966	13.191	6.53574	14.6582	16.3875	7.33416	4.44326	20.7279	5.54655
Lrig3	329.268	337.298	354.904	373.317	520.536	604.089	550.73	378.734	442.145	587.399	549.291	393.805
Anapc16	630.767	669.58	687.626	502.201	433.273	423.889	428.229	517.117	444.24	349.24	320.42	600.136
Ddit4	846.973	685.881	636.206	639.973	656.504	233.419	524.554	487.984	451.575	415	351.511	333.902
Dnajb12	1544.19	1344.18	1537.58	1103.95	851.325	981.294	976.865	1029.68	904.197	1179.24	1260.95	1228.01
Micu1	3929.4	3409.34	3917.05	3338.52	2075.04	2462.11	2547.39	2178.63	2360.55	3203.59	3390.75	2360.61
Cand1	1349.8	1141.05	1299.63	1439.94	1267.35	1318.35	1168.47	1340.14	1125.27	1393.41	1495	1015.02
Tbk1	1706.84	1907.18	1970.12	1815.92	1226.76	1495.75	1330.76	955.939	1321.2	1754.2	1493.28	1439.88
Pno1	134.881	252.033	200.642	228.435	322.671	337.057	330.857	369.63	266.125	267.484	272.054	267.343
Plek	775.565	445.133	873.144	332.43	130.895	158.725	75.3851	242.171	140.397	194.615	216.78	209.659
Srgap1	91.243	45.1402	47.3877	54.2199	84.2193	66.2911	112.031	40.0584	95.344	67.5375	60.4565	65.4492
Egfr	240.009	226.955	173.419	300.432	378.479	297.843	298.399	338.675	390.806	421.221	432.696	563.529
Usp15	961.026	945.437	984.052	1133.29	963.955	1165.23	944.407	1000.55	850.762	1373.86	1247.13	870.808
Vps54	2189.83	1795.58	2474.24	2105.69	1397.23	1509.76	1643.81	1321.93	1606.18	2152.31	2220.48	1721.65
Tbc1d15	1206.99	1285.24	1630.34	1377.72	1130.36	1407.98	1348.56	910.418	1189.18	1447.61	1317.09	1266.83
Pcsk4	115.045	280.873	195.6	178.659	113.645	176.465	157.052	179.352	180.211	95.0858	83.7755	252.922
Rab21	1224.84	1020.67	1328.87	1143.06	870.604	876.723	871.116	760.199	714.556	1073.49	1001.85	810.905
2310011J03Rik	878.709	866.442	965.903	734.191	523.58	581.681	628.209	638.203	593.019	590.953	660.703	675.569
Peli1	1472.78	1507.18	1680.75	1816.81	1477.39	1725.44	1276.31	1100.7	1424.92	1832.4	1877.61	1509.77
Thap2	110.087	146.706	105.866	146.66	198.879	134.449	131.924	142.936	128.872	172.398	165.824	128.68
Lgr5	136.864	199.369	104.858	179.548	269.908	152.189	266.989	325.93	201.165	206.167	317.829	148.647
Slc1a4	698.207	322.251	413.382	219.546	184.674	78.4289	238.719	245.813	117.347	162.623	195.188	85.4168
Dock2	197.362	35.1091	176.444	103.996	133.939	229.685	109.937	61.9084	225.263	121.745	110.549	184.145
Rab1a	7979.79	7505.82	9133.73	7653.9	5394.09	6041.82	5624.56	5259.48	3842.05	8264.46	7360.15	5679.66
Gamt	13.8848	13.7929	14.1155	23.999	23.3379	22.4082	38.7396	21.85	31.4321	23.1049	34.5466	14.421
Ptprr	1608.65	1539.78	1850.14	1429.27	598.667	903.799	951.737	527.132	887.433	1371.19	1575.32	968.427
Actr2	5492.43	4451.33	5422.37	4992.68	3955.26	4464.84	4203.76	3949.39	4227.62	4980.01	4991.98	3981.31
Ndufs7	2384.22	2312.18	2208.07	1919.92	1666.12	1393.05	1681.51	2129.47	1444.83	1491.16	1352.5	1608.5
Ptprb	6.9424	27.5857	19.1567	24.8878	19.2791	15.8725	20.9403	10.0146	17.8115	9.77517	44.9106	39.9351
Kcnmb1	2.97531	0	0	0	0	0	1.04701	0	10.4774	0	0.863665	1.10931
Mum1	179.511	204.385	189.551	248.878	426.17	431.359	531.884	430.628	569.969	252.377	297.101	320.59
Meis1	0.991771	5.01558	5.04125	2.66655	7.10283	0.933677	4.18806	2.73125	29.3366	0.888652	3.45466	12.2024
Uqcr11	1706.84	2482.71	1913.66	1477.27	1575.81	1266.07	1429.18	1727.06	1474.17	1200.57	880.074	1831.47
Cnot2	691.265	629.456	687.626	765.301	642.299	774.952	689.983	667.336	645.406	766.907	754.843	627.869
Tcf3	559.359	566.761	546.471	703.081	1205.45	1127.88	1125.54	1219.96	1110.6	1044.17	1083.04	902.978
Frs2	366.955	472.719	445.646	577.753	542.859	619.962	463.828	442.463	465.195	675.375	579.519	583.497
Yeats4	460.182	438.863	441.613	359.985	439.361	409.884	439.746	405.136	425.381	309.251	321.283	336.121
Cobl	3392.85	3048.22	4279.01	4094.94	2815.76	3800.07	3374.53	1898.22	3430.29	5115.97	5572.36	3463.26
Rab36	7.93417	2.50779	4.033	3.5554	9.13221	9.33677	17.7993	3.64167	11.5251	0	6.90932	5.54655
Grb10	8.92594	16.3006	14.1155	23.999	9.13221	14.0052	10.4701	5.46251	20.9547	8.88652	8.63665	15.5303
Adora2a	29.7531	33.8552	29.2392	27.5544	37.5435	17.7399	27.2224	27.3125	33.5276	15.1071	16.4096	32.17
Snrpd3	539.524	781.177	558.57	624.862	1070.5	898.197	952.784	1176.26	787.898	734.915	715.114	878.573
Ddc	2353.47	2415	1662.6	3056.76	2489.03	2083.97	2713.86	2858.71	1403.97	2341.6	2056.39	3518.73
Cpm	423.486	322.251	453.712	327.097	264.834	185.802	249.19	265.842	247.266	316.36	291.055	293.967
Mdm2	1145.5	1217.53	1148.4	1241.72	912.206	806.697	949.643	680.993	979.634	976.628	937.94	1297.89
E2f7	12.893	23.824	17.1402	50.6645	121.763	150.322	104.701	116.533	93.2486	85.3106	91.5484	49.9189
Csrp2	358.029	863.934	401.283	496.868	1060.35	616.227	1077.38	1079.76	854.953	647.827	650.339	778.735
Osbpl8	152.733	129.151	216.774	175.993	133.939	199.807	153.911	125.638	183.354	183.951	143.368	193.02
Mknk2	1768.33	1362.98	1458.94	1323.5	1664.09	1241.79	1824.95	1595.05	1353.68	1548.92	1509.69	1293.45
Cabin1	972.928	818.794	775.344	873.741	857.413	989.698	855.411	1104.34	985.92	1094.82	1235.9	988.394
Ap3d1	2090.65	1780.53	1809.81	2011.47	1583.93	1829.07	1672.08	1647.86	1817.82	2069.67	2166.93	1670.62
Phlda1	1389.47	981.8	708.8	1233.73	651.431	228.751	494.191	321.378	498.723	610.504	1042.44	452.598
Sf3a2	445.305	341.06	350.871	543.977	610.843	571.41	483.721	643.665	408.617	651.382	616.656	392.695
Mdm1	19.8354	28.8396	22.1815	29.3321	40.5876	60.689	74.3381	47.3417	55.53	35.5461	38.0012	52.1375
Wif1	11.9013	2.50779	7.05775	2.66655	6.08814	4.66838	14.6582	6.37293	7.33416	15.1071	11.2276	6.65585
Timm13	1200.04	1237.59	1057.65	940.404	1015.7	840.309	1006.18	1164.42	836.094	790.9	764.343	908.524
Vps13d	1908.17	1736.65	1771.49	2032.8	1796	1941.11	1445.93	1527.68	1704.67	2370.92	2395.81	2427.17
Llph	319.35	549.206	363.978	383.095	567.212	471.507	548.636	535.326	443.193	391.007	392.104	391.586
Tmbim4	2275.12	1815.64	2128.42	1585.71	1117.17	1144.69	1320.29	1159.87	1309.67	1263.66	1237.63	1157.01
Slc5a4b	975.903	1564.86	660.404	1551.93	1074.56	1408.92	839.706	729.245	1091.74	2272.28	2466.63	1373.32
Irak3	31.7367	21.3162	23.1897	4.44426	37.5435	40.1481	60.7269	19.1188	41.9095	29.3255	25.9099	16.6396
Helb	171.576	196.862	206.691	211.547	194.82	274.501	213.591	217.59	212.691	239.047	233.189	238.501
Slc5a4a	1604.69	1839.46	1400.46	2092.36	1517.98	1326.75	1259.56	778.407	1041.45	1684.88	1689.33	1131.5
Prmt2	300.507	230.717	281.302	225.768	133.939	144.72	100.513	115.623	196.975	154.625	171.869	154.194
Dip2a	653.577	529.144	721.907	630.195	518.507	624.63	564.341	494.357	569.969	655.825	747.07	540.233
Hmg20b	1777.25	1577.4	1776.54	1532.38	929.456	1014.91	1154.86	1283.69	1110.6	1255.67	1304.13	1222.46
4930404N11Rik	1.98354	6.26948	9.07425	7.11081	10.1469	11.2041	10.4701	4.55209	4.19095	1.7773	1.72733	4.43724
Fzr1	1274.43	999.355	1069.75	1156.4	894.957	1030.78	1050.16	1070.65	863.335	1037.95	1080.44	912.961
Ncln	1478.73	1551.07	1172.59	1463.94	1712.8	2029.81	1566.33	1982.89	2251.59	2024.35	1849.11	1821.49
Col6a2	9.91771	17.5545	2.0165	0.888851	8.11752	14.9388	25.1284	5.46251	95.344	10.6638	15.546	32.17
Hcfc2	286.622	315.982	254.079	347.541	258.746	240.889	237.672	231.246	254.6	227.495	248.735	230.736
Nfyb	264.803	304.697	311.549	351.985	296.289	330.522	320.387	311.363	301.748	349.24	404.195	266.234
Txnrd1	7107.03	4920.29	6108.98	5842.42	4574.22	4860.72	5299.99	5063.74	3808.52	6299.65	6277.11	4420.6
Ppm1m	69.424	48.9019	62.5115	28.4432	44.6464	59.7553	49.2097	36.4167	92.2008	31.1028	31.9556	57.6841
D10Wsu102e	127.938	209.401	172.411	233.768	428.199	404.282	314.104	465.224	270.316	356.349	342.875	282.874
Aldh1l2	8.92594	21.3162	31.2557	14.2216	20.2938	28.0103	16.7522	5.46251	20.9547	18.6617	0	7.76516
Wdr82	1012.6	1067.07	1022.37	1303.06	1321.13	1220.32	1097.27	1300.08	930.39	1142.81	1214.31	987.285
Glyctk	268.77	258.302	265.17	179.548	85.234	123.245	92.1373	145.667	74.3893	168.844	145.959	157.522
Pofut2	373.898	332.282	409.349	339.541	333.833	291.307	316.199	308.632	363.565	373.234	343.738	371.619
Slc36a1	3811.38	4920.29	3759.76	4926.01	2790.4	3672.15	3264.59	2216.87	1779.06	4979.12	3951.27	2340.64
Appl2	705.149	878.981	692.668	751.079	867.56	820.702	1311.91	680.993	1111.65	746.468	721.16	1191.4
Slc36a2	28.7614	20.0623	26.2145	25.7767	26.3819	35.4797	25.1284	15.4771	9.42963	69.3148	38.8649	22.1862
Sumo3	1659.23	1347.94	1455.91	1564.38	1466.23	1455.6	1466.87	1661.51	1257.28	1380.08	1347.32	1403.28
Hint1	2822.58	4964.17	3032.82	2989.21	3562.58	2297.78	3109.63	3448.66	2958.81	2525.55	2275.76	4053.42
Lyrm7	28.7614	30.0935	28.231	32.8875	36.5288	38.2808	27.2224	47.3417	25.1457	34.6574	41.4559	72.1051
Fbxw11	1638.41	1386.81	1517.42	1421.27	1146.6	1159.63	1136.01	1128.01	1045.64	1386.3	1637.51	977.301
Stk10	1088.96	1100.92	925.573	1615.93	689.989	985.029	1049.11	345.048	1190.23	1420.95	1809.38	967.317
Papolg	143.807	225.701	157.287	183.992	181.63	166.195	157.052	130.19	196.975	123.523	134.732	175.271
Rel	32.7285	20.0623	44.363	31.1098	34.4995	66.2911	33.5045	25.4917	39.814	47.0985	57.0019	66.5585
Pfkl	2652.99	1281.48	1599.08	1037.29	1001.5	788.023	1435.46	1402.04	748.084	1138.36	867.119	757.658
Il9r	130.914	92.7883	169.386	40.8871	12.1763	11.2041	4.18806	30.9542	20.9547	24.8823	27.6373	19.9676
Pus10	110.087	189.338	184.51	171.548	277.01	278.236	228.249	210.307	205.356	219.497	197.779	208.55
Rhbdf1	238.025	243.256	187.534	158.215	166.409	171.797	242.907	172.069	286.032	154.625	177.915	173.052
Pex13	494.894	813.778	637.214	517.311	494.154	492.981	530.837	560.817	583.589	582.956	529.426	687.772
1810043G02Rik	31.7367	52.6636	22.1815	31.9986	35.5141	33.6124	81.6672	33.6855	40.8617	31.9915	37.1376	22.1862
Mpg	53.5556	65.2026	44.363	40.8871	53.7786	74.6942	57.5858	61.9084	62.8642	52.4305	43.1832	54.3561
Ahsa2	185.461	189.338	178.46	250.656	190.762	114.842	124.595	175.711	88.0099	142.184	126.959	141.992
Nprl3	145.79	137.929	111.916	129.772	149.159	125.113	136.112	171.159	132.015	108.416	124.368	122.024
Xpo1	558.367	845.126	631.164	757.301	1265.32	1320.22	1085.75	1150.77	1099.08	1150.8	1195.31	920.726
Nsg2	22.8107	10.0312	15.1237	4.44426	10.1469	8.40309	9.42313	7.28334	20.9547	7.10921	6.90932	17.7489
[truncated: 12,245 more rows]
