# Supplementary material for: CHD8 regulates gut epithelial cell function and affects autism-related behaviors through the gut-brain axis
Source: Transl Psychiatry. 2023 Oct 2;13:305. doi: 10.1038/s41398-023-02611-2 (PMC10545671; doi:10.1038/s41398-023-02611-2)
Supplement: Supplementary file 4 — Supplementary table 3 [file 41398_2023_2611_MOESM4_ESM.xlsx]

## Sheet: gene ontology with upregulated
Category	ID	Name	Source	p-value	q-value Bonferroni	q-value FDR B&H	q-value FDR B&Y	Hit Count in Query List	Hit Count in Genome	Hit in Query List
GO: Molecular Function	GO:0004386	helicase activity		6.11e-06	0.004595	0.004595	0.03309	11	172	BRIP1,MCM8,RAD54L2,SRCAP,BLM,SHPRH,TTF2,EP400,CHD8,FANCM,IGHMBP2
GO: Biological Process	GO:1903047	mitotic cell cycle process		1.55e-08	5.018e-05	5.018e-05	0.0004346	33	931	CCP110,MCM8,CD2AP,DLGAP5,PIDD1,CNTROB,DSN1,BLM,NEK1,CEP78,TICRR,ZWILCH,TCF3,CAMK2G,POLE,CEP290,NUMA1,STIL,NR3C1,PRC1,KIF20B,LARP7,CEP250,MDC1,MASTL,LRRCC1,NINL,CDK5RAP2,ATM,CLSPN,GEN1,BORA,PCNT
GO: Biological Process	GO:0000278	mitotic cell cycle		3.737e-08	0.000121	6.05e-05	0.0005239	34	1016	CCP110,MCM8,CD2AP,DLGAP5,PIDD1,CNTROB,DSN1,STAT5A,BLM,NEK1,CEP78,TICRR,ZWILCH,TCF3,CAMK2G,POLE,CEP290,NUMA1,STIL,NR3C1,PRC1,KIF20B,LARP7,CEP250,MDC1,MASTL,LRRCC1,NINL,CDK5RAP2,ATM,CLSPN,GEN1,BORA,PCNT
GO: Biological Process	GO:0022402	cell cycle process		3.19e-07	0.001033	0.0002737	0.002371	39	1385	CCP110,BRIP1,MCM8,CD2AP,MDM1,DLGAP5,PIDD1,TRIP13,CNTROB,DSN1,BLM,NEK1,CEP78,MLH1,TICRR,ZWILCH,TCF3,CAMK2G,POLE,CEP290,NUMA1,STIL,NR3C1,MED1,PRC1,FANCM,KIF20B,LARP7,CEP250,MDC1,MASTL,LRRCC1,NINL,CDK5RAP2,ATM,CLSPN,GEN1,BORA,PCNT
GO: Biological Process	GO:0044772	mitotic cell cycle phase transition		3.382e-07	0.001095	0.0002737	0.002371	22	529	CCP110,MCM8,DLGAP5,PIDD1,BLM,CEP78,TICRR,TCF3,CAMK2G,POLE,CEP290,STIL,LARP7,CEP250,MASTL,NINL,CDK5RAP2,ATM,CLSPN,GEN1,BORA,PCNT
GO: Biological Process	GO:0007049	cell cycle		5.712e-07	0.00185	0.0003505	0.003035	45	1766	CCP110,NR2C2,BRIP1,MCM8,CD2AP,MDM1,DLGAP5,PIDD1,TRIP13,CNTROB,DSN1,STAT5A,BLM,NEK1,CEP78,MLH1,TICRR,ZWILCH,TCF3,CAMK2G,POLE,CEP290,GPS1,NUMA1,E2F2,STIL,NR3C1,MED1,PRC1,FANCM,TDRD1,KIF20B,LARP7,ARNTL,CEP250,MDC1,MASTL,LRRCC1,NINL,CDK5RAP2,ATM,CLSPN,GEN1,BORA,PCNT
GO: Biological Process	GO:0000086	G2/M transition of mitotic cell cycle		6.528e-07	0.002114	0.0003505	0.003035	13	197	CCP110,BLM,CEP78,TICRR,CEP290,CEP250,MASTL,NINL,CDK5RAP2,ATM,CLSPN,BORA,PCNT
GO: Biological Process	GO:0044770	cell cycle phase transition		7.577e-07	0.002453	0.0003505	0.003035	22	555	CCP110,MCM8,DLGAP5,PIDD1,BLM,CEP78,TICRR,TCF3,CAMK2G,POLE,CEP290,STIL,LARP7,CEP250,MASTL,NINL,CDK5RAP2,ATM,CLSPN,GEN1,BORA,PCNT
GO: Biological Process	GO:0044839	cell cycle G2/M phase transition		1.024e-06	0.003317	0.0004146	0.003591	13	205	CCP110,BLM,CEP78,TICRR,CEP290,CEP250,MASTL,NINL,CDK5RAP2,ATM,CLSPN,BORA,PCNT
GO: Biological Process	GO:0006310	DNA recombination		1.834e-05	0.05939	0.006598	0.05714	13	267	BRIP1,MCM8,TRIP13,BLM,MLH1,TCF3,XRN2,POLE,FANCM,TEP1,IGHMBP2,ATM,GEN1
GO: Biological Process	GO:0000075	cell cycle checkpoint		2.32e-05	0.07512	0.007512	0.06505	12	234	BRIP1,PIDD1,BLM,NEK1,TICRR,ZWILCH,STIL,MDC1,CDK5RAP2,ATM,CLSPN,GEN1
GO: Biological Process	GO:0007098	centrosome cycle		4.463e-05	0.1445	0.01314	0.1138	7	80	CCP110,MDM1,CNTROB,STIL,CEP250,CDK5RAP2,GEN1
GO: Biological Process	GO:0051298	centrosome duplication		9.839e-05	0.3186	0.02655	0.2299	6	63	CCP110,MDM1,CNTROB,STIL,CDK5RAP2,GEN1
GO: Biological Process	GO:0007093	mitotic cell cycle checkpoint		0.0001348	0.4366	0.03359	0.2909	9	162	PIDD1,BLM,TICRR,ZWILCH,STIL,MDC1,ATM,CLSPN,GEN1
GO: Biological Process	GO:0006312	mitotic recombination		0.0001828	0.592	0.03992	0.3457	5	45	BLM,MLH1,POLE,TEP1,GEN1
GO: Biological Process	GO:0051304	chromosome separation		0.0001918	0.6209	0.03992	0.3457	6	71	DLGAP5,MLH1,STIL,FANCM,ATM,GEN1
GO: Biological Process	GO:0044818	mitotic G2/M transition checkpoint		0.0001973	0.6388	0.03992	0.3457	4	25	BLM,TICRR,ATM,CLSPN
GO: Cellular Component	GO:0044450	microtubule organizing center part		1.704e-08	6.884e-06	4.369e-06	2.875e-05	13	147	CCP110,MDM1,CNTROB,MKS1,NEK1,CEP162,CEP290,STIL,CEP250,LRRCC1,CDK5RAP2,CEP295,PCNT
GO: Cellular Component	GO:0005813	centrosome		2.163e-08	8.737e-06	4.369e-06	2.875e-05	23	501	CCP110,MDM1,DLGAP5,SPPL2B,CNTROB,MKS1,NEK1,CEP78,CEP162,CEP290,RTTN,NUMA1,ANKRD26,STIL,KIF20B,CEP250,MASTL,LRRCC1,PRKAR2A,CDK5RAP2,CEP295,GEN1,PCNT
GO: Cellular Component	GO:0005814	centriole		3.806e-08	1.538e-05	5.125e-06	3.373e-05	11	105	CCP110,MDM1,CNTROB,MKS1,CEP162,CEP290,STIL,CEP250,LRRCC1,CEP295,PCNT
GO: Cellular Component	GO:0005815	microtubule organizing center		1.413e-07	5.708e-05	1.427e-05	9.39e-05	25	646	CCP110,MDM1,DLGAP5,SPPL2B,CNTROB,MKS1,NEK1,CEP78,CEP162,CEP290,RTTN,NUMA1,ANKRD26,STIL,NR3C1,KIF20B,CEP250,MASTL,LRRCC1,NINL,PRKAR2A,CDK5RAP2,CEP295,GEN1,PCNT
GO: Cellular Component	GO:0015630	microtubule cytoskeleton		6.535e-06	0.00264	0.0005281	0.003475	31	1125	CCP110,SNPH,MDM1,DLGAP5,SPPL2B,CNTROB,MKS1,NEK1,ALKBH8,CEP78,DGCR8,CEP162,CEP290,RTTN,NUMA1,ANKRD26,STIL,NR3C1,PRC1,KIF20B,CEP250,MASTL,LRRCC1,NINL,PRKAR2A,CDK5RAP2,CEP295,ATM,GEN1,BORA,PCNT
GO: Cellular Component	GO:0044430	cytoskeletal part		0.0001599	0.06462	0.01077	0.07086	34	1520	CCP110,SNPH,HDAC4,MYO7A,CD2AP,MDM1,DLGAP5,SPPL2B,CNTROB,MKS1,NEK1,CEP78,CALD1,CEP162,CEP290,RTTN,NUMA1,ANKRD26,STIL,NR3C1,PRC1,KIF20B,SHANK2,CEP250,MASTL,LRRCC1,NINL,PRKAR2A,CDK5RAP2,CEP295,ATM,GEN1,BORA,PCNT
GO: Cellular Component	GO:0097431	mitotic spindle pole		0.0005093	0.2057	0.02939	0.1934	3	14	NUMA1,KIF20B,CDK5RAP2
Human Phenotype	HP:0004207	Abnormal 5th finger morphology		2.314e-05	0.06457	0.02824	0.2404	17	349	BRIP1,HDAC4,SRCAP,TRIP13,MKS1,BLM,XYLT1,NEK1,INPP5E,CEP290,LBR,GTF2IRD1,FANCM,SETD5,VPS13B,RAI1,PCNT
Human Phenotype	HP:0009484	Deviation of the hand or of fingers of the hand		4.286e-05	0.1196	0.02824	0.2404	17	366	BRIP1,HDAC4,SRCAP,TRIP13,MKS1,BLM,XYLT1,NEK1,CEP290,LBR,RBM28,GTF2IRD1,FANCM,SETD5,VPS13B,RAI1,PCNT
Human Phenotype	HP:0000340	Sloping forehead		4.479e-05	0.125	0.02824	0.2404	9	108	BRIP1,TRIP13,MKS1,LTBP4,CEP290,STIL,FANCM,CDK5RAP2,PCNT
Human Phenotype	HP:0001956	Truncal obesity		4.792e-05	0.1338	0.02824	0.2404	7	62	MKS1,XYLT1,INPP5E,CEP290,SETD5,VPS13B,PCNT
Human Phenotype	HP:0009466	Radial deviation of finger		6.374e-05	0.1779	0.02824	0.2404	15	303	BRIP1,HDAC4,SRCAP,TRIP13,MKS1,BLM,XYLT1,NEK1,CEP290,GTF2IRD1,FANCM,SETD5,VPS13B,RAI1,PCNT
Human Phenotype	HP:0009485	Radial deviation of the hand or of fingers of the hand		7.697e-05	0.2148	0.02824	0.2404	15	308	BRIP1,HDAC4,SRCAP,TRIP13,MKS1,BLM,XYLT1,NEK1,CEP290,GTF2IRD1,FANCM,SETD5,VPS13B,RAI1,PCNT
Human Phenotype	HP:0000290	Abnormality of the forehead		0.0001113	0.3107	0.02824	0.2404	24	694	BRIP1,HDAC4,TRIP13,MKS1,NEK1,RNF125,RARS2,LTBP4,SZT2,INPP5E,POLE,CEP290,LBR,STIL,GTF2IRD1,FANCM,ADNP,CBL,AP4E1,SETD5,CDK5RAP2,VPS13B,RAI1,PCNT
Human Phenotype	HP:0000925	Abnormality of the vertebral column		0.0001151	0.3212	0.02824	0.2404	34	1190	SPARC,BRIP1,HDAC4,ACTA2,SRCAP,TRIP13,MKS1,BLM,XYLT1,NEK1,RNF125,RFT1,LTBP4,COL6A1,INPP5E,SGSH,CEP290,POMGNT1,LBR,RBM28,GTF2IRD1,FANCM,CBL,ALG2,LARP7,SETD5,IGHMBP2,SCARB2,MTR,GAN,VPS13B,RAI1,DOP1A,PCNT
Human Phenotype	HP:0004209	Clinodactyly of the 5th finger		0.0001188	0.3314	0.02824	0.2404	13	248	BRIP1,HDAC4,SRCAP,TRIP13,BLM,XYLT1,NEK1,GTF2IRD1,FANCM,SETD5,VPS13B,RAI1,PCNT
Human Phenotype	HP:0030084	Clinodactyly		0.000119	0.3321	0.02824	0.2404	15	320	BRIP1,HDAC4,SRCAP,TRIP13,MKS1,BLM,XYLT1,NEK1,GTF2IRD1,FANCM,G6PC3,SETD5,VPS13B,RAI1,PCNT
Human Phenotype	HP:0001157	Clinodactyly of hands		0.0001237	0.3453	0.02824	0.2404	13	249	BRIP1,HDAC4,SRCAP,TRIP13,BLM,XYLT1,NEK1,GTF2IRD1,FANCM,SETD5,VPS13B,RAI1,PCNT
Human Phenotype	HP:0009179	Deviation of the 5th finger		0.0001289	0.3596	0.02824	0.2404	13	250	BRIP1,HDAC4,SRCAP,TRIP13,BLM,XYLT1,NEK1,GTF2IRD1,FANCM,SETD5,VPS13B,RAI1,PCNT
Human Phenotype	HP:0040019	Finger clinodactyly		0.0001397	0.3899	0.02824	0.2404	13	252	BRIP1,HDAC4,SRCAP,TRIP13,BLM,XYLT1,NEK1,GTF2IRD1,FANCM,SETD5,VPS13B,RAI1,PCNT
Human Phenotype	HP:0000957	Cafe-au-lait spot		0.0001417	0.3954	0.02824	0.2404	8	98	BRIP1,TRIP13,BLM,MLH1,FANCM,CBL,ATM,PCNT
Human Phenotype	HP:0001600	Abnormality of the larynx		0.000179	0.4996	0.03331	0.2835	18	451	HDAC4,SRCAP,MKS1,BLM,NEK1,MLH1,LTBP4,TRIM2,POMGNT1,LBR,GTF2IRD1,AP4E1,SETD5,IGHMBP2,FUS,VPS13B,RAI1,PCNT
Human Phenotype	HP:0001671	Abnormal cardiac septum morphology		0.0002003	0.559	0.03494	0.2974	18	455	BRIP1,SRCAP,TRIP13,MKS1,XYLT1,NEK1,LTBP4,SGSH,CEP290,LBR,GTF2IRD1,FANCM,G6PC3,SETD5,IGHMBP2,VPS13B,RAI1,PCNT
Human Phenotype	HP:0002916	Abnormality of chromosome segregation		0.0002276	0.6352	0.03506	0.2984	7	79	BRIP1,TRIP13,BLM,LBR,FANCM,ATM,RAI1
Human Phenotype	HP:0001172	Abnormal thumb morphology		0.0002313	0.6457	0.03506	0.2984	13	265	BRIP1,SRCAP,MKS1,XYLT1,NEK1,RFT1,COL6A1,CEP290,GTF2IRD1,FANCM,G6PC3,SETD5,PCNT
Human Phenotype	HP:0007400	Irregular hyperpigmentation		0.0002432	0.6789	0.03506	0.2984	11	197	BRIP1,TRIP13,BLM,XYLT1,MLH1,LBR,FANCM,CBL,POFUT1,ATM,PCNT
Human Phenotype	HP:0010674	Abnormality of the curvature of the vertebral column		0.0002513	0.7013	0.03506	0.2984	26	826	SPARC,BRIP1,ACTA2,MKS1,XYLT1,NEK1,RNF125,LTBP4,COL6A1,INPP5E,CEP290,POMGNT1,LBR,RBM28,GTF2IRD1,FANCM,ALG2,LARP7,SETD5,IGHMBP2,SCARB2,GAN,VPS13B,RAI1,DOP1A,PCNT
Human Phenotype	HP:0004097	Deviation of finger		0.0003022	0.8436	0.04001	0.3406	15	348	BRIP1,HDAC4,SRCAP,TRIP13,MKS1,BLM,XYLT1,NEK1,CEP290,GTF2IRD1,FANCM,SETD5,VPS13B,RAI1,PCNT
Human Phenotype	HP:0001249	Intellectual disability		0.0003282	0.9159	0.04001	0.3406	41	1644	BRIP1,HDAC4,MYO7A,ACTA2,SRCAP,TRIP13,MKS1,BLM,XYLT1,NEK1,RNF125,RARS2,RFT1,COG5,LTBP4,INPP5E,SGSH,CEP290,RTTN,POMGNT1,CHD8,LBR,STIL,RBM28,GTF2IRD1,FANCM,ADNP,ALG2,LARP7,AP4E1,SETD5,SCARB2,C12orf65,MTR,CDK5RAP2,GAN,FUS,VPS13B,RAI1,DOP1A,PCNT
Human Phenotype	HP:0001255	Psychomotor developmental delay		0.0003298	0.9203	0.04001	0.3406	43	1762	SPARC,BRIP1,HDAC4,MYO7A,ACTA2,SRCAP,TRIP13,MKS1,BLM,XYLT1,NEK1,RNF125,RARS2,RFT1,COG5,LTBP4,COL6A1,INPP5E,SGSH,CEP290,RTTN,POMGNT1,CHD8,LBR,STIL,RBM28,GTF2IRD1,FANCM,ADNP,ALG2,LARP7,AP4E1,SETD5,SCARB2,C12orf65,MTR,CDK5RAP2,GAN,FUS,VPS13B,RAI1,DOP1A,PCNT
Human Phenotype	HP:0000953	Hyperpigmentation of the skin		0.0003707	1	0.04032	0.3432	13	278	BRIP1,TRIP13,BLM,XYLT1,MLH1,LBR,RBM28,FANCM,CBL,SCARB2,POFUT1,ATM,PCNT
Human Phenotype	HP:0200006	Slanting of the palpebral fissure		0.0003831	1	0.04032	0.3432	17	437	BRIP1,HDAC4,TRIP13,MKS1,SZT2,CEP290,CHD8,STIL,FANCM,ADNP,CBL,AP4E1,SETD5,CDK5RAP2,VPS13B,RAI1,PCNT
Human Phenotype	HP:0000181	Macrostomia		0.0003901	1	0.04032	0.3432	9	143	SRCAP,MKS1,INPP5E,CEP290,GTF2IRD1,LARP7,AP4E1,SETD5,RAI1
Human Phenotype	HP:0000154	Wide mouth		0.0003901	1	0.04032	0.3432	9	143	SRCAP,MKS1,INPP5E,CEP290,GTF2IRD1,LARP7,AP4E1,SETD5,RAI1
Human Phenotype	HP:0000445	Wide nose		0.0004144	1	0.04131	0.3516	7	87	HDAC4,TRIP13,NEK1,RNF125,CHD8,LARP7,RAI1
Human Phenotype	HP:0004322	Short stature		0.0004458	1	0.0429	0.3651	31	1110	SPARC,BRIP1,HDAC4,ACTA2,SRCAP,TRIP13,MKS1,BLM,XYLT1,NEK1,RFT1,NR1H4,POLE,CEP290,RTTN,POMGNT1,LBR,STIL,GTF2IRD1,FANCM,ADNP,CBL,LARP7,AP4E1,SETD5,CDK5RAP2,ATM,G6PC,VPS13B,RAI1,PCNT
Human Phenotype	HP:0012733	Macule		0.000476	1	0.04428	0.3769	10	179	BRIP1,TRIP13,BLM,XYLT1,MLH1,FANCM,CBL,POFUT1,ATM,PCNT
Human Phenotype	HP:0001388	Joint laxity		0.0005102	1	0.04593	0.3909	8	118	SRCAP,XYLT1,LTBP4,COL6A1,GTF2IRD1,ADNP,CBL,RAI1
Human Phenotype	HP:0000272	Malar flattening		0.0005434	1	0.04739	0.4034	12	252	HDAC4,TRIP13,BLM,NEK1,LTBP4,POLE,POMGNT1,LBR,GTF2IRD1,LARP7,VPS13B,RAI1
Human Phenotype	HP:0002488	Acute leukemia		0.0006056	1	0.04885	0.4158	11	219	BRIP1,TRIP13,BLM,NUMA1,ANKRD26,LBR,STIL,FANCM,CBL,ATM,FUS
Human Phenotype	HP:0000002	Abnormality of body height		0.0006596	1	0.04885	0.4158	33	1241	SPARC,BRIP1,HDAC4,ACTA2,SRCAP,TRIP13,MKS1,BLM,XYLT1,NEK1,RFT1,NR1H4,COL6A1,POLE,CEP290,RTTN,POMGNT1,CHD8,LBR,STIL,GTF2IRD1,FANCM,ADNP,CBL,LARP7,AP4E1,SETD5,CDK5RAP2,ATM,G6PC,VPS13B,RAI1,PCNT
Human Phenotype	HP:0002650	Scoliosis		0.0006715	1	0.04885	0.4158	23	731	SPARC,BRIP1,ACTA2,MKS1,XYLT1,NEK1,RNF125,LTBP4,COL6A1,INPP5E,CEP290,RBM28,GTF2IRD1,FANCM,ALG2,LARP7,SETD5,IGHMBP2,GAN,VPS13B,RAI1,DOP1A,PCNT
Human Phenotype	HP:0010668	Abnormality of the zygomatic bone		0.0006954	1	0.04885	0.4158	12	259	HDAC4,TRIP13,BLM,NEK1,LTBP4,POLE,POMGNT1,LBR,GTF2IRD1,LARP7,VPS13B,RAI1
Human Phenotype	HP:0012369	Abnormality of malar bones		0.0006954	1	0.04885	0.4158	12	259	HDAC4,TRIP13,BLM,NEK1,LTBP4,POLE,POMGNT1,LBR,GTF2IRD1,LARP7,VPS13B,RAI1
Human Phenotype	HP:0005557	Abnormality of the zygomatic arch		0.0006954	1	0.04885	0.4158	12	259	HDAC4,TRIP13,BLM,NEK1,LTBP4,POLE,POMGNT1,LBR,GTF2IRD1,LARP7,VPS13B,RAI1
Human Phenotype	HP:0001631	Atrial septal defect		0.0007	1	0.04885	0.4158	13	297	BRIP1,SRCAP,TRIP13,NEK1,LTBP4,CEP290,GTF2IRD1,FANCM,G6PC3,SETD5,IGHMBP2,RAI1,PCNT
Human Phenotype	HP:0001630	Abnormality of the atrial septum		0.0007	1	0.04885	0.4158	13	297	BRIP1,SRCAP,TRIP13,NEK1,LTBP4,CEP290,GTF2IRD1,FANCM,G6PC3,SETD5,IGHMBP2,RAI1,PCNT
Human Phenotype	HP:0011994	Abnormal atrial septum morphology		0.0007227	1	0.0492	0.4187	13	298	BRIP1,SRCAP,TRIP13,NEK1,LTBP4,CEP290,GTF2IRD1,FANCM,G6PC3,SETD5,IGHMBP2,RAI1,PCNT
Domain	SM00487	DEXDc	SMART	6.033e-07	0.0008615	0.0004691	0.003678	10	109	BRIP1,RAD54L2,SRCAP,BLM,SHPRH,TTF2,EP400,CHD8,FANCM,IGHMBP2
Domain	IPR014001	Helicase_ATP-bd	InterPro	6.569e-07	0.0009381	0.0004691	0.003678	10	110	BRIP1,RAD54L2,SRCAP,BLM,SHPRH,TTF2,EP400,CHD8,FANCM,IGHMBP2
Domain	IPR000330	SNF2_N	InterPro	1.675e-06	0.002391	0.0005979	0.004688	6	32	RAD54L2,SRCAP,SHPRH,TTF2,EP400,CHD8
Domain	PF00176	SNF2_N	Pfam	1.675e-06	0.002391	0.0005979	0.004688	6	32	RAD54L2,SRCAP,SHPRH,TTF2,EP400,CHD8
Domain	IPR002464	DNA/RNA_helicase_DEAH_CS	InterPro	2.913e-06	0.00416	0.000832	0.006524	6	35	BRIP1,BLM,TTF2,EP400,CHD8,FANCM
Domain	PS00690	DEAH_ATP_HELICASE	PROSITE	4.812e-06	0.006871	0.001145	0.00898	6	38	BRIP1,BLM,TTF2,EP400,CHD8,FANCM
Domain	SM00490	HELICc	SMART	3.707e-05	0.05293	0.005498	0.04311	8	107	RAD54L2,SRCAP,BLM,SHPRH,TTF2,EP400,CHD8,FANCM
Domain	PF00271	Helicase_C	Pfam	3.707e-05	0.05293	0.005498	0.04311	8	107	RAD54L2,SRCAP,BLM,SHPRH,TTF2,EP400,CHD8,FANCM
Domain	IPR001650	Helicase_C	InterPro	3.964e-05	0.0566	0.005498	0.04311	8	108	RAD54L2,SRCAP,BLM,SHPRH,TTF2,EP400,CHD8,FANCM
Domain	PS51192	HELICASE_ATP_BIND_1	PROSITE	4.235e-05	0.06048	0.005498	0.04311	8	109	RAD54L2,SRCAP,BLM,SHPRH,TTF2,EP400,CHD8,FANCM
Domain	PS51194	HELICASE_CTER	PROSITE	4.235e-05	0.06048	0.005498	0.04311	8	109	RAD54L2,SRCAP,BLM,SHPRH,TTF2,EP400,CHD8,FANCM
Domain	IPR016275	Glucose-6-phosphatase	InterPro	0.0004049	0.5783	0.04819	0.3779	2	3	G6PC3,G6PC
Pathway	1268847	Anchoring of the basal body to the plasma membrane	BioSystems: REACTOME	4.827e-06	0.004967	0.003108	0.02336	9	100	CCP110,MKS1,CEP78,CEP162,CEP290,CEP250,NINL,CDK5RAP2,PCNT
Pathway	1269805	Centrosome maturation	BioSystems: REACTOME	9.063e-06	0.009325	0.003108	0.02336	8	82	CCP110,CEP78,CEP290,NUMA1,CEP250,NINL,CDK5RAP2,PCNT
Pathway	1269806	Recruitment of mitotic centrosome proteins and complexes	BioSystems: REACTOME	9.063e-06	0.009325	0.003108	0.02336	8	82	CCP110,CEP78,CEP290,NUMA1,CEP250,NINL,CDK5RAP2,PCNT
Pathway	1269803	Regulation of PLK1 Activity at G2/M Transition	BioSystems: REACTOME	1.809e-05	0.01862	0.004654	0.03497	8	90	CCP110,CEP78,CEP290,CEP250,NINL,CDK5RAP2,BORA,PCNT
Pathway	1269809	Loss of Nlp from mitotic centrosomes	BioSystems: REACTOME	3.424e-05	0.03523	0.005748	0.04319	7	72	CCP110,CEP78,CEP290,CEP250,NINL,CDK5RAP2,PCNT
Pathway	1269808	Loss of proteins required for interphase microtubule organization from the centrosome	BioSystems: REACTOME	3.424e-05	0.03523	0.005748	0.04319	7	72	CCP110,CEP78,CEP290,CEP250,NINL,CDK5RAP2,PCNT
Pathway	1269741	Cell Cycle	BioSystems: REACTOME	4.049e-05	0.04167	0.005748	0.04319	21	624	CCP110,BRIP1,MCM8,DSN1,BLM,CEP78,MLH1,ZWILCH,POLE,CEP290,NUMA1,E2F2,CEP250,MDC1,MASTL,NINL,CDK5RAP2,ATM,CLSPN,BORA,PCNT
Pathway	1383018	AURKA Activation by TPX2	BioSystems: REACTOME	4.469e-05	0.04599	0.005748	0.04319	7	75	CCP110,CEP78,CEP290,CEP250,NINL,CDK5RAP2,PCNT
Pathway	1268846	Cilium Assembly	BioSystems: REACTOME	0.000167	0.1718	0.01909	0.1434	10	192	CCP110,MKS1,CEP78,INPP5E,CEP162,CEP290,CEP250,NINL,CDK5RAP2,PCNT
Pubmed	26638075	A Dynamic Protein Interaction Landscape of the Human Centrosome-Cilium Interface.	Pubmed	1.004e-18	2.267e-14	2.267e-14	2.404e-13	48	1820	CCP110,LZTS3,UGGT1,CD2AP,DLGAP5,CCDC18,MAGT1,NCLN,CNTROB,ADCY9,MKS1,BLM,FZD6,NEK1,PTPN13,PLEKHA5,RFT1,TTF2,TRIM2,CEP162,KTN1,CEP290,GPS1,RTTN,NUMA1,ANKRD26,CHD8,LBR,STIL,NR3C1,SLC39A10,PRC1,CBL,ARFGEF3,AP4E1,PDIA6,SIPA1L1,MASTL,MTR,LRRCC1,NINL,PRKAR2A,CDK5RAP2,CEP295,POFUT1,GEN1,TBL2,PCNT
Pubmed	14621295	Prediction of the coding sequences of mouse homologues of KIAA gene: III. the complete nucleotide sequences of 500 mouse KIAA-homologous cDNAs identified by screening of terminal sequences of cDNA clones randomly sampled from size-fractionated libraries.	Pubmed	4.862e-15	1.098e-10	5.491e-11	5.822e-10	24	508	DLGAP5,KDM3B,ARHGAP11A,FRMD4B,ADCY9,INTS2,ZBTB5,PLEKHA5,WDR90,AMOTL2,EP400,SZT2,INPP5E,CEP162,ZNF507,XPO4,CHD8,ERI2,ADNP,CWC22,MDC1,NINL,CDK5RAP2,RAI1
Pubmed	21399614	Novel asymmetrically localizing components of human centrosomes identified by complementary proteomics methods.	Pubmed	2.168e-13	4.897e-09	1.632e-09	1.731e-08	14	146	CCP110,CNTROB,NEK1,CEP78,CEP162,CEP290,ANKRD26,STIL,CEP250,LRRCC1,PRKAR2A,CDK5RAP2,CEP295,PCNT
Pubmed	17081983	Global, in vivo, and site-specific phosphorylation dynamics in signaling networks.	Pubmed	3.094e-13	6.989e-09	1.747e-09	1.852e-08	37	1546	PHF20,CD2AP,DLGAP5,KDM3B,ZNF267,DSN1,ADCY9,STAT5A,MRTFB,GNL2,PLEKHA5,THRAP3,XRN2,TCF20,CALD1,CAMK2G,KTN1,CEP290,NUMA1,ANKRD26,XPO4,CHD8,MED1,GTF2IRD1,ADNP,DENND1A,PDIA6,SHANK2,SIPA1L1,MDC1,PRKAR2A,CDK5RAP2,GAN,CLSPN,TNS1,VPS13B,RAI1
Pubmed	26972000	Substrate-Trapped Interactors of PHD3 and FIH Cluster in Distinct Signaling Pathways.	Pubmed	8.629e-13	1.949e-08	3.898e-09	4.133e-08	36	1517	CCP110,UGGT1,DLGAP5,KDM3B,RAD54L2,TRIP13,DSN1,BLM,PTPN13,CEP78,ZFP36L1,SFXN2,ZBTB5,PLEKHA5,RARS2,TICRR,TCF3,POLE,THUMPD3,ZNF507,CHD8,LBR,STIL,SLC39A10,CPT1A,CBL,RPAP1,IGHMBP2,MASTL,MTR,PRKAR2A,CDK5RAP2,CEP295,CLSPN,TBL2,BORA
Pubmed	11544199	Construction of long-transcript enriched cDNA libraries from submicrogram amounts of total RNAs by a universal PCR amplification method.	Pubmed	1.243e-12	2.809e-08	4.681e-09	4.964e-08	29	992	TRPM6,UGGT1,CD2AP,DLGAP5,SRCAP,SPPL2B,PTPN13,ALKBH8,INTS2,ZNF616,COG5,TICRR,ZWILCH,INPP5E,CEP162,ZNF507,DEPDC1,RBM28,SLC39A10,FADS3,SETD5,SIPA1L1,MASTL,CSTF2,CDK5RAP2,CEP295,TNS1,GEN1,VPS13B
Pubmed	25281560	Proximity biotinylation and affinity purification are complementary approaches for the interactome mapping of chromatin-associated protein complexes.	Pubmed	3.235e-11	7.307e-07	1.044e-07	1.107e-06	22	636	CCP110,CD2AP,DLGAP5,CCDC18,SRCAP,ARHGAP11A,CNTROB,GPALPP1,SHPRH,WDR90,ACOT2,THRAP3,EP400,CEP162,CEP290,ANKRD26,MED1,PRC1,LARP7,PDIA6,RAI1,PCNT
Pubmed	25921289	Temporal proteomics of NGF-TrkA signaling identifies an inhibitory role for the E3 ligase Cbl-b in neuroblastoma cell differentiation.	Pubmed	4.197e-11	9.482e-07	1.185e-07	1.257e-06	38	1922	CCP110,UGGT1,LEKR1,DLGAP5,KDM3B,NCLN,TRIP13,AARS2,GNL2,MLH1,CPSF1,RARS2,COG5,THRAP3,XRN2,CALD1,POLE,KTN1,GPS1,THUMPD3,NUMA1,POLRMT,XPO4,LBR,RBM28,MED1,CPT1A,ADNP,CBL,CWC22,LARP7,PDIA6,ARHGEF40,RPAP1,SCARB2,MTR,FUS,TBL2
Pubmed	26673895	A deep proteomics perspective on CRM1-mediated nuclear export and nucleocytoplasmic partitioning.	Pubmed	1.083e-10	2.447e-06	2.719e-07	2.882e-06	27	1038	CCP110,MCM8,KDM3B,FYCO1,CNTROB,FRMD4B,MKS1,GPALPP1,NEK1,MRTFB,CEP78,ZFP36L1,PLEKHA5,AMOTL2,THRAP3,TTF2,TCF3,CBL,SAPCD2,DENND1A,AP4E1,SHANK2,RPAP1,BTBD7,PRKAR2A,CLSPN,BORA
Pubmed	28611215	Genome-wide CRISPR screen identifies HNRNPL as a prostate cancer dependency regulating RNA splicing.	Pubmed	2.265e-10	5.117e-06	5.117e-07	5.425e-06	32	1489	MAGI1,MBTPS1,HDAC4,MCM8,CD2AP,SPPL2B,TRIP13,TASOR2,PTPN13,MRTFB,INTS2,SH3TC1,SHPRH,THRAP3,TCF3,CALD1,ARHGAP10,TTYH3,CPT1A,GTF2IRD1,TEP1,DENND1A,ARFGEF3,USF3,SHANK2,SETD5,LOXL2,CYP4F11,VPS13B,RAI1,DOP1A,PCNT
Pubmed	11125038	Database resources of the National Center for Biotechnology Information.	Pubmed	4.077e-10	9.211e-06	8.373e-07	8.878e-06	33	1614	MAGI1,MCM8,MDM1,KDM3B,MAGT1,SPPL2B,ALS2CL,TASOR2,GPALPP1,CEP78,WDR90,COG5,CA12,FNDC3B,INPP5E,THUMPD3,POLRMT,SLC39A10,ERI2,RFX7,CWC22,KIF20B,ARFGEF3,ZNF23,G6PC3,ZFP41,SIPA1L1,CNKSR3,LRRCC1,RPUSD2,GEN1,BORA,UEVLD
Pubmed	22586326	Functional proteomics establishes the interaction of SIRT7 with chromatin remodeling complexes and expands its role in regulation of RNA polymerase I transcription.	Pubmed	2.141e-09	4.836e-05	4.03e-06	4.272e-05	20	653	UGGT1,TASOR2,BLM,ATAD2B,GNL2,CPSF1,XRN2,TCF20,POLE,NUMA1,POLRMT,CHD8,RBM28,ADNP,LARP7,MDC1,ATM,FUS,RAI1,PCNT
Pubmed	22412018	A promiscuous biotin ligase fusion protein identifies proximal and interacting proteins in mammalian cells.	Pubmed	2.705e-09	6.111e-05	4.7e-06	4.984e-05	10	121	BRIP1,CD2AP,GNL2,THRAP3,NUMA1,CHD8,LBR,MDC1,MASTL,FUS
Pubmed	15618518	Mouse brain organization revealed through direct genome-scale TF expression analysis.	Pubmed	4.877e-09	0.0001102	7.87e-06	8.344e-05	32	1689	NR2C2,MBTPS1,PHF20,ZKSCAN8,KDM3B,SRCAP,STAT5A,MRTFB,ZFP36L1,SHPRH,ZBTB5,ZNF616,NR1H4,TCF3,TRIM2,TCF20,ZNF507,RNF149,IRF8,E2F2,TRIM68,NR3C1,MED1,GTF2IRD1,ADNP,CBL,ZNF23,ARNTL,DPF3,BTBD7,IGHMBP2,ZFP41
Pubmed	24457600	The central role of EED in the orchestration of polycomb group complexes.	Pubmed	7.406e-09	0.0001673	1.115e-05	0.0001183	32	1719	UGGT1,MAGT1,TASOR2,AARS2,SFXN2,CPSF1,DGCR8,THRAP3,XRN2,EP400,SZT2,KTN1,CEP290,NUMA1,XPO4,LBR,RBM28,CPT1A,ADNP,TDRD1,CWC22,KIF20B,LARP7,ARFGEF3,PDIA6,SIPA1L1,MDC1,PRKAR2A,CDK5RAP2,FUS,TBL2,PCNT
Pubmed	24255178	Protein interaction network of the mammalian Hippo pathway reveals mechanisms of kinase-phosphatase interactions.	Pubmed	1.04e-08	0.000235	1.469e-05	0.0001557	16	446	MAGI1,CCP110,HDAC4,CNTROB,PTPN13,PLEKHA5,AMOTL2,TTF2,CALD1,CEP162,ANKRD26,CBL,DENND1A,SIPA1L1,NINL,CEP295
Pubmed	28671696	Spatiotemporal profile of postsynaptic interactomes integrates components of complex brain disorders.	Pubmed	2.656e-08	0.0006	3.529e-05	0.0003742	22	916	MAGI1,HDAC4,LZTS3,DLGAP5,SH3BP1,FYCO1,RAB3C,PLEKHA5,THRAP3,TCF20,CAMK2G,NUMA1,CHD8,GRIK5,ADNP,SHANK2,SIPA1L1,CNKSR3,PRKAR2A,CDK5RAP2,TNS1,RAI1
Pubmed	15302935	Large-scale characterization of HeLa cell nuclear phosphoproteins.	Pubmed	3.541e-08	0.0008	4.444e-05	0.0004712	20	773	BRIP1,DLGAP5,KDM3B,REXO1,BLM,CPSF1,THRAP3,XRN2,TCF20,EP400,NUMA1,ZNF507,MED1,RFX7,GTF2IRD1,PDIA6,RPAP1,SIPA1L1,MDC1,ATM
Pubmed	11076968	The centrosomal protein C-Nap1 is required for cell cycle-regulated centrosome cohesion.	Pubmed	3.829e-08	0.000865	4.552e-05	0.0004827	7	56	CCP110,CEP78,CEP290,CEP250,NINL,CDK5RAP2,PCNT
Pubmed	24711643	Identifying biological pathways that underlie primordial short stature using network analysis.	Pubmed	4.261e-08	0.0009625	4.672e-05	0.0004954	23	1024	UGGT1,NCLN,SRCAP,TRIP13,AARS2,GNL2,CPSF1,THRAP3,XRN2,TCF20,CALD1,EP400,CEP290,NUMA1,LBR,RBM28,ADNP,PDIA6,RPAP1,MDC1,CSTF2,FUS,PCNT
Pubmed	16462731	The PITSLRE/CDK11p58 protein kinase promotes centrosome maturation and bipolar spindle formation.	Pubmed	4.343e-08	0.0009812	4.672e-05	0.0004954	7	57	CCP110,CEP78,CEP290,CEP250,NINL,CDK5RAP2,PCNT
Pubmed	12852856	Polo-like kinase 1 regulates Nlp, a centrosome protein involved in microtubule nucleation.	Pubmed	4.915e-08	0.00111	5.047e-05	0.0005351	7	58	CCP110,CEP78,CEP290,CEP250,NINL,CDK5RAP2,PCNT
Pubmed	7790358	Cell cycle regulation of the activity and subcellular localization of Plk1, a human protein kinase implicated in mitotic spindle function.	Pubmed	7.027e-08	0.001587	6.902e-05	0.0007317	7	61	CCP110,CEP78,CEP290,CEP250,NINL,CDK5RAP2,PCNT
Pubmed	27173435	An organelle-specific protein landscape identifies novel diseases and molecular mechanisms.	Pubmed	7.347e-08	0.00166	6.915e-05	0.0007332	26	1321	MAGI1,CCP110,HDAC4,MYO7A,MAGT1,NCLN,MKS1,BLM,NEK1,PTPN13,PLEKHA5,RFT1,XRN2,ARHGAP10,INPP5E,KTN1,CEP290,GPS1,XPO4,MED1,DENND1A,ARNTL,SETD5,SIPA1L1,NINL,GAN
Pubmed	20360068	Systematic analysis of human protein complexes identifies chromosome segregation proteins.	Pubmed	8.203e-08	0.001853	7.412e-05	0.0007859	24	1149	PHF20,CD2AP,DSN1,TASOR2,BLM,CEP78,COG5,THRAP3,ZWILCH,CALD1,GPS1,NUMA1,PRC1,SAPCD2,CWC22,LARP7,PDIA6,MASTL,PRKAR2A,CDK5RAP2,ATM,FUS,VPS13B,BORA
Pubmed	12221128	Centrosomal proteins CG-NAP and kendrin provide microtubule nucleation sites by anchoring gamma-tubulin ring complex.	Pubmed	1.224e-07	0.002764	0.0001063	0.001127	7	66	CCP110,CEP78,CEP290,CEP250,NINL,CDK5RAP2,PCNT
Pubmed	24613305	Proximity interactions among centrosome components identify regulators of centriole duplication.	Pubmed	1.51e-07	0.003411	0.0001264	0.00134	8	101	CCP110,CNTROB,STIL,SIPA1L1,CEP250,CDK5RAP2,CEP295,PCNT
Pubmed	11214970	Prediction of the coding sequences of unidentified human genes. XIX. The complete sequences of 100 new cDNA clones from brain which code for large proteins in vitro.	Pubmed	1.631e-07	0.003683	0.0001315	0.001395	8	102	GPALPP1,PLEKHA5,XPO4,TTYH3,SETD5,DCLK3,LRRCC1,CEP295
Pubmed	19946888	Defining the membrane proteome of NK cells.	Pubmed	4.341e-07	0.009807	0.0003382	0.003585	23	1168	FYCO1,MAGT1,NCLN,INTS2,GNL2,MLH1,PLEKHA5,COG5,XRN2,CAMK2G,KTN1,CEP290,RNF149,LBR,MED1,CPT1A,ALG2,G6PC3,IGHMBP2,SCARB2,PRKAR2A,POFUT1,PCNT
Pubmed	12693553	Prediction of the coding sequences of mouse homologues of KIAA gene: II. The complete nucleotide sequences of 400 mouse KIAA-homologous cDNAs identified by screening of terminal sequences of cDNA clones randomly sampled from size-fractionated libraries.	Pubmed	6.827e-07	0.01542	0.0005141	0.005451	13	395	MBTPS1,SNPH,SEMA6D,TCF20,EP400,SLC39A10,ARFGEF3,RPAP1,SETD5,BTBD7,SIPA1L1,VPS13B,PLCE1
Pubmed	25609649	Proteomic analyses reveal distinct chromatin-associated and soluble transcription factor complexes.	Pubmed	7.513e-07	0.01697	0.0005475	0.005805	19	852	NR2C2,MAGT1,BLM,XYLT1,AARS2,SH3TC1,COG5,THRAP3,TTF2,EP400,ARHGAP10,POLE,KTN1,POLRMT,DEPDC1,NR3C1,PRC1,ADNP,LARP7
Pubmed	24043798	A positive feedback loop links circadian clock factor CLOCK-BMAL1 to the basic transcriptional machinery.	Pubmed	7.822e-07	0.01767	0.0005522	0.005855	3	4	THRAP3,MED1,ARNTL
Pubmed	25515538	A systems-wide screen identifies substrates of the SCF?TrCP ubiquitin ligase.	Pubmed	1.246e-06	0.02814	0.0008529	0.009043	10	232	PTPN13,AARS2,THRAP3,POLE,CHD8,GTF2IRD1,SIPA1L1,FUS,CLSPN,BORA
Pubmed	16964243	A probability-based approach for high-throughput protein phosphorylation analysis and site localization.	Pubmed	1.834e-06	0.04142	0.001218	0.01292	14	503	CCP110,DLGAP5,BLM,PLEKHA5,THRAP3,XRN2,GPS1,NUMA1,CHD8,MED1,PRC1,CBL,PDIA6,MASTL
Pubmed	15604234	NIMA-related protein kinase 1 is involved early in the ionizing radiation-induced DNA damage response.	Pubmed	1.947e-06	0.04398	0.001257	0.01332	3	5	NEK1,MDC1,ATM
Pubmed	20412781	Resolution of cell fate decisions revealed by single-cell gene expression analysis from zygote to blastocyst.	Pubmed	2.119e-06	0.04786	0.001329	0.0141	17	744	PHF20,ZKSCAN8,KDM3B,SRCAP,STAT5A,ZFP36L1,ZBTB5,ZNF616,TCF20,ZNF507,IRF8,E2F2,NR3C1,ARNTL,DPF3,BTBD7,ZFP41
Pubmed	14691545	Transcriptome analysis of mouse stem cells and early embryos.	Pubmed	2.587e-06	0.05845	0.001553	0.01647	11	312	ZKSCAN8,SRCAP,FRMD4B,BMP3,ZBTB5,ZNF616,ARHGAP10,ZNF507,NR3C1,CDK5RAP2,TNS1
Pubmed	29180619	The STUbL RNF4 regulates protein group SUMOylation by targeting the SUMO conjugation machinery.	Pubmed	2.613e-06	0.05902	0.001553	0.01647	22	1203	ZKSCAN8,ITGA2,MAGT1,NCLN,BLM,INTS2,MCAT,THRAP3,CA12,FNDC3B,TCF20,CAMK2G,KTN1,RNF149,CHD8,TTYH3,LBR,SLC39A10,CBL,PDIA6,FADS3,SCARB2
Pubmed	23602568	The protein interaction landscape of the human CMGC kinase group.	Pubmed	3.802e-06	0.08589	0.002202	0.02335	16	694	CCP110,LZTS3,ZNF267,SFXN2,CPSF1,DGCR8,THRAP3,EP400,LBR,MED1,LARP7,ARNTL,SHANK2,SIPA1L1,DCLK3,MTR
Pubmed	24421332	The CP110-interacting proteins Talpid3 and Cep290 play overlapping and distinct roles in cilia assembly.	Pubmed	4.093e-06	0.09247	0.002312	0.02451	4	19	CCP110,CEP290,CEP250,PCNT
Pubmed	28071719	Quantitative proteomic profiling of the extracellular matrix of pancreatic islets during the angiogenic switch and insulinoma progression.	Pubmed	4.316e-06	0.09749	0.002378	0.02521	8	157	SPARC,REG3G,SEMA6D,LTBP4,COL6A1,TGM2,LOXL2,REG3A
Pubmed	16565220	Phosphoproteome analysis of the human mitotic spindle.	Pubmed	4.477e-06	0.1011	0.002408	0.02553	9	210	DLGAP5,ARHGAP11A,DSN1,BLM,THRAP3,NUMA1,PRC1,CDK5RAP2,PCNT
Pubmed	15368895	Prediction of the coding sequences of mouse homologues of KIAA gene: IV. The complete nucleotide sequences of 500 mouse KIAA-homologous cDNAs identified by screening of terminal sequences of cDNA clones randomly sampled from size-fractionated libraries.	Pubmed	4.713e-06	0.1065	0.002476	0.02625	13	471	CCP110,REXO1,GPALPP1,NEK1,AARS2,CEP290,ANKRD26,TTYH3,FANCM,SLC45A4,USF3,LRRCC1,DOP1A
Pubmed	26410627	The Interleukin-2-mTORc1 Kinase Axis Defines the Signaling, Differentiation, and Metabolism of T Helper 1 and Follicular B Helper T Cells.	Pubmed	4.834e-06	0.1092	0.002482	0.02632	9	212	DLGAP5,DSN1,TICRR,TCF3,CAMK2G,E2F2,DEPDC1,PRC1,CLSPN
Pubmed	19322201	Ubiquitin-mediated proteolysis of HuR by heat shock.	Pubmed	5.852e-06	0.1322	0.002938	0.03115	26	1671	CCP110,HDAC4,KDM3B,REXO1,FZD6,ZFP36L1,PLEKHA5,PAQR7,FNDC3B,TCF3,TRIM2,RNF149,XPO4,E2F2,DEPDC1,TTYH3,NR3C1,SLC39A10,MED1,KIF20B,AP4E1,MDC1,MTR,RAB2B,PRKAR2A,ATM
Pubmed	21240188	Interaction between the helicases genetically linked to Fanconi anemia group J and Bloom's syndrome.	Pubmed	6.756e-06	0.1526	0.003318	0.03518	3	7	BRIP1,BLM,MLH1
Pubmed	27880917	Phenotypic and Interaction Profiling of the Human Phosphatases Identifies Diverse Mitotic Regulators.	Pubmed	1.46e-05	0.3297	0.007015	0.07438	19	1048	UGGT1,CCDC18,CNTROB,ADCY9,BLM,PTPN13,GNL2,MLH1,CPSF1,ARHGAP10,CEP162,CEP290,XPO4,SLC39A10,PDIA6,CSTF2,CDK5RAP2,TNS1,PCNT
Pubmed	15741177	Tagging genes with cassette-exchange sites.	Pubmed	1.516e-05	0.3424	0.007049	0.07473	10	308	HDAC4,UGGT1,REXO1,DGCR8,XPO4,CHD8,LBR,RFX7,TNS1,TBL2
Pubmed	14654843	Proteomic characterization of the human centrosome by protein correlation profiling.	Pubmed	1.529e-05	0.3454	0.007049	0.07473	4	26	CCP110,CEP78,CEP290,CDK5RAP2
Pubmed	19734904	Ras orchestrates exit from the cell cycle and light-chain recombination during early B cell development.	Pubmed	1.607e-05	0.3631	0.007262	0.077	3	9	STAT5A,TCF3,IRF8
Pubmed	29459677	A CRISPR-based screen for Hedgehog signaling provides insights into ciliary function and ciliopathies.	Pubmed	1.644e-05	0.3715	0.007284	0.07723	9	247	UGGT1,PTPN13,THRAP3,XRN2,NUMA1,CHD8,CWC22,RPAP1,LRRCC1
Pubmed	23585563	IOP1 protein is an external component of the human cytosolic iron-sulfur cluster assembly (CIA) machinery and functions in the MMS19 protein-dependent CIA pathway.	Pubmed	2.286e-05	0.5165	0.007415	0.07862	3	10	BRIP1,MLH1,POLE
Pubmed	10574462	Prediction of the coding sequences of unidentified human genes. XV. The complete sequences of 100 new cDNA clones from brain which code for large proteins in vitro.	Pubmed	3.127e-05	0.7063	0.007415	0.07862	6	102	MRTFB,AARS2,INTS2,ATAD2B,SLC39A10,ARFGEF3
Pubmed	17920017	Cep120 and TACCs control interkinetic nuclear migration and the neural progenitor pool.	Pubmed	3.13e-05	0.7071	0.007415	0.07862	3	11	CEP162,CEP290,CDK5RAP2
Pubmed	11877377	SMC1 is a downstream effector in the ATM/NBS1 branch of the human S-phase checkpoint.	Pubmed	3.13e-05	0.7071	0.007415	0.07862	3	11	BLM,MLH1,ATM
Pubmed	19690177	Polymorphic variants in hereditary pancreatic cancer genes are not associated with pancreatic cancer risk.	Pubmed	3.145e-05	0.7105	0.007415	0.07862	4	31	BRIP1,FANCM,MDC1,ATM
Pubmed	20936779	A human MAP kinase interactome.	Pubmed	3.276e-05	0.7401	0.007415	0.07862	12	486	MAGI1,HDAC4,PLEKHA5,COG5,TCF20,KTN1,CEP290,CHD8,CBL,USF3,CEP250,TNS1
Pubmed	10819331	Prediction of the coding sequences of unidentified human genes. XVII. The complete sequences of 100 new cDNA clones from brain which code for large proteins in vitro.	Pubmed	3.304e-05	0.7464	0.007415	0.07862	6	103	SPPL2B,SEMA6D,EP400,ERI2,BTBD7,PLCE1
Pubmed	23770238	A mechanism for the upregulation of EGF receptor levels in glioblastomas.	Pubmed	3.414e-05	0.7712	0.007415	0.07862	2	2	CBL,TGM2
Pubmed	24509855	Interplay between the DNA damage proteins MDC1 and ATM in the regulation of the spindle assembly checkpoint.	Pubmed	3.414e-05	0.7712	0.007415	0.07862	2	2	MDC1,ATM
Pubmed	24507717	The catalytic subunit of the SWR1 remodeler is a histone chaperone for the H2A.Z-H2B dimer.	Pubmed	3.414e-05	0.7712	0.007415	0.07862	2	2	SRCAP,EP400
Pubmed	21706325	TRAIL and guardian angel of genome integrity: ATM boards TRAIL blazer.	Pubmed	3.414e-05	0.7712	0.007415	0.07862	2	2	TNFSF10,ATM
Pubmed	24424066	In vivo actions of the Sertoli cell glucocorticoid receptor.	Pubmed	3.414e-05	0.7712	0.007415	0.07862	2	2	PLEKHA5,NR3C1
Pubmed	22447981	Glucocorticoid receptor mediates the gluconeogenic activity of the farnesoid X receptor in the fasting condition.	Pubmed	3.414e-05	0.7712	0.007415	0.07862	2	2	NR1H4,NR3C1
Pubmed	16931762	Symbiotic bacteria direct expression of an intestinal bactericidal lectin.	Pubmed	3.414e-05	0.7712	0.007415	0.07862	2	2	REG3G,REG3A
Pubmed	22891763	Fas-associated phosphatase 1 mediates Fas resistance in myeloid progenitor cells expressing the Bcr-abl oncogene.	Pubmed	3.414e-05	0.7712	0.007415	0.07862	2	2	PTPN13,IRF8
Pubmed	27814680	Ataxia telangiectasia mutated (ATM) interacts with p400 ATPase for an efficient DNA damage response.	Pubmed	3.414e-05	0.7712	0.007415	0.07862	2	2	EP400,ATM
Pubmed	19630272	Conditional ablation of mediator subunit MED1 (MED1/PPARBP) gene in mouse liver attenuates glucocorticoid receptor agonist dexamethasone-induced hepatic steatosis.	Pubmed	3.414e-05	0.7712	0.007415	0.07862	2	2	NR3C1,MED1
Pubmed	26698404	The secreted protein acidic and rich in cysteine is a critical mediator of cell death program induced by WIN/TRAIL combined treatment in osteosarcoma cells.	Pubmed	3.414e-05	0.7712	0.007415	0.07862	2	2	SPARC,TNFSF10
Pubmed	26447986	Immunohistochemical Evaluation of Idiopathic Epiretinal Membranes and In Vitro Studies on the Effect of TGF-? on Mller Cells.	Pubmed	3.414e-05	0.7712	0.007415	0.07862	2	2	ACTA2,COL6A1
Pubmed	15187081	Identification of DRIP205 as a coactivator for the Farnesoid X receptor.	Pubmed	3.414e-05	0.7712	0.007415	0.07862	2	2	NR1H4,MED1
Pubmed	20709753	Selenium compounds activate ATM-dependent DNA damage response via the mismatch repair protein hMLH1 in colorectal cancer cells.	Pubmed	3.414e-05	0.7712	0.007415	0.07862	2	2	MLH1,ATM
Pubmed	26945058	Deep RNA profiling identified CLOCK and molecular clock genes as pathophysiological signatures in collagen VI myopathy.	Pubmed	3.414e-05	0.7712	0.007415	0.07862	2	2	COL6A1,ARNTL
Pubmed	24004655	FXR mediates a chromatin looping in the GR promoter thus promoting the resolution of colitis in rodents.	Pubmed	3.414e-05	0.7712	0.007415	0.07862	2	2	NR1H4,NR3C1
Pubmed	17188587	Solution structure of the second SH3 domain of human CMS and a newly identified binding site at the C-terminus of c-Cbl.	Pubmed	3.414e-05	0.7712	0.007415	0.07862	2	2	CD2AP,CBL
Pubmed	19095652	Regulation of C-type lectin antimicrobial activity by a flexible N-terminal prosegment.	Pubmed	3.414e-05	0.7712	0.007415	0.07862	2	2	REG3G,REG3A
Pubmed	25678086	Rare variants at 16p11.2 are associated with common variable immunodeficiency.	Pubmed	3.414e-05	0.7712	0.007415	0.07862	2	2	ITGAM,FUS
Pubmed	12652298	Mutations in RAI1 associated with Smith-Magenis syndrome.	Pubmed	3.414e-05	0.7712	0.007415	0.07862	2	2	TCF20,RAI1
Pubmed	12540601	STAT5A promotes adipogenesis in nonprecursor cells and associates with the glucocorticoid receptor during adipocyte differentiation.	Pubmed	3.414e-05	0.7712	0.007415	0.07862	2	2	STAT5A,NR3C1
Pubmed	28811500	Human microcephaly protein RTTN interacts with STIL and is required to build full-length centrioles.	Pubmed	3.414e-05	0.7712	0.007415	0.07862	2	2	RTTN,STIL
Pubmed	17372307	The modulation of STAT5A/GR complexes during fat cell differentiation and in mature adipocytes.	Pubmed	3.414e-05	0.7712	0.007415	0.07862	2	2	STAT5A,NR3C1
Pubmed	14718531	Histidine 167 is the phosphate acceptor in glucose-6-phosphatase-beta forming a phosphohistidine enzyme intermediate during catalysis.	Pubmed	3.414e-05	0.7712	0.007415	0.07862	2	2	G6PC3,G6PC
Pubmed	12034743	Functional link between BLM defective in Bloom's syndrome and the ataxia-telangiectasia-mutated protein, ATM.	Pubmed	3.414e-05	0.7712	0.007415	0.07862	2	2	BLM,ATM
Pubmed	24205348	A phylogenetic study of SPBP and RAI1: evolutionary conservation of chromatin binding modules.	Pubmed	3.414e-05	0.7712	0.007415	0.07862	2	2	TCF20,RAI1
Pubmed	20196788	Interferon regulatory factor-8 modulates the development of tumour-induced CD11b+Gr-1+ myeloid cells.	Pubmed	3.414e-05	0.7712	0.007415	0.07862	2	2	ITGAM,IRF8
Pubmed	26490104	MKS1 regulates ciliary INPP5E levels in Joubert syndrome.	Pubmed	3.414e-05	0.7712	0.007415	0.07862	2	2	MKS1,INPP5E
Pubmed	7730416	Transglutaminase-catalyzed matrix cross-linking in differentiating cartilage: identification of osteonectin as a major glutaminyl substrate.	Pubmed	3.414e-05	0.7712	0.007415	0.07862	2	2	SPARC,TGM2
Pubmed	27253665	Testicular Receptor-4: Novel Regulator of Glucocorticoid Resistance.	Pubmed	3.414e-05	0.7712	0.007415	0.07862	2	2	NR2C2,NR3C1
Pubmed	11325959	The Bloom's syndrome protein (BLM) interacts with MLH1 but is not required for DNA mismatch repair.	Pubmed	3.414e-05	0.7712	0.007415	0.07862	2	2	BLM,MLH1
Pubmed	20850540	Intracellular signaling and hepatocellular carcinoma.	Pubmed	3.414e-05	0.7712	0.007415	0.07862	2	2	NR1H4,GTF2IRD1
Pubmed	26867181	Intestinal REG3 Lectins Protect against Alcoholic Steatohepatitis by Reducing Mucosa-Associated Microbiota and Preventing Bacterial Translocation.	Pubmed	3.414e-05	0.7712	0.007415	0.07862	2	2	REG3G,REG3A
Pubmed	24632622	Lysyl oxidase-like 2 (LOXL2) and E47 EMT factor: novel partners in E-cadherin repression and early metastasis colonization.	Pubmed	3.414e-05	0.7712	0.007415	0.07862	2	2	TCF3,LOXL2
Pubmed	22854598	PIDD death-domain phosphorylation by ATM controls prodeath versus prosurvival PIDDosome signaling.	Pubmed	3.414e-05	0.7712	0.007415	0.07862	2	2	PIDD1,ATM
Pubmed	16042992	The influence of the peptide NAP on Mac-1-deficient mice following closed head injury.	Pubmed	3.414e-05	0.7712	0.007415	0.07862	2	2	ITGAM,ADNP
Pubmed	24466316	Importance of the CEP215-pericentrin interaction for centrosome maturation during mitosis.	Pubmed	3.414e-05	0.7712	0.007415	0.07862	2	2	CDK5RAP2,PCNT
Pubmed	12130544	TFIID and human mediator coactivator complexes assemble cooperatively on promoter DNA.	Pubmed	3.414e-05	0.7712	0.007415	0.07862	2	2	THRAP3,MED1
Pubmed	18195016	The interferon consensus sequence-binding protein (ICSBP/IRF8) represses PTPN13 gene transcription in differentiating myeloid cells.	Pubmed	3.414e-05	0.7712	0.007415	0.07862	2	2	PTPN13,IRF8
Pubmed	19542426	Modulating the expression of IFN regulatory factor 8 alters the protumorigenic behavior of CD11b+Gr-1+ myeloid cells.	Pubmed	3.414e-05	0.7712	0.007415	0.07862	2	2	ITGAM,IRF8
Pubmed	18772142	Glucocorticoid receptor-mediated expression of caldesmon regulates cell migration via the reorganization of the actin cytoskeleton.	Pubmed	3.414e-05	0.7712	0.007415	0.07862	2	2	CALD1,NR3C1
Pubmed	11067845	The adapter type protein CMS/CD2AP binds to the proto-oncogenic protein c-Cbl through a tyrosine phosphorylation-regulated Src homology 3 domain interaction.	Pubmed	3.414e-05	0.7712	0.007415	0.07862	2	2	CD2AP,CBL
Pubmed	11691925	Direct association of Bloom's syndrome gene product with the human mismatch repair protein MLH1.	Pubmed	3.414e-05	0.7712	0.007415	0.07862	2	2	BLM,MLH1
Pubmed	17409436	Oncogenic role of MPHOSPH1, a cancer-testis antigen specific to human bladder cancer.	Pubmed	3.414e-05	0.7712	0.007415	0.07862	2	2	PRC1,KIF20B
Pubmed	11369601	Overexpression of the CstF-64 and CPSF-160 polyadenylation protein messenger RNAs in mouse male germ cells.	Pubmed	3.414e-05	0.7712	0.007415	0.07862	2	2	CPSF1,CSTF2
Pubmed	15740708	Transglutaminase 2 expression in the salivary myoepithelial cells of mouse embryo.	Pubmed	3.414e-05	0.7712	0.007415	0.07862	2	2	ACTA2,TGM2
Pubmed	19714462	Genetic variation in genes interacting with BRCA1/2 and risk of breast cancer in the Cypriot population.	Pubmed	4.053e-05	0.9156	0.00872	0.09245	4	33	BRIP1,BLM,MLH1,ATM
Pubmed	10783165	BASC, a super complex of BRCA1-associated proteins involved in the recognition and repair of aberrant DNA structures.	Pubmed	4.156e-05	0.9388	0.008856	0.0939	3	12	BLM,MLH1,ATM
Pubmed	27113764	The antiobesity factor WDTC1 suppresses adipogenesis via the CRL4WDTC1 E3 ligase.	Pubmed	4.302e-05	0.9718	0.009083	0.0963	11	422	MYO7A,SPPL2B,TRIP13,SEMA6D,GPS1,LBR,CPT1A,ALG2,SIPA1L1,CEP295,TBL2
Pubmed	12168954	Construction of expression-ready cDNA clones for KIAA genes: manual curation of 330 KIAA cDNA clones.	Pubmed	5.786e-05	1	0.0121	0.1283	8	225	KDM3B,ADCY9,MRTFB,PLEKHA5,CHD8,SIPA1L1,POFUT1,PCNT
Pubmed	9179496	Construction and characterization of human brain cDNA libraries suitable for analysis of cDNA clones encoding relatively large proteins.	Pubmed	6.817e-05	1	0.0138	0.1463	3	14	HDAC4,DLGAP5,TCF20
Pubmed	20201926	Human variation in alcohol response is influenced by variation in neuronal signaling genes.	Pubmed	7.015e-05	1	0.0138	0.1463	7	171	MYO7A,ITGA2,IRF8,ENTPD4,CDK5RAP2,REG3A,PLCE1
Pubmed	16919269	A global genomic transcriptional code associated with CNS-expressed genes.	Pubmed	7.637e-05	1	0.0138	0.1463	9	301	SNPH,ITGA2,SHPRH,ZWILCH,XRN2,RGS5,ARHGAP10,FADS3,CEP295
Pubmed	20059953	A systems approach reveals that the myogenesis genome network is regulated by the transcriptional repressor RP58.	Pubmed	7.975e-05	1	0.0138	0.1463	21	1398	BRIP1,ZKSCAN8,TRIP13,STAT5A,ZFP36L1,ZBTB5,ZNF616,THRAP3,NR1H4,TCF3,IRF8,POLRMT,E2F2,NR3C1,MED1,GTF2IRD1,ZNF23,ARNTL,DPF3,IGHMBP2,ZFP41
Pubmed	19536649	The Fanconi anemia family of genes and its correlation with breast cancer susceptibility and breast cancer features.	Pubmed	8.484e-05	1	0.0138	0.1463	3	15	BRIP1,FANCM,ATM
Pubmed	22116828	The calcineurin B subunit (CnB) is a new ligand of integrin ?M that mediates CnB-induced Apo2L/TRAIL expression in macrophages.	Pubmed	0.0001014	1	0.0138	0.1463	2	3	TNFSF10,ITGAM
Pubmed	15965785	Quantitative trait loci for proteinuria in the focal glomerulosclerosis mouse model.	Pubmed	0.0001014	1	0.0138	0.1463	2	3	CD2AP,NEK1
Pubmed	22968820	Decreased FANCJ caused by 5FU contributes to the increased sensitivity to oxaliplatin in gastric cancer cells.	Pubmed	0.0001014	1	0.0138	0.1463	2	3	BRIP1,MLH1
Pubmed	26142735	Temozolomide sensitizes stem-like cells of glioma spheres to TRAIL-induced apoptosis via upregulation of casitas B-lineage lymphoma (c-Cbl) protein.	Pubmed	0.0001014	1	0.0138	0.1463	2	3	TNFSF10,CBL
Pubmed	27693945	Repair genes expression profile of MLH1, MSH2 and ATM in the normal oral mucosa of chronic smokers.	Pubmed	0.0001014	1	0.0138	0.1463	2	3	MLH1,ATM
Pubmed	23593005	The JAK-STAT transcriptional regulator, STAT-5, activates the ATM DNA damage pathway to induce HPV 31 genome amplification upon epithelial differentiation.	Pubmed	0.0001014	1	0.0138	0.1463	2	3	STAT5A,ATM
Pubmed	23033538	Circadian rhythms of glucocorticoid hormone actions in target tissues: potential clinical implications.	Pubmed	0.0001014	1	0.0138	0.1463	2	3	NR3C1,ARNTL
Pubmed	17682126	Regulation of FcgammaR-stimulated phagocytosis by the 72-kDa inositol polyphosphate 5-phosphatase: SHIP1, but not the 72-kDa 5-phosphatase, regulates complement receptor 3 mediated phagocytosis by differential recruitment of these 5-phosphatases to the phagocytic cup.	Pubmed	0.0001014	1	0.0138	0.1463	2	3	ITGAM,INPP5E
Pubmed	24091328	Myeloid-derived suppressor cell development is regulated by a STAT/IRF-8 axis.	Pubmed	0.0001014	1	0.0138	0.1463	2	3	STAT5A,IRF8
Pubmed	15837792	Ubiquitin-dependent degradation of interferon regulatory factor-8 mediated by Cbl down-regulates interleukin-12 expression.	Pubmed	0.0001014	1	0.0138	0.1463	2	3	IRF8,CBL
Pubmed	26505164	Elevated Expression of Hepatoma Up-Regulated Protein Inhibits ?-Irradiation-Induced Apoptosis of Prostate Cancer Cells.	Pubmed	0.0001014	1	0.0138	0.1463	2	3	DLGAP5,ATM
Pubmed	24155890	Identification of a STAT5 target gene, Dpf3, provides novel insights in chronic lymphocytic leukemia.	Pubmed	0.0001014	1	0.0138	0.1463	2	3	STAT5A,DPF3
Pubmed	26964637	Chloroquine enhances TRAIL-mediated apoptosis through up-regulation of DR5 by stabilization of mRNA and protein in cancer cells.	Pubmed	0.0001014	1	0.0138	0.1463	2	3	TNFSF10,CBL
Pubmed	15001553	The c-Cbl/CD2AP complex regulates VEGF-induced endocytosis and degradation of Flt-1 (VEGFR-1).	Pubmed	0.0001014	1	0.0138	0.1463	2	3	CD2AP,CBL
Pubmed	8654386	The RNA 3' cleavage factors CstF 64 kDa and CPSF 100 kDa are concentrated in nuclear domains closely associated with coiled bodies and newly synthesized RNA.	Pubmed	0.0001014	1	0.0138	0.1463	2	3	CPSF1,CSTF2
Pubmed	26778106	The risk for developing cancer in Israeli ATM, BLM, and FANCC heterozygous mutation carriers.	Pubmed	0.0001014	1	0.0138	0.1463	2	3	BLM,ATM
Pubmed	15661744	Brain contains a functional glucose-6-phosphatase complex capable of endogenous glucose production.	Pubmed	0.0001014	1	0.0138	0.1463	2	3	G6PC3,G6PC
Pubmed	22565294	A systems approach implicates nuclear receptor targeting in the Atp7b(-/-) mouse model of Wilson's disease.	Pubmed	0.0001014	1	0.0138	0.1463	2	3	NR1H4,NR3C1
Pubmed	15967678	Deficient B lymphopoiesis in murine senescence: potential roles for dysregulation of E2A, Pax-5, and STAT5.	Pubmed	0.0001014	1	0.0138	0.1463	2	3	STAT5A,TCF3
Pubmed	28673972	FANCM, BRCA1, and BLM cooperatively resolve the replication stress at the ALT telomeres.	Pubmed	0.0001014	1	0.0138	0.1463	2	3	BLM,FANCM
Pubmed	22727489	The antimicrobial protein REG3A regulates keratinocyte proliferation and differentiation after skin injury.	Pubmed	0.0001014	1	0.0138	0.1463	2	3	REG3G,REG3A
Pubmed	16019084	Identification and characterization of a novel tight junction-associated family of proteins that interacts with a WW domain of MAGI-1.	Pubmed	0.0001014	1	0.0138	0.1463	2	3	MAGI1,AMOTL2
Pubmed	9528750	Characterization of Stat5a and Stat5b homodimers and heterodimers and their association with the glucocortiocoid receptor in mammary cells.	Pubmed	0.0001014	1	0.0138	0.1463	2	3	STAT5A,NR3C1
Pubmed	8878484	Functional interactions between Stat5 and the glucocorticoid receptor.	Pubmed	0.0001014	1	0.0138	0.1463	2	3	STAT5A,NR3C1
Pubmed	14695167	53BP1 and NFBD1/MDC1-Nbs1 function in parallel interacting pathways activating ataxia-telangiectasia mutated (ATM) in response to DNA damage.	Pubmed	0.0001014	1	0.0138	0.1463	2	3	MDC1,ATM
Pubmed	24753251	Regulation of the interferon regulatory factor-8 (IRF-8) tumor suppressor gene by the signal transducer and activator of transcription 5 (STAT5) transcription factor in chronic myeloid leukemia.	Pubmed	0.0001014	1	0.0138	0.1463	2	3	STAT5A,IRF8
Pubmed	19129174	Evaluation of imputation-based association in and around the integrin-alpha-M (ITGAM) gene and replication of robust association between a non-synonymous functional variant within ITGAM and systemic lupus erythematosus (SLE).	Pubmed	0.0001014	1	0.0138	0.1463	2	3	ITGAM,TRIM72
Pubmed	25489064	Calcium/calmodulin-dependent protein kinase II couples Wnt signaling with histone deacetylase 4 and mediates dishevelled-induced cardiomyopathy.	Pubmed	0.0001014	1	0.0138	0.1463	2	3	HDAC4,CAMK2G
Pubmed	18327255	Hypomorphic mutations in syndromic encephalocele genes are associated with Bardet-Biedl syndrome.	Pubmed	0.0001014	1	0.0138	0.1463	2	3	MKS1,CEP290
Pubmed	16275750	Centrobin: a novel daughter centriole-associated protein that is required for centriole duplication.	Pubmed	0.0001014	1	0.0138	0.1463	2	3	CCP110,CNTROB
Pubmed	17504935	Direct glucocorticoid receptor-Stat5 interaction in hepatocytes controls body size and maturation-related gene expression.	Pubmed	0.0001014	1	0.0138	0.1463	2	3	STAT5A,NR3C1
Pubmed	25043756	Dihydrotestosterone enhances castration-resistant prostate cancer cell proliferation through STAT5 activation via glucocorticoid receptor pathway.	Pubmed	0.0001014	1	0.0138	0.1463	2	3	STAT5A,NR3C1
Pubmed	24725408	Asymmetric friction of nonmotor MAPs can lead to their directional motion in active microtubule networks.	Pubmed	0.0001014	1	0.0138	0.1463	2	3	NUMA1,PRC1
Pubmed	22792074	FANCJ/BACH1 acetylation at lysine 1249 regulates the DNA damage response.	Pubmed	0.0001014	1	0.0138	0.1463	2	3	BRIP1,MLH1
Pubmed	18006705	Orchestration of the DNA-damage response by the RNF8 ubiquitin ligase.	Pubmed	0.0001014	1	0.0138	0.1463	2	3	MDC1,ATM
Pubmed	12559036	CD2AP/CMS regulates endosome morphology and traffic to the degradative pathway through its interaction with Rab4 and c-Cbl.	Pubmed	0.0001014	1	0.0138	0.1463	2	3	CD2AP,CBL
Pubmed	19141540	Circadian rhythm transcription factor CLOCK regulates the transcriptional activity of the glucocorticoid receptor by acetylating its hinge region lysine cluster: potential physiological implications.	Pubmed	0.0001014	1	0.0138	0.1463	2	3	NR3C1,ARNTL
Pubmed	22677420	CD11b+ bone marrow-derived monocytes are the major leukocyte subset responsible for retinal capillary leukostasis in experimental diabetes in mouse and express high levels of CCR5 in the circulation.	Pubmed	0.0001014	1	0.0138	0.1463	2	3	ITGAM,CCR5
Pubmed	26811494	Genetic alterations and their clinical implications in gastric cancer peritoneal carcinomatosis revealed by whole-exome sequencing of malignant ascites.	Pubmed	0.0001014	1	0.0138	0.1463	2	3	PTPN13,INTS2
Pubmed	22723890	Mucin Muc2 deficiency and weaning influences the expression of the innate defense genes Reg3?, Reg3? and angiogenin-4.	Pubmed	0.0001014	1	0.0138	0.1463	2	3	REG3G,REG3A
Pubmed	28669815	Immuno-proteomic discovery of tumor tissue autoantigens identifies olfactomedin 4, CD11b, and integrin alpha-2 as markers of colorectal cancer with liver metastases.	Pubmed	0.0001014	1	0.0138	0.1463	2	3	ITGA2,ITGAM
Pubmed	22493284	Ataxia-Telangiectasia, Mutated (ATM)/Nuclear Factor ? light chain enhancer of activated B cells (NF?B) signaling controls basal and DNA damage-induced transglutaminase 2 expression.	Pubmed	0.0001014	1	0.0138	0.1463	2	3	TGM2,ATM
Pubmed	16239257	MED14 and MED1 differentially regulate target-specific gene activation by the glucocorticoid receptor.	Pubmed	0.0001014	1	0.0138	0.1463	2	3	NR3C1,MED1
Pubmed	10037796	Similarities and differences in RANTES- and (AOP)-RANTES-triggered signals: implications for chemotaxis.	Pubmed	0.0001014	1	0.0138	0.1463	2	3	STAT5A,CCR5
Pubmed	20421415	Role of ATM and the damage response mediator proteins 53BP1 and MDC1 in the maintenance of G(2)/M checkpoint arrest.	Pubmed	0.0001014	1	0.0138	0.1463	2	3	MDC1,ATM
Pubmed	12193575	c-Cbl is a negative regulator of GH-stimulated STAT5-mediated transcription.	Pubmed	0.0001014	1	0.0138	0.1463	2	3	STAT5A,CBL
Pubmed	27790361	A systematic variant annotation approach for ranking genes associated with autism spectrum disorders.	Pubmed	0.0001014	1	0.0138	0.1463	2	3	CHD8,ADNP
Pubmed	15037546	Glucocorticoid receptor function in hepatocytes is essential to promote postnatal body growth.	Pubmed	0.0001014	1	0.0138	0.1463	2	3	STAT5A,NR3C1
Pubmed	16150740	Impaired genomic stability and increased oxidative stress exacerbate different features of Ataxia-telangiectasia.	Pubmed	0.0001014	1	0.0138	0.1463	2	3	MLH1,ATM
Pubmed	20978114	An MLH1 mutation links BACH1/FANCJ to colon cancer, signaling, and insight toward directed therapy.	Pubmed	0.0001014	1	0.0138	0.1463	2	3	BRIP1,MLH1
Pubmed	23533197	Promotion of osteoblast differentiation in mesenchymal cells through Cbl-mediated control of STAT5 activity.	Pubmed	0.0001014	1	0.0138	0.1463	2	3	STAT5A,CBL
Pubmed	28891815	RNA-binding protein ZFP36L1 maintains posttranscriptional regulation of bile acid metabolism.	Pubmed	0.0001014	1	0.0138	0.1463	2	3	ZFP36L1,NR1H4
Pubmed	16427009	MDC1 maintains genomic stability by participating in the amplification of ATM-dependent DNA damage signals.	Pubmed	0.0001014	1	0.0138	0.1463	2	3	MDC1,ATM
Pubmed	17696610	Mouse pachytene checkpoint 2 (trip13) is required for completing meiotic recombination but not synapsis.	Pubmed	0.000104	1	0.01398	0.1482	3	16	TRIP13,BLM,MLH1
Pubmed	27760317	Elucidation of the Fanconi Anemia Protein Network in Meiosis and Its Function in the Regulation of Histone Modifications.	Pubmed	0.000104	1	0.01398	0.1482	3	16	MLH1,FANCM,MDC1
Pubmed	27609421	TNIP2 is a Hub Protein in the NF-?B Network with Both Protein and RNA Mediated Interactions.	Pubmed	0.0001163	1	0.01554	0.1648	16	922	MBTPS1,LZTS3,FYCO1,PTPN13,CPSF1,PLEKHA5,AMOTL2,LTBP4,THRAP3,XRN2,KTN1,SIPA1L1,C12orf65,NINL,CSTF2,CDK5RAP2
Pubmed	8125298	Oligo-capping: a simple method to replace the cap structure of eukaryotic mRNAs with oligoribonucleotides.	Pubmed	0.0001181	1	0.01569	0.1664	25	1883	TRPM6,MAGT1,TASOR2,RNF125,SH3TC1,MLH1,ACOT2,DGCR8,AMOTL2,FNDC3B,SGSH,CAMK2G,GPS1,POLRMT,POMGNT1,DEPDC1,LBR,RBM28,NR3C1,DENND1A,LARP7,PDIA6,LOXL2,MASTL,VPS13B
Pubmed	20301507	Congenital Disorders of N-Linked Glycosylation and Multiple Pathway Overview	Pubmed	0.0001279	1	0.01689	0.1791	4	44	MAGT1,RFT1,COG5,ALG2
Pubmed	19237606	Genetic polymorphisms in 85 DNA repair genes and bladder cancer risk.	Pubmed	0.0001377	1	0.01774	0.1881	5	84	BLM,MLH1,POLE,POLRMT,ATM
Pubmed	15592455	Immunoaffinity profiling of tyrosine phosphorylation in cancer cells.	Pubmed	0.0001395	1	0.01774	0.1881	9	326	CD2AP,ZNF267,TRIP13,CCR5,TCF20,NUMA1,CBL,ENTPD4,TGM2
Pubmed	15324660	Proteomic, functional, and domain-based analysis of in vivo 14-3-3 binding proteins involved in cytoskeletal regulation and cellular organization.	Pubmed	0.0001415	1	0.01774	0.1881	8	256	HDAC4,SHPRH,PLEKHA5,THRAP3,INPP5E,LBR,CBL,CEP250
Pubmed	27684187	Genetic and Proteomic Interrogation of Lower Confidence Candidate Genes Reveals Signaling Networks in ?-Catenin-Active Cancers.	Pubmed	0.0001468	1	0.01774	0.1881	19	1247	MAGI1,HDAC4,TRIP13,MLH1,CPSF1,AMOTL2,THRAP3,INPP5E,KTN1,NUMA1,LBR,MED1,RFX7,LARP7,IGHMBP2,SIPA1L1,PRKAR2A,FUS,TBL2
Pubmed	21068128	Mutation analysis of 18 nephronophthisis associated ciliopathy disease genes using a DNA pooling and next generation sequencing strategy.	Pubmed	0.0001502	1	0.01774	0.1881	3	18	MKS1,INPP5E,CEP290
Pubmed	25814554	Phospho-tyrosine dependent protein-protein interaction network.	Pubmed	0.0001644	1	0.01774	0.1881	10	410	STAT5A,TASOR2,RFT1,PAQR7,ARHGAP10,MPEG1,E2F2,CBL,RAB2B,TNS1
Pubmed	21145461	Dynamics of cullin-RING ubiquitin ligase network revealed by systematic quantitative proteomics.	Pubmed	0.000165	1	0.01774	0.1881	23	1696	CCP110,UGGT1,ACTA2,TRIP13,TASOR2,BLM,TYRO3,GNL2,CPSF1,DGCR8,AMOTL2,THRAP3,XRN2,CAMK2G,GPS1,POLRMT,RBM28,LARP7,PDIA6,BTBD7,GAN,FUS,TBL2
Pubmed	20467437	Direct interaction between hnRNP-M and CDC5L/PLRG1 proteins affects alternative splice site choice.	Pubmed	0.0001762	1	0.01774	0.1881	12	581	TRIP13,BLM,MLH1,CPSF1,THRAP3,TTF2,XRN2,POLE,CHD8,ATM,FUS,PCNT
Pubmed	29656893	DNA Repair Network Analysis Reveals Shieldin as a Key Regulator of NHEJ and PARP Inhibitor Sensitivity.	Pubmed	0.0001776	1	0.01774	0.1881	3	19	BRIP1,MDC1,ATM
Pubmed	19805137	DNA polymerase epsilon and delta proofreading suppress discrete mutator and cancer phenotypes in mice.	Pubmed	0.0002021	1	0.01774	0.1881	2	4	MLH1,POLE
Pubmed	11521196	Expression, cellular distribution and protein binding of the glioma amplified sequence (GAS41), a highly conserved putative transcription factor.	Pubmed	0.0002021	1	0.01774	0.1881	2	4	CEP162,NUMA1
Pubmed	23817199	Smad2 and myocardin-related transcription factor B cooperatively regulate vascular smooth muscle differentiation from neural crest cells.	Pubmed	0.0002021	1	0.01774	0.1881	2	4	ACTA2,MRTFB
Pubmed	21850018	SPARC promotes cathepsin B-mediated melanoma invasiveness through a collagen I/?2?1 integrin axis.	Pubmed	0.0002021	1	0.01774	0.1881	2	4	SPARC,ITGA2
Pubmed	16973758	Progesterone receptor repression of prolactin/signal transducer and activator of transcription 5-mediated transcription of the beta-casein gene in mammary epithelial cells.	Pubmed	0.0002021	1	0.01774	0.1881	2	4	STAT5A,NR3C1
Pubmed	7651355	Human brain-specific L-proline transporter: molecular cloning, functional expression, and chromosomal localization of the gene in human and mouse genomes.	Pubmed	0.0002021	1	0.01774	0.1881	2	4	NR3C1,SLC6A7
Pubmed	19270156	Regulated degradation of FANCM in the Fanconi anemia pathway during mitosis.	Pubmed	0.0002021	1	0.01774	0.1881	2	4	FANCM,CLSPN
Pubmed	25872741	Hepatitis C virus NS5A protein blocks epidermal growth factor receptor degradation via a proline motif- dependent interaction.	Pubmed	0.0002021	1	0.01774	0.1881	2	4	CD2AP,CBL
Pubmed	15539948	ATR and ATM-dependent movement of BLM helicase during replication stress ensures optimal ATM activation and 53BP1 focus formation.	Pubmed	0.0002021	1	0.01774	0.1881	2	4	BLM,ATM
Pubmed	24608043	Role of C9orf140 in the promotion of colorectal cancer progression and mechanisms of its upregulation via activation of STAT5, ?-catenin and EZH2.	Pubmed	0.0002021	1	0.01774	0.1881	2	4	STAT5A,SAPCD2
Pubmed	22262849	The leukemia-associated fusion protein Tel-platelet-derived growth factor receptor ? (Tel-PdgfR?) inhibits transcriptional repression of PTPN13 gene by interferon consensus sequence binding protein (Icsbp).	Pubmed	0.0002021	1	0.01774	0.1881	2	4	PTPN13,IRF8
Pubmed	23306613	c-Cbl shRNA-expressing adenovirus sensitizes TRAIL-induced apoptosis in prostate cancer DU-145 through increases of DR4/5.	Pubmed	0.0002021	1	0.01774	0.1881	2	4	TNFSF10,CBL
Pubmed	16365397	Heterogeneous nuclear ribonucleoprotein P2 is an autoantibody target in mice deficient for Mer, Axl, and Tyro3 receptor tyrosine kinases.	Pubmed	0.0002021	1	0.01774	0.1881	2	4	TYRO3,FUS
Pubmed	23644468	CEP162 is an axoneme-recognition protein promoting ciliary transition zone assembly at the cilia base.	Pubmed	0.0002021	1	0.01774	0.1881	2	4	CEP162,CEP290
Pubmed	22002603	ATM controls meiotic double-strand-break formation.	Pubmed	0.0002021	1	0.01774	0.1881	2	4	MLH1,ATM
Pubmed	28943310	ASF1a Promotes Non-homologous End Joining Repair by Facilitating Phosphorylation of MDC1 by ATM at Double-Strand Breaks.	Pubmed	0.0002021	1	0.01774	0.1881	2	4	MDC1,ATM
Pubmed	17387179	Extracellular matrix-regulated gene expression requires cooperation of SWI/SNF and transcription factors.	Pubmed	0.0002021	1	0.01774	0.1881	2	4	STAT5A,NR3C1
Pubmed	15199138	Dyrk1A potentiates steroid hormone-induced transcription via the chromatin remodeling factor Arip4.	Pubmed	0.0002021	1	0.01774	0.1881	2	4	RAD54L2,NR3C1
Pubmed	20159462	Comparison of the structures and peptide binding specificities of the BRCT domains of MDC1 and BRCA1.	Pubmed	0.0002021	1	0.01774	0.1881	2	4	BRIP1,MDC1
Pubmed	15951419	Myocardin-related transcription factor B is required in cardiac neural crest for smooth muscle differentiation and cardiovascular development.	Pubmed	0.0002021	1	0.01774	0.1881	2	4	ACTA2,MRTFB
Pubmed	12556884	DNA damage activates ATM through intermolecular autophosphorylation and dimer dissociation.	Pubmed	0.0002021	1	0.01774	0.1881	2	4	MDC1,ATM
Pubmed	24573678	Insight into the roles of helicase motif Ia by characterizing Fanconi anemia group J protein (FANCJ) patient mutations.	Pubmed	0.0002021	1	0.01774	0.1881	2	4	BRIP1,MLH1
Pubmed	10767532	Identification of a novel Reg family gene, Reg IIIdelta, and mapping of all three types of Reg family gene in a 75 kilobase mouse genomic region.	Pubmed	0.0002021	1	0.01774	0.1881	2	4	REG3G,REG3A
Pubmed	11158330	Cooperative effects of STAT5 (signal transducer and activator of transcription 5) and C/EBPbeta (CCAAT/enhancer-binding protein-beta) on beta-casein gene transcription are mediated by the glucocorticoid receptor.	Pubmed	0.0002021	1	0.01774	0.1881	2	4	STAT5A,NR3C1
Pubmed	17634426	Endogenous gamma-H2AX-ATM-Chk2 checkpoint activation in Bloom's syndrome helicase deficient cells is related to DNA replication arrested forks.	Pubmed	0.0002021	1	0.01774	0.1881	2	4	BLM,ATM
Pubmed	16901786	A role for the deubiquitinating enzyme USP28 in control of the DNA-damage response.	Pubmed	0.0002021	1	0.01774	0.1881	2	4	MDC1,CLSPN
Pubmed	17344431	Initiation and resolution of interhomolog connections: crossover and non-crossover sites along mouse synaptonemal complexes.	Pubmed	0.0002021	1	0.01774	0.1881	2	4	MLH1,MDC1
Pubmed	18557994	Are the so-called low penetrance breast cancer genes, ATM, BRIP1, PALB2 and CHEK2, high risk for women with strong family histories?	Pubmed	0.0002021	1	0.01774	0.1881	2	4	BRIP1,ATM
Pubmed	20173781	Targeting the FANCJ-BRCA1 interaction promotes a switch from recombination to poleta-dependent bypass.	Pubmed	0.0002021	1	0.01774	0.1881	2	4	BRIP1,MLH1
Pubmed	11470874	Cleavage of the Bloom's syndrome gene product during apoptosis by caspase-3 results in an impaired interaction with topoisomerase IIIalpha.	Pubmed	0.0002021	1	0.01774	0.1881	2	4	BLM,MLH1
Pubmed	17581638	The FANCJ/MutLalpha interaction is required for correction of the cross-link response in FA-J cells.	Pubmed	0.0002021	1	0.01774	0.1881	2	4	BRIP1,MLH1
Pubmed	16204380	Requirement of myocardin-related transcription factor-B for remodeling of branchial arch arteries and smooth muscle differentiation.	Pubmed	0.0002021	1	0.01774	0.1881	2	4	ACTA2,MRTFB
Pubmed	21620453	Centriolar kinesin Kif24 interacts with CP110 to remodel microtubules and regulate ciliogenesis.	Pubmed	0.0002021	1	0.01774	0.1881	2	4	CCP110,CEP290
Pubmed	24952961	A high-resolution spatiotemporal atlas of gene expression of the developing mouse brain.	Pubmed	0.0002047	1	0.01774	0.1881	24	1836	NR2C2,SPARC,ZKSCAN8,ITGAM,ADCY9,STAT5A,FZD6,TYRO3,BMP3,SEMA6D,NR1H4,FGFBP1,COL6A1,TCF3,TCF20,MPEG1,POMGNT1,GRIK5,NR3C1,ADNP,ARNTL,LOXL2,POFUT1,RAI1
Pubmed	15778465	Targeted proteomic analysis of 14-3-3 sigma, a p53 effector commonly silenced in cancer.	Pubmed	0.0002221	1	0.01774	0.1881	5	93	MAGI1,HDAC4,ARHGAP11A,SIPA1L1,GAN
Pubmed	27146480	Cholesterol 7?-hydroxylase-deficient mice are protected from high-fat/high-cholesterol diet-induced metabolic disorders.	Pubmed	0.0002417	1	0.01774	0.1881	3	21	NR1H4,CPT1A,G6PC
Pubmed	22017875	mTOR drives its own activation via SCF(?TrCP)-dependent degradation of the mTOR inhibitor DEPTOR.	Pubmed	0.0002417	1	0.01774	0.1881	3	21	FANCM,SIPA1L1,CLSPN
Pubmed	11780052	The DNA sequence and comparative analysis of human chromosome 20.	Pubmed	0.0002544	1	0.01774	0.1881	11	517	SNPH,PHF20,MCM8,LZTS3,DSN1,XRN2,ADNP,TGM2,CEP250,NINL,POFUT1
Pubmed	28977666	CHD3 and CHD4 form distinct NuRD complexes with different yet overlapping functionality.	Pubmed	0.0002548	1	0.01774	0.1881	12	605	ZKSCAN8,GNL2,ZBTB5,THRAP3,XRN2,NUMA1,RBM28,ADNP,LARP7,MDC1,FUS,RAI1
Pubmed	22268729	Proteomic identification of common SCF ubiquitin ligase FBXO6-interacting glycoproteins in three kinds of cells.	Pubmed	0.0002868	1	0.01774	0.1881	12	613	UGGT1,MAGT1,NCLN,TRIP13,LTBP4,COL6A1,SGSH,GPS1,CPT1A,TGM2,PDIA6,POFUT1
Pubmed	23752268	The functional interactome landscape of the human histone deacetylase family.	Pubmed	0.0003065	1	0.01774	0.1881	8	287	HDAC4,MDM1,CPSF1,THRAP3,TTF2,RBM28,CPT1A,ADNP
Pubmed	24778252	TRIM65 regulates microRNA activity by ubiquitination of TNRC6.	Pubmed	0.0003148	1	0.01774	0.1881	9	364	TRIP13,CEP78,GNL2,SFXN2,DGCR8,THRAP3,XRN2,RBM28,LARP7
Pubmed	19274049	A census of human transcription factors: function, expression and evolution.	Pubmed	0.0003201	1	0.01774	0.1881	15	908	NR2C2,PHF20,ZNF267,STAT5A,ZFP36L1,NR1H4,TCF3,IRF8,E2F2,NR3C1,RFX7,ADNP,ZNF23,ARNTL,USF3
Pubmed	10997877	Prediction of the coding sequences of unidentified human genes. XVIII. The complete sequences of 100 new cDNA clones from brain which code for large proteins in vitro.	Pubmed	0.000326	1	0.01774	0.1881	5	101	CHD8,FANCM,CWC22,DENND1A,CDK5RAP2
Pubmed	24550385	Characterizing WW domain interactions of tumor suppressor WWOX reveals its association with multiprotein networks.	Pubmed	0.000331	1	0.01774	0.1881	7	220	LZTS3,KDM3B,CPSF1,THRAP3,XRN2,CSTF2,FUS
Pubmed	28794017	Differential recruitment of E3 ubiquitin ligase complexes regulates RET isoform internalization.	Pubmed	0.0003355	1	0.01774	0.1881	2	5	CBL,SHANK2
Pubmed	15640358	Distinct DNA-damage-dependent and -independent responses drive the loss of oocytes in recombination-defective mouse mutants.	Pubmed	0.0003355	1	0.01774	0.1881	2	5	MLH1,ATM
Pubmed	21525012	Epidermal growth factor receptor-mediated tissue transglutaminase overexpression couples acquired tumor necrosis factor-related apoptosis-inducing ligand resistance and migration through c-FLIP and MMP-9 proteins in lung cancer cells.	Pubmed	0.0003355	1	0.01774	0.1881	2	5	TNFSF10,TGM2
Pubmed	21659474	Glucocorticoid activity during lung maturation is essential in mesenchymal and less in alveolar epithelial cells.	Pubmed	0.0003355	1	0.01774	0.1881	2	5	ACTA2,NR3C1
Pubmed	15226443	ATM-mediated stabilization of hMutL DNA mismatch repair proteins augments p53 activation during DNA damage.	Pubmed	0.0003355	1	0.01774	0.1881	2	5	MLH1,ATM
Pubmed	16951182	Chk1- and claspin-dependent but ATR/ATM- and Rad17-independent DNA replication checkpoint response in HeLa cells.	Pubmed	0.0003355	1	0.01774	0.1881	2	5	ATM,CLSPN
Pubmed	9055810	Structure, chromosomal localization and expression of mouse genes encoding type III Reg, RegIII alpha, RegIII beta, RegIII gamma.	Pubmed	0.0003355	1	0.01774	0.1881	2	5	REG3G,REG3A
Pubmed	9883726	Identification of the mouse neuromuscular degeneration gene and mapping of a second site suppressor allele.	Pubmed	0.0003355	1	0.01774	0.1881	2	5	CPT1A,IGHMBP2
Pubmed	12618476	CD2BP3, CIN85 and the structurally related adaptor protein CMS bind to the same CD2 cytoplasmic segment, but elicit divergent functional activities.	Pubmed	0.0003355	1	0.01774	0.1881	2	5	CD2AP,CBL
Pubmed	23279575	Adaptor protein complex of FRS2? and CIN85/CD2AP provides a novel mechanism for ErbB2/HER2 protein downregulation.	Pubmed	0.0003355	1	0.01774	0.1881	2	5	CD2AP,CBL
Pubmed	12145330	Reproductive cycle regulation of nuclear import, euchromatic localization, and association with components of Pol II mediator of a mammalian double-bromodomain protein.	Pubmed	0.0003355	1	0.01774	0.1881	2	5	E2F2,MED1
Pubmed	22492969	Complex N-glycans are essential, but core 1 and 2 mucin O-glycans, O-fucose glycans, and NOTCH1 are dispensable, for mammalian spermatogenesis.	Pubmed	0.0003355	1	0.01774	0.1881	2	5	PLEKHA5,POFUT1
Pubmed	24167568	Inhibition of CIN85-mediated invasion by a novel SH3 domain binding motif in the lysyl oxidase propeptide.	Pubmed	0.0003355	1	0.01774	0.1881	2	5	CD2AP,CBL
Pubmed	26766442	SAPCD2 Controls Spindle Orientation and Asymmetric Divisions by Negatively Regulating the G?i-LGN-NuMA Ternary Complex.	Pubmed	0.0003355	1	0.01774	0.1881	2	5	NUMA1,SAPCD2
Pubmed	11398101	Mutations of the protocadherin gene PCDH15 cause Usher syndrome type 1F.	Pubmed	0.0003355	1	0.01774	0.1881	2	5	MYO7A,CAMK2G
Pubmed	26337392	MDM1 is a microtubule-binding protein that negatively regulates centriole duplication.	Pubmed	0.0003355	1	0.01774	0.1881	2	5	MDM1,CEP250
Pubmed	21355037	Sam68 marks the transcriptionally active stages of spermatogenesis and modulates alternative splicing in male germ cells.	Pubmed	0.0003355	1	0.01774	0.1881	2	5	MLH1,ATM
Pubmed	19117032	Nip2/centrobin may be a substrate of Nek2 that is required for proper spindle assembly during mitosis in early mouse embryos.	Pubmed	0.0003355	1	0.01774	0.1881	2	5	CNTROB,CEP250
Pubmed	19015241	Characterization of a highly conserved binding site of Mlh1 required for exonuclease I-dependent mismatch repair.	Pubmed	0.0003355	1	0.01774	0.1881	2	5	BLM,MLH1
Pubmed	15733665	Inactivation of tensin3 in mice results in growth retardation and postnatal lethality.	Pubmed	0.0003355	1	0.01774	0.1881	2	5	ACTA2,TNS1
Pubmed	19543530	Plk1-dependent recruitment of gamma-tubulin complexes to mitotic centrosomes involves multiple PCM components.	Pubmed	0.0003355	1	0.01774	0.1881	2	5	CDK5RAP2,PCNT
Pubmed	17020880	Atypical polyproline recognition by the CMS N-terminal Src homology 3 domain.	Pubmed	0.0003355	1	0.01774	0.1881	2	5	CD2AP,CBL
Pubmed	22797915	The centriolar satellite protein Cep131 is important for genome stability.	Pubmed	0.0003355	1	0.01774	0.1881	2	5	CEP290,PCNT
Pubmed	23313770	Interactions of the ubiquitous octamer-binding transcription factor-1 with both the signal transducer and activator of transcription 5 and the glucocorticoid receptor mediate prolactin and glucocorticoid-induced ?-casein gene expression in mammary epithelial cells.	Pubmed	0.0003355	1	0.01774	0.1881	2	5	STAT5A,NR3C1
Pubmed	25657325	CENP-32 is required to maintain centrosomal dominance in bipolar spindle assembly.	Pubmed	0.0003355	1	0.01774	0.1881	2	5	NUMA1,CDK5RAP2
Pubmed	21502314	Tethering DNA damage checkpoint mediator proteins topoisomerase IIbeta-binding protein 1 (TopBP1) and Claspin to DNA activates ataxia-telangiectasia mutated and RAD3-related (ATR) phosphorylation of checkpoint kinase 1 (Chk1).	Pubmed	0.0003355	1	0.01774	0.1881	2	5	ATM,CLSPN
Pubmed	18270339	Comprehensive analysis of DNA repair gene variants and risk of meningioma.	Pubmed	0.0003506	1	0.01774	0.1881	4	57	BRIP1,BLM,MLH1,ATM
Pubmed	24871463	GWAS identifies novel SLE susceptibility genes and explains the association of the HLA region.	Pubmed	0.000363	1	0.01774	0.1881	3	24	ITGAM,TYRO3,MED1
Pubmed	26506232	Proteomic discovery of MNT as a novel interacting partner of E3 ubiquitin ligase E6AP and a key mediator of myeloid differentiation.	Pubmed	0.000363	1	0.01774	0.1881	3	24	MDM1,ACTA2,PDIA6
Pubmed	10470851	Prediction of the coding sequences of unidentified human genes. XIV. The complete sequences of 100 new cDNA clones from brain which code for large proteins in vitro.	Pubmed	0.0003732	1	0.01774	0.1881	5	104	KDM3B,ZNF507,ANKRD26,SHANK2,DOP1A
Pubmed	9205841	Prediction of the coding sequences of unidentified human genes. VII. The complete sequences of 100 new cDNA clones from brain which can code for large proteins in vitro.	Pubmed	0.0003732	1	0.01774	0.1881	5	104	SNPH,SRCAP,ZBTB5,CEP290,ENTPD4
Pubmed	19625176	PTEN identified as important risk factor of chronic obstructive pulmonary disease.	Pubmed	0.0003983	1	0.01774	0.1881	9	376	BRIP1,BLM,MLH1,CCR5,NR1H4,RGS5,TEP1,MTR,ATM
Pubmed	28378742	Fancd2 in vivo interaction network reveals a non-canonical role in mitochondrial function.	Pubmed	0.0004063	1	0.01774	0.1881	21	1577	UGGT1,ACTA2,ZFP69,TRIP13,SEMA6D,GNL2,CPSF1,RARS2,THRAP3,XRN2,NUMA1,MPEG1,LBR,STIL,RBM28,CPT1A,TDRD1,ALG2,PDIA6,FADS3,TBL2
Pubmed	18654987	Identification of multi-SH3 domain-containing protein interactome in pancreatic cancer: a yeast two-hybrid approach.	Pubmed	0.0004074	1	0.01774	0.1881	5	106	NR2C2,CD2AP,CEP78,LTBP4,CBL
Pubmed	26158450	CEP63 deficiency promotes p53-dependent microcephaly and reveals a role for the centrosome in meiotic recombination.	Pubmed	0.0004108	1	0.01774	0.1881	3	25	MLH1,CDK5RAP2,ATM
Pubmed	17170699	ERp57 is essential for efficient folding of glycoproteins sharing common structural domains.	Pubmed	0.0004108	1	0.01774	0.1881	3	25	ITGA2,COL6A1,LOXL2
Pubmed	18676680	Pathway-based evaluation of 380 candidate genes and lung cancer susceptibility suggests the importance of the cell cycle pathway.	Pubmed	0.0004381	1	0.01774	0.1881	9	381	BRIP1,BLM,MLH1,CCR5,NR1H4,RGS5,TEP1,MTR,ATM
Pubmed	19170196	Polymorphisms in innate immunity genes and lung cancer risk in Xuanwei, China.	Pubmed	0.0004549	1	0.01774	0.1881	9	383	BRIP1,BLM,MLH1,CCR5,NR1H4,RGS5,TEP1,MTR,ATM
Pubmed	23770605	Genome-wide association study identifies multiple risk loci for chronic lymphocytic leukemia.	Pubmed	0.0004624	1	0.01774	0.1881	3	26	ACTA2,IRF8,RFX7
Pubmed	20211142	An atlas of combinatorial transcriptional regulation in mouse and man.	Pubmed	0.0004968	1	0.01774	0.1881	14	846	BRIP1,HDAC4,TRIP13,ZFP36L1,ZBTB5,TTF2,TCF3,TCF20,E2F2,NR3C1,MED1,ZNF23,ARNTL,RAI1
Pubmed	18694559	CP110 suppresses primary cilia formation through its interaction with CEP290, a protein deficient in human ciliary disease.	Pubmed	0.0005013	1	0.01774	0.1881	2	6	CCP110,CEP290
Pubmed	19542224	The first draft of the endostatin interaction network.	Pubmed	0.0005013	1	0.01774	0.1881	2	6	SPARC,TGM2
Pubmed	26734725	The proximity ligation assay reveals that at DNA double-strand breaks WRAP53? associates with ?H2AX and controls interactions between RNF8 and MDC1.	Pubmed	0.0005013	1	0.01774	0.1881	2	6	MDC1,ATM
Pubmed	20466722	Conserved motif of CDK5RAP2 mediates its localization to centrosomes and the Golgi complex.	Pubmed	0.0005013	1	0.01774	0.1881	2	6	CDK5RAP2,PCNT
Pubmed	27239042	Hepatocyte DACH1 Is Increased in Obesity via Nuclear Exclusion of HDAC4 and Promotes Hepatic Insulin Resistance.	Pubmed	0.0005013	1	0.01774	0.1881	2	6	HDAC4,CAMK2G
Pubmed	23230272	BAL1 and its partner E3 ligase, BBAP, link Poly(ADP-ribose) activation, ubiquitylation, and double-strand DNA repair independent of ATM, MDC1, and RNF8.	Pubmed	0.0005013	1	0.01774	0.1881	2	6	MDC1,ATM
Pubmed	24509082	An AXL/LRP-1/RANBP9 complex mediates DC efferocytosis and antigen cross-presentation in vivo.	Pubmed	0.0005013	1	0.01774	0.1881	2	6	ITGAM,TYRO3
Pubmed	19450528	Formation of dynamic gamma-H2AX domains along broken DNA strands is distinctly regulated by ATM and MDC1 and dependent upon H2AX densities in chromatin.	Pubmed	0.0005013	1	0.01774	0.1881	2	6	MDC1,ATM
Pubmed	20005840	SOCS1 links cytokine signaling to p53 and senescence.	Pubmed	0.0005013	1	0.01774	0.1881	2	6	STAT5A,ATM
Pubmed	25319826	RBBP6 isoforms regulate the human polyadenylation machinery and modulate expression of mRNAs with AU-rich 3' UTRs.	Pubmed	0.0005013	1	0.01774	0.1881	2	6	CPSF1,CSTF2
Pubmed	12607003	MDC1 is required for the intra-S-phase DNA damage checkpoint.	Pubmed	0.0005013	1	0.01774	0.1881	2	6	MDC1,ATM
Pubmed	17183527	Myocardin-related transcription factor B is required for normal mouse vascular development and smooth muscle gene expression.	Pubmed	0.0005013	1	0.01774	0.1881	2	6	ACTA2,MRTFB
Pubmed	22441691	Neurl4, a novel daughter centriole protein, prevents formation of ectopic microtubule organizing centres.	Pubmed	0.0005013	1	0.01774	0.1881	2	6	CCP110,CEP290
Pubmed	25503564	Degradation of Cep68 and PCNT cleavage mediate Cep215 removal from the PCM to allow centriole separation, disengagement and licensing.	Pubmed	0.0005013	1	0.01774	0.1881	2	6	CDK5RAP2,PCNT
Pubmed	26388201	MCM9 deficiency delays primordial germ cell proliferation independent of the ATM pathway.	Pubmed	0.0005013	1	0.01774	0.1881	2	6	FANCM,ATM
Pubmed	27870635	Alternative exon usage creates novel transcript variants of tumor suppressor SHREW-1 gene with differential tissue expression profile.	Pubmed	0.0005013	1	0.01774	0.1881	2	6	ACTA2,STAT5A
Pubmed	24482479	Reversal of female infertility by Chk2 ablation reveals the oocyte DNA damage checkpoint pathway.	Pubmed	0.0005013	1	0.01774	0.1881	2	6	TRIP13,ATM
Pubmed	15509766	Delta proteins and MAGI proteins: an interaction of Notch ligands with intracellular scaffolding molecules and its significance for zebrafish development.	Pubmed	0.0005013	1	0.01774	0.1881	2	6	MAGI1,CNKSR3
Pubmed	26234156	RAG Represents a Widespread Threat to the Lymphocyte Genome.	Pubmed	0.0005013	1	0.01774	0.1881	2	6	MDC1,ATM
Pubmed	22706086	CD2AP/SHIP1 complex positively regulates plasmacytoid dendritic cell receptor signaling by inhibiting the E3 ubiquitin ligase Cbl.	Pubmed	0.0005013	1	0.01774	0.1881	2	6	CD2AP,CBL
Pubmed	10374881	APS, an adaptor protein containing Pleckstrin homology (PH) and Src homology-2 (SH2) domains inhibits the JAK-STAT pathway in collaboration with c-Cbl.	Pubmed	0.0005013	1	0.01774	0.1881	2	6	STAT5A,CBL
Pubmed	17376975	Asymmetric distribution of prickle-like 2 reveals an early underlying polarization of vestibular sensory epithelia in the inner ear.	Pubmed	0.0005013	1	0.01774	0.1881	2	6	MYO7A,FZD6
Pubmed	26919869	Rhythmic expression of miR-27b-3p targets the clock gene Bmal1 at the posttranscriptional level in the mouse liver.	Pubmed	0.0005013	1	0.01774	0.1881	2	6	ARNTL,G6PC
Pubmed	19741192	Repulsive axon guidance molecule Slit3 is a novel angiogenic factor.	Pubmed	0.0005013	1	0.01774	0.1881	2	6	ACTA2,IGHMBP2
Pubmed	24966277	Crosstalk between BRCA-Fanconi anemia and mismatch repair pathways prevents MSH2-dependent aberrant DNA damage responses.	Pubmed	0.0005013	1	0.01774	0.1881	2	6	BRIP1,MLH1
Pubmed	24816561	Ccdc13 is a novel human centriolar satellite protein required for ciliogenesis and genome stability.	Pubmed	0.0005013	1	0.01774	0.1881	2	6	CEP290,PCNT
Pubmed	19329795	Telomerase-associated protein 1, HSP90, and topoisomerase IIalpha associate directly with the BLM helicase in immortalized cells using ALT and modulate its helicase activity using telomeric DNA substrates.	Pubmed	0.0005013	1	0.01774	0.1881	2	6	BLM,TEP1
Pubmed	16971476	A dynamic expression survey identifies transcription factors relevant in mouse digestive tract development.	Pubmed	0.0005032	1	0.01774	0.1881	5	111	NR1H4,TCF3,TCF20,NR3C1,REG3A
Pubmed	20800603	Investigation of genetic susceptibility factors for human longevity - a targeted nonsynonymous SNP study.	Pubmed	0.0005669	1	0.01774	0.1881	8	315	MCM8,BLM,NEK1,GBGT1,LTBP4,ZWILCH,TEP1,GEN1
Pubmed	15226823	Genomic analysis of mouse retinal development.	Pubmed	0.0005755	1	0.01774	0.1881	15	961	SPARC,MDM1,KDM3B,NCLN,ARHGAP11A,DSN1,FZD6,THRAP3,TCF3,GPS1,MPEG1,CPT1A,ZFP41,SCARB2,PRKAR2A
Pubmed	18554416	Identification of transcripts with enriched expression in the developing and adult pancreas.	Pubmed	0.0006181	1	0.01774	0.1881	11	575	CD2AP,ACTA2,LRG1,LTBP4,COL6A1,RGS5,GRIK5,TGM2,PDIA6,LOXL2,CDK5RAP2
Pubmed	21182205	Identification of proteins associated with ligand-activated estrogen receptor ? in human breast cancer cell nuclei by tandem affinity purification and nano LC-MS/MS.	Pubmed	0.0006285	1	0.01774	0.1881	7	245	GNL2,THRAP3,EP400,NUMA1,RBM28,FUS,TBL2
Pubmed	7671812	Isolation of novel tissue-specific genes from cDNA libraries representing the individual tissue constituents of the gastrulating mouse embryo.	Pubmed	0.0006657	1	0.01774	0.1881	9	404	CD2AP,FRMD4B,XRN2,NUMA1,ZNF507,SAPCD2,CWC22,PDIA6,CSTF2
Pubmed	17855454	Genetic variation in the DNA repair genes is predictive of outcome in lung cancer.	Pubmed	0.0006991	1	0.01774	0.1881	2	7	BLM,POLE
Pubmed	15128873	Recruitment of Pyk2 and Cbl to lipid rafts mediates signals important for actin reorganization in growing neurites.	Pubmed	0.0006991	1	0.01774	0.1881	2	7	CD2AP,CBL
Pubmed	28242748	Cep78 controls centrosome homeostasis by inhibiting EDD-DYRK2-DDB1(Vpr)(BP).	Pubmed	0.0006991	1	0.01774	0.1881	2	7	CCP110,CEP78
Pubmed	12093747	The TRAP100 component of the TRAP/Mediator complex is essential in broad transcriptional events and development.	Pubmed	0.0006991	1	0.01774	0.1881	2	7	THRAP3,MED1
Pubmed	28617799	p53 and TAp63 participate in the recombination-dependent pachytene arrest in mouse spermatocytes.	Pubmed	0.0006991	1	0.01774	0.1881	2	7	TRIP13,ATM
Pubmed	22466704	Nuclear accumulation of HDAC4 in ATM deficiency promotes neurodegeneration in ataxia telangiectasia.	Pubmed	0.0006991	1	0.01774	0.1881	2	7	HDAC4,ATM
Pubmed	24736997	A novel protein, CHRONO, functions as a core component of the mammalian circadian clock.	Pubmed	0.0006991	1	0.01774	0.1881	2	7	NR3C1,ARNTL
Pubmed	25768017	The ATM signaling cascade promotes recombination-dependent pachytene arrest in mouse spermatocytes.	Pubmed	0.0006991	1	0.01774	0.1881	2	7	TRIP13,ATM
Pubmed	24895130	Novel function of the Fanconi anemia group J or RECQ1 helicase to disrupt protein-DNA complexes in a replication protein A-stimulated manner.	Pubmed	0.0006991	1	0.01774	0.1881	2	7	BRIP1,BLM
Pubmed	12042322	Ancient ubiquitous protein 1 binds to the conserved membrane-proximal sequence of the cytoplasmic tail of the integrin alpha subunits that plays a crucial role in the inside-out signaling of alpha IIbbeta 3.	Pubmed	0.0006991	1	0.01774	0.1881	2	7	ITGA2,ITGAM
Pubmed	21676867	Monoubiquitination of H2AX protein regulates DNA damage response signaling.	Pubmed	0.0006991	1	0.01774	0.1881	2	7	MDC1,ATM
Pubmed	12242711	Disruption of anterior segment development by TGF-beta1 overexpression in the eyes of transgenic mice.	Pubmed	0.0006991	1	0.01774	0.1881	2	7	ACTA2,COL6A1
Pubmed	20539819	Disrupting circadian homeostasis of sympathetic signaling promotes tumor development in mice.	Pubmed	0.0006991	1	0.01774	0.1881	2	7	ARNTL,ATM
Pubmed	22899851	Myocardin-like protein 2 regulates TGF? signaling in embryonic stem cells and the developing vasculature.	Pubmed	0.0006991	1	0.01774	0.1881	2	7	ACTA2,MRTFB
Pubmed	23772033	Trp53 deficiency protects against acute intestinal inflammation.	Pubmed	0.0006991	1	0.01774	0.1881	2	7	MLH1,ATM
Pubmed	27474268	Co-recruitment analysis of the CBL and CBLB signalosomes in primary T cells identifies CD5 as a key regulator of TCR-induced ubiquitylation.	Pubmed	0.0006991	1	0.01774	0.1881	2	7	CD2AP,CBL
Pubmed	16872911	BRIT1 regulates early DNA damage response, chromosomal integrity, and cancer.	Pubmed	0.0006991	1	0.01774	0.1881	2	7	MDC1,ATM
Pubmed	28972304	DR5-Cbl-b/c-Cbl-TRAF2 complex inhibits TRAIL-induced apoptosis by promoting TRAF2-mediated polyubiquitination of caspase-8 in gastric cancer cells.	Pubmed	0.0006991	1	0.01774	0.1881	2	7	TNFSF10,CBL
Pubmed	21102410	The poly A polymerase Star-PAP controls 3'-end cleavage by promoting CPSF interaction and specificity toward the pre-mRNA.	Pubmed	0.0006991	1	0.01774	0.1881	2	7	CPSF1,CSTF2
Pubmed	27889186	Circadian Homeostasis of Liver Metabolism Suppresses Hepatocarcinogenesis.	Pubmed	0.0006991	1	0.01774	0.1881	2	7	NR1H4,ARNTL
Pubmed	10669729	Complex protein interactions within the human polyadenylation machinery identify a novel component.	Pubmed	0.0006991	1	0.01774	0.1881	2	7	CPSF1,CSTF2
Pubmed	18660489	Multiple genetic variants along candidate pathways influence plasma high-density lipoprotein cholesterol concentrations.	Pubmed	0.0007077	1	0.01774	0.1881	7	250	MBTPS1,STAT5A,NR1H4,NR3C1,MED1,CBL,G6PC
Pubmed	16778019	Characterization of the piRNA complex from rat testes.	Pubmed	0.0007172	1	0.01774	0.1881	5	120	NR2C2,RAD54L2,CBL,POFUT1,TBL2
Pubmed	25391964	Radial glia require PDGFD-PDGFR? signalling in human but not mouse neocortex.	Pubmed	0.0007824	1	0.01774	0.1881	3	31	ITGA2,LBR,PRC1
Pubmed	24292274	A genome-wide association study identifies multiple susceptibility loci for chronic lymphocytic leukemia.	Pubmed	0.0007824	1	0.01774	0.1881	3	31	ACTA2,IRF8,RFX7
Pubmed	22261722	Interaction proteomics identify NEURL4 and the HECT E3 ligase HERC2 as novel modulators of centrosome architecture.	Pubmed	0.0007824	1	0.01774	0.1881	3	31	CCP110,KTN1,CEP290
Pubmed	26460568	Kelch Domain of Gigaxonin Interacts with Intermediate Filament Proteins Affected in Giant Axonal Neuropathy.	Pubmed	0.000844	1	0.01774	0.1881	6	187	ZNF616,THRAP3,RTTN,NINL,GAN,PCNT
Pubmed	23154389	Regulation of endodermal differentiation of human embryonic stem cells through integrin-ECM interactions.	Pubmed	0.0008596	1	0.01774	0.1881	3	32	ITGA2,ITGAM,COL6A1
Pubmed	29467281	The MYO6 interactome reveals adaptor complexes coordinating early endosome and cytoskeletal dynamics.	Pubmed	0.0008621	1	0.01774	0.1881	5	125	MAGI1,GNL2,CPSF1,ARHGEF40,SIPA1L1
Pubmed	16169070	A human protein-protein interaction network: a resource for annotating the proteome.	Pubmed	0.0008981	1	0.01774	0.1881	21	1678	MAGI1,TNFSF10,SRCAP,TRIP13,REXO1,MKS1,ZFP36L1,SHPRH,ZBTB5,CA12,GPS1,E2F2,GRIK5,ARHGEF40,LRRCC1,NINL,CSTF2,CDK5RAP2,FUS,BORA,PLCE1
Pubmed	19692168	Genetic susceptibility to distinct bladder cancer subphenotypes.	Pubmed	0.0009045	1	0.01774	0.1881	9	422	BRIP1,BLM,MLH1,CCR5,NR1H4,RGS5,TEP1,MTR,ATM
Pubmed	22662192	IQGAP1 interacts with components of the slit diaphragm complex in podocytes and is involved in podocyte migration and permeability in vitro.	Pubmed	0.0009285	1	0.01774	0.1881	2	8	MAGI1,CD2AP
Pubmed	25010009	Hypersensitivity of primordial germ cells to compromised replication-associated DNA repair involves ATM-p53-p21 signaling.	Pubmed	0.0009285	1	0.01774	0.1881	2	8	FANCM,ATM
Pubmed	19638463	Sequence variant discovery in DNA repair genes from radiosensitive and radiotolerant prostate brachytherapy patients.	Pubmed	0.0009285	1	0.01774	0.1881	2	8	MDC1,ATM
Pubmed	8661102	Identification and chromosomal localization of Atm, the mouse homolog of the ataxia-telangiectasia gene.	Pubmed	0.0009285	1	0.01774	0.1881	2	8	CBL,ATM
Pubmed	27325115	TBR1 regulates autism risk genes in the developing neocortex.	Pubmed	0.0009285	1	0.01774	0.1881	2	8	CHD8,ADNP
Pubmed	23499552	Progressive reactive lymphoid connective tissue disease and development of autoantibodies in scavenger receptor A5-deficient mice.	Pubmed	0.0009285	1	0.01774	0.1881	2	8	ACTA2,ITGAM
Pubmed	14519663	NFBD1/MDC1 regulates ionizing radiation-induced focus formation by DNA checkpoint signaling and repair factors.	Pubmed	0.0009285	1	0.01774	0.1881	2	8	MDC1,ATM
Pubmed	7590244	The 160-kD subunit of human cleavage-polyadenylation specificity factor coordinates pre-mRNA 3'-end formation.	Pubmed	0.0009285	1	0.01774	0.1881	2	8	CPSF1,CSTF2
Pubmed	24278461	Prdm6 is essential for cardiovascular development in vivo.	Pubmed	0.0009285	1	0.01774	0.1881	2	8	ACTA2,AMOTL2
Pubmed	27623382	A Conserved Role for Girdin in Basal Body Positioning and Ciliogenesis.	Pubmed	0.0009285	1	0.01774	0.1881	2	8	CEP290,CEP250
Pubmed	10787428	Localization of the murine Niemann-Pick C1 protein to two distinct intracellular compartments.	Pubmed	0.0009285	1	0.01774	0.1881	2	8	G6PC3,G6PC
Pubmed	22138056	Dgcr8 controls neural crest cells survival in cardiovascular development.	Pubmed	0.0009285	1	0.01774	0.1881	2	8	ACTA2,DGCR8
Pubmed	23986237	Postnatal refinement of auditory hair cell planar polarity deficits occurs in the absence of Vangl2.	Pubmed	0.0009285	1	0.01774	0.1881	2	8	MYO7A,FZD6
Pubmed	16760425	CP110 cooperates with two calcium-binding proteins to regulate cytokinesis and genome stability.	Pubmed	0.0009285	1	0.01774	0.1881	2	8	CCP110,PCNT
Pubmed	21956870	mSmile is necessary for bronchial smooth muscle and alveolar myofibroblast development.	Pubmed	0.0009285	1	0.01774	0.1881	2	8	ACTA2,CEP290
Pubmed	27185865	CEP295 interacts with microtubules and is required for centriole elongation.	Pubmed	0.0009285	1	0.01774	0.1881	2	8	CNTROB,CEP295
Pubmed	19729839	Lack of protein S in mice causes embryonic lethal coagulopathy and vascular dysgenesis.	Pubmed	0.0009285	1	0.01774	0.1881	2	8	ACTA2,TYRO3
Pubmed	17187062	Gata-3 is an essential regulator of mammary-gland morphogenesis and luminal-cell differentiation.	Pubmed	0.0009285	1	0.01774	0.1881	2	8	ACTA2,STAT5A
Pubmed	22511778	DiGeorge syndrome critical region 8 (DGCR8) protein-mediated microRNA biogenesis is essential for vascular smooth muscle cell development in mice.	Pubmed	0.0009285	1	0.01774	0.1881	2	8	ACTA2,DGCR8
Pubmed	24332808	PRP19 transforms into a sensor of RPA-ssDNA after DNA damage and drives ATR activation via a ubiquitin-mediated circuitry.	Pubmed	0.0009292	1	0.01774	0.1881	8	340	ACTA2,BLM,CPSF1,XRN2,CALD1,NUMA1,MDC1,FUS
Pubmed	23455924	A Y2H-seq approach defines the human protein methyltransferase interactome.	Pubmed	0.0009648	1	0.01774	0.1881	8	342	NR2C2,KDM3B,FYCO1,BMP3,INTS2,CEP162,LARP7,FUS
Pubmed	12421765	Protein-protein interactions between large proteins: two-hybrid screening using a functionally classified library composed of long cDNAs.	Pubmed	0.001028	1	0.01774	0.1881	5	130	HDAC4,AARS2,EP400,SIPA1L1,CDK5RAP2
Pubmed	20301500	Joubert Syndrome and Related Disorders	Pubmed	0.001028	1	0.01774	0.1881	3	34	MKS1,INPP5E,CEP290
Pubmed	15231747	A protein interaction framework for human mRNA degradation.	Pubmed	0.001058	1	0.01774	0.1881	8	347	BLM,NEK1,PLEKHA5,XRN2,THUMPD3,GTF2IRD1,CWC22,IGHMBP2
Pubmed	21565611	Mapping the NPHP-JBTS-MKS protein network reveals ciliopathy disease genes and pathways.	Pubmed	0.001105	1	0.01774	0.1881	10	524	CCP110,ACTA2,FYCO1,RAB3C,MKS1,PTPN13,MRTFB,THRAP3,EP400,CEP290
Pubmed	15604093	Automated yeast two-hybrid screening for nuclear receptor-interacting proteins.	Pubmed	0.001138	1	0.01774	0.1881	5	133	NR2C2,NR1H4,NR3C1,MED1,CEP250
Pubmed	19204726	Transcriptomic and genetic studies identify IL-33 as a candidate gene for Alzheimer's disease.	Pubmed	0.001151	1	0.01774	0.1881	4	78	ITGA2,COL6A1,CAMK2G,PCNT
Pubmed	28611094	Agonist-specific protein interactomes of glucocorticoid and androgen receptor as revealed by proximity mapping.	Pubmed	0.001151	1	0.01774	0.1881	4	78	TCF20,NR3C1,MED1,RAI1
Pubmed	22891260	Epithelial junction formation requires confinement of Cdc42 activity by a novel SH3BP1 complex.	Pubmed	0.001189	1	0.01774	0.1881	2	9	CD2AP,SH3BP1
Pubmed	10508170	Differential regulation of glucocorticoid receptor transcriptional activation via AF-1-associated proteins.	Pubmed	0.001189	1	0.01774	0.1881	2	9	NR3C1,MED1
Pubmed	14749727	Human Fip1 is a subunit of CPSF that binds to U-rich RNA elements and stimulates poly(A) polymerase.	Pubmed	0.001189	1	0.01774	0.1881	2	9	CPSF1,CSTF2
Pubmed	19946273	Role of STAT5 in controlling cell survival and immunoglobulin gene recombination during pro-B cell development.	Pubmed	0.001189	1	0.01774	0.1881	2	9	STAT5A,TCF3
Pubmed	17293864	A common coding variant in CASP8 is associated with breast cancer risk.	Pubmed	0.001189	1	0.01774	0.1881	2	9	NUMA1,ATM
Pubmed	22911880	Genome-wide association analysis of eating disorder-related symptoms, behaviors, and personality traits.	Pubmed	0.001189	1	0.01774	0.1881	2	9	LEKR1,SEMA6D
Pubmed	17485440	A brain-specific homeobox gene, Bsx, is essential for proper postnatal growth and nursing.	Pubmed	0.001189	1	0.01774	0.1881	2	9	ACTA2,STAT5A
Pubmed	24550317	PARP1-dependent recruitment of KDM4D histone demethylase to DNA damage sites promotes double-strand break repair.	Pubmed	0.001189	1	0.01774	0.1881	2	9	MDC1,ATM
Pubmed	21681751	Expression analysis of the regenerating gene (Reg) family members Reg-III? and Reg-III? in the mouse during development.	Pubmed	0.001189	1	0.01774	0.1881	2	9	REG3G,REG3A
Pubmed	17923680	Deregulated E2f-2 underlies cell cycle and maturation defects in retinoblastoma null erythroblasts.	Pubmed	0.001189	1	0.01774	0.1881	2	9	E2F2,ATM
Pubmed	11058868	Identification of differentially expressed genes in human melanoma cells with acquired resistance to various antineoplastic drugs.	Pubmed	0.001189	1	0.01774	0.1881	2	9	PLEKHA5,KTN1
Pubmed	24217620	The histone demethylase LSD1/KDM1A promotes the DNA damage response.	Pubmed	0.001189	1	0.01774	0.1881	2	9	MDC1,ATM
Pubmed	21181199	Expression of lymphatic endothelium-specific hyaluronan receptor LYVE-1 in the developing mouse kidney.	Pubmed	0.001189	1	0.01774	0.1881	2	9	ACTA2,ITGAM
Pubmed	25220058	A unique set of centrosome proteins requires pericentrin for spindle-pole localization and spindle orientation.	Pubmed	0.001189	1	0.01774	0.1881	2	9	CDK5RAP2,PCNT
Pubmed	20889973	The ATM cofactor ATMIN protects against oxidative stress and accumulation of DNA damage in the aging brain.	Pubmed	0.001189	1	0.01774	0.1881	2	9	ITGAM,ATM
Pubmed	9002523	The C-terminal domain of RNA polymerase II couples mRNA processing to transcription.	Pubmed	0.001189	1	0.01774	0.1881	2	9	CPSF1,CSTF2
Pubmed	24639526	RSPO-LGR4 functions via IQGAP1 to potentiate Wnt signaling.	Pubmed	0.001255	1	0.01774	0.1881	6	202	UGGT1,CPSF1,THRAP3,NUMA1,CPT1A,ARHGEF40
Pubmed	18973680	Microarray analysis of Foxa2 mutant mouse embryos reveals novel gene expression and inductive roles for the gastrula organizer and its derivatives.	Pubmed	0.001282	1	0.01774	0.1881	7	277	SPARC,SPPL2B,RFX7,CWC22,LARP7,RPAP1,ATM
Pubmed	22922362	Transcription factor Foxp3 and its protein partners form a complex regulatory network.	Pubmed	0.00129	1	0.01774	0.1881	8	358	CD2AP,GNL2,CHD8,RBM28,NR3C1,KIF20B,SIPA1L1,ATM
Pubmed	7584028	Prediction of the coding sequences of unidentified human genes. I. The coding sequences of 40 new genes (KIAA0001-KIAA0040) deduced by analysis of randomly sampled cDNA clones from human immature myeloid cell line KG-1 (supplement).	Pubmed	0.001318	1	0.01774	0.1881	3	37	DLGAP5,ARHGAP11A,KTN1
Pubmed	24163370	The HECT type ubiquitin ligase NEDL2 is degraded by anaphase-promoting complex/cyclosome (APC/C)-Cdh1, and its tight regulation maintains the metaphase to anaphase transition.	Pubmed	0.001392	1	0.01774	0.1881	7	281	SH3BP1,SRCAP,GPALPP1,EP400,POLRMT,RBM28,RAI1
Pubmed	20819778	MicroRNA-related genetic variations as predictors for risk of second primary tumor and/or recurrence in patients with early-stage head and neck cancer.	Pubmed	0.001429	1	0.01774	0.1881	5	140	TNFSF10,DGCR8,E2F2,ARNTL,MTR
Pubmed	30033366	Mapping the Genetic Landscape of Human Cells.	Pubmed	0.001432	1	0.01774	0.1881	9	451	AARS2,GNL2,XRN2,POLE,MED1,CWC22,MASTL,CEP295,CLSPN
Pubmed	15449545	Prediction of the coding sequences of mouse homologues of FLJ genes: the complete nucleotide sequences of 110 mouse FLJ-homologous cDnas identified by screening of terminal sequences of cDNA clones randomly sampled from size-fractionated libraries.	Pubmed	0.001449	1	0.01774	0.1881	4	83	ALS2CL,INTS2,SH3TC1,ARHGEF40
Pubmed	10742111	Stereocilia defects in the sensory hair cells of the inner ear in mice deficient in integrin alpha8beta1.	Pubmed	0.001481	1	0.01774	0.1881	2	10	MYO7A,ITGA2
Pubmed	17141802	Mammalian TIMELESS and Tipin are evolutionarily conserved replication fork-associated factors.	Pubmed	0.001481	1	0.01774	0.1881	2	10	POLE,CLSPN
Pubmed	15619633	Tumor-selective action of HDAC inhibitors involves TRAIL induction in acute myeloid leukemia cells.	Pubmed	0.001481	1	0.01774	0.1881	2	10	HDAC4,TNFSF10
Pubmed	23575248	Gelsolin activity controls efficient early HIV-1 infection.	Pubmed	0.001481	1	0.01774	0.1881	2	10	ACTA2,CCR5
Pubmed	16215946	[Detection of fusion genes resulting from chromosome abnormalities in childhood acute lymphoblastic leukemia].	Pubmed	0.001481	1	0.01774	0.1881	2	10	TCF3,FUS
Pubmed	19692572	Transcriptional Suppression by Transient Recruitment of ARIP4 to Sumoylated nuclear receptor Ad4BP/SF-1.	Pubmed	0.001481	1	0.01774	0.1881	2	10	RAD54L2,NR3C1
Pubmed	18814951	Gene-expression profiles of peripheral blood mononuclear cell subpopulations in acute graft-vs-host disease following cord blood transplantation.	Pubmed	0.001481	1	0.01774	0.1881	2	10	TNFSF10,CCR5
Pubmed	8710870	Ligand induction of a transcriptionally active thyroid hormone receptor coactivator complex.	Pubmed	0.001481	1	0.01774	0.1881	2	10	THRAP3,MED1
Pubmed	9653119	The TRAP220 component of a thyroid hormone receptor- associated protein (TRAP) coactivator complex interacts directly with nuclear receptors in a ligand-dependent fashion.	Pubmed	0.001481	1	0.01774	0.1881	2	10	THRAP3,MED1
Pubmed	20478304	A systematic expression analysis implicates Plexin-B2 and its ligand Sema4C in the regulation of the vascular and endocrine system.	Pubmed	0.001481	1	0.01774	0.1881	2	10	ACTA2,ITGAM
Pubmed	19851446	Mouse HORMAD1 and HORMAD2, two conserved meiotic chromosomal proteins, are depleted from synapsed chromosome axes with the help of TRIP13 AAA-ATPase.	Pubmed	0.001481	1	0.01774	0.1881	2	10	TRIP13,ATM
Pubmed	22284677	SUMO-specific protease 1 is critical for early lymphoid development through regulation of STAT5 activation.	Pubmed	0.001481	1	0.01774	0.1881	2	10	STAT5A,TCF3
Pubmed	20064461	FANCM connects the genome instability disorders Bloom's Syndrome and Fanconi Anemia.	Pubmed	0.001481	1	0.01774	0.1881	2	10	BLM,FANCM
Pubmed	17478428	A proteomic analysis of ataxia telangiectasia-mutated (ATM)/ATM-Rad3-related (ATR) substrates identifies the ubiquitin-proteasome system as a regulator for DNA damage checkpoints.	Pubmed	0.001481	1	0.01774	0.1881	2	10	MED1,ATM
Pubmed	18990028	Genotype-phenotype relationship between DNA repair gene genetic polymorphisms and DNA repair capacity.	Pubmed	0.001481	1	0.01774	0.1881	2	10	MLH1,ATM
Pubmed	17072306	Protein interaction screening by quantitative immunoprecipitation combined with knockdown (QUICK).	Pubmed	0.001481	1	0.01774	0.1881	2	10	CD2AP,CBL
Pubmed	10737800	Shotgun sequencing of the human transcriptome with ORF expressed sequence tags.	Pubmed	0.001539	1	0.01774	0.1881	10	548	ZKSCAN8,KDM3B,ITGA2,ZFP69,AARS2,SZT2,POMGNT1,ARFGEF3,SHANK2,TNS1
Pubmed	28327460	Comprehensive proteomic characterization of stem cell-derived extracellular matrices.	Pubmed	0.001652	1	0.01774	0.1881	4	86	SPARC,COL6A1,TGM2,LOXL2
Pubmed	23603510	Apelin-APJ signaling is a critical regulator of endothelial MEF2 activation in cardiovascular development.	Pubmed	0.001803	1	0.01774	0.1881	2	11	HDAC4,ACTA2
Pubmed	12917342	BAF60a mediates critical interactions between nuclear receptors and the BRG1 chromatin-remodeling complex for transactivation.	Pubmed	0.001803	1	0.01774	0.1881	2	11	NR1H4,NR3C1
Pubmed	12943985	Interaction of nuclear receptor zinc finger DNA binding domains with histone deacetylase.	Pubmed	0.001803	1	0.01774	0.1881	2	11	NR2C2,HDAC4
Pubmed	19050264	Tat-induced FOXO3a is a key mediator of apoptosis in HIV-1-infected human CD4+ T lymphocytes.	Pubmed	0.001803	1	0.01774	0.1881	2	11	TNFSF10,ATM
Pubmed	12607005	MDC1 is a mediator of the mammalian DNA damage checkpoint.	Pubmed	0.001803	1	0.01774	0.1881	2	11	MDC1,ATM
Pubmed	15364958	Functional interaction between BLM helicase and 53BP1 in a Chk1-mediated pathway during S-phase arrest.	Pubmed	0.001803	1	0.01774	0.1881	2	11	BLM,ATM
Pubmed	19584272	Modification of ovarian cancer risk by BRCA1/2-interacting genes in a multicenter cohort of BRCA1/2 mutation carriers.	Pubmed	0.001803	1	0.01774	0.1881	2	11	BRIP1,ATM
Pubmed	12218053	A coregulatory role for the TRAP-mediator complex in androgen receptor-mediated gene expression.	Pubmed	0.001803	1	0.01774	0.1881	2	11	THRAP3,MED1
Pubmed	20534441	Activator-Mediator binding regulates Mediator-cofactor interactions.	Pubmed	0.001803	1	0.01774	0.1881	2	11	MED1,ATM
Pubmed	25184681	Systematic screening reveals a role for BRCA1 in the response to transcription-associated DNA damage.	Pubmed	0.001878	1	0.01774	0.1881	5	149	BRIP1,MLH1,NUMA1,RBM28,GTF2IRD1
Pubmed	25468996	E-cadherin interactome complexity and robustness resolved by quantitative proteomics.	Pubmed	0.001923	1	0.01774	0.1881	10	565	MAGI1,CD2AP,ADCY9,MRTFB,PLEKHA5,CALD1,KTN1,LBR,CBL,SHANK2
Pubmed	22678362	MMS19 assembles iron-sulfur proteins required for DNA metabolism and genomic integrity.	Pubmed	0.001934	1	0.01774	0.1881	5	150	BRIP1,TRIP13,GNL2,MLH1,POLE
Pubmed	7584026	Prediction of the coding sequences of unidentified human genes. I. The coding sequences of 40 new genes (KIAA0001-KIAA0040) deduced by analysis of randomly sampled cDNA clones from human immature myeloid cell line KG-1.	Pubmed	0.00204	1	0.01774	0.1881	3	43	DLGAP5,ARHGAP11A,KTN1
Pubmed	28192407	TTF-1/NKX2-1 binds to DDB1 and confers replication stress resistance to lung adenocarcinomas.	Pubmed	0.002049	1	0.01774	0.1881	5	152	AMOTL2,THRAP3,TCF20,MDC1,FUS
Pubmed	10807185	HIV-1 envelope protein gp41 modulates expression of interleukin-10 and chemokine receptors on monocytes, astrocytes and neurones.	Pubmed	0.002155	1	0.01774	0.1881	2	12	ADCY9,CCR5
Pubmed	23601687	Nkx2-5(+)islet1(+) mesenchymal precursors generate distinct spleen stromal cell subsets and participate in restoring stromal network integrity.	Pubmed	0.002155	1	0.01774	0.1881	2	12	ACTA2,ITGAM
Pubmed	22354871	Paladin (X99384) is expressed in the vasculature and shifts from endothelial to vascular smooth muscle cells during mouse development.	Pubmed	0.002155	1	0.01774	0.1881	2	12	ACTA2,ITGAM
Pubmed	21655083	Mammalian BTBD12 (SLX4) protects against genomic instability during mammalian spermatogenesis.	Pubmed	0.002155	1	0.01774	0.1881	2	12	MLH1,ATM
Pubmed	11005868	Microglial activation precedes acute neurodegeneration in Sandhoff disease and is suppressed by bone marrow transplantation.	Pubmed	0.002155	1	0.01774	0.1881	2	12	ITGAM,MPEG1
Pubmed	12724401	A multiprotein nuclear complex connects Fanconi anemia and Bloom syndrome.	Pubmed	0.002155	1	0.01774	0.1881	2	12	BLM,MLH1
Pubmed	22837482	Sox9 and Sox8 are required for basal lamina integrity of testis cords and for suppression of FOXL2 during embryonic testis development in mice.	Pubmed	0.002155	1	0.01774	0.1881	2	12	ACTA2,PLEKHA5
Pubmed	12672817	A Cortactin-CD2-associated protein (CD2AP) complex provides a novel link between epidermal growth factor receptor endocytosis and the actin cytoskeleton.	Pubmed	0.002155	1	0.01774	0.1881	2	12	CD2AP,CBL
Pubmed	16116422	A human ortholog of archaeal DNA repair protein Hef is defective in Fanconi anemia complementation group M.	Pubmed	0.002155	1	0.01774	0.1881	2	12	BLM,FANCM
Pubmed	12037571	Transcription coactivator TRAP220 is required for PPAR gamma 2-stimulated adipogenesis.	Pubmed	0.002155	1	0.01774	0.1881	2	12	THRAP3,MED1
Pubmed	21953612	Specific control of pancreatic endocrine ?- and ?-cell mass by class IIa histone deacetylases HDAC4, HDAC5, and HDAC9.	Pubmed	0.002155	1	0.01774	0.1881	2	12	HDAC4,ACTA2
Pubmed	23696835	Deletion of mesenchymal glucocorticoid receptor attenuates embryonic lung development and abdominal wall closure.	Pubmed	0.002155	1	0.01774	0.1881	2	12	ACTA2,NR3C1
Pubmed	21779340	Genetic variations strongly influence phenotypic outcome in the mouse retina.	Pubmed	0.00218	1	0.01774	0.1881	3	44	NR2C2,THRAP3,MED1
Pubmed	21308778	Telomerase-deficient mice exhibit bone loss owing to defects in osteoblasts and increased osteoclastogenesis by inflammatory microenvironment.	Pubmed	0.00218	1	0.01774	0.1881	3	44	SPARC,ITGAM,COL6A1
Pubmed	21244100	Protein array based interactome analysis of amyloid-? indicates an inhibition of protein translation.	Pubmed	0.002211	1	0.01774	0.1881	7	305	HDAC4,DLGAP5,ZKSCAN8,ALKBH8,GNL2,FANCM,RPUSD2
Pubmed	22863883	A high-throughput approach for measuring temporal changes in the interactome.	Pubmed	0.002374	1	0.01774	0.1881	18	1456	UGGT1,CD2AP,KDM3B,TRIP13,COG5,CALD1,KTN1,GPS1,THUMPD3,NR3C1,LARP7,TGM2,PDIA6,MTR,CSTF2,RPUSD2,PRKAR2A,FUS
Pubmed	21102462	Thirty new loci for age at menarche identified by a meta-analysis of genome-wide association studies.	Pubmed	0.002477	1	0.01774	0.1881	3	46	KDM3B,MRTFB,ARNTL
Pubmed	28700664	Systematic screening for skin, hair, and nail abnormalities in a large-scale knockout mouse program.	Pubmed	0.002491	1	0.01774	0.1881	5	159	TRIP13,JMJD8,IRF8,AP4E1,TGM2
Pubmed	23154982	Cell cycle gene-specific control of transcription has a critical role in proliferation of primordial germ cells.	Pubmed	0.002537	1	0.01774	0.1881	2	13	TDRD1,LARP7
Pubmed	19936946	Germline polymorphisms in the one-carbon metabolism pathway and DNA methylation in colorectal cancer.	Pubmed	0.002537	1	0.01774	0.1881	2	13	MLH1,MTR
Pubmed	16452088	O-linked N-acetylglucosamine proteomics of postsynaptic density preparations using lectin weak affinity chromatography and mass spectrometry.	Pubmed	0.002537	1	0.01774	0.1881	2	13	MRTFB,SHANK2
Pubmed	11266503	Regulation of glucocorticoid receptor activity by 14--3-3-dependent intracellular relocalization of the corepressor RIP140.	Pubmed	0.002537	1	0.01774	0.1881	2	13	NR3C1,MED1
Pubmed	17010969	Mutations that affect meiosis in male mice influence the dynamics of the mid-preleptotene and bouquet stages.	Pubmed	0.002537	1	0.01774	0.1881	2	13	MLH1,ATM
Pubmed	20404134	Tissue macrophages act as cellular chaperones for vascular anastomosis downstream of VEGF-mediated endothelial tip cell induction.	Pubmed	0.002537	1	0.01774	0.1881	2	13	ACTA2,ITGAM
Pubmed	19539053	Identification of novel oocyte and granulosa cell markers.	Pubmed	0.002537	1	0.01774	0.1881	2	13	ZFP69,SLC39A10
Pubmed	24699063	The histone-fold complex MHF is remodeled by FANCM to recognize branched DNA and protect genome stability.	Pubmed	0.002537	1	0.01774	0.1881	2	13	BLM,FANCM
Pubmed	17765891	Nucleolar localization of DGCR8 and identification of eleven DGCR8-associated proteins.	Pubmed	0.002537	1	0.01774	0.1881	2	13	DGCR8,FUS
Pubmed	15779907	Toward the full set of human mitochondrial aminoacyl-tRNA synthetases: characterization of AspRS and TyrRS.	Pubmed	0.002949	1	0.01774	0.1881	2	14	AARS2,RARS2
Pubmed	24381198	Aberrant cochlear hair cell attachments caused by Nectin-3 deficiency result in hair bundle abnormalities.	Pubmed	0.002949	1	0.01774	0.1881	2	14	MYO7A,FZD6
Pubmed	20347429	MHF1-MHF2, a histone-fold-containing protein complex, participates in the Fanconi anemia pathway via FANCM.	Pubmed	0.002949	1	0.01774	0.1881	2	14	BLM,FANCM
Pubmed	28684544	Role of LTBP4 in alveolarization, angiogenesis, and fibrosis in lungs.	Pubmed	0.002949	1	0.01774	0.1881	2	14	ACTA2,LTBP4
Pubmed	22346761	Phosphorylation of chromosome core components may serve as axis marks for the status of chromosomal events during mammalian meiosis.	Pubmed	0.002949	1	0.01774	0.1881	2	14	TRIP13,ATM
Pubmed	15824131	ZW10 links mitotic checkpoint signaling to the structural kinetochore.	Pubmed	0.002949	1	0.01774	0.1881	2	14	DSN1,ZWILCH
Pubmed	18173839	Association of SAP130/SF3b-3 with Cullin-RING ubiquitin ligase complexes and its regulation by the COP9 signalosome.	Pubmed	0.002949	1	0.01774	0.1881	2	14	CPSF1,GPS1
Pubmed	19136632	The tumor suppressor Cdc73 functionally associates with CPSF and CstF 3' mRNA processing factors.	Pubmed	0.002949	1	0.01774	0.1881	2	14	CPSF1,CSTF2
Pubmed	17641689	MED25 is distinct from TRAP220/MED1 in cooperating with CBP for retinoid receptor activation.	Pubmed	0.002949	1	0.01774	0.1881	2	14	NR3C1,MED1
Pubmed	20338046	DNA methylation profiling in doxorubicin treated primary locally advanced breast tumours identifies novel genes associated with survival and treatment response.	Pubmed	0.002949	1	0.01774	0.1881	2	14	MLH1,ATM
Pubmed	12771190	SETA/CIN85/Ruk and its binding partner AIP1 associate with diverse cytoskeletal elements, including FAKs, and modulate cell adhesion.	Pubmed	0.002949	1	0.01774	0.1881	2	14	CBL,ALG2
Pubmed	28329690	Tissue Myeloid Progenitors Differentiate into Pericytes through TGF-? Signaling in Developing Skin Vasculature.	Pubmed	0.002949	1	0.01774	0.1881	2	14	ACTA2,ITGAM
Pubmed	27966429	Fine-tuning of Notch signaling sets the boundary of the organ of Corti and establishes sensory cell fates.	Pubmed	0.002949	1	0.01774	0.1881	2	14	MYO7A,POFUT1
Pubmed	20508983	Centrosome-related genes, genetic variation, and risk of breast cancer.	Pubmed	0.003076	1	0.01774	0.1881	4	102	CNTROB,NUMA1,CEP250,PCNT
Pubmed	23272104	Identification of HYPK-interacting proteins reveals involvement of HYPK in regulating cell growth, cell cycle, unfolded protein response and cell death.	Pubmed	0.003145	1	0.01774	0.1881	3	50	CEP290,LBR,KIF20B
Pubmed	10231032	Prediction of the coding sequences of unidentified human genes. XIII. The complete sequences of 100 new cDNA clones from brain which code for large proteins in vitro.	Pubmed	0.003185	1	0.01774	0.1881	4	103	FRMD4B,AMOTL2,CEP162,NINL
Pubmed	10706142	Inhibition of distal lung morphogenesis in Nkx2.1(-/-) embryos.	Pubmed	0.003389	1	0.01774	0.1881	2	15	ACTA2,ITGA2
Pubmed	11438667	Smad proteins and hepatocyte growth factor control parallel regulatory pathways that converge on beta1-integrin to promote normal liver development.	Pubmed	0.003389	1	0.01774	0.1881	2	15	ITGA2,ITGAM
Pubmed	2165385	cAMP-dependent protein kinase: framework for a diverse family of regulatory enzymes.	Pubmed	0.003389	1	0.01774	0.1881	2	15	ADCY9,PRKAR2A
Pubmed	17804598	Long form of latent TGF-beta binding protein 1 (Ltbp1L) is essential for cardiac outflow tract septation and remodeling.	Pubmed	0.003389	1	0.01774	0.1881	2	15	ACTA2,LTBP4
Pubmed	19320733	Pigmentation-related genes and their implication in malignant melanoma susceptibility.	Pubmed	0.003389	1	0.01774	0.1881	2	15	MYO7A,VPS13B
Pubmed	9628581	Prediction of the coding sequences of unidentified human genes. IX. The complete sequences of 100 new cDNA clones from brain which can code for large proteins in vitro.	Pubmed	0.003413	1	0.01774	0.1881	4	105	LZTS3,ADCY9,TRIM2,VPS13B
Pubmed	17474147	Systematic identification of SH3 domain-mediated human protein-protein interactions by peptide array target screening.	Pubmed	0.003418	1	0.01774	0.1881	7	330	CD2AP,NR1H4,GTF2IRD1,ADNP,TDRD1,SHANK2,RPUSD2
Pubmed	9455477	Prediction of the coding sequences of unidentified human genes. VIII. 78 new cDNA clones from brain which code for large proteins in vitro.	Pubmed	0.003516	1	0.01774	0.1881	3	52	CCP110,SIPA1L1,PCNT
Pubmed	20301743	Congenital Hepatic Fibrosis Overview	Pubmed	0.003516	1	0.01774	0.1881	3	52	MKS1,INPP5E,CEP290
Pubmed	17567809	Molecular characterization of the ankle-link complex in cochlear hair cells and its role in the hair bundle functioning.	Pubmed	0.003859	1	0.01774	0.1881	2	16	MYO7A,ADCY9
Pubmed	20647008	A 5' untranslated region containing the IRES element in the Runx1 gene is required for angiogenesis, hematopoiesis and leukemogenesis in a knock-in mouse model.	Pubmed	0.003859	1	0.01774	0.1881	2	16	ACTA2,ITGAM
Pubmed	16973387	Cellular mechanisms of fatal early-onset autoimmunity in mice with the T cell-specific targeting of transforming growth factor-beta receptor.	Pubmed	0.003859	1	0.01774	0.1881	2	16	ITGA2,ITGAM
Pubmed	20301772	Primary Autosomal Recessive Microcephalies and Seckel Syndrome Spectrum Disorders	Pubmed	0.003859	1	0.01774	0.1881	2	16	STIL,CDK5RAP2
Pubmed	16873063	Histone deacetylase 7 maintains vascular integrity by repressing matrix metalloproteinase 10.	Pubmed	0.003859	1	0.01774	0.1881	2	16	HDAC4,ACTA2
Pubmed	23477786	Dll4 and PDGF-BB convert committed skeletal myoblasts to pericytes without erasing their myogenic memory.	Pubmed	0.003859	1	0.01774	0.1881	2	16	ACTA2,RGS5
Pubmed	18824598	The Amot/Patj/Syx signaling complex spatially controls RhoA GTPase activity in migrating endothelial cells.	Pubmed	0.003859	1	0.01774	0.1881	2	16	PTPN13,AMOTL2
Pubmed	20347428	A histone-fold complex and FANCM form a conserved DNA-remodeling complex to maintain genome stability.	Pubmed	0.003859	1	0.01774	0.1881	2	16	BLM,FANCM
Pubmed	23870131	Genome-wide generation and systematic phenotyping of knockout mice reveals new roles for many genes.	Pubmed	0.003859	1	0.01774	0.1881	2	16	MKS1,AP4E1
Pubmed	11180952	A large-scale in situ screen provides molecular evidence for the induction of eye anterior segment structures by the developing lens.	Pubmed	0.00412	1	0.01774	0.1881	3	55	SPARC,COL6A1,NUMA1
Pubmed	19074885	Genetic variants in apoptosis and immunoregulation-related genes are associated with risk of chronic lymphocytic leukemia.	Pubmed	0.004133	1	0.01774	0.1881	5	179	SLC28A3,POLE,E2F2,MDC1,ATM
Pubmed	24104479	A negative genetic interaction map in isogenic cancer cell lines reveals cancer cell vulnerabilities.	Pubmed	0.004231	1	0.01774	0.1881	5	180	BLM,NUMA1,STIL,CWC22,CDK5RAP2
Pubmed	28706196	Synaptic GAP and GEF Complexes Cluster Proteins Essential for GTP Signaling.	Pubmed	0.004318	1	0.01774	0.1881	6	259	LZTS3,RAB3C,CAMK2G,SHANK2,SIPA1L1,PRKAR2A
Pubmed	14607778	Foxf1 haploinsufficiency reduces Notch-2 signaling during mouse lung development.	Pubmed	0.004357	1	0.01774	0.1881	2	17	ACTA2,NR3C1
Pubmed	27578791	Lung epithelial tip progenitors integrate glucocorticoid- and STAT3-mediated signals to control progeny fate.	Pubmed	0.004357	1	0.01774	0.1881	2	17	STAT5A,NR3C1
Pubmed	10235266	Ligand-dependent transcription activation by nuclear receptors requires the DRIP complex.	Pubmed	0.004357	1	0.01774	0.1881	2	17	THRAP3,MED1
Pubmed	20301468	Congenital Muscular Dystrophy Overview	Pubmed	0.004357	1	0.01774	0.1881	2	17	COL6A1,POMGNT1
Pubmed	19686679	Integrin-alpha9 is required for fibronectin matrix assembly during lymphatic valve morphogenesis.	Pubmed	0.004357	1	0.01774	0.1881	2	17	ACTA2,ITGA2
Pubmed	18606782	Platelet-derived growth factor receptors direct vascular development independent of vascular smooth muscle cell function.	Pubmed	0.004357	1	0.01774	0.1881	2	17	ACTA2,MRTFB
Pubmed	12036888	Evidence for distinct pathomechanisms in B-cell chronic lymphocytic leukemia and mantle cell lymphoma by quantitative expression analysis of cell cycle and apoptosis-associated genes.	Pubmed	0.004357	1	0.01774	0.1881	2	17	TNFSF10,ATM
Pubmed	16678097	A Rich1/Amot complex regulates the Cdc42 GTPase and apical-polarity proteins in epithelial cells.	Pubmed	0.004357	1	0.01774	0.1881	2	17	CD2AP,AMOTL2
Pubmed	12461651	Comparative human/murine sequence analysis of the common eliminated region 1 from human 3p21.3.	Pubmed	0.004357	1	0.01774	0.1881	2	17	FYCO1,CCR5
Pubmed	27364009	Epithelial Notch signaling regulates lung alveolar morphogenesis and airway epithelial integrity.	Pubmed	0.004357	1	0.01774	0.1881	2	17	ACTA2,POFUT1
Pubmed	17522155	Multiple dose-dependent roles for Sox2 in the patterning and differentiation of anterior foregut endoderm.	Pubmed	0.004357	1	0.01774	0.1881	2	17	ACTA2,REG3G
Pubmed	17438133	cPGES/p23 is required for glucocorticoid receptor function and embryonic growth but not prostaglandin E2 synthesis.	Pubmed	0.004357	1	0.01774	0.1881	2	17	NR3C1,G6PC
Pubmed	7628695	Targeted disruption of the glucocorticoid receptor gene blocks adrenergic chromaffin cell development and severely retards lung maturation.	Pubmed	0.004357	1	0.01774	0.1881	2	17	NR3C1,G6PC
Pubmed	15164054	The DNA sequence and comparative analysis of human chromosome 10.	Pubmed	0.004419	1	0.01774	0.1881	7	346	ACTA2,MAGT1,CAMK2G,ANKRD26,KIF20B,MASTL,PLCE1
Pubmed	24154525	Conserved molecular signatures of neurogenesis in the hippocampal subgranular zone of rodents and primates.	Pubmed	0.004558	1	0.01774	0.1881	7	348	SPARC,RAB3C,BMP3,ZFP36L1,IRF8,PRC1,CNKSR3
Pubmed	16751776	A germline-specific class of small RNAs binds mammalian Piwi proteins.	Pubmed	0.004679	1	0.01774	0.1881	8	442	NR2C2,PHF20,JMJD8,NUMA1,XIST,CBL,ALG2,TBL2
Pubmed	19240061	Coeliac disease-associated risk variants in TNFAIP3 and REL implicate altered NF-kappaB signalling.	Pubmed	0.004821	1	0.01774	0.1881	6	265	RAB3C,PTPN13,SH3TC1,XPO4,GTF2IRD1,TNS1
Pubmed	21738487	Web-based genome-wide association study identifies two novel loci and a substantial genetic component for Parkinson's disease.	Pubmed	0.004882	1	0.01774	0.1881	2	18	SCARB2,RAI1
Pubmed	7776974	Two classes of proteins dependent on either the presence or absence of thyroid hormone for interaction with the thyroid hormone receptor.	Pubmed	0.004882	1	0.01774	0.1881	2	18	TRIP13,MED1
Pubmed	12045100	DNA replication in eukaryotic cells.	Pubmed	0.004882	1	0.01774	0.1881	2	18	MCM8,POLE
Pubmed	19531499	Epidermal growth factor receptor phosphorylation sites Ser991 and Tyr998 are implicated in the regulation of receptor endocytosis and phosphorylations at Ser1039 and Thr1041.	Pubmed	0.004882	1	0.01774	0.1881	2	18	ACTA2,CBL
Pubmed	26023099	Dnmt1 is essential to maintain progenitors in the perinatal intestinal epithelium.	Pubmed	0.004882	1	0.01774	0.1881	2	18	MLH1,ATM
Pubmed	17846119	USF1 recruits histone modification complexes and is critical for maintenance of a chromatin barrier.	Pubmed	0.004882	1	0.01774	0.1881	2	18	CHD8,GTF2IRD1
Pubmed	22343915	FAAP20: a novel ubiquitin-binding FA nuclear core-complex protein required for functional integrity of the FA-BRCA DNA repair pathway.	Pubmed	0.004882	1	0.01774	0.1881	2	18	BLM,FANCM
Pubmed	23012479	Impact of lactobacilli on orally acquired listeriosis.	Pubmed	0.005015	1	0.01774	0.1881	4	117	REG3G,LRG1,MLH1,REG3A
Pubmed	18996102	Physiogenomic comparison of edema and BMI in patients receiving rosiglitazone or pioglitazone.	Pubmed	0.005015	1	0.01774	0.1881	4	117	NR3C1,CPT1A,SCARB2,TBL2
Pubmed	21697133	Full-length transcriptome analysis of human retina-derived cell lines ARPE-19 and Y79 using the vector-capping method.	Pubmed	0.005015	1	0.01774	0.1881	4	117	SRCAP,TASOR2,NUMA1,CEP250
Pubmed	17373700	Association studies of 23 positional/functional candidate genes on chromosome 10 in late-onset Alzheimer's disease.	Pubmed	0.005436	1	0.01774	0.1881	2	19	CAMK2G,PLCE1
Pubmed	14578343	Phosphopeptide binding specificities of BRCA1 COOH-terminal (BRCT) domains.	Pubmed	0.005436	1	0.01774	0.1881	2	19	BRIP1,MDC1
Pubmed	16729043	Phosphotyrosine interactome of the ErbB-receptor kinase family.	Pubmed	0.005436	1	0.01774	0.1881	2	19	STAT5A,CBL
Pubmed	25147951	Cartilage-specific ablation of site-1 protease in mice results in the endoplasmic reticulum entrapment of type IIb procollagen and down-regulation of cholesterol and lipid homeostasis.	Pubmed	0.005436	1	0.01774	0.1881	2	19	MBTPS1,SPARC
Pubmed	22996691	Myocardin regulates BMP10 expression and is required for heart development.	Pubmed	0.005436	1	0.01774	0.1881	2	19	ACTA2,MRTFB
Pubmed	15226314	Human claspin is a ring-shaped DNA-binding protein with high affinity to branched DNA structures.	Pubmed	0.005436	1	0.01774	0.1881	2	19	MCM8,CLSPN
Pubmed	18316483	Heart-specific ablation of Prkar1a causes failure of heart development and myxomagenesis.	Pubmed	0.005436	1	0.01774	0.1881	2	19	ACTA2,PRKAR2A
Pubmed	14671302	Inferring nonneutral evolution from human-chimp-mouse orthologous gene trios.	Pubmed	0.005436	1	0.01774	0.1881	2	19	POLE,TEP1
Pubmed	16204234	Acetylation of poly(ADP-ribose) polymerase-1 by p300/CREB-binding protein regulates coactivation of NF-kappaB-dependent transcription.	Pubmed	0.005436	1	0.01774	0.1881	2	19	THRAP3,MED1
Pubmed	10198638	Identity between TRAP and SMCC complexes indicates novel pathways for the function of nuclear receptors and diverse mammalian activators.	Pubmed	0.005436	1	0.01774	0.1881	2	19	THRAP3,MED1
Pubmed	27320910	The TIP60 Complex Is a Conserved Coactivator of HIF1A.	Pubmed	0.005482	1	0.01774	0.1881	4	120	TRIP13,CPSF1,EP400,POLRMT
Pubmed	19875381	A proteomic investigation of ligand-dependent HSP90 complexes reveals CHORDC1 as a novel ADP-dependent HSP90-interacting protein.	Pubmed	0.005509	1	0.01774	0.1881	3	61	CALD1,NR3C1,PLCE1
Pubmed	22190034	Global landscape of HIV-human protein complexes.	Pubmed	0.00569	1	0.01774	0.1881	8	457	UGGT1,MAGT1,THRAP3,POLE,GPS1,XPO4,LARP7,PDIA6
Pubmed	20430391	Statins reduce endothelial cell apoptosis via inhibition of TRAIL expression on activated CD4 T cells in acute coronary syndrome.	Pubmed	0.005873	1	0.01774	0.1881	1	1	TNFSF10
Pubmed	21235435	PTPN13/PTPL1: an important regulator of tumor aggressiveness.	Pubmed	0.005873	1	0.01774	0.1881	1	1	PTPN13
Pubmed	12887913	CCR5 mimicry by sulfated human anti-HIV-1 antibodies.	Pubmed	0.005873	1	0.01774	0.1881	1	1	CCR5
Pubmed	28150335	Elevated transglutaminase-2 expression in the epidermis of psoriatic skin and its role in the skin lesion development.	Pubmed	0.005873	1	0.01774	0.1881	1	1	TGM2
Pubmed	20364409	A haplotype in the CCR5 gene promoter was associated with the susceptibility to HIV-1 infection in a northern Chinese population.	Pubmed	0.005873	1	0.01774	0.1881	1	1	CCR5
Pubmed	20137953	NuMA after 30 years: the matrix revisited.	Pubmed	0.005873	1	0.01774	0.1881	1	1	NUMA1
Pubmed	10678832	The glucocorticoid receptor: rapid exchange with regulatory sites in living cells.	Pubmed	0.005873	1	0.01774	0.1881	1	1	NR3C1
Pubmed	28250049	Diabetic polyneuropathy, sensory neurons, nuclear structure and spliceosome alterations: a role for CWC22.	Pubmed	0.005873	1	0.01774	0.1881	1	1	CWC22
Pubmed	11274729	Frequency of CCR5 gene 32-basepair deletion in Chilean HIV-1 infected and non-infected individuals.	Pubmed	0.005873	1	0.01774	0.1881	1	1	CCR5
Pubmed	21984896	Loss of glucocorticoid receptor expression by DNA methylation prevents glucocorticoid induced apoptosis in human small cell lung cancer cells.	Pubmed	0.005873	1	0.01774	0.1881	1	1	NR3C1
Pubmed	17161850	Effect of ATM heterozygosity on heritable DNA damage in mice following paternal F0 germline irradiation.	Pubmed	0.005873	1	0.01774	0.1881	1	1	ATM
Pubmed	9587027	Methylenetetrahydrofolate reductase and methionine synthase: biochemistry and molecular biology.	Pubmed	0.005873	1	0.01774	0.1881	1	1	MTR
Pubmed	28040433	Bioinformatics insight into glycosyltransferase gene expression in gastric cancer: POFUT1 is a potential biomarker.	Pubmed	0.005873	1	0.01774	0.1881	1	1	POFUT1
Pubmed	20566716	ATM-deficient thymic lymphoma is associated with aberrant tcrd rearrangement and gene amplification.	Pubmed	0.005873	1	0.01774	0.1881	1	1	ATM
Pubmed	28854364	A Fatty Acid Oxidation-Dependent Metabolic Shift Regulates Adult Neural Stem Cell Activity.	Pubmed	0.005873	1	0.01774	0.1881	1	1	CPT1A
Pubmed	9488043	ATM is usually rearranged in T-cell prolymphocytic leukaemia.	Pubmed	0.005873	1	0.01774	0.1881	1	1	ATM
Pubmed	29149916	Whole-exome sequencing in amyotrophic lateral sclerosis suggests NEK1 is a risk gene in Chinese.	Pubmed	0.005873	1	0.01774	0.1881	1	1	NEK1
Pubmed	16214444	Variability in platelet aggregation following sustained aspirin and clopidogrel treatment in patients with coronary heart disease and influence of the 807 C/T polymorphism of the glycoprotein Ia gene.	Pubmed	0.005873	1	0.01774	0.1881	1	1	ITGA2
Pubmed	9380760	Type II regulatory subunits are not required for the anchoring-dependent modulation of Ca2+ channel activity by cAMP-dependent protein kinase.	Pubmed	0.005873	1	0.01774	0.1881	1	1	PRKAR2A
Pubmed	24751306	Association of premenstrual/menstrual symptoms with perinatal depression and a polymorphic repeat in the polyglutamine tract of the retinoic acid induced 1 gene.	Pubmed	0.005873	1	0.01774	0.1881	1	1	RAI1
Pubmed	28487238	The recipient CCR5 variation predicts survival outcomes after bone marrow transplantation.	Pubmed	0.005873	1	0.01774	0.1881	1	1	CCR5
Pubmed	22093823	Mode of ATM-dependent suppression of chromosome translocation.	Pubmed	0.005873	1	0.01774	0.1881	1	1	ATM
Pubmed	22227972	Bayesian image analysis of dexamethasone and shear stress-induced glucocorticoid receptor intracellular movement.	Pubmed	0.005873	1	0.01774	0.1881	1	1	NR3C1
Pubmed	23127436	Bone morphogenic protein 3 signaling in the regulation of osteogenesis.	Pubmed	0.005873	1	0.01774	0.1881	1	1	BMP3
Pubmed	25080976	AmotL2 disrupts apical-basal cell polarity and promotes tumour invasion.	Pubmed	0.005873	1	0.01774	0.1881	1	1	AMOTL2
Pubmed	21355047	Mutant huntingtin causes defective actin remodeling during stress: defining a new role for transglutaminase 2 in neurodegenerative disease.	Pubmed	0.005873	1	0.01774	0.1881	1	1	TGM2
Pubmed	9593676	Negative feedback control of the retinoid-retinoic acid/retinoid X receptor pathway by the human TR4 orphan receptor, a member of the steroid receptor superfamily.	Pubmed	0.005873	1	0.01774	0.1881	1	1	NR2C2
Pubmed	25535305	Bethlem myopathy: long-term follow-up identifies COL6 mutations predicting severe clinical evolution.	Pubmed	0.005873	1	0.01774	0.1881	1	1	COL6A1
Pubmed	22581323	Lymphohematopoietic licence: sterol C-14 reductase activity of lamin B receptor (Lbr) is essential for neutrophil differentiation.	Pubmed	0.005873	1	0.01774	0.1881	1	1	LBR
Pubmed	15205263	Activated human NK and CD8+ T cells express both TNF-related apoptosis-inducing ligand (TRAIL) and TRAIL receptors but are resistant to TRAIL-mediated cytotoxicity.	Pubmed	0.005873	1	0.01774	0.1881	1	1	TNFSF10
Pubmed	29729320	CCR5?32 - A piece of protection in the inflammatory puzzle of multiple sclerosis susceptibility.	Pubmed	0.005873	1	0.01774	0.1881	1	1	CCR5
Pubmed	22374981	Intragenic ATM methylation in peripheral blood DNA as a biomarker of breast cancer risk.	Pubmed	0.005873	1	0.01774	0.1881	1	1	ATM
Pubmed	10933727	Human immunodeficiency virus type 1 Vpr contains two leucine-rich helices that mediate glucocorticoid receptor coactivation independently of its effects on G(2) cell cycle arrest.	Pubmed	0.005873	1	0.01774	0.1881	1	1	NR3C1
Pubmed	11595410	SUVi and BACH1: a new subfamily of mammalian helicases?	Pubmed	0.005873	1	0.01774	0.1881	1	1	BRIP1
Pubmed	9013615	Human methionine synthase. cDNA cloning, gene localization, and expression.	Pubmed	0.005873	1	0.01774	0.1881	1	1	MTR
Pubmed	23548248	Reduced glucocorticoid receptor protein expression in children with critical illness.	Pubmed	0.005873	1	0.01774	0.1881	1	1	NR3C1
Pubmed	20937769	Genome-wide profiling of the core clock protein BMAL1 targets reveals a strict relationship with metabolism.	Pubmed	0.005873	1	0.01774	0.1881	1	1	ARNTL
Pubmed	25027712	Lysosome sorting of ?-glucocerebrosidase by LIMP-2 is targeted by the mannose 6-phosphate receptor.	Pubmed	0.005873	1	0.01774	0.1881	1	1	SCARB2
Pubmed	9223755	Expression of three cell adhesion molecules in bladder carcinomas: correlation with pathological features.	Pubmed	0.005873	1	0.01774	0.1881	1	1	ITGA2
Pubmed	29207897	Association of the CD11b rs1143679 polymorphism with systemic lupus erythematosus in the Han Chinese population.	Pubmed	0.005873	1	0.01774	0.1881	1	1	ITGAM
Pubmed	27059139	Aberrant localization of lamin B receptor (LBR) in cellular senescence in human cells.	Pubmed	0.005873	1	0.01774	0.1881	1	1	LBR
Pubmed	9718356	Mutations in the myosin VIIA gene cause a wide phenotypic spectrum, including atypical Usher syndrome.	Pubmed	0.005873	1	0.01774	0.1881	1	1	MYO7A
Pubmed	9388480	BLM (the causative gene of Bloom syndrome) protein translocation into the nucleus by a nuclear localization signal.	Pubmed	0.005873	1	0.01774	0.1881	1	1	BLM
Pubmed	10589692	Clinical and pathologic findings in two new allelic murine models of polycystic kidney disease.	Pubmed	0.005873	1	0.01774	0.1881	1	1	NEK1
Pubmed	16720350	Changes in gene expression with increased transglutaminase 2 in a SH-SY5Y cell line.	Pubmed	0.005873	1	0.01774	0.1881	1	1	TGM2
Pubmed	22510613	Activation of multiple cancer pathways and tumor maintenance function of the 3q amplified oncogene FNDC3B.	Pubmed	0.005873	1	0.01774	0.1881	1	1	FNDC3B
Pubmed	10639135	Regulation of expanded polyglutamine protein aggregation and nuclear localization by the glucocorticoid receptor.	Pubmed	0.005873	1	0.01774	0.1881	1	1	NR3C1
Pubmed	12368090	Transglutaminase 2: an enigmatic enzyme with diverse functions.	Pubmed	0.005873	1	0.01774	0.1881	1	1	TGM2
Pubmed	28507101	Human myosin VIIa is a very slow processive motor protein on various cellular actin structures.	Pubmed	0.005873	1	0.01774	0.1881	1	1	MYO7A
Pubmed	18634150	Single nucleotide polymorphism of COL6A1 in patients with ankylosing spondylitis.	Pubmed	0.005873	1	0.01774	0.1881	1	1	COL6A1
Pubmed	24218450	CD2-associated protein regulates plasmacytoid dendritic cell migration, but is dispensable for their development and cytokine production.	Pubmed	0.005873	1	0.01774	0.1881	1	1	CD2AP
Pubmed	23438943	Association between the methionine synthase A2756G polymorphism and neural tube defect risk: a meta-analysis.	Pubmed	0.005873	1	0.01774	0.1881	1	1	MTR
Pubmed	10187825	Redox-dependent regulation of nuclear import of the glucocorticoid receptor.	Pubmed	0.005873	1	0.01774	0.1881	1	1	NR3C1
Pubmed	26130695	FANCM c.5791C>T nonsense mutation (rs144567652) induces exon skipping, affects DNA repair activity and is a familial breast cancer risk factor.	Pubmed	0.005873	1	0.01774	0.1881	1	1	FANCM
Pubmed	23559863	Novel compound heterozygous mutations in MYO7A in a Chinese family with Usher syndrome type 1.	Pubmed	0.005873	1	0.01774	0.1881	1	1	MYO7A
Pubmed	20450993	A common variant in fibroblast growth factor binding protein 1 (FGFBP1) is associated with bone mineral density and influences gene expression in vitro.	Pubmed	0.005873	1	0.01774	0.1881	1	1	FGFBP1
Pubmed	23726907	Dexamethasone-FITC staining application for measurement of circadian rhythmicity of glucocorticoid receptor expression in mouse living thymocyte subsets.	Pubmed	0.005873	1	0.01774	0.1881	1	1	NR3C1
Pubmed	19043561	Stage-specific sampling by pattern recognition receptors during Candida albicans phagocytosis.	Pubmed	0.005873	1	0.01774	0.1881	1	1	ITGAM
Pubmed	12815099	R5 HIV productively infects Langerhans cells, and infection levels are regulated by compound CCR5 polymorphisms.	Pubmed	0.005873	1	0.01774	0.1881	1	1	CCR5
Pubmed	21641918	Differential nuclear localisation and promoter occupancy play a role in glucocorticoid receptor ligand-specific transcriptional responses.	Pubmed	0.005873	1	0.01774	0.1881	1	1	NR3C1
Pubmed	19655169	The mechanism of transglutaminase 2 inhibition with glucosamine: implications of a possible anti-inflammatory effect through transglutaminase inhibition.	Pubmed	0.005873	1	0.01774	0.1881	1	1	TGM2
Pubmed	17625759	CCR5 genotypes and progression to HIV disease in perinatally infected children.	Pubmed	0.005873	1	0.01774	0.1881	1	1	CCR5
Pubmed	23028815	RAI1 transcription factor activity is impaired in mutants associated with Smith-Magenis Syndrome.	Pubmed	0.005873	1	0.01774	0.1881	1	1	RAI1
Pubmed	23329050	Chronic stress triggers social aversion via glucocorticoid receptor in dopaminoceptive neurons.	Pubmed	0.005873	1	0.01774	0.1881	1	1	NR3C1
Pubmed	20668259	Frameshift and novel mutations in FUS in familial amyotrophic lateral sclerosis and ALS/dementia.	Pubmed	0.005873	1	0.01774	0.1881	1	1	FUS
Pubmed	18796407	Secreted protein acidic and rich in cysteine (SPARC) in human skeletal muscle.	Pubmed	0.005873	1	0.01774	0.1881	1	1	SPARC
Pubmed	28117625	Autophagy influences the low-dose hyper-radiosensitivity of human lung adenocarcinoma cells by regulating MLH1.	Pubmed	0.005873	1	0.01774	0.1881	1	1	MLH1
Pubmed	18688035	Tissue transglutaminase contributes to interstitial renal fibrosis by favoring accumulation of fibrillar collagen through TGF-beta activation and cell infiltration.	Pubmed	0.005873	1	0.01774	0.1881	1	1	TGM2
Pubmed	11920628	No mutations in the BACH1 gene in BRCA1 and BRCA2 negative breast-cancer families linked to 17q22.	Pubmed	0.005873	1	0.01774	0.1881	1	1	BRIP1
Pubmed	20200203	Reproductive biology of female Bmal1 null mice.	Pubmed	0.005873	1	0.01774	0.1881	1	1	ARNTL
Pubmed	15456931	Brain injury-dependent expression of activity-dependent neuroprotective protein.	Pubmed	0.005873	1	0.01774	0.1881	1	1	ADNP
Pubmed	12721365	Activation of CD4 T cells by Raf-independent effectors of Ras.	Pubmed	0.005873	1	0.01774	0.1881	1	1	PLCE1
Pubmed	17625111	A role for tissue transglutaminase in stabilization of membrane-cytoskeletal particles shed from the human placenta.	Pubmed	0.005873	1	0.01774	0.1881	1	1	TGM2
Pubmed	25439726	Truncating and missense mutations in IGHMBP2 cause Charcot-Marie Tooth disease type 2.	Pubmed	0.005873	1	0.01774	0.1881	1	1	IGHMBP2
Pubmed	24496148	Association between phospholipase C epsilon gene (PLCE1) polymorphism and colorectal cancer risk in a Chinese population.	Pubmed	0.005873	1	0.01774	0.1881	1	1	PLCE1
Pubmed	15139004	HNPCC mutation MLH1 P648S makes the functional protein unstable, and homozygosity predisposes to mild neurofibromatosis type 1.	Pubmed	0.005873	1	0.01774	0.1881	1	1	MLH1
Pubmed	29661248	The regulation of combined treatment-induced cell death with recombinant TRAIL and bortezomib through TRAIL signaling in TRAIL-resistant cells.	Pubmed	0.005873	1	0.01774	0.1881	1	1	TNFSF10
Pubmed	28838557	Fads3 modulates docosahexaenoic acid in liver and brain.	Pubmed	0.005873	1	0.01774	0.1881	1	1	FADS3
Pubmed	28304185	Modulation of transcription factor binding and epigenetic regulation of the MLH1 CpG island and shore by polymorphism rs1800734 in colorectal cancer.	Pubmed	0.005873	1	0.01774	0.1881	1	1	MLH1
Pubmed	24963694	Site-selective solid-phase synthesis of a CCR5 sulfopeptide library to interrogate HIV binding and entry.	Pubmed	0.005873	1	0.01774	0.1881	1	1	CCR5
Pubmed	23166780	IFN regulatory factor 8 is a key constitutive determinant of the morphological and molecular properties of microglia in the CNS.	Pubmed	0.005873	1	0.01774	0.1881	1	1	IRF8
Pubmed	24373176	CD11b expression on polymorphonuclear leukocytes from patients with ankylosing spondylitis in a lipopolysaccharide-stimulated whole blood ex vivo model.	Pubmed	0.005873	1	0.01774	0.1881	1	1	ITGAM
Pubmed	17855654	Identification of a postendocytic sorting sequence in CCR5.	Pubmed	0.005873	1	0.01774	0.1881	1	1	CCR5
Pubmed	16914312	Functional analysis of the LXXLL motifs of the human glucocorticoid receptor: association with altered ligand affinity.	Pubmed	0.005873	1	0.01774	0.1881	1	1	NR3C1
Pubmed	19937343	Tissue transglutaminase 2 as a biomarker of cervical intraepithelial neoplasia (CIN) and its relationship to p16INK4A and nuclear factor kappaB expression.	Pubmed	0.005873	1	0.01774	0.1881	1	1	TGM2
Pubmed	23493400	Biased and constitutive signaling in the CC-chemokine receptor CCR5 by manipulating the interface between transmembrane helices 6 and 7.	Pubmed	0.005873	1	0.01774	0.1881	1	1	CCR5
Pubmed	22805767	Epigenetic deregulation of miR-29a and miR-1256 by isoflavone contributes to the inhibition of prostate cancer cell growth and invasion.	Pubmed	0.005873	1	0.01774	0.1881	1	1	TRIM68
Pubmed	23020843	Interferon regulatory factor 8/interferon consensus sequence binding protein is a critical transcription factor for the physiological phenotype of microglia.	Pubmed	0.005873	1	0.01774	0.1881	1	1	IRF8
Pubmed	19270498	TRAIL induces endocytosis of its death receptors in MDA-MB-231 breast cancer cells.	Pubmed	0.005873	1	0.01774	0.1881	1	1	TNFSF10
Pubmed	17583700	Specific isoforms of leucine-rich alpha2-glycoprotein detected in the proliferative endometrium of women undergoing assisted reproduction are associated with spontaneous pregnancy.	Pubmed	0.005873	1	0.01774	0.1881	1	1	LRG1
Pubmed	18802676	Clinical variability in distal spinal muscular atrophy type 1 (DSMA1): determination of steady-state IGHMBP2 protein levels in five patients with infantile and juvenile disease.	Pubmed	0.005873	1	0.01774	0.1881	1	1	IGHMBP2
Pubmed	12419828	Diet, cancer and aging in DNA mismatch repair deficient mice.	Pubmed	0.005873	1	0.01774	0.1881	1	1	MLH1
Pubmed	11709191	Muscular dystrophy and neuronal migration disorder caused by mutations in a glycosyltransferase, POMGnT1.	Pubmed	0.005873	1	0.01774	0.1881	1	1	POMGNT1
Pubmed	20610385	Essential role of p400/mDomino chromatin-remodeling ATPase in bone marrow hematopoiesis and cell-cycle progression.	Pubmed	0.005873	1	0.01774	0.1881	1	1	EP400
Pubmed	10566686	Insertion of an amino acid in the DNA-binding domain of the glucocorticoid receptor as a result of alternative splicing.	Pubmed	0.005873	1	0.01774	0.1881	1	1	NR3C1
Pubmed	27821487	Circadian Clock Gene Bmal1 Inhibits Tumorigenesis and Increases Paclitaxel Sensitivity in Tongue Squamous Cell Carcinoma.	Pubmed	0.005873	1	0.01774	0.1881	1	1	ARNTL
Pubmed	8621628	The human glucocorticoid receptor beta isoform. Expression, biochemical properties, and putative function.	Pubmed	0.005873	1	0.01774	0.1881	1	1	NR3C1
Pubmed	24832596	Interferon consensus sequence-binding protein (ICSBP) promotes epithelial-to-mesenchymal transition (EMT)-like phenomena, cell-motility, and invasion via TGF-? signaling in U2OS cells.	Pubmed	0.005873	1	0.01774	0.1881	1	1	IRF8
Pubmed	23212335	Tissue-specific adaptive levels of glucocorticoid receptor alpha mRNA and their relationship with insulin resistance.	Pubmed	0.005873	1	0.01774	0.1881	1	1	NR3C1
Pubmed	10612834	Molecular genetic analysis of 40 patients with glycogen storage disease type Ia: 100% mutation detection rate and 5 novel mutations.	Pubmed	0.005873	1	0.01774	0.1881	1	1	G6PC
Pubmed	25053741	LARP7 suppresses P-TEFb activity to inhibit breast cancer progression and metastasis.	Pubmed	0.005873	1	0.01774	0.1881	1	1	LARP7
Pubmed	25938566	The Reg3? (HIP/PAP) Lectin Suppresses Extracellular Oxidative Stress in a Murine Model of Acute Liver Failure.	Pubmed	0.005873	1	0.01774	0.1881	1	1	REG3A
Pubmed	15238702	Localization of sialidase-positive cells expressing Mac-1 and immunoglobulin in the mouse thymus.	Pubmed	0.005873	1	0.01774	0.1881	1	1	ITGAM
Pubmed	26588464	The Chromatin Regulator CHD8 Is a Context-Dependent Mediator of Cell Survival in Murine Hematopoietic Malignancies.	Pubmed	0.005873	1	0.01774	0.1881	1	1	CHD8
Pubmed	17625595	SPARC endogenous level, rather than fibroblast-produced SPARC or stroma reorganization induced by SPARC, is responsible for melanoma cell growth.	Pubmed	0.005873	1	0.01774	0.1881	1	1	SPARC
Pubmed	24958861	Regulation of gene expression by the BLM helicase correlates with the presence of G-quadruplex DNA motifs.	Pubmed	0.005873	1	0.01774	0.1881	1	1	BLM
Pubmed	12540837	Identification by mutagenesis of conserved arginine and glutamate residues in the C-terminal domain of rat liver carnitine palmitoyltransferase I that are important for catalytic activity and malonyl-CoA sensitivity.	Pubmed	0.005873	1	0.01774	0.1881	1	1	CPT1A
Pubmed	21689432	Association between novel PLCE1 variants identified in published esophageal cancer genome-wide association studies and risk of squamous cell carcinoma of the head and neck.	Pubmed	0.005873	1	0.01774	0.1881	1	1	PLCE1
Pubmed	11037796	Contractile and cytoskeletal proteins of smooth muscle cells in rat, rabbit, and human arteries.	Pubmed	0.005873	1	0.01774	0.1881	1	1	ACTA2
Pubmed	18983327	A 5-year follow-up study of 3 polymorphisms in the human glucocorticoid receptor gene in relation to obesity, hypertension, and diabetes.	Pubmed	0.005873	1	0.01774	0.1881	1	1	NR3C1
Pubmed	12673126	Association of ataxia telangiectasia mutated (ATM) gene mutation/deletion with rhabdomyosarcoma.	Pubmed	0.005873	1	0.01774	0.1881	1	1	ATM
Pubmed	29320758	Polymerase epsilon mutations and concomitant ?2-microglobulin mutations in cancer.	Pubmed	0.005873	1	0.01774	0.1881	1	1	POLE
Pubmed	10695267	Autoantibodies from patients with idiopathic ataxia bind to M-phase phosphoprotein-1 (MPP1).	Pubmed	0.005873	1	0.01774	0.1881	1	1	KIF20B
Pubmed	29377207	Farnesoid X receptor signaling activates the hepatic X-box binding protein 1 pathway in vitro and in mice.	Pubmed	0.005873	1	0.01774	0.1881	1	1	NR1H4
Pubmed	18330721	Caspases activation in hyperthermia-induced stimulation of TRAIL apoptosis.	Pubmed	0.005873	1	0.01774	0.1881	1	1	TNFSF10
Pubmed	22325341	Chemotactic cytokine receptor 5 gene polymorphism: relevance to microvascular complications in type 2 diabetes.	Pubmed	0.005873	1	0.01774	0.1881	1	1	CCR5
Pubmed	11849780	ATM mutations in female breast cancer patients predict for an increase in radiation-induced late effects.	Pubmed	0.005873	1	0.01774	0.1881	1	1	ATM
Pubmed	25236432	The STAT5-regulated miR-193b locus restrains mammary stem and progenitor cell activity and alveolar differentiation.	Pubmed	0.005873	1	0.01774	0.1881	1	1	STAT5A
Pubmed	18949389	Frequency of CCR5-Delta32 deletion in human immunodeficiency virus type 1 (HIV-1) in healthy blood donors, HIV-1-exposed seronegative and HIV-1-seropositive individuals of southern Brazilian population.	Pubmed	0.005873	1	0.01774	0.1881	1	1	CCR5
Pubmed	16115893	Regulation of microfilament organization by Kaposi sarcoma-associated herpes virus-cyclin.CDK6 phosphorylation of caldesmon.	Pubmed	0.005873	1	0.01774	0.1881	1	1	CALD1
Pubmed	17301575	Frequency of CCR5 variants among rural populations with low HIV-1 prevalence in Cameroon.	Pubmed	0.005873	1	0.01774	0.1881	1	1	CCR5
Pubmed	24223185	The effects of age and the expression of SPARC on extracellular matrix production by cardiac fibroblasts in 3-D cultures.	Pubmed	0.005873	1	0.01774	0.1881	1	1	SPARC
Pubmed	17013391	Apoptotic neutrophils and T cells sequester chemokines during immune response resolution through modulation of CCR5 expression.	Pubmed	0.005873	1	0.01774	0.1881	1	1	CCR5
Pubmed	20714283	Behavioral signs of chronic back pain in the SPARC-null mouse.	Pubmed	0.005873	1	0.01774	0.1881	1	1	SPARC
Pubmed	16002427	A specific role of integrin Mac-1 in accelerated macrophage efflux to the lymphatics.	Pubmed	0.005873	1	0.01774	0.1881	1	1	ITGAM
Pubmed	21454473	A systemic lupus erythematosus-associated R77H substitution in the CD11b chain of the Mac-1 integrin compromises leukocyte adhesion and phagocytosis.	Pubmed	0.005873	1	0.01774	0.1881	1	1	ITGAM
Pubmed	9605849	Assignment of the human kinectin gene (KTN1), encoding a kinesin-binding protein, to chromosome 14 band q22.1 by in situ hybridization.	Pubmed	0.005873	1	0.01774	0.1881	1	1	KTN1
Pubmed	21212136	Risk of dissection in thoracic aneurysms associated with mutations of smooth muscle alpha-actin 2 (ACTA2).	Pubmed	0.005873	1	0.01774	0.1881	1	1	ACTA2
Pubmed	24103761	DNA methylation of the BMAL1 promoter.	Pubmed	0.005873	1	0.01774	0.1881	1	1	ARNTL
Pubmed	15246191	Increased osteonectin expression is associated with malignant transformation and tumor associated fibrosis in the lung.	Pubmed	0.005873	1	0.01774	0.1881	1	1	SPARC
Pubmed	11054539	Molecular cloning and expression during development of the Drosophila gene for the catalytic subunit of DNA polymerase epsilon.	Pubmed	0.005873	1	0.01774	0.1881	1	1	POLE
Pubmed	19005987	Glucocorticoid receptor polymorphisms and intraocular pressure response to intravitreal triamcinolone acetonide.	Pubmed	0.005873	1	0.01774	0.1881	1	1	NR3C1
Pubmed	9687375	Cation binding to the integrin CD11b I domain and activation model assessment.	Pubmed	0.005873	1	0.01774	0.1881	1	1	ITGAM
Pubmed	28342122	Impact of Secreted Protein Acidic and Rich in Cysteine (SPARC) Expression on Prognosis After Surgical Resection for Biliary Carcinoma.	Pubmed	0.005873	1	0.01774	0.1881	1	1	SPARC
Pubmed	21445571	Germline ATM mutational analysis in BRCA1/BRCA2 negative hereditary breast cancer families by MALDI-TOF mass spectrometry.	Pubmed	0.005873	1	0.01774	0.1881	1	1	ATM
Pubmed	28082680	Structural Determinants of the Gain-of-Function Phenotype of Human Leukemia-associated Mutant CBL Oncogene.	Pubmed	0.005873	1	0.01774	0.1881	1	1	CBL
Pubmed	15299008	Domain architectures and characterization of an RNA-binding protein, TLS.	Pubmed	0.005873	1	0.01774	0.1881	1	1	FUS
Pubmed	16476734	Structural and molecular interactions of CCR5 inhibitors with CCR5.	Pubmed	0.005873	1	0.01774	0.1881	1	1	CCR5
Pubmed	21949018	Cutting edge: IRF8 regulates Bax transcription in vivo in primary myeloid cells.	Pubmed	0.005873	1	0.01774	0.1881	1	1	IRF8
Pubmed	25881002	ATM kinase sustains HER2 tumorigenicity in breast cancer.	Pubmed	0.005873	1	0.01774	0.1881	1	1	ATM
Pubmed	14596806	Structure determination and ligand interactions of the PDZ2b domain of PTP-Bas (hPTP1E): splicing-induced modulation of ligand specificity.	Pubmed	0.005873	1	0.01774	0.1881	1	1	PTPN13
Pubmed	18031928	Inhibition of proteasome activity sensitizes human granulosa tumor cells to TRAIL-induced cell death.	Pubmed	0.005873	1	0.01774	0.1881	1	1	TNFSF10
Pubmed	11119758	A variant of the glucocorticoid receptor gene is not associated with adrenal androgen excess in women with polycystic ovary syndrome.	Pubmed	0.005873	1	0.01774	0.1881	1	1	NR3C1
Pubmed	28400302	Decreased comfort food intake and allostatic load in adolescents carrying the A3669G variant of the glucocorticoid receptor gene.	Pubmed	0.005873	1	0.01774	0.1881	1	1	NR3C1
Pubmed	27067438	Circulating levels of TNF-related apoptosis inducing-ligand are decreased in patients with large adult-type granulosa cell tumors-implications for therapeutic potential.	Pubmed	0.005873	1	0.01774	0.1881	1	1	TNFSF10
Pubmed	16446173	Glucocorticoid receptor beta in acute and chronic inflammatory conditions: clinical implications.	Pubmed	0.005873	1	0.01774	0.1881	1	1	NR3C1
Pubmed	24603819	Transglutaminase 2: a new player in bronchopulmonary dysplasia?	Pubmed	0.005873	1	0.01774	0.1881	1	1	TGM2
Pubmed	8636206	XIST RNA paints the inactive X chromosome at interphase: evidence for a novel RNA involved in nuclear/chromosome structure.	Pubmed	0.005873	1	0.01774	0.1881	1	1	XIST
Pubmed	25127133	Dietary regimens modify early onset of obesity in mice haploinsufficient for Rai1.	Pubmed	0.005873	1	0.01774	0.1881	1	1	RAI1
Pubmed	15459252	The human glucocorticoid receptor (hGR) beta isoform suppresses the transcriptional activity of hGRalpha by interfering with formation of active coactivator complexes.	Pubmed	0.005873	1	0.01774	0.1881	1	1	NR3C1
Pubmed	21795390	Temporal control of nuclear envelope assembly by phosphorylation of lamin B receptor.	Pubmed	0.005873	1	0.01774	0.1881	1	1	LBR
Pubmed	10613894	The DNA binding-independent function of the glucocorticoid receptor mediates repression of AP-1-dependent genes in skin.	Pubmed	0.005873	1	0.01774	0.1881	1	1	NR3C1
Pubmed	28304139	Efficacy and safety of weekly intravenous nanoparticle albumin-bound paclitaxel for non-small cell lung cancer patients who have failed at least two prior systemic treatments.	Pubmed	0.005873	1	0.01774	0.1881	1	1	SPARC
Pubmed	12581885	A second pathway for modulating glucocorticoid receptor transactivation properties.	Pubmed	0.005873	1	0.01774	0.1881	1	1	NR3C1
Pubmed	11138004	Bone morphogenetic protein-3 is a negative regulator of bone density.	Pubmed	0.005873	1	0.01774	0.1881	1	1	BMP3
Pubmed	24755251	Expression microarray identifies the unliganded glucocorticoid receptor as a regulator of gene expression in mammary epithelial cells.	Pubmed	0.005873	1	0.01774	0.1881	1	1	NR3C1
Pubmed	19254208	Proteolytic activation of human pancreatitis-associated protein is required for peptidoglycan binding and bacterial aggregation.	Pubmed	0.005873	1	0.01774	0.1881	1	1	REG3A
Pubmed	8321044	Clinical significance of TAL1 gene alteration in childhood T-cell acute lymphoblastic leukemia and lymphoma.	Pubmed	0.005873	1	0.01774	0.1881	1	1	STIL
Pubmed	16407273	Phosphorylation of histones by tissue transglutaminase.	Pubmed	0.005873	1	0.01774	0.1881	1	1	TGM2
Pubmed	2890502	Chromosomal localization of the mouse homolog of the Huntington's disease linked G8 (D4S10) marker.	Pubmed	0.005873	1	0.01774	0.1881	1	1	SPARC
Pubmed	19543282	Scavenger receptor B2 is a cellular receptor for enterovirus 71.	Pubmed	0.005873	1	0.01774	0.1881	1	1	SCARB2
Pubmed	22778397	Structural and energetic basis of ALS-causing mutations in the atypical proline-tyrosine nuclear localization signal of the Fused in Sarcoma protein (FUS).	Pubmed	0.005873	1	0.01774	0.1881	1	1	FUS
Pubmed	23526353	Inflammation-induced hepatocellular carcinoma is dependent on CCR5 in mice.	Pubmed	0.005873	1	0.01774	0.1881	1	1	CCR5
Pubmed	14631123	Increase in transglutaminase 2 in idiopathic inflammatory myopathies.	Pubmed	0.005873	1	0.01774	0.1881	1	1	TGM2
Pubmed	10449794	Loss of the ataxia-telangiectasia gene product causes oxidative damage in target organs.	Pubmed	0.005873	1	0.01774	0.1881	1	1	ATM
Pubmed	21441457	Type I IFNs control antigen retention and survival of CD8?(+) dendritic cells after uptake of tumor apoptotic cells leading to cross-priming.	Pubmed	0.005873	1	0.01774	0.1881	1	1	IRF8
Pubmed	20335448	A novel point mutation in helix 10 of the human glucocorticoid receptor causes generalized glucocorticoid resistance by disrupting the structure of the ligand-binding domain.	Pubmed	0.005873	1	0.01774	0.1881	1	1	NR3C1
Pubmed	21273306	E47 regulates hematopoietic stem cell proliferation and energetics but not myeloid lineage restriction.	Pubmed	0.005873	1	0.01774	0.1881	1	1	TCF3
Pubmed	12958705	Genomewide linkage and linkage disequilibrium analyses identify COL6A1, on chromosome 21, as the locus for ossification of the posterior longitudinal ligament of the spine.	Pubmed	0.005873	1	0.01774	0.1881	1	1	COL6A1
Pubmed	15604525	Activation of the nuclear receptor FXR induces fibrinogen expression: a new role for bile acid signaling.	Pubmed	0.005873	1	0.01774	0.1881	1	1	NR1H4
Pubmed	26611653	Association of polymorphisms in translesion synthesis genes with prognosis of advanced non-small-cell lung cancer patients treated with platinum-based chemotherapy.	Pubmed	0.005873	1	0.01774	0.1881	1	1	FUS
Pubmed	18261794	Detection of ATM gene deletion/duplication by multiplex ligation-dependant probe amplification in childhood lymphoid malignancies: a report from the Children's Oncology Group.	Pubmed	0.005873	1	0.01774	0.1881	1	1	ATM
Pubmed	15121790	Modifier controls severity of a novel dominant low-frequency MyosinVIIA (MYO7A) auditory mutation.	Pubmed	0.005873	1	0.01774	0.1881	1	1	MYO7A
Pubmed	19181846	E2A proteins maintain the hematopoietic stem cell pool and promote the maturation of myelolymphoid and myeloerythroid progenitors.	Pubmed	0.005873	1	0.01774	0.1881	1	1	TCF3
Pubmed	7893490	Differential localization of two isoforms of the regulatory subunit RII alpha of cAMP-dependent protein kinase in human sperm: biochemical and cytochemical study.	Pubmed	0.005873	1	0.01774	0.1881	1	1	PRKAR2A
Pubmed	10482572	Analysis of the critical domain in the V3 loop of human immunodeficiency virus type 1 gp120 involved in CCR5 utilization.	Pubmed	0.005873	1	0.01774	0.1881	1	1	CCR5
Pubmed	8950169	INMP, a novel intranuclear matrix protein related to the family of intermediate filament-like proteins: molecular cloning and sequence analysis.	Pubmed	0.005873	1	0.01774	0.1881	1	1	CEP250
Pubmed	22900281	Polyunsaturated fatty acids inhibit mouse hepatic glucocorticoid receptor activation in vitro.	Pubmed	0.005873	1	0.01774	0.1881	1	1	NR3C1
Pubmed	21666116	SPARC regulates collagen interaction with cardiac fibroblast cell surfaces.	Pubmed	0.005873	1	0.01774	0.1881	1	1	SPARC
Pubmed	23547261	Bmal1 and ?-cell clock are required for adaptation to circadian disruption, and their loss of function leads to oxidative stress-induced ?-cell failure in mice.	Pubmed	0.005873	1	0.01774	0.1881	1	1	ARNTL
Pubmed	20461111	High frequency of COH1 intragenic deletions and duplications detected by MLPA in patients with Cohen syndrome.	Pubmed	0.005873	1	0.01774	0.1881	1	1	VPS13B
Pubmed	27207524	Essential Role of Transglutaminase 2 in Vascular Endothelial Growth Factor-Induced Vascular Leakage in the Retina of Diabetic Mice.	Pubmed	0.005873	1	0.01774	0.1881	1	1	TGM2
Pubmed	15805070	Molecular mechanisms of hepatocarcinogenesis in transgenic mouse models of liver cancer.	Pubmed	0.005873	1	0.01774	0.1881	1	1	GTF2IRD1
Pubmed	9069284	Xist has properties of the X-chromosome inactivation centre.	Pubmed	0.005873	1	0.01774	0.1881	1	1	XIST
Pubmed	21505454	The role of centrosomal Nlp in the control of mitotic progression and tumourigenesis.	Pubmed	0.005873	1	0.01774	0.1881	1	1	NINL
Pubmed	21368298	Myoepithelial cell contraction and milk ejection are impaired in mammary glands of mice lacking smooth muscle alpha-actin.	Pubmed	0.005873	1	0.01774	0.1881	1	1	ACTA2
Pubmed	28781053	Identification of Chlamydomonas Central Core Centriolar Proteins Reveals a Role for Human WDR90 in Ciliogenesis.	Pubmed	0.005873	1	0.01774	0.1881	1	1	WDR90
Pubmed	21465943	Tests and estimates (transmission disequilibrium test) for allelic association of CCR5delta32 with asthma in high-risk families.	Pubmed	0.005873	1	0.01774	0.1881	1	1	CCR5
Pubmed	28371893	Tissue transglutaminase induction in the pressure-overloaded myocardium regulates matrix remodelling.	Pubmed	0.005873	1	0.01774	0.1881	1	1	TGM2
Pubmed	15004773	CC chemokine receptor 5delta32 polymorphism-a risk factor for ischemic-type biliary lesions following orthotopic liver transplantation.	Pubmed	0.005873	1	0.01774	0.1881	1	1	CCR5
Pubmed	22366952	High abundance of plasma cells secreting transglutaminase 2-specific IgA autoantibodies with limited somatic hypermutation in celiac disease intestinal lesions.	Pubmed	0.005873	1	0.01774	0.1881	1	1	TGM2
Pubmed	17624466	Endogenous bile acids as carcinogens.	Pubmed	0.005873	1	0.01774	0.1881	1	1	NR1H4
Pubmed	22126766	[Association between single nucleotide polymorphism locus rs189037 in the promoter of ATM gene and nasopharyngeal carcinoma susceptibility in Cantonese].	Pubmed	0.005873	1	0.01774	0.1881	1	1	ATM
Pubmed	22791546	Diaphragmatic weakness with progressive sensory and motor polyneuropathy: case report of a neonatal IGHMBP2-related neuropathy.	Pubmed	0.005873	1	0.01774	0.1881	1	1	IGHMBP2
Pubmed	22102307	CCR5 promoter haplotype transcription complex characterization.	Pubmed	0.005873	1	0.01774	0.1881	1	1	CCR5
Pubmed	22220477	Transglutaminase 2 dysfunctions in the development of autoimmune disorders: celiac disease and TG2-/- mouse.	Pubmed	0.005873	1	0.01774	0.1881	1	1	TGM2
Pubmed	16079853	Transcription of mammalian messenger RNAs by a nuclear RNA polymerase of mitochondrial origin.	Pubmed	0.005873	1	0.01774	0.1881	1	1	POLRMT
Pubmed	20025530	CCR5 deficiency is a risk factor for early clinical manifestations of West Nile virus infection but not for viral transmission.	Pubmed	0.005873	1	0.01774	0.1881	1	1	CCR5
Pubmed	19248771	Glucocorticoid receptor (GR) beta has intrinsic, GRalpha-independent transcriptional activity.	Pubmed	0.005873	1	0.01774	0.1881	1	1	NR3C1
Pubmed	25032865	Functional and molecular defects of hiPSC-derived neurons from patients with ATM deficiency.	Pubmed	0.005873	1	0.01774	0.1881	1	1	ATM
Pubmed	19011090	Structural basis of sequence-specific collagen recognition by SPARC.	Pubmed	0.005873	1	0.01774	0.1881	1	1	SPARC
Pubmed	20308989	Dynamic molecular and anatomical changes in the glucocorticoid receptor in human cortical development.	Pubmed	0.005873	1	0.01774	0.1881	1	1	NR3C1
Pubmed	20233723	Regulation of bile acid synthesis by fat-soluble vitamins A and D.	Pubmed	0.005873	1	0.01774	0.1881	1	1	NR1H4
Pubmed	11971959	ATP-dependent mobilization of the glucocorticoid receptor during chromatin remodeling.	Pubmed	0.005873	1	0.01774	0.1881	1	1	NR3C1
Pubmed	21778250	Elevated plasma levels of SPARC in patients with newly diagnosed type 2 diabetes mellitus.	Pubmed	0.005873	1	0.01774	0.1881	1	1	SPARC
Pubmed	18205192	The MLH1 variants p.Arg265Cys and p.Lys618Ala affect protein stability while p.Leu749Gln affects heterodimer formation.	Pubmed	0.005873	1	0.01774	0.1881	1	1	MLH1
Pubmed	25447562	The expression of syntaphilin is down-regulated in the optic nerve after axonal injury.	Pubmed	0.005873	1	0.01774	0.1881	1	1	SNPH
Pubmed	20531010	hMLH1 promoter methylation and JC virus T antigen presence in the tumor tissue of colorectal cancer Israeli patients of different ethnic groups.	Pubmed	0.005873	1	0.01774	0.1881	1	1	MLH1
Pubmed	20371666	Glucocorticoid receptor gene, low-grade inflammation, and heart failure: the Heart and Soul study.	Pubmed	0.005873	1	0.01774	0.1881	1	1	NR3C1
Pubmed	25373736	Mastl kinase, a promising therapeutic target, promotes cancer recurrence.	Pubmed	0.005873	1	0.01774	0.1881	1	1	MASTL
Pubmed	27983936	Silencing of Btbd7 Inhibited Epithelial-Mesenchymal Transition and Chemoresistance in CD133(+) Lung Carcinoma A549 Cells.	Pubmed	0.005873	1	0.01774	0.1881	1	1	BTBD7
Pubmed	18418045	Irreversible chromosome damage accumulates rapidly in the absence of ATM kinase activity.	Pubmed	0.005873	1	0.01774	0.1881	1	1	ATM
Pubmed	28992366	Possible involvement of the glucocorticoid receptor (NR3C1) and selected NR3C1 gene variants in regulation of human testicular function.	Pubmed	0.005873	1	0.01774	0.1881	1	1	NR3C1
Pubmed	20122882	FANCJ: solving problems in DNA replication.	Pubmed	0.005873	1	0.01774	0.1881	1	1	BRIP1
Pubmed	27704948	Bmal1 Is Required for Normal Reproductive Behaviors in Male Mice.	Pubmed	0.005873	1	0.01774	0.1881	1	1	ARNTL
Pubmed	1321949	Molecular structure and pharmacological characterization of humEAA2, a novel human kainate receptor subunit.	Pubmed	0.005873	1	0.01774	0.1881	1	1	GRIK5
Pubmed	21787400	Rare variants in the ATM gene and risk of breast cancer.	Pubmed	0.005873	1	0.01774	0.1881	1	1	ATM
Pubmed	6725286	A vascular smooth muscle alpha-isoactin biosynthetic intermediate in BC3H1 cells. Identification of acetylcysteine at the NH2 terminus.	Pubmed	0.005873	1	0.01774	0.1881	1	1	ACTA2
Pubmed	21204616	Inactivation of ataxia telangiectasia mutated gene can increase intracellular reactive oxygen species levels and alter radiation-induced cell death pathways in human glioma cells.	Pubmed	0.005873	1	0.01774	0.1881	1	1	ATM
Pubmed	12376469	Deficiency in the repair of UV-induced DNA damage in human skin fibroblasts compromised for the ATM gene.	Pubmed	0.005873	1	0.01774	0.1881	1	1	ATM
Pubmed	11468276	A specific promoter of the sensory cells of the inner ear defined by transgenesis.	Pubmed	0.005873	1	0.01774	0.1881	1	1	MYO7A
Pubmed	29572432	Cell-Type-Specific	Pubmed	0.005873	1	0.01774	0.1881	1	1	SHANK2
Pubmed	21757680	Requirement for chemokine receptor 5 in the development of allergen-induced airway hyperresponsiveness and inflammation.	Pubmed	0.005873	1	0.01774	0.1881	1	1	CCR5
Pubmed	26163590	Dual Function of the IRF8 Transcription Factor in Autoimmune Uveitis: Loss of IRF8 in T Cells Exacerbates Uveitis, Whereas Irf8 Deletion in the Retina Confers Protection.	Pubmed	0.005873	1	0.01774	0.1881	1	1	IRF8
Pubmed	28273913	ALS-linked FUS exerts a gain of toxic function involving aberrant p38 MAPK activation.	Pubmed	0.005873	1	0.01774	0.1881	1	1	FUS
Pubmed	15272490	Evolutionary genetics: Ambiguous role of CCR5 in Y. pestis infection.	Pubmed	0.005873	1	0.01774	0.1881	1	1	CCR5
Pubmed	28125709	Differential Feedback Regulation of ?4-3-Oxosteroid 5?-Reductase Expression by Bile Acids.	Pubmed	0.005873	1	0.01774	0.1881	1	1	NR1H4
Pubmed	24045576	Tumor necrosis factor-related apoptosis-inducing ligand translates neonatal respiratory infection into chronic lung disease.	Pubmed	0.005873	1	0.01774	0.1881	1	1	TNFSF10
Pubmed	28748856	The Short Isoform of Nuclear Mitotic Apparatus Protein 1 Functions as a Putative Tumor Suppressor.	Pubmed	0.005873	1	0.01774	0.1881	1	1	NUMA1
Pubmed	22520838	Effects of sequence changes in the HIV-1 gp41 fusion peptide on CCR5 inhibitor resistance.	Pubmed	0.005873	1	0.01774	0.1881	1	1	CCR5
Pubmed	24715439	Haploinsufficiency of HDAC4 does not cause intellectual disability in all affected individuals.	Pubmed	0.005873	1	0.01774	0.1881	1	1	HDAC4
Pubmed	25529563	Ionizing radiation, inflammation, and their interactions in colon carcinogenesis in Mlh1-deficient mice.	Pubmed	0.005873	1	0.01774	0.1881	1	1	MLH1
Pubmed	19504454	[No association of the A2756G polymorphism of methionine synthase gene with nonsyndromic cleft lip with or without cleft palate].	Pubmed	0.005873	1	0.01774	0.1881	1	1	MTR
Pubmed	16026644	Interactive effects of HDAC inhibitors and TRAIL on apoptosis are associated with changes in mitochondrial functions and expressions of cell cycle regulatory genes in multiple myeloma.	Pubmed	0.005873	1	0.01774	0.1881	1	1	TNFSF10
Pubmed	28432873	Conditional Deletion of Bmal1 Accentuates Microvascular and Macrovascular Injury.	Pubmed	0.005873	1	0.01774	0.1881	1	1	ARNTL
Pubmed	21134114	The combination of primary sclerosing cholangitis and CCR5-?32 in recipients is strongly associated with the development of nonanastomotic biliary strictures after liver transplantation.	Pubmed	0.005873	1	0.01774	0.1881	1	1	CCR5
Pubmed	27621415	PKA regulatory II? subunit is essential for PGD2-mediated resolution of inflammation.	Pubmed	0.005873	1	0.01774	0.1881	1	1	PRKAR2A
Pubmed	22652393	Anxious, hypoactive phenotype combined with motor deficits in Gtf2ird1 null mouse model relevant to Williams syndrome.	Pubmed	0.005873	1	0.01774	0.1881	1	1	GTF2IRD1
Pubmed	25697008	[Mosaic forms of ataxia-telangiectasia].	Pubmed	0.005873	1	0.01774	0.1881	1	1	ATM
Pubmed	28820624	Retinopathy and optic atrophy: Expanding the phenotypic spectrum of pathogenic variants in the AARS2 gene.	Pubmed	0.005873	1	0.01774	0.1881	1	1	AARS2
Pubmed	7585968	The Bloom's syndrome gene product is homologous to RecQ helicases.	Pubmed	0.005873	1	0.01774	0.1881	1	1	BLM
Pubmed	21778326	Functional characterization connects individual patient mutations in ataxia telangiectasia mutated (ATM) with dysfunction of specific DNA double-strand break-repair signaling pathways.	Pubmed	0.005873	1	0.01774	0.1881	1	1	ATM
Pubmed	15292341	The ER22/23EK polymorphism in the glucocorticoid receptor gene is associated with a beneficial body composition and muscle strength in young adults.	Pubmed	0.005873	1	0.01774	0.1881	1	1	NR3C1
Pubmed	12532461	Localization of TRAIL/TRAILR in fetal pancreas.	Pubmed	0.005873	1	0.01774	0.1881	1	1	TNFSF10
Pubmed	21760914	Pathway-based association analyses identified TRAIL pathway for osteoporotic fractures.	Pubmed	0.005873	1	0.01774	0.1881	1	1	TNFSF10
Pubmed	11782382	Osteonectin/SPARC induction by ectopic beta(3) integrin in human radial growth phase primary melanoma cells.	Pubmed	0.005873	1	0.01774	0.1881	1	1	SPARC
Pubmed	11759055	Specific but variable expression of h-caldesmon in leiomyosarcomas: an immunohistochemical reassessment of a novel myogenic marker.	Pubmed	0.005873	1	0.01774	0.1881	1	1	CALD1
Pubmed	10412044	Association of the glucocorticoid receptor alternatively-spliced transcript 1A with the presence of the high molecular weight membrane glucocorticoid receptor in mouse lymphoma cells.	Pubmed	0.005873	1	0.01774	0.1881	1	1	NR3C1
Pubmed	23661086	SPARC is involved in the maintenance of mitotically inactivated mouse embryonic fibroblast cells.	Pubmed	0.005873	1	0.01774	0.1881	1	1	SPARC
Pubmed	25187650	Glycolysis-dependent histone deacetylase 4 degradation regulates inflammatory cytokine production.	Pubmed	0.005873	1	0.01774	0.1881	1	1	HDAC4
Pubmed	18191728	Identification of the CCR5-Delta32 HIV resistance allele and new mutations of the CCR5 gene in different Tunisian populations.	Pubmed	0.005873	1	0.01774	0.1881	1	1	CCR5
Pubmed	20811672	Microsatellite instability and hMLH1 and hMSH2 expression in renal tumors.	Pubmed	0.005873	1	0.01774	0.1881	1	1	MLH1
Pubmed	24966912	Hepatitis B virus X stimulates redox signaling through activation of ataxia telangiectasia mutated kinase.	Pubmed	0.005873	1	0.01774	0.1881	1	1	ATM
Pubmed	25889019	CCR5 facilitates endothelial progenitor cell recruitment and promotes the stabilization of atherosclerotic plaques in ApoE-/- mice.	Pubmed	0.005873	1	0.01774	0.1881	1	1	CCR5
Pubmed	28756971	Associations of tissue transglutaminase antibody seropositivity with coronary heart disease: Findings from a prospective cohort study.	Pubmed	0.005873	1	0.01774	0.1881	1	1	TGM2
Pubmed	22183397	Expression of the integrin coreceptor transglutaminase-2 in the RPE in vivo and in culture.	Pubmed	0.005873	1	0.01774	0.1881	1	1	TGM2
Pubmed	27363654	Impact of stroma LOXL2 overexpression on the prognosis of intrahepatic cholangiocarcinoma.	Pubmed	0.005873	1	0.01774	0.1881	1	1	LOXL2
Pubmed	17554866	[Expression and significance of TRAIL protein and mRNA in hemangioma].	Pubmed	0.005873	1	0.01774	0.1881	1	1	TNFSF10
Pubmed	9584174	Functional replacement of the mouse E2A gene with a human HEB cDNA.	Pubmed	0.005873	1	0.01774	0.1881	1	1	TCF3
Pubmed	12519762	Repression of farnesoid X receptor during the acute phase response.	Pubmed	0.005873	1	0.01774	0.1881	1	1	NR1H4
Pubmed	29199275	Lysosomal integral membrane protein-2 as a phospholipid receptor revealed by biophysical and cellular studies.	Pubmed	0.005873	1	0.01774	0.1881	1	1	SCARB2
Pubmed	23892638	Interaction between occupational stress and GR gene polymorphisms on essential hypertension among railway workers.	Pubmed	0.005873	1	0.01774	0.1881	1	1	NR3C1
Pubmed	27766492	CO and NO bind to Fe(II) DiGeorge critical region 8 heme but do not restore primary microRNA processing activity.	Pubmed	0.005873	1	0.01774	0.1881	1	1	DGCR8
Pubmed	15154116	Allelic heterogeneity in the COH1 gene explains clinical variability in Cohen syndrome.	Pubmed	0.005873	1	0.01774	0.1881	1	1	VPS13B
Pubmed	17996647	Role of nucleosomal occupancy in the epigenetic silencing of the MLH1 CpG island.	Pubmed	0.005873	1	0.01774	0.1881	1	1	MLH1
Pubmed	28330968	Examination of carnitine palmitoyltransferase 1 abundance in white adipose tissue: implications in obesity research.	Pubmed	0.005873	1	0.01774	0.1881	1	1	CPT1A
Pubmed	20007485	Lack of host SPARC enhances vascular function and tumor spread in an orthotopic murine model of pancreatic carcinoma.	Pubmed	0.005873	1	0.01774	0.1881	1	1	SPARC
Pubmed	26209276	Regulation of allergic lung inflammation by endothelial cell transglutaminase 2.	Pubmed	0.005873	1	0.01774	0.1881	1	1	TGM2
Pubmed	16116631	HIP/PAP accelerates liver regeneration and protects against acetaminophen injury in mice.	Pubmed	0.005873	1	0.01774	0.1881	1	1	REG3A
Pubmed	17559307	Determinants of cell- and gene-specific transcriptional regulation by the glucocorticoid receptor.	Pubmed	0.005873	1	0.01774	0.1881	1	1	NR3C1
Pubmed	11727771	Effect of cocaine on chemokine and CCR-5 gene expression by mononuclear cells from normal donors and HIV-1 infected patients.	Pubmed	0.005873	1	0.01774	0.1881	1	1	CCR5
Pubmed	23648679	Osteonectin expression in surrounding stroma of craniopharyngiomas: association with recurrence rate and brain infiltration.	Pubmed	0.005873	1	0.01774	0.1881	1	1	SPARC
Pubmed	23185347	Alterations in cellular energy metabolism associated with the antiproliferative effects of the ATM inhibitor KU-55933 and with metformin.	Pubmed	0.005873	1	0.01774	0.1881	1	1	ATM
Pubmed	21245467	Signals from the nucleus: activation of NF-kappaB by cytosolic ATM in the DNA damage response.	Pubmed	0.005873	1	0.01774	0.1881	1	1	ATM
Pubmed	18165172	Glucocorticoid receptor beta splice variant expression in patients with high and low activity of systemic lupus erythematosus.	Pubmed	0.005873	1	0.01774	0.1881	1	1	NR3C1
Pubmed	27111719	Methionine synthase 2756AA polymorphism is associated with the risk of cognitive impairment in patients with late-life depression.	Pubmed	0.005873	1	0.01774	0.1881	1	1	MTR
Pubmed	2911477	Novel cDNA sequence possibly generated by alternative splicing of a mouse glucocorticoid receptor gene transcript from Shionogi carcinoma 115.	Pubmed	0.005873	1	0.01774	0.1881	1	1	NR3C1
Pubmed	15288441	The chemokine receptor CCR5-Delta32 gene mutation is not protective against Alzheimer's disease.	Pubmed	0.005873	1	0.01774	0.1881	1	1	CCR5
Pubmed	23240038	MLH1 region polymorphisms show a significant association with CpG island shore methylation in a large cohort of healthy individuals.	Pubmed	0.005873	1	0.01774	0.1881	1	1	MLH1
Pubmed	8022833	Bloom syndrome: an analysis of consanguineous families assigns the locus mutated to chromosome band 15q26.1.	Pubmed	0.005873	1	0.01774	0.1881	1	1	BLM
Pubmed	24816101	Structure of sulfamidase provides insight into the molecular pathology of mucopolysaccharidosis IIIA.	Pubmed	0.005873	1	0.01774	0.1881	1	1	SGSH
Pubmed	24285016	ATM down-regulation is associated with poor prognosis in sporadic breast carcinomas.	Pubmed	0.005873	1	0.01774	0.1881	1	1	ATM
Pubmed	22328338	The anti-obesity drug orlistat promotes sensitivity to TRAIL by two different pathways in hormone-refractory prostate cancer cells.	Pubmed	0.005873	1	0.01774	0.1881	1	1	TNFSF10
Pubmed	26719336	Deletion of Mbtps1 (Pcsk8, S1p, Ski-1) Gene in Osteocytes Stimulates Soleus Muscle Regeneration and Increased Size and Contractile Force with Age.	Pubmed	0.005873	1	0.01774	0.1881	1	1	MBTPS1
Pubmed	20861124	Familial glucocorticoid resistance caused by a novel frameshift glucocorticoid receptor mutation.	Pubmed	0.005873	1	0.01774	0.1881	1	1	NR3C1
Pubmed	19124555	Glucocorticoids inhibit GATA-3 phosphorylation and activity in T cells.	Pubmed	0.005873	1	0.01774	0.1881	1	1	NR3C1
Pubmed	25501833	A loss of FUS/TLS function leads to impaired cellular proliferation.	Pubmed	0.005873	1	0.01774	0.1881	1	1	FUS
Pubmed	17090535	Smooth muscle alpha-actin deficiency in myofibroblasts leads to enhanced renal tissue fibrosis.	Pubmed	0.005873	1	0.01774	0.1881	1	1	ACTA2
Pubmed	23217123	Truncating mutations in FUS/TLS give rise to a more aggressive ALS-phenotype than missense mutations: a clinico-genetic study in Germany.	Pubmed	0.005873	1	0.01774	0.1881	1	1	FUS
Pubmed	23290504	Increased placental expression and maternal serum levels of apoptosis-inducing TRAIL in recurrent miscarriage.	Pubmed	0.005873	1	0.01774	0.1881	1	1	TNFSF10
Pubmed	16087685	Aberrant recombination involving the granzyme locus occurs in Atm-/- T-cell lymphomas.	Pubmed	0.005873	1	0.01774	0.1881	1	1	ATM
Pubmed	19260473	Screening of new tumor suppressor genes in sporadic colorectal cancer patients.	Pubmed	0.005873	1	0.01774	0.1881	1	1	PLCE1
Pubmed	20305132	Radiation exposure, the ATM Gene, and contralateral breast cancer in the women's environmental cancer and radiation epidemiology study.	Pubmed	0.005873	1	0.01774	0.1881	1	1	ATM
Pubmed	29256967	Investigation of differential HDAC4 methylation patterns in eating disorders.	Pubmed	0.005873	1	0.01774	0.1881	1	1	HDAC4
Pubmed	19830689	Overexpression of SPARC obliterates the in vivo tumorigenicity of human hepatocellular carcinoma cells.	Pubmed	0.005873	1	0.01774	0.1881	1	1	SPARC
Pubmed	15964389	Donor CCR5 Delta32 polymorphism and outcome following cardiac transplantation.	Pubmed	0.005873	1	0.01774	0.1881	1	1	CCR5
Pubmed	27965453	Staphylococcus aureus Leukocidin LukED and HIV-1 gp120 Target Different Sequence Determinants on CCR5.	Pubmed	0.005873	1	0.01774	0.1881	1	1	CCR5
Pubmed	27055591	BMAL1 regulates transcription initiation and activates circadian clock gene expression in mammals.	Pubmed	0.005873	1	0.01774	0.1881	1	1	ARNTL
Pubmed	22929053	Association of genetic variation in the NR1H4 gene, encoding the nuclear bile acid receptor FXR, with inflammatory bowel disease.	Pubmed	0.005873	1	0.01774	0.1881	1	1	NR1H4
Pubmed	26565691	Reactivation of autophagy by spermidine ameliorates the myopathic defects of collagen VI-null mice.	Pubmed	0.005873	1	0.01774	0.1881	1	1	COL6A1
Pubmed	8387998	IS870 requires a 5'-CTAG-3' target sequence to generate the stop codon for its large ORF1.	Pubmed	0.005873	1	0.01774	0.1881	1	1	COL6A1
Pubmed	26801674	Tumour-suppressive role of PTPN13 in hepatocellular carcinoma and its clinical significance.	Pubmed	0.005873	1	0.01774	0.1881	1	1	PTPN13
Pubmed	26190144	Modulation of Ciliary Phosphoinositide Content Regulates Trafficking and Sonic Hedgehog Signaling Output.	Pubmed	0.005873	1	0.01774	0.1881	1	1	INPP5E
Pubmed	23257510	Inhibition of intracellular bacterial replication in fibroblasts is dependent on the perforin-like protein (perforin-2) encoded by macrophage-expressed gene 1.	Pubmed	0.005873	1	0.01774	0.1881	1	1	MPEG1
Pubmed	25257666	Quantitative high-throughput profiling of environmental chemicals and drugs that modulate farnesoid X receptor.	Pubmed	0.005873	1	0.01774	0.1881	1	1	NR1H4
Pubmed	11343308	Mutation and haplotype analyses in 26 Spanish Sanfilippo syndrome type A patients: possible single origin for 1091delC mutation.	Pubmed	0.005873	1	0.01774	0.1881	1	1	SGSH
Pubmed	25191700	Clinical significance of the CCR5delta32 allele in hepatitis C.	Pubmed	0.005873	1	0.01774	0.1881	1	1	CCR5
Pubmed	27760590	The Inhibitory Effect of PDIA6 Downregulation on Bladder Cancer Cell Proliferation and Invasion.	Pubmed	0.005873	1	0.01774	0.1881	1	1	PDIA6
Pubmed	16293218	Activation of signal transducer and activator of transcription 5 (STAT5) in splenocyte proliferation of asthma mice induced by ovalbumin.	Pubmed	0.005873	1	0.01774	0.1881	1	1	STAT5A
Pubmed	10692099	Kinesin and kinectin can associate with the melanosomal surface and form a link with microtubules in normal human melanocytes.	Pubmed	0.005873	1	0.01774	0.1881	1	1	KTN1
Pubmed	1985261	A gene from the region of the human X inactivation centre is expressed exclusively from the inactive X chromosome.	Pubmed	0.005873	1	0.01774	0.1881	1	1	XIST
Pubmed	16301331	Androgen-dependent apoptosis in male germ cells is regulated through the proto-oncoprotein Cbl.	Pubmed	0.005873	1	0.01774	0.1881	1	1	CBL
Pubmed	28004182	CDK5RAP2 interaction with components of the Hippo signaling pathway may play a role in primary microcephaly.	Pubmed	0.005873	1	0.01774	0.1881	1	1	CDK5RAP2
Pubmed	25735748	U1 snRNP is mislocalized in ALS patient fibroblasts bearing NLS mutations in FUS and is required for motor neuron outgrowth in zebrafish.	Pubmed	0.005873	1	0.01774	0.1881	1	1	FUS
Pubmed	20671119	Contributions of TRAIL-mediated megakaryocyte apoptosis to impaired megakaryocyte and platelet production in immune thrombocytopenia.	Pubmed	0.005873	1	0.01774	0.1881	1	1	TNFSF10
Pubmed	19347964	Description and validation of high-throughput simultaneous genotyping and mutation scanning by high-resolution melting curve analysis.	Pubmed	0.005873	1	0.01774	0.1881	1	1	ATM
Pubmed	15878853	Analysis of the DNA substrate specificity of the human BACH1 helicase associated with breast cancer.	Pubmed	0.005873	1	0.01774	0.1881	1	1	BRIP1
Pubmed	11389091	Atm knock-in mice harboring an in-frame deletion corresponding to the human ATM 7636del9 common mutation exhibit a variant phenotype.	Pubmed	0.005873	1	0.01774	0.1881	1	1	ATM
Pubmed	21524210	IRF8 mutations and human dendritic-cell immunodeficiency.	Pubmed	0.005873	1	0.01774	0.1881	1	1	IRF8
Pubmed	27112364	Penetrance of ATM Gene Mutations in Breast Cancer: A Meta-Analysis of Different Measures of Risk.	Pubmed	0.005873	1	0.01774	0.1881	1	1	ATM
Pubmed	11224524	Id3 inhibits B lymphocyte progenitor growth and survival in response to TGF-beta.	Pubmed	0.005873	1	0.01774	0.1881	1	1	TCF3
Pubmed	18621050	Intestinal deletion of Pofut1 in the mouse inactivates notch signaling and causes enterocolitis.	Pubmed	0.005873	1	0.01774	0.1881	1	1	POFUT1
Pubmed	29433075	Glucocorticoid receptor gene methylation moderates the association of childhood trauma and cortisol stress reactivity.	Pubmed	0.005873	1	0.01774	0.1881	1	1	NR3C1
Pubmed	29209099	Polymorphisms in CCR5?32 and Risk of HIV-1 Infection in the Southeast of Caspian Sea, Iran.	Pubmed	0.005873	1	0.01774	0.1881	1	1	CCR5
Pubmed	22395473	Q48P mutation in the hMLH1 gene associated with Lynch syndrome in three Hungarian families.	Pubmed	0.005873	1	0.01774	0.1881	1	1	MLH1
Pubmed	19665066	A MLH1 polymorphism that increases cancer risk is associated with better outcome in sporadic colorectal cancer.	Pubmed	0.005873	1	0.01774	0.1881	1	1	MLH1
Pubmed	21820330	MicroRNA-29 regulates T-box transcription factors and interferon-? production in helper T cells.	Pubmed	0.005873	1	0.01774	0.1881	1	1	DGCR8
Pubmed	24458550	Germline CBL mutation associated with a noonan-like syndrome with primary lymphedema and teratoma associated with acquired uniparental isodisomy of chromosome 11q23.	Pubmed	0.005873	1	0.01774	0.1881	1	1	CBL
Pubmed	11994442	Patterns of chemokine receptor expression on peripheral blood gamma delta T lymphocytes: strong expression of CCR5 is a selective feature of V delta 2/V gamma 9 gamma delta T cells.	Pubmed	0.005873	1	0.01774	0.1881	1	1	CCR5
Pubmed	20508164	Stat5a serine 725 and 779 phosphorylation is a prerequisite for hematopoietic transformation.	Pubmed	0.005873	1	0.01774	0.1881	1	1	STAT5A
Pubmed	20393820	Altered cerebellar development in nuclear receptor TAK1/ TR4 null mice is associated with deficits in GLAST(+) glia, alterations in social behavior, motor learning, startle reactivity, and microglia.	Pubmed	0.005873	1	0.01774	0.1881	1	1	NR2C2
Pubmed	23582660	Genetic analysis of the fused in sarcoma gene in Chinese Han patients with essential tremor.	Pubmed	0.005873	1	0.01774	0.1881	1	1	FUS
Pubmed	15698885	Development of motor deficits in a murine model of mucopolysaccharidosis type IIIA (MPS-IIIA).	Pubmed	0.005873	1	0.01774	0.1881	1	1	SGSH
Pubmed	26505219	FXR Primes the Liver for Intestinal FGF15 Signaling by Transient Induction of ?-Klotho.	Pubmed	0.005873	1	0.01774	0.1881	1	1	NR1H4
Pubmed	10471508	Disruption of the glucocorticoid receptor gene in the nervous system results in reduced anxiety.	Pubmed	0.005873	1	0.01774	0.1881	1	1	NR3C1
Pubmed	17884184	TRAIL, CXCL10 and CCL2 plasma levels during long-term Interferon-beta treatment of patients with multiple sclerosis correlate with flu-like adverse effects but do not predict therapeutic response.	Pubmed	0.005873	1	0.01774	0.1881	1	1	TNFSF10
Pubmed	28190297	Elevated PRC1 in gastric carcinoma exerts oncogenic function and is targeted by piperlongumine in a p53-dependent manner.	Pubmed	0.005873	1	0.01774	0.1881	1	1	PRC1
Pubmed	18093539	Regulation of T cell receptor beta gene rearrangements and allelic exclusion by the helix-loop-helix protein, E47.	Pubmed	0.005873	1	0.01774	0.1881	1	1	TCF3
Pubmed	10739661	Preferential expression of NuMA in the nuclei of proliferating cells.	Pubmed	0.005873	1	0.01774	0.1881	1	1	NUMA1
Pubmed	24371049	Enhanced central nervous system transduction with lentiviral vectors pseudotyped with RVG/HIV-1gp41 chimeric envelope glycoproteins.	Pubmed	0.005873	1	0.01774	0.1881	1	1	CCR5
Pubmed	15199098	Crosslinking and G-protein functions of transglutaminase 2 contribute differentially to fibroblast wound healing responses.	Pubmed	0.005873	1	0.01774	0.1881	1	1	TGM2
Pubmed	18628483	A novel breast cancer-associated BRIP1 (FANCJ/BACH1) germ-line mutation impairs protein stability and function.	Pubmed	0.005873	1	0.01774	0.1881	1	1	BRIP1
Pubmed	12645530	ATP activates ataxia-telangiectasia mutated (ATM) in vitro. Importance of autophosphorylation.	Pubmed	0.005873	1	0.01774	0.1881	1	1	ATM
Pubmed	28601604	Axonal dystrophy in the brain of mice with Sanfilippo syndrome.	Pubmed	0.005873	1	0.01774	0.1881	1	1	SGSH
Pubmed	20627074	CDK5RAP2 regulates centriole engagement and cohesion in mice.	Pubmed	0.005873	1	0.01774	0.1881	1	1	CDK5RAP2
Pubmed	14597737	CCR5 expression influences the progression of human breast cancer in a p53-dependent manner.	Pubmed	0.005873	1	0.01774	0.1881	1	1	CCR5
Pubmed	25955569	Concentrative nucleoside transporter 3 as a prognostic indicator for favorable outcome of t(8;21)-positive acute myeloid leukemia patients after cytarabine-based chemotherapy.	Pubmed	0.005873	1	0.01774	0.1881	1	1	SLC28A3
Pubmed	25077679	Quantitative assessment of the association between MS gene polymorphism and colorectal cancer risk.	Pubmed	0.005873	1	0.01774	0.1881	1	1	MTR
Pubmed	7651824	Cloning of cDNAs encoding the 160 kDa subunit of the bovine cleavage and polyadenylation specificity factor.	Pubmed	0.005873	1	0.01774	0.1881	1	1	CPSF1
Pubmed	23028665	Impact of glucocorticoid receptor gene polymorphisms on the metabolic profile of adult patients with the classical form of 21-hydroxylase deficiency.	Pubmed	0.005873	1	0.01774	0.1881	1	1	NR3C1
Pubmed	25060287	Value of whole exome sequencing for syndromic retinal dystrophy diagnosis in young patients.	Pubmed	0.005873	1	0.01774	0.1881	1	1	VPS13B
Pubmed	18590811	Reactive oxygen species up-regulate CD11b in microglia via nitric oxide: Implications for neurodegenerative diseases.	Pubmed	0.005873	1	0.01774	0.1881	1	1	ITGAM
Pubmed	21944757	Targeted disruption of the CCR5 gene in human hematopoietic stem cells stimulated by peptide nucleic acids.	Pubmed	0.005873	1	0.01774	0.1881	1	1	CCR5
Pubmed	18407553	The mutation p.Ser298Pro in the sulphamidase gene (SGSH) is associated with a slowly progressive clinical phenotype in mucopolysaccharidosis type IIIA (Sanfilippo A syndrome).	Pubmed	0.005873	1	0.01774	0.1881	1	1	SGSH
Pubmed	26184652	IgG anti-tTG responses in different autoimmune conditions differ in their epitope targets and subclass usage.	Pubmed	0.005873	1	0.01774	0.1881	1	1	TGM2
Pubmed	16522816	STAT5 signaling is required for the efficient induction and maintenance of CML in mice.	Pubmed	0.005873	1	0.01774	0.1881	1	1	STAT5A
Pubmed	24418047	Effects of vitamin D receptor polymorphisms on the risk of schizophrenia and metabolic changes caused by risperidone treatment.	Pubmed	0.005873	1	0.01774	0.1881	1	1	MED1
Pubmed	28553959	Biallelic TRIP13 mutations predispose to Wilms tumor and chromosome missegregation.	Pubmed	0.005873	1	0.01774	0.1881	1	1	TRIP13
Pubmed	17184882	Glucocorticoid receptor variant and risk of dementia and white matter lesions.	Pubmed	0.005873	1	0.01774	0.1881	1	1	NR3C1
Pubmed	11606401	Spectrum of ATM gene mutations in a hospital-based series of unselected breast cancer patients.	Pubmed	0.005873	1	0.01774	0.1881	1	1	ATM
Pubmed	24675105	Altered expression of tumor suppressor PHF20 in myeloproliferative neoplasms.	Pubmed	0.005873	1	0.01774	0.1881	1	1	PHF20
Pubmed	27452437	Epigenetic regulation of STAT5A and its role as fetal DNA epigenetic marker during placental development and dysfunction.	Pubmed	0.005873	1	0.01774	0.1881	1	1	STAT5A
Pubmed	18728195	Semaphorin 6D regulates the late phase of CD4+ T cell primary immune responses.	Pubmed	0.005873	1	0.01774	0.1881	1	1	SEMA6D
Pubmed	20232451	De novo truncating FUS gene mutation as a cause of sporadic amyotrophic lateral sclerosis.	Pubmed	0.005873	1	0.01774	0.1881	1	1	FUS
Pubmed	25640832	Developmental mediation of genetic variation in response to the Fast Track prevention program.	Pubmed	0.005873	1	0.01774	0.1881	1	1	NR3C1
Pubmed	19567531	Clinical implications of microsatellite instability and MLH1 gene inactivation in sporadic insulinomas.	Pubmed	0.005873	1	0.01774	0.1881	1	1	MLH1
Pubmed	30035655	An end in sight? Xrn2 and transcriptional termination by RNA polymerase II.	Pubmed	0.005873	1	0.01774	0.1881	1	1	XRN2
Pubmed	11973345	Integrin clustering induces kinectin accumulation.	Pubmed	0.005873	1	0.01774	0.1881	1	1	KTN1
Pubmed	16914142	Caveolin-1 is up-regulated in transdifferentiated lens epithelial cells but minimal in normal human and murine lenses.	Pubmed	0.005873	1	0.01774	0.1881	1	1	SPARC
Pubmed	15184898	The MLH1 D132H variant is associated with susceptibility to sporadic colorectal cancer.	Pubmed	0.005873	1	0.01774	0.1881	1	1	MLH1
Pubmed	15713674	DNA damage-induced association of ATM with its target proteins requires a protein interaction domain in the N terminus of ATM.	Pubmed	0.005873	1	0.01774	0.1881	1	1	ATM
Pubmed	16847346	Early aging and age-related pathologies in mice deficient in BMAL1, the core componentof the circadian clock.	Pubmed	0.005873	1	0.01774	0.1881	1	1	ARNTL
Pubmed	17767167	Death-receptor O-glycosylation controls tumor-cell sensitivity to the proapoptotic ligand Apo2L/TRAIL.	Pubmed	0.005873	1	0.01774	0.1881	1	1	TNFSF10
Pubmed	24243736	Acute aortic dissections with pregnancy in women with ACTA2 mutations.	Pubmed	0.005873	1	0.01774	0.1881	1	1	ACTA2
Pubmed	12514416	Effect of CCR5-delta32 heterozygosity on the risk of perinatal HIV-1 infection: a meta-analysis.	Pubmed	0.005873	1	0.01774	0.1881	1	1	CCR5
Pubmed	22855024	Polymorphisms in folate-metabolizing genes and risk of having an offspring with congenital anomalies in the West Siberian region of Russia: a case-control study.	Pubmed	0.005873	1	0.01774	0.1881	1	1	MTR
Pubmed	10217116	Missense mutations at ATM gene and cancer risk.	Pubmed	0.005873	1	0.01774	0.1881	1	1	ATM
Pubmed	21328436	G6PD deficiency and stroke in the CSSCD.	Pubmed	0.005873	1	0.01774	0.1881	1	1	G6PC
Pubmed	27551048	MicroRNA-433 Dampens Glucocorticoid Receptor Signaling, Impacting Circadian Rhythm and Osteoblastic Gene Expression.	Pubmed	0.005873	1	0.01774	0.1881	1	1	NR3C1
Pubmed	2793174	Regional chromosomal assignment of the human glucocorticoid receptor gene to 5q31.	Pubmed	0.005873	1	0.01774	0.1881	1	1	NR3C1
Pubmed	24171669	The chemokine receptor 5 delta32 polymorphism and type 1 diabetes, Behcet's disease, and asthma: a meta-analysis.	Pubmed	0.005873	1	0.01774	0.1881	1	1	CCR5
Pubmed	7665561	Molecular characterization of the rat insulin enhancer-binding complex 3b2. Cloning of a binding factor with putative helicase motifs.	Pubmed	0.005873	1	0.01774	0.1881	1	1	IGHMBP2
Pubmed	7655466	Glucose-6-phosphatase gene G327A mutation is common in Chinese patients with glycogen storage disease type Ia.	Pubmed	0.005873	1	0.01774	0.1881	1	1	G6PC
Pubmed	9573030	Inactivation of the ATM gene in T-cell prolymphocytic leukemias.	Pubmed	0.005873	1	0.01774	0.1881	1	1	ATM
Pubmed	26922252	Infantile spinal muscular atrophy with respiratory distress type I presenting without respiratory involvement: Novel mutations and review of the literature.	Pubmed	0.005873	1	0.01774	0.1881	1	1	IGHMBP2
Pubmed	10373558	Atm inactivation results in aberrant telomere clustering during meiotic prophase.	Pubmed	0.005873	1	0.01774	0.1881	1	1	ATM
Pubmed	27076424	The Adaptor Protein CD2AP Is a Coordinator of Neurotrophin Signaling-Mediated Axon Arbor Plasticity.	Pubmed	0.005873	1	0.01774	0.1881	1	1	CD2AP
Pubmed	22753467	Brain and muscle Arnt-like protein-1 (BMAL1) controls circadian cell proliferation and susceptibility to UVB-induced DNA damage in the epidermis.	Pubmed	0.005873	1	0.01774	0.1881	1	1	ARNTL
Pubmed	18941536	Self-protection of individual CD4+ T cells against R5 HIV-1 infection by the synthesis of anti-viral CCR5 ligands.	Pubmed	0.005873	1	0.01774	0.1881	1	1	CCR5
Pubmed	10749571	Osteopenia and decreased bone formation in osteonectin-deficient mice.	Pubmed	0.005873	1	0.01774	0.1881	1	1	SPARC
Pubmed	23051670	Enterobacteria-mediated deconjugation of taurocholic acid enhances ileal farnesoid X receptor signaling.	Pubmed	0.005873	1	0.01774	0.1881	1	1	NR1H4
Pubmed	15044255	Bone marrow transplantation restores immune system function and prevents lymphoma in Atm-deficient mice.	Pubmed	0.005873	1	0.01774	0.1881	1	1	ATM
Pubmed	17009310	Transglutaminase 2 limits murine peritoneal acute gout-like inflammation by regulating macrophage clearance of apoptotic neutrophils.	Pubmed	0.005873	1	0.01774	0.1881	1	1	TGM2
Pubmed	26304790	Increased expression of lysosome membrane protein 2 in glomeruli of patients with idiopathic membranous nephropathy.	Pubmed	0.005873	1	0.01774	0.1881	1	1	SCARB2
Pubmed	24389417	Glucocorticoids mediate circadian timing in peripheral osteoclasts resulting in the circadian expression rhythm of osteoclast-related genes.	Pubmed	0.005873	1	0.01774	0.1881	1	1	ARNTL
Pubmed	25742469	ATM has a major role in the double-strand break repair pathway dysregulation in sporadic breast carcinomas and is an independent prognostic marker at both mRNA and protein levels.	Pubmed	0.005873	1	0.01774	0.1881	1	1	ATM
Pubmed	19861302	Mutations of FUS gene in sporadic amyotrophic lateral sclerosis.	Pubmed	0.005873	1	0.01774	0.1881	1	1	FUS
Pubmed	19020614	Identification of Holliday junction resolvases from humans and yeast.	Pubmed	0.005873	1	0.01774	0.1881	1	1	GEN1
Pubmed	24023888	miR-206 represses hypertrophy of myogenic cells but not muscle fibers via inhibition of HDAC4.	Pubmed	0.005873	1	0.01774	0.1881	1	1	HDAC4
Pubmed	10393803	A human intracellular apyrase-like protein, LALP70, localizes to lysosomal/autophagic vacuoles.	Pubmed	0.005873	1	0.01774	0.1881	1	1	ENTPD4
Pubmed	19336230	Overrepresentation of BclI polymorphism of the glucocorticoid receptor gene in pregnant women with HELLP syndrome.	Pubmed	0.005873	1	0.01774	0.1881	1	1	NR3C1
Pubmed	17993510	Functional characterization of a nucleoside-derived drug transporter variant (hCNT3C602R) showing altered sodium-binding capacity.	Pubmed	0.005873	1	0.01774	0.1881	1	1	SLC28A3
Pubmed	12700059	The age-related decrease in E47 DNA-binding does not depend on increased Id inhibitory proteins in bone marrow-derived B cell precursors.	Pubmed	0.005873	1	0.01774	0.1881	1	1	TCF3
Pubmed	28074064	O-GlcNAcylation of STAT5 controls tyrosine phosphorylation and oncogenic transcription in STAT5-dependent malignancies.	Pubmed	0.005873	1	0.01774	0.1881	1	1	STAT5A
Pubmed	28429751	Preclinical study of rAAV2-sTRAIL: pharmaceutical efficacy, biodistribution and safety in animals.	Pubmed	0.005873	1	0.01774	0.1881	1	1	TNFSF10
Pubmed	22611086	The clock gene, brain and muscle Arnt-like 1, regulates adipogenesis via Wnt signaling pathway.	Pubmed	0.005873	1	0.01774	0.1881	1	1	ARNTL
Pubmed	27115725	Tissue transglutaminase is involved in mechanical load-induced osteogenic differentiation of human ligamentum flavum cells.	Pubmed	0.005873	1	0.01774	0.1881	1	1	TGM2
Pubmed	19106633	TNFSF10 (TRAIL), a p53 target gene that mediates p53-dependent cell death.	Pubmed	0.005873	1	0.01774	0.1881	1	1	TNFSF10
Pubmed	29512686	REG3A overexpression suppresses gastric cancer cell invasion, proliferation and promotes apoptosis through PI3K/Akt signaling pathway.	Pubmed	0.005873	1	0.01774	0.1881	1	1	REG3A
Pubmed	14610043	Leukocyte, rather than tumor-produced SPARC, determines stroma and collagen type IV deposition in mammary carcinoma.	Pubmed	0.005873	1	0.01774	0.1881	1	1	SPARC
Pubmed	18206242	TNF-related apoptosis-inducing ligand (TRAIL) induces osteoclast differentiation from monocyte/macrophage lineage precursor cells.	Pubmed	0.005873	1	0.01774	0.1881	1	1	TNFSF10
Pubmed	22654670	A duplication CNV that conveys traits reciprocal to metabolic syndrome and protects against diet-induced obesity in mice and men.	Pubmed	0.005873	1	0.01774	0.1881	1	1	RAI1
Pubmed	17023421	Deletion of the gene encoding the ubiquitously expressed glucose-6-phosphatase catalytic subunit-related protein (UGRP)/glucose-6-phosphatase catalytic subunit-beta results in lowered plasma cholesterol and elevated glucagon.	Pubmed	0.005873	1	0.01774	0.1881	1	1	G6PC3
Pubmed	21155586	Direct measurement of thermal stability of expressed CCR5 and stabilization by small molecule ligands.	Pubmed	0.005873	1	0.01774	0.1881	1	1	CCR5
Pubmed	17239664	Expression of Gtf2ird1, the Williams syndrome-associated gene, during mouse development.	Pubmed	0.005873	1	0.01774	0.1881	1	1	GTF2IRD1
Pubmed	20525385	Prednisolone-induced differential gene expression in mouse liver carrying wild type or a dimerization-defective glucocorticoid receptor.	Pubmed	0.005873	1	0.01774	0.1881	1	1	NR3C1
Pubmed	23303165	Regulator of G-protein signaling 5 controls blood pressure homeostasis and vessel wall remodeling.	Pubmed	0.005873	1	0.01774	0.1881	1	1	RGS5
Pubmed	24166605	Role of polymorphism of methyltetrahydrofolate-homocysteine methyltransferase (MTR) A2756G and breast cancer risk.	Pubmed	0.005873	1	0.01774	0.1881	1	1	MTR
Pubmed	26267475	Glucocorticoid Receptor-DNA Dissociation Kinetics Measured in Vitro Reveal Exchange on the Second Time Scale.	Pubmed	0.005873	1	0.01774	0.1881	1	1	NR3C1
Pubmed	24302007	Contributions of adipose tissue architectural and tensile properties toward defining healthy and unhealthy obesity.	Pubmed	0.005873	1	0.01774	0.1881	1	1	COL6A1
Pubmed	9331176	Hypothalamic neurohistochemistry of the murine anorexia (anx/anx) mutation: altered processing of neuropeptide Y in the arcuate nucleus.	Pubmed	0.005873	1	0.01774	0.1881	1	1	TYRO3
Pubmed	27664052	Molecular and Functional Characterization of a Cohort of Spanish Patients with Ataxia-Telangiectasia.	Pubmed	0.005873	1	0.01774	0.1881	1	1	ATM
Pubmed	21146942	Glucocorticoid receptor-9beta polymorphism is associated with systolic blood pressure and heart growth during early childhood. The Generation R Study.	Pubmed	0.005873	1	0.01774	0.1881	1	1	NR3C1
Pubmed	23977333	Inactivation of glucocorticoid receptor in noradrenergic system influences anxiety- and depressive-like behavior in mice.	Pubmed	0.005873	1	0.01774	0.1881	1	1	NR3C1
Pubmed	15497438	Identification of polymorphisms in the human glucocorticoid receptor gene (NR3C1) in a multi-racial asthma case and control screening panel.	Pubmed	0.005873	1	0.01774	0.1881	1	1	NR3C1
Pubmed	23193612	Floating-Harbor Syndrome	Pubmed	0.005873	1	0.01774	0.1881	1	1	SRCAP
Pubmed	9736695	Increase in the 64-kDa subunit of the polyadenylation/cleavage stimulatory factor during the G0 to S phase transition.	Pubmed	0.005873	1	0.01774	0.1881	1	1	CSTF2
Pubmed	19106216	Conditional transgenic mice for studying the role of the glucocorticoid receptor in the renal collecting duct.	Pubmed	0.005873	1	0.01774	0.1881	1	1	NR3C1
Pubmed	28093232	Phospholipase C? deficiency delays the early stage of cutaneous wound healing and attenuates scar formation in mice.	Pubmed	0.005873	1	0.01774	0.1881	1	1	PLCE1
Pubmed	29380416	Astrocytes expressing ALS-linked mutant FUS induce motor neuron death through release of tumor necrosis factor-alpha.	Pubmed	0.005873	1	0.01774	0.1881	1	1	FUS
Pubmed	23307532	Mapping of the IRF8 gene identifies a 3'UTR variant associated with risk of chronic lymphocytic leukemia but not other common non-Hodgkin lymphoma subtypes.	Pubmed	0.005873	1	0.01774	0.1881	1	1	IRF8
Pubmed	26526388	CD11b deficiency suppresses intestinal tumor growth by reducing myeloid cell recruitment.	Pubmed	0.005873	1	0.01774	0.1881	1	1	ITGAM
Pubmed	24086769	Genetic alterations within the DENND1A gene in patients with polycystic ovary syndrome (PCOS).	Pubmed	0.005873	1	0.01774	0.1881	1	1	DENND1A
Pubmed	23493372	Dexamethasone-mediated changes in adipose triacylglycerol metabolism are exaggerated, not diminished, in the absence of a functional GR dimerization domain.	Pubmed	0.005873	1	0.01774	0.1881	1	1	NR3C1
Pubmed	20448266	Comparative effects of microtubules disruption on glucocorticoid receptor functions in proliferating and quiescent cells.	Pubmed	0.005873	1	0.01774	0.1881	1	1	NR3C1
Pubmed	18826961	Usher syndrome and Leber congenital amaurosis are molecularly linked via a novel isoform of the centrosomal ninein-like protein.	Pubmed	0.005873	1	0.01774	0.1881	1	1	NINL
Pubmed	12473594	Rare variants of ATM and risk for Hodgkin's disease and radiation-associated breast cancers.	Pubmed	0.005873	1	0.01774	0.1881	1	1	ATM
Pubmed	20170710	Glucocorticoid receptor knock down reveals a similar apoptotic threshold but differing gene regulation patterns in T-cell and pre-B-cell acute lymphoblastic leukemia.	Pubmed	0.005873	1	0.01774	0.1881	1	1	NR3C1
Pubmed	22543453	Smooth muscle actin expression in primary bone tumours.	Pubmed	0.005873	1	0.01774	0.1881	1	1	ACTA2
Pubmed	9686180	Relationship of cytokines and cytokine signaling to immunodeficiency disorders in the mouse.	Pubmed	0.005873	1	0.01774	0.1881	1	1	IRF8
Pubmed	17913827	TRAIL is a novel antiviral protein against dengue virus.	Pubmed	0.005873	1	0.01774	0.1881	1	1	TNFSF10
Pubmed	21126370	Genome-wide binding of the orphan nuclear receptor TR4 suggests its general role in fundamental biological processes.	Pubmed	0.005873	1	0.01774	0.1881	1	1	NR2C2
Pubmed	12686538	The three-dimensional structures of antagonistic and agonistic forms of the glucocorticoid receptor ligand-binding domain: RU-486 induces a transconformation that leads to active antagonism.	Pubmed	0.005873	1	0.01774	0.1881	1	1	NR3C1
Pubmed	26846109	Low expression of PIDD is associated with cell proliferation and apoptosis in hepatocellular carcinoma.	Pubmed	0.005873	1	0.01774	0.1881	1	1	PIDD1
Pubmed	21730139	Interhomolog recombination and loss of heterozygosity in wild-type and Bloom syndrome helicase (BLM)-deficient mammalian cells.	Pubmed	0.005873	1	0.01774	0.1881	1	1	BLM
Pubmed	26982203	Inflammation in arthritis induces expression of BMP3, an inhibitor of bone formation.	Pubmed	0.005873	1	0.01774	0.1881	1	1	BMP3
Pubmed	24388491	Severe phenotypes of SMARD1 associated with novel mutations of the IGHMBP2 gene and nuclear degeneration of muscle and Schwann cells.	Pubmed	0.005873	1	0.01774	0.1881	1	1	IGHMBP2
Pubmed	25520329	Deficiency of ataxia telangiectasia mutated kinase delays inflammatory response in the heart following myocardial infarction.	Pubmed	0.005873	1	0.01774	0.1881	1	1	ATM
Pubmed	11717426	Decreased lipid synthesis in livers of mice with disrupted Site-1 protease gene.	Pubmed	0.005873	1	0.01774	0.1881	1	1	MBTPS1
Pubmed	19863299	Haplotype-based association of regulator of G-protein signaling 5 gene polymorphisms with essential hypertension and metabolic parameters in Chinese.	Pubmed	0.005873	1	0.01774	0.1881	1	1	RGS5
Pubmed	16789839	CCR5 is essential for NK cell trafficking and host survival following Toxoplasma gondii infection.	Pubmed	0.005873	1	0.01774	0.1881	1	1	CCR5
Pubmed	24980922	Expression and localization of GEN1 in mouse mammary epithelial cells.	Pubmed	0.005873	1	0.01774	0.1881	1	1	GEN1
Pubmed	9348311	Interferon (IFN) consensus sequence-binding protein, a transcription factor of the IFN regulatory factor family, regulates immune responses in vivo through control of interleukin 12 expression.	Pubmed	0.005873	1	0.01774	0.1881	1	1	IRF8
Pubmed	21799909	Expression and rhythmic modulation of circulating microRNAs targeting the clock gene Bmal1 in mice.	Pubmed	0.005873	1	0.01774	0.1881	1	1	ARNTL
Pubmed	22554909	Activity-dependent neuroprotector homeobox protein: A candidate protein identified in serum as diagnostic biomarker for Alzheimer's disease.	Pubmed	0.005873	1	0.01774	0.1881	1	1	ADNP
Pubmed	21285950	ALKBH8-mediated formation of a novel diastereomeric pair of wobble nucleosides in mammalian tRNA.	Pubmed	0.005873	1	0.01774	0.1881	1	1	ALKBH8
Pubmed	14632642	Inverse regulation of the ADAM-family members, decysin and MADDAM/ADAM19 during monocyte differentiation.	Pubmed	0.005873	1	0.01774	0.1881	1	1	ADAMDEC1
Pubmed	22863194	Exome sequencing identifies FUS mutations as a cause of essential tremor.	Pubmed	0.005873	1	0.01774	0.1881	1	1	FUS
Pubmed	17643463	The RING finger ubiquitin ligase RNF125/TRAC-1 down-modulates HIV-1 replication in primary human peripheral blood mononuclear cells.	Pubmed	0.005873	1	0.01774	0.1881	1	1	RNF125
Pubmed	25843628	Systematic discovery of Xist RNA binding proteins.	Pubmed	0.005873	1	0.01774	0.1881	1	1	XIST
Pubmed	9630650	Human lamin B receptor exhibits sterol C14-reductase activity in Saccharomyces cerevisiae.	Pubmed	0.005873	1	0.01774	0.1881	1	1	LBR
Pubmed	23824486	Muscle histone deacetylase 4 upregulation in amyotrophic lateral sclerosis: potential role in reinnervation ability and disease progression.	Pubmed	0.005873	1	0.01774	0.1881	1	1	HDAC4
Pubmed	15956716	The pregnancy hormone relaxin binds to and activates the human glucocorticoid receptor.	Pubmed	0.005873	1	0.01774	0.1881	1	1	NR3C1
Pubmed	25421847	Haplotype defined by the MLH1-93G/A polymorphism is associated with MLH1 promoter hypermethylation in sporadic colorectal cancers.	Pubmed	0.005873	1	0.01774	0.1881	1	1	MLH1
Pubmed	18595687	Association between birth weight in preterm neonates and the BclI polymorphism of the glucocorticoid receptor gene.	Pubmed	0.005873	1	0.01774	0.1881	1	1	NR3C1
Pubmed	7843407	Characterization of a protein tyrosine phosphatase (RIP) expressed at a very early stage of differentiation in both mouse erythroleukemia and embryonal carcinoma cells.	Pubmed	0.005873	1	0.01774	0.1881	1	1	PTPN13
Pubmed	21971518	Glucocorticoid receptors in human epicardial adipose tissue: role of coronary status.	Pubmed	0.005873	1	0.01774	0.1881	1	1	NR3C1
Pubmed	21368174	Deficiency of Dgcr8, a gene disrupted by the 22q11.2 microdeletion, results in altered short-term plasticity in the prefrontal cortex.	Pubmed	0.005873	1	0.01774	0.1881	1	1	DGCR8
Pubmed	11701741	Pathologic human GR mutant has a transdominant negative effect on the wild-type GR by inhibiting its translocation into the nucleus: importance of the ligand-binding domain for intracellular GR trafficking.	Pubmed	0.005873	1	0.01774	0.1881	1	1	NR3C1
Pubmed	8822211	Cloning of a novel nucleolar guanosine 5'-triphosphate binding protein autoantigen from a breast tumor.	Pubmed	0.005873	1	0.01774	0.1881	1	1	GNL2
Pubmed	24375913	Long-term follow-up study for a patient with Floating-Harbor syndrome due to a hotspot SRCAP mutation.	Pubmed	0.005873	1	0.01774	0.1881	1	1	SRCAP
Pubmed	24386239	Cell cycle-dependent Rho GTPase activity dynamically regulates cancer cell motility and invasion in vivo.	Pubmed	0.005873	1	0.01774	0.1881	1	1	ARHGAP11A
Pubmed	10049831	Smubp-2 represses the Epstein-Barr virus lytic switch promoter.	Pubmed	0.005873	1	0.01774	0.1881	1	1	IGHMBP2
Pubmed	29272405	Selective vulnerability in neuronal populations in nmd/SMARD1 mice.	Pubmed	0.005873	1	0.01774	0.1881	1	1	IGHMBP2
Pubmed	26947243	A prominent role of PDIA6 in processing of misfolded proinsulin.	Pubmed	0.005873	1	0.01774	0.1881	1	1	PDIA6
Pubmed	24184056	Anthracyclines induce DNA damage response-mediated protection against severe sepsis.	Pubmed	0.005873	1	0.01774	0.1881	1	1	ATM
Pubmed	21671475	An American founder mutation in MLH1.	Pubmed	0.005873	1	0.01774	0.1881	1	1	MLH1
Pubmed	19143775	Surveillance colonoscopy improves survival in a cohort of subjects with a single mismatch repair gene mutation.	Pubmed	0.005873	1	0.01774	0.1881	1	1	MLH1
Pubmed	19158487	Nek1 regulates cell death and mitochondrial membrane permeability through phosphorylation of VDAC1.	Pubmed	0.005873	1	0.01774	0.1881	1	1	NEK1
Pubmed	18655112	Cohen syndrome resulting from a novel large intragenic COH1 deletion segregating in an isolated Greek island population.	Pubmed	0.005873	1	0.01774	0.1881	1	1	VPS13B
Pubmed	17487382	Overexpression of SPARC protein contrasts with its transcriptional silencing by aberrant hypermethylation of SPARC CpG-rich region in endometrial carcinoma.	Pubmed	0.005873	1	0.01774	0.1881	1	1	SPARC
Pubmed	16249462	Risk of diabetic nephropathy in type 1 diabetes is associated with functional polymorphisms in RANTES receptor gene (CCR5): a sex-specific effect.	Pubmed	0.005873	1	0.01774	0.1881	1	1	CCR5
Pubmed	23621189	Lack of RING finger domain (RFD) mutations of the c-cbl gene in oral squamous cell carcinomas in Chennai, India.	Pubmed	0.005873	1	0.01774	0.1881	1	1	CBL
Pubmed	24602212	Lack of association between glucocorticoid receptor polymorphisms and erythropoiesis.	Pubmed	0.005873	1	0.01774	0.1881	1	1	NR3C1
Pubmed	19342370	SPARC accelerates disease progression in experimental crescentic glomerulonephritis.	Pubmed	0.005873	1	0.01774	0.1881	1	1	SPARC
Pubmed	26086178	Serum levels of tumor necrosis factor-related apoptosis-inducing ligand correlate with the severity of pulmonary hypertension.	Pubmed	0.005873	1	0.01774	0.1881	1	1	TNFSF10
Pubmed	10915763	CAG repeat length in RAI1 is associated with age at onset variability in spinocerebellar ataxia type 2 (SCA2).	Pubmed	0.005873	1	0.01774	0.1881	1	1	RAI1
Pubmed	20950623	A KCR1 variant implicated in susceptibility to the long QT syndrome.	Pubmed	0.005873	1	0.01774	0.1881	1	1	ALG10B
Pubmed	20157581	Antioxidant N-acetyl-L-cysteine ameliorates symptoms of premature aging associated with the deficiency of the circadian protein BMAL1.	Pubmed	0.005873	1	0.01774	0.1881	1	1	ARNTL
Pubmed	24308239	Expression of genes responsible for the repair of mispaired bases of the DNA (MLH1) in invasive ductal breast carcinoma.	Pubmed	0.005873	1	0.01774	0.1881	1	1	MLH1
Pubmed	22340366	Screening of the FUS gene in familial and sporadic amyotrophic lateral sclerosis patients of Chinese origin.	Pubmed	0.005873	1	0.01774	0.1881	1	1	FUS
Pubmed	17907960	TRAIL in cancer therapy: present and future challenges.	Pubmed	0.005873	1	0.01774	0.1881	1	1	TNFSF10
Pubmed	25451114	Characterisation of multiple regulatory domains spanning the major transcriptional start site of the FUS gene, a candidate gene for motor neurone disease.	Pubmed	0.005873	1	0.01774	0.1881	1	1	FUS
Pubmed	27075531	Molecular basis of the STIL coiled coil oligomerization explains its requirement for de-novo formation of centrosomes in mammalian cells.	Pubmed	0.005873	1	0.01774	0.1881	1	1	STIL
Pubmed	19153073	Gene-body hypermethylation of ATM in peripheral blood DNA of bilateral breast cancer patients.	Pubmed	0.005873	1	0.01774	0.1881	1	1	ATM
Pubmed	19059383	Dependence of dexamethasone-induced Akt/FOXO1 signaling, upregulation of MAFbx, and protein catabolism upon the glucocorticoid receptor.	Pubmed	0.005873	1	0.01774	0.1881	1	1	NR3C1
Pubmed	17445870	AGEs and methylglyoxal induce apoptosis and expression of Mac-1 on neutrophils resulting in platelet-neutrophil aggregation.	Pubmed	0.005873	1	0.01774	0.1881	1	1	ITGAM
Pubmed	20493170	Fad104, a positive regulator of adipogenesis, negatively regulates osteoblast differentiation.	Pubmed	0.005873	1	0.01774	0.1881	1	1	FNDC3B
Pubmed	25955282	The cytoskeleton as a drug target for neuroprotection: the case of the autism- mutated ADNP.	Pubmed	0.005873	1	0.01774	0.1881	1	1	ADNP
Pubmed	8861914	Immunodeficiency and chronic myelogenous leukemia-like syndrome in mice with a targeted mutation of the ICSBP gene.	Pubmed	0.005873	1	0.01774	0.1881	1	1	IRF8
Pubmed	28487473	Epigenetic regulation of the circadian clock: role of 5-aza-2'-deoxycytidine.	Pubmed	0.005873	1	0.01774	0.1881	1	1	ARNTL
Pubmed	26316259	Positive relationship between p42.3 gene and inflammation in chronic non-atrophic gastritis.	Pubmed	0.005873	1	0.01774	0.1881	1	1	SAPCD2
Pubmed	19538721	Negative association of the chemokine receptor CCR5 d32 polymorphism with systemic inflammatory response, extra-articular symptoms and joint erosion in rheumatoid arthritis.	Pubmed	0.005873	1	0.01774	0.1881	1	1	CCR5
Pubmed	28808903	Clinical outcomes of aortic repair in young adult patients with ACTA2 mutations.	Pubmed	0.005873	1	0.01774	0.1881	1	1	ACTA2
Pubmed	7901236	The human platelet alloantigens Br(a) and Brb are associated with a single amino acid polymorphism on glycoprotein Ia (integrin subunit alpha 2).	Pubmed	0.005873	1	0.01774	0.1881	1	1	ITGA2
Pubmed	19466222	The N363S polymorphism in the glucocorticoid receptor gene: effects on visceral fat assessed by abdominal computed tomography.	Pubmed	0.005873	1	0.01774	0.1881	1	1	NR3C1
Pubmed	22899350	Breast cancer proteome takes more than two to tango on TRAIL: beat them at their own game.	Pubmed	0.005873	1	0.01774	0.1881	1	1	TNFSF10
Pubmed	17108325	NuMA influences higher order chromatin organization in human mammary epithelium.	Pubmed	0.005873	1	0.01774	0.1881	1	1	NUMA1
Pubmed	28814739	Re-characterization of the Glomerulopathy in CD2AP Deficient Mice by High-Resolution Helium Ion Scanning Microscopy.	Pubmed	0.005873	1	0.01774	0.1881	1	1	CD2AP
Pubmed	23370766	Subsets of microsatellite-unstable colorectal cancers exhibit discordance between the CpG island methylator phenotype and MLH1 methylation status.	Pubmed	0.005873	1	0.01774	0.1881	1	1	MLH1
Pubmed	12618959	Autosomal recessive HEM/Greenberg skeletal dysplasia is caused by 3 beta-hydroxysterol delta 14-reductase deficiency due to mutations in the lamin B receptor gene.	Pubmed	0.005873	1	0.01774	0.1881	1	1	LBR
Pubmed	11597395	A novel gene on human chromosome 2p24 is differentially expressed between androgen-dependent and androgen-independent prostate cancer cells.	Pubmed	0.005873	1	0.01774	0.1881	1	1	TRIM68
Pubmed	22753075	Functional characterization of MLH1 missense variants identified in Lynch syndrome patients.	Pubmed	0.005873	1	0.01774	0.1881	1	1	MLH1
Pubmed	16972886	Patterns of SPARC expression and basement membrane intactness at the tumour-brain border of invasive meningiomas.	Pubmed	0.005873	1	0.01774	0.1881	1	1	SPARC
Pubmed	11243698	HIV-1 Tat protects CD4+ Jurkat T lymphoblastoid cells from apoptosis mediated by TNF-related apoptosis-inducing ligand.	Pubmed	0.005873	1	0.01774	0.1881	1	1	TNFSF10
Pubmed	19470406	Down-regulation of FoxO-dependent c-FLIP expression mediates TRAIL-induced apoptosis in activated hepatic stellate cells.	Pubmed	0.005873	1	0.01774	0.1881	1	1	TNFSF10
Pubmed	14616881	Identification of the BclI polymorphism in the glucocorticoid receptor gene: association with sensitivity to glucocorticoids in vivo and body mass index.	Pubmed	0.005873	1	0.01774	0.1881	1	1	NR3C1
Pubmed	20652350	Involvement of CD11b+ GR-1 low cells in autoimmune disorder in MRL-Fas lpr mouse.	Pubmed	0.005873	1	0.01774	0.1881	1	1	ITGAM
Pubmed	12577314	SPARC regulates cell cycle progression in mesangial cells via its inhibition of IGF-dependent signaling.	Pubmed	0.005873	1	0.01774	0.1881	1	1	SPARC
Pubmed	26961238	Potential Role of Regulator of G-Protein Signaling 5 in the Protection of Vagal-Related Bradycardia and Atrial Tachyarrhythmia.	Pubmed	0.005873	1	0.01774	0.1881	1	1	RGS5
Pubmed	23963647	Glucocorticoid receptor antagonist and siRNA prevent senescence of human bone marrow mesenchymal stromal cells in vitro.	Pubmed	0.005873	1	0.01774	0.1881	1	1	NR3C1
Pubmed	20075058	CC chemokine receptor 5 gene polymorphisms in beryllium disease.	Pubmed	0.005873	1	0.01774	0.1881	1	1	CCR5
Pubmed	25204658	Novel role for matricellular proteins in the regulation of islet ? cell survival: the effect of SPARC on survival, proliferation, and signaling.	Pubmed	0.005873	1	0.01774	0.1881	1	1	SPARC
Pubmed	22638733	Association between the chemokine receptor 5 delta32 polymorphism and rheumatoid arthritis: a meta-analysis.	Pubmed	0.005873	1	0.01774	0.1881	1	1	CCR5
Pubmed	9107679	Human COL6A1: genomic characterization of the globular domains, structural and evolutionary comparison with COL6A2.	Pubmed	0.005873	1	0.01774	0.1881	1	1	COL6A1
Pubmed	21983175	Loss of MAGT1 abrogates the Mg2+ flux required for T cell signaling and leads to a novel human primary immunodeficiency.	Pubmed	0.005873	1	0.01774	0.1881	1	1	MAGT1
Pubmed	28496104	Gender Differences in Bile Acids and Microbiota in Relationship with Gender Dissimilarity in Steatosis Induced by Diet and FXR Inactivation.	Pubmed	0.005873	1	0.01774	0.1881	1	1	NR1H4
Pubmed	26296084	Casitas B-Lineage Lymphoma RING Domain Inhibitors Protect Mice against High-Fat Diet-Induced Obesity and Insulin Resistance.	Pubmed	0.005873	1	0.01774	0.1881	1	1	CBL
Pubmed	17468296	Genotype phenotype correlation of 30 patients with Smith-Magenis syndrome (SMS) using comparative genome hybridisation array: cleft palate in SMS is associated with larger deletions.	Pubmed	0.005873	1	0.01774	0.1881	1	1	RAI1
Pubmed	24606688	Preferential recognition of monomeric CCR5 expressed in cultured cells by the HIV-1 envelope glycoprotein gp120 for the entry of R5 HIV-1.	Pubmed	0.005873	1	0.01774	0.1881	1	1	CCR5
Pubmed	19300505	Robust food anticipatory activity in BMAL1-deficient mice.	Pubmed	0.005873	1	0.01774	0.1881	1	1	ARNTL
Pubmed	24807072	Improved metastasis-free survival in nonadjuvantly treated postmenopausal breast cancer patients with chemokine receptor 5 del32 frameshift mutations.	Pubmed	0.005873	1	0.01774	0.1881	1	1	CCR5
Pubmed	20441787	Characterization of the promoter region of the human IGHMBP2 (Smubp-2) gene and its response to TPA in HL-60 cells.	Pubmed	0.005873	1	0.01774	0.1881	1	1	IGHMBP2
Pubmed	15564327	Regulation of carbohydrate metabolism by the farnesoid X receptor.	Pubmed	0.005873	1	0.01774	0.1881	1	1	NR1H4
Pubmed	17322106	Gene expression analysis of hematopoietic progenitor cells identifies Dlg7 as a potential stem cell gene.	Pubmed	0.005873	1	0.01774	0.1881	1	1	DLGAP5
Pubmed	17664238	MTR 2756 A > G polymorphism is associated with the risk of systemic lupus erythematosus in the Polish population.	Pubmed	0.005873	1	0.01774	0.1881	1	1	MTR
Pubmed	22157764	The enzymatic activity of lysyl oxidas-like-2 (LOXL2) is not required for LOXL2-induced inhibition of keratinocyte differentiation.	Pubmed	0.005873	1	0.01774	0.1881	1	1	LOXL2
Pubmed	22987364	Combined analysis of three Lynch syndrome cohorts confirms the modifying effects of 8q23.3 and 11q23.1 in MLH1 mutation carriers.	Pubmed	0.005873	1	0.01774	0.1881	1	1	MLH1
Pubmed	24738488	Mutational analysis of FUS gene and its structural and functional role in amyotrophic lateral sclerosis 6.	Pubmed	0.005873	1	0.01774	0.1881	1	1	FUS
Pubmed	29089297	CCR5	Pubmed	0.005873	1	0.01774	0.1881	1	1	CCR5
Pubmed	22714792	Genetic and epigenetic variation of the glucocorticoid receptor (NR3C1) in placenta and infant neurobehavior.	Pubmed	0.005873	1	0.01774	0.1881	1	1	NR3C1
Pubmed	19880446	The bile acid sensor farnesoid X receptor is a modulator of liver immunity in a rodent model of acute hepatitis.	Pubmed	0.005873	1	0.01774	0.1881	1	1	NR1H4
Pubmed	15987678	Multiple GTF2I-like repeats of general transcription factor 3 exhibit DNA binding properties. Evidence for a common origin as a sequence-specific DNA interaction module.	Pubmed	0.005873	1	0.01774	0.1881	1	1	GTF2IRD1
Pubmed	8521392	Genomic organization of the ATM locus involved in ataxia-telangiectasia.	Pubmed	0.005873	1	0.01774	0.1881	1	1	ATM
Pubmed	24650431	Kinase and channel activity of TRPM6 are co-ordinated by a dimerization motif and pocket interaction.	Pubmed	0.005873	1	0.01774	0.1881	1	1	TRPM6
Pubmed	25176343	Overexpression of type VI collagen in neoplastic lung tissues.	Pubmed	0.005873	1	0.01774	0.1881	1	1	COL6A1
Pubmed	10973738	Lenses of SPARC-null mice exhibit an abnormal cell surface-basement membrane interface.	Pubmed	0.005873	1	0.01774	0.1881	1	1	SPARC
Pubmed	21284906	Coreceptor use in nonhuman primate models of HIV infection.	Pubmed	0.005873	1	0.01774	0.1881	1	1	CCR5
Pubmed	26910914	CCR5 deficiency accelerates lipopolysaccharide-induced astrogliosis, amyloid-beta deposit and impaired memory function.	Pubmed	0.005873	1	0.01774	0.1881	1	1	CCR5
Pubmed	17466311	CC chemokine receptor 5 influences late-stage atherosclerosis.	Pubmed	0.005873	1	0.01774	0.1881	1	1	CCR5
Pubmed	25520085	Prognostic value of PLCE1 expression in upper gastrointestinal cancer: a systematic review and meta-analysis.	Pubmed	0.005873	1	0.01774	0.1881	1	1	PLCE1
Pubmed	25085363	Role of glycosyltransferase PomGnT1 in glioblastoma progression.	Pubmed	0.005873	1	0.01774	0.1881	1	1	POMGNT1
Pubmed	17241392	Analysis of bile acid-induced regulation of FXR target genes in human liver slices.	Pubmed	0.005873	1	0.01774	0.1881	1	1	NR1H4
Pubmed	20010692	FANCM regulates DNA chain elongation and is stabilized by S-phase checkpoint signalling.	Pubmed	0.005873	1	0.01774	0.1881	1	1	FANCM
Pubmed	7984037	Drastic and selective hyperinnervation of central serotonergic neurons in a lethal neurodevelopmental mouse mutant, Anorexia (anx).	Pubmed	0.005873	1	0.01774	0.1881	1	1	TYRO3
Pubmed	15879573	Targeted deletion of the SPARC gene accelerates disc degeneration in the aging mouse.	Pubmed	0.005873	1	0.01774	0.1881	1	1	SPARC
Pubmed	21988803	Impact of bile acids on the growth of human cholangiocarcinoma via FXR.	Pubmed	0.005873	1	0.01774	0.1881	1	1	NR1H4
Pubmed	19781682	Rare, evolutionarily unlikely missense substitutions in ATM confer increased risk of breast cancer.	Pubmed	0.005873	1	0.01774	0.1881	1	1	ATM
Pubmed	14534533	Real-time imaging of TRAIL-induced apoptosis of glioma tumors in vivo.	Pubmed	0.005873	1	0.01774	0.1881	1	1	TNFSF10
Pubmed	24927590	Seamless modification of wild-type induced pluripotent stem cells to the natural CCR5?32 mutation confers resistance to HIV infection.	Pubmed	0.005873	1	0.01774	0.1881	1	1	CCR5
Pubmed	28196983	Genomic profiling of Acute lymphoblastic leukemia in ataxia telangiectasia patients reveals tight link between ATM mutations and chromothripsis.	Pubmed	0.005873	1	0.01774	0.1881	1	1	ATM
Pubmed	11165203	Influence of angiotensin II type 1 receptor polymorphism on hypertension in patients with hypercholesterolemia.	Pubmed	0.005873	1	0.01774	0.1881	1	1	ATM
Pubmed	8920860	Characterization of Cbl tyrosine phosphorylation and a Cbl-Syk complex in RBL-2H3 cells.	Pubmed	0.005873	1	0.01774	0.1881	1	1	CBL
Pubmed	17690979	A single nucleotide substitution (-107C-->G) in the hMLH1 promoter found in colorectal cancer population reduces transcriptional activity.	Pubmed	0.005873	1	0.01774	0.1881	1	1	MLH1
Pubmed	26041705	Regulator of G protein signaling 5 is a determinant of gestational hypertension and preeclampsia.	Pubmed	0.005873	1	0.01774	0.1881	1	1	RGS5
Pubmed	9731077	Evidence that CD31, CD49b, and CD62L are immunodominant minor histocompatibility antigens in HLA identical sibling bone marrow transplants.	Pubmed	0.005873	1	0.01774	0.1881	1	1	ITGA2
Pubmed	22156295	Whole-exome sequencing of human pancreatic cancers and characterization of genomic instability caused by MLH1 haploinsufficiency and complete deficiency.	Pubmed	0.005873	1	0.01774	0.1881	1	1	MLH1
Pubmed	24128430	The therapeutic outcome to intravenous steroid therapy for active Graves' orbitopathy is influenced by the time of response but not polymorphisms of the glucocorticoid receptor.	Pubmed	0.005873	1	0.01774	0.1881	1	1	NR3C1
Pubmed	22174376	Complex human glucocorticoid receptor dim mutations define glucocorticoid induced apoptotic resistance in bone cells.	Pubmed	0.005873	1	0.01774	0.1881	1	1	NR3C1
Pubmed	23001713	CC chemokine receptor 5 polymorphism in Italian patients with giant cell arteritis.	Pubmed	0.005873	1	0.01774	0.1881	1	1	CCR5
Pubmed	17494870	Anchoring of protein kinase A-regulatory subunit IIalpha to subapically positioned centrosomes mediates apical bile canalicular lumen development in response to oncostatin M but not cAMP.	Pubmed	0.005873	1	0.01774	0.1881	1	1	PRKAR2A
Pubmed	11447384	The role of the C-C chemokine receptor-5 Delta32 polymorphism in asthma and in the production of regulated on activation, normal T cells expressed and secreted.	Pubmed	0.005873	1	0.01774	0.1881	1	1	CCR5
Pubmed	11527404	FUP1, a gene associated with hepatocellular carcinoma, stimulates NIH3T3 cell proliferation and tumor formation in nude mice.	Pubmed	0.005873	1	0.01774	0.1881	1	1	BTBD7
Pubmed	27252488	Minor intron splicing is regulated by FUS and affected by ALS-associated FUS mutants.	Pubmed	0.005873	1	0.01774	0.1881	1	1	FUS
Pubmed	23093410	Human DNA polymerase ? is able to efficiently extend from multiple consecutive ribonucleotides.	Pubmed	0.005873	1	0.01774	0.1881	1	1	POLE
Pubmed	22369572	Variations of the ataxia telangiectasia mutated gene in patients with chronic lymphocytic leukemia lack substantial impact on progression-free survival and overall survival: a Cancer and Leukemia Group B study.	Pubmed	0.005873	1	0.01774	0.1881	1	1	ATM
Pubmed	29149870	First case report of Cohen syndrome in the Tunisian population caused by VPS13B mutations.	Pubmed	0.005873	1	0.01774	0.1881	1	1	VPS13B
Pubmed	23609136	Positive regulation of osteogenesis by bile acid through FXR.	Pubmed	0.005873	1	0.01774	0.1881	1	1	NR1H4
Pubmed	7767002	Localization of the Catf1 transcription factor gene to mouse chromosome 19.	Pubmed	0.005873	1	0.01774	0.1881	1	1	IGHMBP2
Pubmed	12688247	CCR5 genotyping in an Australian and New Zealand type 1 diabetes cohort.	Pubmed	0.005873	1	0.01774	0.1881	1	1	CCR5
Pubmed	16449978	Implications of increased tissue transglutaminase (TG2) expression in drug-resistant breast cancer (MCF-7) cells.	Pubmed	0.005873	1	0.01774	0.1881	1	1	TGM2
Pubmed	3856868	Periodicity of leucine and tandem repetition of a 24-amino acid segment in the primary structure of leucine-rich alpha 2-glycoprotein of human serum.	Pubmed	0.005873	1	0.01774	0.1881	1	1	LRG1
Pubmed	21093928	Contributions of the glucocorticoid receptor polymorphism (Bcl1) and childhood abuse to risk of bulimia nervosa.	Pubmed	0.005873	1	0.01774	0.1881	1	1	NR3C1
Pubmed	19324671	A novel ataxia-telangiectasia mutated autoregulatory feedback mechanism in murine embryonic stem cells.	Pubmed	0.005873	1	0.01774	0.1881	1	1	ATM
Pubmed	22032306	Novel SCARB2 mutation in action myoclonus-renal failure syndrome and evaluation of SCARB2 mutations in isolated AMRF features.	Pubmed	0.005873	1	0.01774	0.1881	1	1	SCARB2
Pubmed	17640063	Tumors caused by overexpression and forced activation of Stat5 in mammary epithelial cells of transgenic mice are parity-dependent and developed in aged, postestropausal females.	Pubmed	0.005873	1	0.01774	0.1881	1	1	STAT5A
Pubmed	21694778	Salmonella-induced mucosal lectin RegIII? kills competing gut microbiota.	Pubmed	0.005873	1	0.01774	0.1881	1	1	REG3A
Pubmed	27896916	Dihydroartemisinin counteracts fibrotic portal hypertension via farnesoid X receptor-dependent inhibition of hepatic stellate cell contraction.	Pubmed	0.005873	1	0.01774	0.1881	1	1	NR1H4
Pubmed	20590835	Role of methylation of the hMLH1 gene promoter in the development of gastric and colorectal carcinoma in the elderly.	Pubmed	0.005873	1	0.01774	0.1881	1	1	MLH1
Pubmed	18594946	Homocysteine-induced toxicity increases TG2 expression in Neuro2a cells.	Pubmed	0.005873	1	0.01774	0.1881	1	1	TGM2
Pubmed	16368683	High density lipoprotein endocytosis by scavenger receptor SR-BII is clathrin-dependent and requires a carboxyl-terminal dileucine motif.	Pubmed	0.005873	1	0.01774	0.1881	1	1	SCARB2
Pubmed	24483153	A novel point mutation of the human glucocorticoid receptor gene causes primary generalized glucocorticoid resistance through impaired interaction with the LXXLL motif of the p160 coactivators: dissociation of the transactivating and transreppressive activities.	Pubmed	0.005873	1	0.01774	0.1881	1	1	NR3C1
Pubmed	15161654	Differential expression of splicing variants of the human caldesmon gene (CALD1) in glioma neovascularization versus normal brain microvasculature.	Pubmed	0.005873	1	0.01774	0.1881	1	1	CALD1
Pubmed	22556330	Hematopoietic interferon regulatory factor 8-deficiency accelerates atherosclerosis in mice.	Pubmed	0.005873	1	0.01774	0.1881	1	1	IRF8
Pubmed	25925694	Collagen VI Is Upregulated in COPD and Serves Both as an Adhesive Target and a Bactericidal Barrier for Moraxella catarrhalis.	Pubmed	0.005873	1	0.01774	0.1881	1	1	COL6A1
Pubmed	25112824	Serum regenerating islet-derived 3-alpha is a biomarker of mucosal enteropathies.	Pubmed	0.005873	1	0.01774	0.1881	1	1	REG3A
Pubmed	20338068	Methylation of the SPARC gene promoter and its clinical implication in pancreatic cancer.	Pubmed	0.005873	1	0.01774	0.1881	1	1	SPARC
Pubmed	2398068	The 5'-flanking region of the mouse vascular smooth muscle alpha-actin gene contains evolutionarily conserved sequence motifs within a functional promoter.	Pubmed	0.005873	1	0.01774	0.1881	1	1	ACTA2
Pubmed	23573829	IRF8 is associated with germinal center B-cell-like type of diffuse large B-cell lymphoma and exceptionally involved in translocation t(14;16)(q32.33;q24.1).	Pubmed	0.005873	1	0.01774	0.1881	1	1	IRF8
Pubmed	12707333	Allelic exclusion of the TCR alpha-chain is an active process requiring TCR-mediated signaling and c-Cbl.	Pubmed	0.005873	1	0.01774	0.1881	1	1	CBL
Pubmed	23160722	Vitamin D Receptor Fok-I polymorphism modulates diabetic host response to vitamin D intake: need for a nutrigenetic approach.	Pubmed	0.005873	1	0.01774	0.1881	1	1	MED1
Pubmed	30105541	Allosteric inhibition site of transglutaminase 2 is unveiled in the N terminus.	Pubmed	0.005873	1	0.01774	0.1881	1	1	TGM2
Pubmed	12009501	Neutrophils CD11b and fibroblasts PGE(2) are elevated in Alzheimer's disease.	Pubmed	0.005873	1	0.01774	0.1881	1	1	ITGAM
Pubmed	29618057	LSD1 mediates metabolic reprogramming by glucocorticoids during myogenic differentiation.	Pubmed	0.005873	1	0.01774	0.1881	1	1	NR3C1
Pubmed	23758814	Mutations in variable domains of the HIV-1 envelope gene can have a significant impact on maraviroc and vicriviroc resistance.	Pubmed	0.005873	1	0.01774	0.1881	1	1	CCR5
Pubmed	17452976	Involvement of upregulation of DEPDC1 (DEP domain containing 1) in bladder carcinogenesis.	Pubmed	0.005873	1	0.01774	0.1881	1	1	DEPDC1
Pubmed	19578398	Positional cloning of zinc finger domain transcription factor Zfp69, a candidate gene for obesity-associated diabetes contributed by mouse locus Nidd/SJL.	Pubmed	0.005873	1	0.01774	0.1881	1	1	ZFP69
Pubmed	10574757	Molecular motors: sensing a function for myosin-VIIa.	Pubmed	0.005873	1	0.01774	0.1881	1	1	MYO7A
Pubmed	27139347	Concerns of occupational HIV infection among surgical Staff in the light of anti-HIV sero-status and the distribution of ?32 allele of the CCR5 gene: a cross-sectional study.	Pubmed	0.005873	1	0.01774	0.1881	1	1	CCR5
Pubmed	14581567	Structure and function of CC-chemokine receptor 5 homologues derived from representative primate species and subspecies of the taxonomic suborders Prosimii and Anthropoidea.	Pubmed	0.005873	1	0.01774	0.1881	1	1	CCR5
Pubmed	24198383	Novel C12orf65 mutations in patients with axonal neuropathy and optic atrophy.	Pubmed	0.005873	1	0.01774	0.1881	1	1	C12orf65
Pubmed	21971542	Tissue transglutaminase antibodies in celiac disease: focus on the pediatric population.	Pubmed	0.005873	1	0.01774	0.1881	1	1	TGM2
Pubmed	10075938	Self assembly of NuMA: multiarm oligomers as structural units of a nuclear lattice.	Pubmed	0.005873	1	0.01774	0.1881	1	1	NUMA1
Pubmed	16436464	A role of TRAIL in killing osteoblasts by myeloma cells.	Pubmed	0.005873	1	0.01774	0.1881	1	1	TNFSF10
Pubmed	29430167	The genetic dissection of	Pubmed	0.005873	1	0.01774	0.1881	1	1	MYO7A
Pubmed	29396649	Ghrelin Causes a Decline in GABA Release by Reducing Fatty Acid Oxidation in Cortex.	Pubmed	0.005873	1	0.01774	0.1881	1	1	CPT1A
Pubmed	25122610	Functional characterization of the human dendritic cell immunodeficiency associated with the IRF8(K108E) mutation.	Pubmed	0.005873	1	0.01774	0.1881	1	1	IRF8
Pubmed	16352454	Validation of a heparan sulfate-derived disaccharide as a marker of accumulation in murine mucopolysaccharidosis type IIIA.	Pubmed	0.005873	1	0.01774	0.1881	1	1	SGSH
Pubmed	25123818	TRAIL expression levels in human hepatocellular carcinoma have implications for tumor growth, recurrence and survival.	Pubmed	0.005873	1	0.01774	0.1881	1	1	TNFSF10
Pubmed	16878176	Glucocorticoids suppress bone formation via the osteoclast.	Pubmed	0.005873	1	0.01774	0.1881	1	1	NR3C1
Pubmed	23864712	UDP-glucose:glycoprotein glucosyltransferase (UGGT1) promotes substrate solubility in the endoplasmic reticulum.	Pubmed	0.005873	1	0.01774	0.1881	1	1	UGGT1
Pubmed	24068731	STAT5 polarization promotes iTregs and suppresses human T-cell alloresponses while preserving CTL capacity.	Pubmed	0.005873	1	0.01774	0.1881	1	1	STAT5A
Pubmed	14678974	Short telomeres and ataxia-telangiectasia mutated deficiency cooperatively increase telomere dysfunction and suppress tumorigenesis.	Pubmed	0.005873	1	0.01774	0.1881	1	1	ATM
Pubmed	27729122	Compound heterozygous MYO7A mutations segregating Usher syndrome type 2 in a Han family.	Pubmed	0.005873	1	0.01774	0.1881	1	1	MYO7A
Pubmed	10667593	Atm deficiency causes an increased frequency of intrachromosomal homologous recombination in mice.	Pubmed	0.005873	1	0.01774	0.1881	1	1	ATM
Pubmed	24672025	NTPDASE4 gene products cooperate with the adenovirus E4orf4 protein through PP2A-dependent and -independent mechanisms and contribute to induction of cell death.	Pubmed	0.005873	1	0.01774	0.1881	1	1	ENTPD4
Pubmed	22950524	Hippocampal SPARC regulates depression-related behavior.	Pubmed	0.005873	1	0.01774	0.1881	1	1	SPARC
Pubmed	25453086	Self-assembled FUS binds active chromatin and regulates gene transcription.	Pubmed	0.005873	1	0.01774	0.1881	1	1	FUS
Pubmed	24300978	SLC28A3 genotype and gemcitabine rate of infusion affect dFdCTP metabolite disposition in patients with solid tumours.	Pubmed	0.005873	1	0.01774	0.1881	1	1	SLC28A3
Pubmed	24175906	Inhibition of transglutaminase 2, a novel target for pulmonary fibrosis, by two small electrophilic molecules.	Pubmed	0.005873	1	0.01774	0.1881	1	1	TGM2
Pubmed	28210900	False responses of Renilla luciferase reporter control to nuclear receptor TR4.	Pubmed	0.005873	1	0.01774	0.1881	1	1	NR2C2
Pubmed	27507283	Ordered chromatin changes and human X chromosome reactivation by cell fusion-mediated pluripotent reprogramming.	Pubmed	0.005873	1	0.01774	0.1881	1	1	XIST
Pubmed	20967228	Tissue transglutaminase promotes drug resistance and invasion by inducing mesenchymal transition in mammary epithelial cells.	Pubmed	0.005873	1	0.01774	0.1881	1	1	TGM2
Pubmed	10484471	Collagen accumulation is decreased in SPARC-null mice with bleomycin-induced pulmonary fibrosis.	Pubmed	0.005873	1	0.01774	0.1881	1	1	SPARC
Pubmed	19309697	Structural characterization of unphosphorylated STAT5a oligomerization equilibrium in solution by small-angle X-ray scattering.	Pubmed	0.005873	1	0.01774	0.1881	1	1	STAT5A
Pubmed	24040146	Loss of the BRCA1-interacting helicase BRIP1 results in abnormal mammary acinar morphogenesis.	Pubmed	0.005873	1	0.01774	0.1881	1	1	BRIP1
Pubmed	19321618	Tissue-specific sequence alterations in the human immunodeficiency virus type 1 envelope favoring CCR5 usage contribute to persistence of dual-tropic virus in the brain.	Pubmed	0.005873	1	0.01774	0.1881	1	1	CCR5
Pubmed	11472631	The C-terminal domain of the Bloom syndrome DNA helicase is essential for genomic stability.	Pubmed	0.005873	1	0.01774	0.1881	1	1	BLM
Pubmed	14673528	CC chemokine receptor 5 delta32 polymorphism in two independent cohorts of hepatitis C virus infected patients without hemophilia.	Pubmed	0.005873	1	0.01774	0.1881	1	1	CCR5
Pubmed	8612793	Cloning and sequencing of the 5' region of the human glucose-6-phosphatase gene: transcriptional regulation by cAMP, insulin and glucocorticoids in H4IIE hepatoma cells.	Pubmed	0.005873	1	0.01774	0.1881	1	1	G6PC
Pubmed	24420069	Expression of DGCR8-dependent microRNAs is indispensable for osteoclastic development and bone-resorbing activity.	Pubmed	0.005873	1	0.01774	0.1881	1	1	DGCR8
Pubmed	11420383	Expression of the transmembrane carbonic anhydrases, CA IX and CA XII, in the human male excurrent ducts.	Pubmed	0.005873	1	0.01774	0.1881	1	1	CA12
Pubmed	19737971	Prevalence and functional analysis of sequence variants in the ATR checkpoint mediator Claspin.	Pubmed	0.005873	1	0.01774	0.1881	1	1	CLSPN
Pubmed	20091776	Dissimilar and similar functional properties of complement receptor-3 in microglia and macrophages in combating yeast pathogens by phagocytosis.	Pubmed	0.005873	1	0.01774	0.1881	1	1	ITGAM
Pubmed	10323887	Microsatellite instability-a useful diagnostic tool to select patients at high risk for hereditary non-polyposis colorectal cancer: a study in different groups of patients with colorectal cancer.	Pubmed	0.005873	1	0.01774	0.1881	1	1	MLH1
Pubmed	12430185	Substitution of arginine for cysteine 643 of the glucocorticoid receptor reduces its steroid-binding affinity and transcriptional activity.	Pubmed	0.005873	1	0.01774	0.1881	1	1	NR3C1
Pubmed	22447925	CCR5 antagonist TD-0680 uses a novel mechanism for enhanced potency against HIV-1 entry, cell-mediated infection, and a resistant variant.	Pubmed	0.005873	1	0.01774	0.1881	1	1	CCR5
Pubmed	12540856	Telomere dysfunction and Atm deficiency compromises organ homeostasis and accelerates ageing.	Pubmed	0.005873	1	0.01774	0.1881	1	1	ATM
Pubmed	21123383	The adenovirus E1b55K/E4orf6 complex induces degradation of the Bloom helicase during infection.	Pubmed	0.005873	1	0.01774	0.1881	1	1	BLM
Pubmed	22138511	CBL mutation in chronic myelomonocytic leukemia secondary to familial platelet disorder with propensity to develop acute myeloid leukemia (FPD/AML).	Pubmed	0.005873	1	0.01774	0.1881	1	1	CBL
Pubmed	12072552	Re: Dominant negative ATM mutations in breast cancer families.	Pubmed	0.005873	1	0.01774	0.1881	1	1	ATM
Pubmed	14744749	Methionine synthase D919G polymorphism, folate metabolism, and colorectal adenoma risk.	Pubmed	0.005873	1	0.01774	0.1881	1	1	MTR
Pubmed	25157173	Ligand- and mutation-induced conformational selection in the CCR5 chemokine G protein-coupled receptor.	Pubmed	0.005873	1	0.01774	0.1881	1	1	CCR5
Pubmed	17438330	Critical role for transcription coactivator peroxisome proliferator-activated receptor (PPAR)-binding protein/TRAP220 in liver regeneration and PPARalpha ligand-induced liver tumor development.	Pubmed	0.005873	1	0.01774	0.1881	1	1	MED1
Pubmed	15802531	Glucocorticoids inhibit activation-induced cell death (AICD) via direct DNA-dependent repression of the CD95 ligand gene by a glucocorticoid receptor dimer.	Pubmed	0.005873	1	0.01774	0.1881	1	1	NR3C1
Pubmed	27776337	Secreted protein acidic and rich in cysteine (SPARC) induces lipotoxicity in neuroblastoma by regulating transport of albumin complexed with fatty acids.	Pubmed	0.005873	1	0.01774	0.1881	1	1	SPARC
Pubmed	16293795	Expression profiling identifies smooth muscle cell diversity within human intima and plaque fibrous cap: loss of RGS5 distinguishes the cap.	Pubmed	0.005873	1	0.01774	0.1881	1	1	RGS5
Pubmed	25474902	[ATM/ATR signaling pathway activation in human embryonic stem cells after DNA damage].	Pubmed	0.005873	1	0.01774	0.1881	1	1	ATM
Pubmed	15894934	Immunohistochemical Localization of Fas-associated phosphatase-1 (FAP-1) in Alzheimer disease hippocampus.	Pubmed	0.005873	1	0.01774	0.1881	1	1	PTPN13
Pubmed	10946287	Mycobacterium tuberculosis infection in complement receptor 3-deficient mice.	Pubmed	0.005873	1	0.01774	0.1881	1	1	ITGAM
Pubmed	18285828	How much is too much? Phenotypic consequences of Rai1 overexpression in mice.	Pubmed	0.005873	1	0.01774	0.1881	1	1	RAI1
Pubmed	25269075	Phospholipase c?, an effector of ras and rap small GTPases, is required for airway inflammatory response in a mouse model of bronchial asthma.	Pubmed	0.005873	1	0.01774	0.1881	1	1	PLCE1
Pubmed	25500885	Intestinal farnesoid X receptor signaling promotes nonalcoholic fatty liver disease.	Pubmed	0.005873	1	0.01774	0.1881	1	1	NR1H4
Pubmed	26645686	Mechanism of Folding and Activation of Subtilisin Kexin Isozyme-1 (SKI-1)/Site-1 Protease (S1P).	Pubmed	0.005873	1	0.01774	0.1881	1	1	MBTPS1
Pubmed	25986311	Association between MutL homolog 1 polymorphisms and the risk of colorectal cancer: a meta-analysis.	Pubmed	0.005873	1	0.01774	0.1881	1	1	MLH1
Pubmed	21997537	Retinoids produced by macrophages engulfing apoptotic cells contribute to the appearance of transglutaminase 2 in apoptotic thymocytes.	Pubmed	0.005873	1	0.01774	0.1881	1	1	TGM2
Pubmed	10534763	Identification of germline missense mutations and rare allelic variants in the ATM gene in early-onset breast cancer.	Pubmed	0.005873	1	0.01774	0.1881	1	1	ATM
Pubmed	24833352	Loss of SPARC protects hematopoietic stem cells from chemotherapy toxicity by accelerating their return to quiescence.	Pubmed	0.005873	1	0.01774	0.1881	1	1	SPARC
Pubmed	12082561	Association analysis of adenylate cyclase type 9 gene using pedigree disequilibrium test in bipolar disorder.	Pubmed	0.005873	1	0.01774	0.1881	1	1	ADCY9
Pubmed	21173124	The stromal cell marker SPARC predicts for survival in patients with diffuse large B-cell lymphoma treated with rituximab.	Pubmed	0.005873	1	0.01774	0.1881	1	1	SPARC
Pubmed	10625614	Correction of glycogen storage disease type 1a in a mouse model by gene therapy.	Pubmed	0.005873	1	0.01774	0.1881	1	1	G6PC
Pubmed	25056437	Differential expression of tripartite motif-containing family in normal human dermal fibroblasts in response to porcine endogenous retrovirus infection.	Pubmed	0.005873	1	0.01774	0.1881	1	1	TRIM2
Pubmed	26617764	E2F2 induction in related to cell proliferation and poor prognosis in non-small cell lung carcinoma.	Pubmed	0.005873	1	0.01774	0.1881	1	1	E2F2
Pubmed	9415999	Caldesmon.	Pubmed	0.005873	1	0.01774	0.1881	1	1	CALD1
Pubmed	28368415	Angiomotin-like 2 interacts with and negatively regulates AKT.	Pubmed	0.005873	1	0.01774	0.1881	1	1	AMOTL2
Pubmed	12004058	The amino acid residues asparagine 354 and isoleucine 372 of human farnesoid X receptor confer the receptor with high sensitivity to chenodeoxycholate.	Pubmed	0.005873	1	0.01774	0.1881	1	1	NR1H4
Pubmed	27097694	Accuracy of Anti-Tissue Transglutaminase IgA Antibody in the Diagnosis of Paediatric Celiac Disease.	Pubmed	0.005873	1	0.01774	0.1881	1	1	TGM2
Pubmed	23861665	Budding yeast greatwall and endosulfines control activity and spatial regulation of PP2A(Cdc55) for timely mitotic progression.	Pubmed	0.005873	1	0.01774	0.1881	1	1	MASTL
Pubmed	22180838	Phosphatidylinositol 4,5-bisphosphate (PIP(2)) controls magnesium gatekeeper TRPM6 activity.	Pubmed	0.005873	1	0.01774	0.1881	1	1	TRPM6
Pubmed	10198167	Identification of a putative transcription factor gene (WBSCR11) that is commonly deleted in Williams-Beuren syndrome.	Pubmed	0.005873	1	0.01774	0.1881	1	1	GTF2IRD1
Pubmed	28558060	Genomic structure, expression pattern, and functional characterization of transcription factor E2F-2 from black tiger shrimp (Penaeus monodon).	Pubmed	0.005873	1	0.01774	0.1881	1	1	E2F2
Pubmed	18278455	Protein expression of BLM gene and its apoptosis sensitivity in hematopoietic tumor cell strains.	Pubmed	0.005873	1	0.01774	0.1881	1	1	BLM
Pubmed	19001874	DNA damage response activation in mouse embryonic fibroblasts undergoing replicative senescence and following spontaneous immortalization.	Pubmed	0.005873	1	0.01774	0.1881	1	1	ATM
Pubmed	18372328	Loss of glucocorticoid receptor function in the pituitary results in early postnatal lethality.	Pubmed	0.005873	1	0.01774	0.1881	1	1	NR3C1
Pubmed	23523565	Metabolic functions of glucocorticoid receptor in skeletal muscle.	Pubmed	0.005873	1	0.01774	0.1881	1	1	NR3C1
Pubmed	27758768	Farnesoid X Receptor and Its Ligands Inhibit the Function of Platelets.	Pubmed	0.005873	1	0.01774	0.1881	1	1	NR1H4
Pubmed	25746451	Hippocampal increase of 5-hmC in the glucocorticoid receptor gene following acute stress.	Pubmed	0.005873	1	0.01774	0.1881	1	1	NR3C1
Pubmed	21857958	Molecular analysis of the Retinoic Acid Induced 1 gene (RAI1) in patients with suspected Smith-Magenis syndrome without the 17p11.2 deletion.	Pubmed	0.005873	1	0.01774	0.1881	1	1	RAI1
Pubmed	16387802	Increased glucocorticoid receptor beta alters steroid response in glucocorticoid-insensitive asthma.	Pubmed	0.005873	1	0.01774	0.1881	1	1	NR3C1
Pubmed	23727405	Sensitivity of depression-like behavior to glucocorticoids and antidepressants is independent of forebrain glucocorticoid receptors.	Pubmed	0.005873	1	0.01774	0.1881	1	1	NR3C1
Pubmed	12145329	The glucocorticoid receptor: coding a diversity of proteins and responses through a single gene.	Pubmed	0.005873	1	0.01774	0.1881	1	1	NR3C1
Pubmed	17683525	Inducible gene inactivation in neurons of the adult mouse forebrain.	Pubmed	0.005873	1	0.01774	0.1881	1	1	NR3C1
Pubmed	24572510	ATM specifically mediates repair of double-strand breaks with blocked DNA ends.	Pubmed	0.005873	1	0.01774	0.1881	1	1	ATM
Pubmed	23339081	Astrocytes are a neural target of morphine action via glucocorticoid receptor-dependent signaling.	Pubmed	0.005873	1	0.01774	0.1881	1	1	NR3C1
Pubmed	28707655	[The FUS protein: Physiological functions and a role in amyotrophic lateral sclerosis].	Pubmed	0.005873	1	0.01774	0.1881	1	1	FUS
Pubmed	16781197	Antioxidant N-acetyl cysteine reduces incidence and multiplicity of lymphoma in Atm deficient mice.	Pubmed	0.005873	1	0.01774	0.1881	1	1	ATM
Pubmed	16964485	Respiratory failure in infants due to spinal muscular atrophy with respiratory distress type 1.	Pubmed	0.005873	1	0.01774	0.1881	1	1	IGHMBP2
Pubmed	15944788	Methylation of the MLH1 gene in hematological malignancies.	Pubmed	0.005873	1	0.01774	0.1881	1	1	MLH1
Pubmed	18179388	Genetic deficiency of chemokine receptor CCR5 is a strong risk factor for symptomatic West Nile virus infection: a meta-analysis of 4 cohorts in the US epidemic.	Pubmed	0.005873	1	0.01774	0.1881	1	1	CCR5
Pubmed	28611292	Ring finger protein 125, as a potential highly aggressive and unfavorable prognostic biomarker, promotes the invasion and metastasis of human gallbladder cancers via activating the TGF- ?1-SMAD3-ID1 signaling pathway.	Pubmed	0.005873	1	0.01774	0.1881	1	1	RNF125
Pubmed	11981045	Basal activation of transcription factor signal transducer and activator of transcription (Stat5) in nonpregnant mouse and human breast epithelium.	Pubmed	0.005873	1	0.01774	0.1881	1	1	STAT5A
Pubmed	24798612	IRF8 is a transcriptional determinant for microglial motility.	Pubmed	0.005873	1	0.01774	0.1881	1	1	IRF8
Pubmed	21732535	Lysyl oxidase-like 2 (LOXL2), a new regulator of cell polarity required for metastatic dissemination of basal-like breast carcinomas.	Pubmed	0.005873	1	0.01774	0.1881	1	1	LOXL2
Pubmed	17101166	Mutations in the V3 stem versus the V3 crown and C4 region have different effects on the binding and fusion steps of human immunodeficiency virus type 1 gp120 interaction with the CCR5 coreceptor.	Pubmed	0.005873	1	0.01774	0.1881	1	1	CCR5
Pubmed	22615928	A significant but rather mild contribution of T286 autophosphorylation to Ca2+/CaM-stimulated CaMKII activity.	Pubmed	0.005873	1	0.01774	0.1881	1	1	CAMK2G
Pubmed	24620919	Using a combination of whole-exome sequencing and homozygosity mapping to identify a novel mutation of SCARB2.	Pubmed	0.005873	1	0.01774	0.1881	1	1	SCARB2
Pubmed	16807331	Identification of an endoplasmic reticulum-retention motif in an intracellular loop of the kainate receptor subunit KA2.	Pubmed	0.005873	1	0.01774	0.1881	1	1	GRIK5
Pubmed	22999819	miR-125b regulates the proliferation of glioblastoma stem cells by targeting E2F2.	Pubmed	0.005873	1	0.01774	0.1881	1	1	E2F2
Pubmed	20565704	Relationship and prognostic significance of SPARC and VEGF protein expression in colon cancer.	Pubmed	0.005873	1	0.01774	0.1881	1	1	SPARC
Pubmed	19177197	Aberrant promoter methylation of SPARC in ovarian cancer.	Pubmed	0.005873	1	0.01774	0.1881	1	1	SPARC
Pubmed	20004998	ATM polymorphisms and risk of lung cancer among never smokers.	Pubmed	0.005873	1	0.01774	0.1881	1	1	ATM
Pubmed	11793442	Functional analysis of MLH1 mutations linked to hereditary nonpolyposis colon cancer.	Pubmed	0.005873	1	0.01774	0.1881	1	1	MLH1
Pubmed	11169447	Activated T lymphocytes bind in situ to stromal tissue of colon carcinoma but lack adhesion to tumor cells.	Pubmed	0.005873	1	0.01774	0.1881	1	1	ITGA2
Pubmed	24971578	MutL? heterodimers modify the molecular phenotype of Friedreich ataxia.	Pubmed	0.005873	1	0.01774	0.1881	1	1	MLH1
Pubmed	21084380	A new, lineage specific, autoup-regulation mechanism for human glucocorticoid receptor gene expression in 697 pre-B-acute lymphoblastic leukemia cells.	Pubmed	0.005873	1	0.01774	0.1881	1	1	NR3C1
Pubmed	19451263	Deficiency of the DNA repair enzyme ATM in rheumatoid arthritis.	Pubmed	0.005873	1	0.01774	0.1881	1	1	ATM
Pubmed	19450904	Two Italian kindreds with familial amyotrophic lateral sclerosis due to FUS mutation.	Pubmed	0.005873	1	0.01774	0.1881	1	1	FUS
Pubmed	15591147	Glucocorticoid receptor blockade disinhibits pituitary-adrenal activity during the stress hyporesponsive period of the mouse.	Pubmed	0.005873	1	0.01774	0.1881	1	1	NR3C1
Pubmed	12787119	SPARC-null mice display abnormalities in the dermis characterized by decreased collagen fibril diameter and reduced tensile strength.	Pubmed	0.005873	1	0.01774	0.1881	1	1	SPARC
Pubmed	25853442	Association of histone acetylation at the ACTA2 promoter region with epithelial mesenchymal transition of lens epithelial cells.	Pubmed	0.005873	1	0.01774	0.1881	1	1	ACTA2
Pubmed	7875683	Expression of SPARC in normal and fibrotic livers.	Pubmed	0.005873	1	0.01774	0.1881	1	1	SPARC
Pubmed	11555652	Proteasome-mediated glucocorticoid receptor degradation restricts transcriptional signaling by glucocorticoids.	Pubmed	0.005873	1	0.01774	0.1881	1	1	NR3C1
Pubmed	18728345	Potential role of proprotein convertase SKI-1 in the mineralization of primary bone.	Pubmed	0.005873	1	0.01774	0.1881	1	1	MBTPS1
Pubmed	11889466	A new type of mutation causes a splicing defect in ATM.	Pubmed	0.005873	1	0.01774	0.1881	1	1	ATM
Pubmed	25048396	Lysyl oxidase-like 2 is critical to tumor microenvironment and metastatic niche formation in hepatocellular carcinoma.	Pubmed	0.005873	1	0.01774	0.1881	1	1	LOXL2
Pubmed	21782476	Progressive myoclonus epilepsy with nephropathy C1q due to SCARB2/LIMP-2 deficiency: clinical report of two siblings.	Pubmed	0.005873	1	0.01774	0.1881	1	1	SCARB2
Pubmed	21108427	Association between DNA repair gene ATM polymorphisms and oral cancer susceptibility.	Pubmed	0.005873	1	0.01774	0.1881	1	1	ATM
Pubmed	17973250	Coexisting somatic promoter hypermethylation and pathogenic MLH1 germline mutation in Lynch syndrome.	Pubmed	0.005873	1	0.01774	0.1881	1	1	MLH1
Pubmed	28615031	Leucine-rich alpha 2 glycoprotein promotes Th17 differentiation and collagen-induced arthritis in mice through enhancement of TGF-?-Smad2 signaling in naןve helper T cells.	Pubmed	0.005873	1	0.01774	0.1881	1	1	LRG1
Pubmed	14715855	Low prevalence of the N363S polymorphism of the glucocorticoid receptor in South Asians living in the United Kingdom.	Pubmed	0.005873	1	0.01774	0.1881	1	1	NR3C1
Pubmed	25209024	Spatial control of the GEN1 Holliday junction resolvase ensures genome stability.	Pubmed	0.005873	1	0.01774	0.1881	1	1	GEN1
Pubmed	21086019	The negative prognostic value of TRAIL overexpression in oral squamous cell carcinomas does not preclude the potential therapeutic use of recombinant TRAIL.	Pubmed	0.005873	1	0.01774	0.1881	1	1	TNFSF10
Pubmed	11996092	Motifs of the caldesmon family.	Pubmed	0.005873	1	0.01774	0.1881	1	1	CALD1
Pubmed	10598809	Missense mutations in hMLH1 associated with colorectal cancer.	Pubmed	0.005873	1	0.01774	0.1881	1	1	MLH1
Pubmed	18313027	Human RFT1 deficiency leads to a disorder of N-linked glycosylation.	Pubmed	0.005873	1	0.01774	0.1881	1	1	RFT1
Pubmed	18094161	CCR5Delta32 59537-G/A promoter polymorphism is associated with low translational efficiency and the loss of CCR5Delta32 protective effects.	Pubmed	0.005873	1	0.01774	0.1881	1	1	CCR5
Pubmed	12475977	NFBD1, a novel nuclear protein with signature motifs of FHA and BRCT, and an internal 41-amino acid repeat sequence, is an early participant in DNA damage response.	Pubmed	0.005873	1	0.01774	0.1881	1	1	MDC1
Pubmed	9027465	Shaker mice and a peek into the House of Usher.	Pubmed	0.005873	1	0.01774	0.1881	1	1	MYO7A
Pubmed	24590286	SPARC promotes leukemic cell growth and predicts acute myeloid leukemia outcome.	Pubmed	0.005873	1	0.01774	0.1881	1	1	SPARC
Pubmed	19236431	A functional network module for Smith-Magenis syndrome.	Pubmed	0.005873	1	0.01774	0.1881	1	1	RAI1
Pubmed	23660545	FUS in familial essential tremor - the search for common causes is still on.	Pubmed	0.005873	1	0.01774	0.1881	1	1	FUS
Pubmed	12515728	Prenatal and postnatal myeloid cells demonstrate stepwise progression in the pathogenesis of MLL fusion gene leukemia.	Pubmed	0.005873	1	0.01774	0.1881	1	1	ITGAM
Pubmed	7911253	Gh: a GTP-binding protein with transglutaminase activity and receptor signaling function.	Pubmed	0.005873	1	0.01774	0.1881	1	1	TGM2
Pubmed	25952500	Transglutaminase 2 expressed in mast cells recruited into skin or bone marrow induces the development of pediatric mastocytosis.	Pubmed	0.005873	1	0.01774	0.1881	1	1	TGM2
Pubmed	7787244	Characterization of kinectin, a kinesin-binding protein: primary sequence and N-terminal topogenic signal analysis.	Pubmed	0.005873	1	0.01774	0.1881	1	1	KTN1
Pubmed	23953748	New genetic variants in the CCR5 gene and the distribution of known polymorphisms in Omani population.	Pubmed	0.005873	1	0.01774	0.1881	1	1	CCR5
Pubmed	12713560	Microsatellite instability in esophageal squamous cell carcinoma is not associated with hMLH1 promoter hypermethylation.	Pubmed	0.005873	1	0.01774	0.1881	1	1	MLH1
Pubmed	16051610	A B12-responsive internal ribosome entry site (IRES) element in human methionine synthase.	Pubmed	0.005873	1	0.01774	0.1881	1	1	MTR
Pubmed	21187916	Genome-wide analysis of glucocorticoid receptor binding regions in adipocytes reveal gene network involved in triglyceride homeostasis.	Pubmed	0.005873	1	0.01774	0.1881	1	1	NR3C1
Pubmed	8105889	Keratinocyte transglutaminase membrane anchorage: analysis of site-directed mutants.	Pubmed	0.005873	1	0.01774	0.1881	1	1	TGM2
Pubmed	21404117	Missense variants in hMLH1 identified in patients from the German HNPCC consortium and functional studies.	Pubmed	0.005873	1	0.01774	0.1881	1	1	MLH1
Pubmed	24907344	Mycobacterium tuberculosis keto-mycolic acid and macrophage nuclear receptor TR4 modulate foamy biogenesis in granulomas: a case of a heterologous and noncanonical ligand-receptor pair.	Pubmed	0.005873	1	0.01774	0.1881	1	1	NR2C2
Pubmed	25535891	Glucocorticoid regulation of lung development: lessons learned from conditional GR knockout mice.	Pubmed	0.005873	1	0.01774	0.1881	1	1	NR3C1
Pubmed	12019152	The BLM helicase is necessary for normal DNA double-strand break repair.	Pubmed	0.005873	1	0.01774	0.1881	1	1	BLM
Pubmed	9600235	Mutations of the ATM gene detected in Japanese ataxia-telangiectasia patients: possible preponderance of the two founder mutations 4612del165 and 7883del5.	Pubmed	0.005873	1	0.01774	0.1881	1	1	ATM
Pubmed	20663978	Estrogen stimulates the expression of mismatch repair gene hMLH1 in colonic epithelial cells.	Pubmed	0.005873	1	0.01774	0.1881	1	1	MLH1
Pubmed	24371089	Cell cycle-regulated membrane binding of NuMA contributes to efficient anaphase chromosome separation.	Pubmed	0.005873	1	0.01774	0.1881	1	1	NUMA1
Pubmed	17878319	Osteopenia in Sparc (osteonectin)-deficient mice: characterization of phenotypic determinants of femoral strength and changes in gene expression.	Pubmed	0.005873	1	0.01774	0.1881	1	1	SPARC
Pubmed	27043350	Expression of the TRPM6 in mouse placental trophoblasts; potential role in maternal-fetal calcium transport.	Pubmed	0.005873	1	0.01774	0.1881	1	1	TRPM6
Pubmed	14645006	Identification of circulating antigen-specific CD4+ T lymphocytes with a CCR5+, cytotoxic phenotype in an HIV-1 long-term nonprogressor and in CMV infection.	Pubmed	0.005873	1	0.01774	0.1881	1	1	CCR5
Pubmed	2147685	Type II regulatory subunit dimerization determines the subcellular localization of the cAMP-dependent protein kinase.	Pubmed	0.005873	1	0.01774	0.1881	1	1	PRKAR2A
Pubmed	11427892	Structural determinants of CCR5 recognition and HIV-1 blockade in RANTES.	Pubmed	0.005873	1	0.01774	0.1881	1	1	CCR5
Pubmed	21494262	CBL mutation in childhood therapy-related leukemia.	Pubmed	0.005873	1	0.01774	0.1881	1	1	CBL
Pubmed	27048996	Effect of peripheral circadian dysfunction on metabolic disease in response to a diabetogenic diet.	Pubmed	0.005873	1	0.01774	0.1881	1	1	ARNTL
Pubmed	26106439	Optimization and Corroboration of the Regulatory Pathway of p42.3 Protein in the Pathogenesis of Gastric Carcinoma.	Pubmed	0.005873	1	0.01774	0.1881	1	1	SAPCD2
Pubmed	19664390	[Tensin expression in mesangial cells of human kidney].	Pubmed	0.005873	1	0.01774	0.1881	1	1	TNS1
Pubmed	12475981	Characterization of general transcription factor 3, a transcription factor involved in slow muscle-specific gene expression.	Pubmed	0.005873	1	0.01774	0.1881	1	1	GTF2IRD1
Pubmed	24175892	Familial intellectual disability in an Iranian family with a novel truncating mutation in CEP290.	Pubmed	0.005873	1	0.01774	0.1881	1	1	CEP290
Pubmed	20063070	Detection of allelic imbalance in MLH1 expression by pyrosequencing serves as a tool for the identification of germline defects in Lynch syndrome.	Pubmed	0.005873	1	0.01774	0.1881	1	1	MLH1
Pubmed	19783104	Glucocorticoid receptor gene and depression in patients with coronary heart disease: the Heart and Soul Study-2009 Curt Richter Award Winner.	Pubmed	0.005873	1	0.01774	0.1881	1	1	NR3C1
Pubmed	29158353	Blood Pressure Control by a Secreted FGFBP1 (Fibroblast Growth Factor-Binding Protein).	Pubmed	0.005873	1	0.01774	0.1881	1	1	FGFBP1
Pubmed	18384426	ATM germline mutations in Spanish early-onset breast cancer patients negative for BRCA1/BRCA2 mutations.	Pubmed	0.005873	1	0.01774	0.1881	1	1	ATM
Pubmed	12496286	Contribution of the Atm protein to maintaining cellular homeostasis evidenced by continuous activation of the AP-1 pathway in Atm-deficient brains.	Pubmed	0.005873	1	0.01774	0.1881	1	1	ATM
Pubmed	9792665	Purification and characterization of a novel 13 S hetero-oligomeric protein complex that stimulates in vitro Golgi transport.	Pubmed	0.005873	1	0.01774	0.1881	1	1	COG5
Pubmed	17164499	Platelet glycoprotein Ia 807C/T and 873G/A polymorphisms in patients with venous thromboembolism.	Pubmed	0.005873	1	0.01774	0.1881	1	1	ITGA2
Pubmed	20381122	Stromal expression of actin is a marker of aggressiveness in basal cell carcinoma.	Pubmed	0.005873	1	0.01774	0.1881	1	1	ACTA2
Pubmed	28317891	Hepatic mitochondrial dysfunction is a feature of Glycogen Storage Disease Type Ia (GSDIa).	Pubmed	0.005873	1	0.01774	0.1881	1	1	G6PC
Pubmed	20561560	Role of ligand-dependent GR phosphorylation and half-life in determination of ligand-specific transcriptional activity.	Pubmed	0.005873	1	0.01774	0.1881	1	1	NR3C1
Pubmed	24324828	Mutation at intronic repeats of the ataxia-telangiectasia mutated (ATM) gene and ATM protein loss in primary gastric cancer with microsatellite instability.	Pubmed	0.005873	1	0.01774	0.1881	1	1	ATM
Pubmed	15221449	Identification and molecular modelling of a mutation in the motor head domain of myosin VIIA in a family with autosomal dominant hearing impairment (DFNA11).	Pubmed	0.005873	1	0.01774	0.1881	1	1	MYO7A
Pubmed	28537908	Increased expression of IRF8 in tumor cells inhibits the generation of Th17 cells and predicts unfavorable survival of diffuse large B cell lymphoma patients.	Pubmed	0.005873	1	0.01774	0.1881	1	1	IRF8
Pubmed	11897822	ATM mutations in Finnish breast cancer patients.	Pubmed	0.005873	1	0.01774	0.1881	1	1	ATM
Pubmed	21602472	SPARC mediates early extracellular matrix remodeling following myocardial infarction.	Pubmed	0.005873	1	0.01774	0.1881	1	1	SPARC
Pubmed	25081935	Cytomegalovirus upregulates expression of CCR5 in central memory cord blood mononuclear cells, which may facilitate in utero HIV type 1 transmission.	Pubmed	0.005873	1	0.01774	0.1881	1	1	CCR5
Pubmed	29208700	Hypertension-evoked RhoA activity in vascular smooth muscle cells requires RGS5.	Pubmed	0.005873	1	0.01774	0.1881	1	1	RGS5
Pubmed	10723727	A revision of the human XIST gene organization and structural comparison with mouse Xist.	Pubmed	0.005873	1	0.01774	0.1881	1	1	XIST
Pubmed	23555296	The role of ATM in the deficiency in nonhomologous end-joining near telomeres in a human cancer cell line.	Pubmed	0.005873	1	0.01774	0.1881	1	1	ATM
Pubmed	16084683	Absence of complement receptor 3 results in reduced binding and ingestion of Mycobacterium tuberculosis but has no significant effect on the induction of reactive oxygen and nitrogen intermediates or on the survival of the bacteria in resident and interferon-gamma activated macrophages.	Pubmed	0.005873	1	0.01774	0.1881	1	1	ITGAM
Pubmed	23523636	Mislocalised FUS mutants stall spliceosomal snRNPs in the cytoplasm.	Pubmed	0.005873	1	0.01774	0.1881	1	1	FUS
Pubmed	16483931	Structural and mechanistic insights into ras association domains of phospholipase C epsilon.	Pubmed	0.005873	1	0.01774	0.1881	1	1	PLCE1
Pubmed	21881570	Abnormal glucocorticoid receptor mRNA and protein isoform expression in the prefrontal cortex in psychiatric illness.	Pubmed	0.005873	1	0.01774	0.1881	1	1	NR3C1
Pubmed	12679904	Mutation and methylation of hMLH1 in gastric carcinomas with microsatellite instability.	Pubmed	0.005873	1	0.01774	0.1881	1	1	MLH1
Pubmed	26387521	Early life trauma, depression and the glucocorticoid receptor gene--an epigenetic perspective.	Pubmed	0.005873	1	0.01774	0.1881	1	1	NR3C1
Pubmed	27759879	The SPARC protein: an overview of its role in lung cancer and pulmonary fibrosis and its potential role in chronic airways disease.	Pubmed	0.005873	1	0.01774	0.1881	1	1	SPARC
Pubmed	14715264	Sensitization of mesothelioma to TRAIL apoptosis by inhibition of histone deacetylase: role of Bcl-xL down-regulation.	Pubmed	0.005873	1	0.01774	0.1881	1	1	TNFSF10
Pubmed	19561149	Genetic interactions between the donor and the recipient for susceptibility to acute rejection in kidney transplantation: polymorphisms of CCR5.	Pubmed	0.005873	1	0.01774	0.1881	1	1	CCR5
Pubmed	18405947	Ovarian cancer risk is associated with a common variant in the promoter sequence of the mismatch repair gene MLH1.	Pubmed	0.005873	1	0.01774	0.1881	1	1	MLH1
Pubmed	11163178	Mop3 is an essential component of the master circadian pacemaker in mammals.	Pubmed	0.005873	1	0.01774	0.1881	1	1	ARNTL
Pubmed	16410462	Leukocyte transglutaminase 2 expression limits atherosclerotic lesion size.	Pubmed	0.005873	1	0.01774	0.1881	1	1	TGM2
Pubmed	23332420	A novel mutation in the GAN gene causes an intermediate form of giant axonal neuropathy in an Arab-Israeli family.	Pubmed	0.005873	1	0.01774	0.1881	1	1	GAN
Pubmed	15731366	Conditional expression of a glucocorticoid receptor transgene in thymocytes reveals a role for thymic-derived glucocorticoids in thymopoiesis in vivo.	Pubmed	0.005873	1	0.01774	0.1881	1	1	NR3C1
Pubmed	21475251	ICSBP promoter methylation in myelodysplastic syndromes and acute myeloid leukaemia.	Pubmed	0.005873	1	0.01774	0.1881	1	1	IRF8
Pubmed	21688337	Conditional repression of STAT5 expression during lactation reveals its exclusive roles in mammary gland morphology, milk-protein gene expression, and neonate growth.	Pubmed	0.005873	1	0.01774	0.1881	1	1	STAT5A
Pubmed	27821667	Obeticholic Acid Protects against Lipopolysaccharide-Induced Fetal Death and Intrauterine Growth Restriction through Its Anti-Inflammatory Activity.	Pubmed	0.005873	1	0.01774	0.1881	1	1	NR1H4
Pubmed	23730209	Extracellular tissue transglutaminase activates noncanonical NF-?B signaling and promotes metastasis in ovarian cancer.	Pubmed	0.005873	1	0.01774	0.1881	1	1	TGM2
Pubmed	16807984	Human brain astrocytes mediate TRAIL-mediated apoptosis after treatment with IFN-gamma.	Pubmed	0.005873	1	0.01774	0.1881	1	1	TNFSF10
Pubmed	18990764	Molecular characterization of MSI-H colorectal cancer by MLHI promoter methylation, immunohistochemistry, and mismatch repair germline mutation screening.	Pubmed	0.005873	1	0.01774	0.1881	1	1	MLH1
Pubmed	11781716	Three polymorphisms in the 3' UTR of the TRAIL (TNF-related apoptosis-inducing ligand) gene.	Pubmed	0.005873	1	0.01774	0.1881	1	1	TNFSF10
Pubmed	28068630	Potential mechanisms of microRNA-129-5p in inhibiting cell processes including viability, proliferation, migration and invasiveness of glioblastoma cells U87 through targeting FNDC3B.	Pubmed	0.005873	1	0.01774	0.1881	1	1	FNDC3B
Pubmed	15557916	Genetic risk factor characterizes abdominal aortic aneurysm from arterial occlusive disease in human beings: CCR5 Delta 32 deletion.	Pubmed	0.005873	1	0.01774	0.1881	1	1	CCR5
Pubmed	28521215	Adaptation of HIV-1 to cells with low expression of the CCR5 coreceptor.	Pubmed	0.005873	1	0.01774	0.1881	1	1	CCR5
Pubmed	10385520	Chromosomal influence on meiotic spindle assembly: abnormal meiosis I in female Mlh1 mutant mice.	Pubmed	0.005873	1	0.01774	0.1881	1	1	MLH1
Pubmed	18462992	Downregulation of CCR5 on activated CD4 T cells in HIV-infected Indians.	Pubmed	0.005873	1	0.01774	0.1881	1	1	CCR5
Pubmed	19234196	Disseminated and rapidly fatal tuberculosis in mice bearing a defective allele at IFN regulatory factor 8.	Pubmed	0.005873	1	0.01774	0.1881	1	1	IRF8
Pubmed	26134947	Sensitization of Melanoma Cells for Death Ligand TRAIL Is Based on Cell Cycle Arrest, ROS Production, and Activation of Proapoptotic Bcl-2 Proteins.	Pubmed	0.005873	1	0.01774	0.1881	1	1	TNFSF10
Pubmed	25248400	The role of GTF2IRD1 in the auditory pathology of Williams-Beuren Syndrome.	Pubmed	0.005873	1	0.01774	0.1881	1	1	GTF2IRD1
Pubmed	17571163	TRAIL limits excessive host immune responses in bacterial meningitis.	Pubmed	0.005873	1	0.01774	0.1881	1	1	TNFSF10
Pubmed	12513688	Human mismatch-repair protein MutL homologue 1 (MLH1) interacts with Escherichia coli MutL and MutS in vivo and in vitro: a simple genetic system to assay MLH1 function.	Pubmed	0.005873	1	0.01774	0.1881	1	1	MLH1
Pubmed	21883376	FUS immunoreactivity of neuronal and glial intranuclear inclusions in intranuclear inclusion body disease.	Pubmed	0.005873	1	0.01774	0.1881	1	1	FUS
Pubmed	23602007	The magnitude of HIV-1 resistance to the CCR5 antagonist maraviroc may impart a differential alteration in HIV-1 tropism for macrophages and T-cell subsets.	Pubmed	0.005873	1	0.01774	0.1881	1	1	CCR5
Pubmed	25228304	De novo and rare inherited mutations implicate the transcriptional coregulator TCF20/SPBP in autism spectrum disorder.	Pubmed	0.005873	1	0.01774	0.1881	1	1	TCF20
Pubmed	26782701	Knockout of phospholipase C? attenuates N-butyl-N-(4-hydroxybutyl) nitrosamine-induced bladder tumorigenesis.	Pubmed	0.005873	1	0.01774	0.1881	1	1	PLCE1
Pubmed	15956777	Association of CD2AP with dynamic actin on vesicles in podocytes.	Pubmed	0.005873	1	0.01774	0.1881	1	1	CD2AP
Pubmed	19656127	CCR5 is required for regulation of alloreactive T-cell responses to single class II MHC-mismatched murine cardiac grafts.	Pubmed	0.005873	1	0.01774	0.1881	1	1	CCR5
Pubmed	17001622	Characterization of the breast cancer associated ATM 7271T>G (V2424G) mutation by gene expression profiling.	Pubmed	0.005873	1	0.01774	0.1881	1	1	ATM
Pubmed	23098428	Promoter methylation status of DNA repair gene (hMLH1) in gastric carcinoma patients of the Kashmir valley.	Pubmed	0.005873	1	0.01774	0.1881	1	1	MLH1
Pubmed	14983512	Expression of hypoxia-inducible, membrane-bound carbonic anhydrase isozyme XII in mouse tissues.	Pubmed	0.005873	1	0.01774	0.1881	1	1	CA12
Pubmed	22015776	The role of functional single nucleotide polymorphisms of the human glucocorticoid receptor gene NR3C1 in Polish patients with bronchial asthma.	Pubmed	0.005873	1	0.01774	0.1881	1	1	NR3C1
Pubmed	29369221	The association of single nucleotide polymorphism rs189037C>T in ATM gene with coronary artery disease in Chinese Han populations: A case control study.	Pubmed	0.005873	1	0.01774	0.1881	1	1	ATM
Pubmed	28487983	Role of ataxia-telangiectasia mutated in hydrogen peroxide preconditioning against oxidative stress in Neuro-2a cells.	Pubmed	0.005873	1	0.01774	0.1881	1	1	ATM
Pubmed	9186010	Effects of shaker-1 mutations on myosin-VIIa protein and mRNA expression.	Pubmed	0.005873	1	0.01774	0.1881	1	1	MYO7A
Pubmed	27083049	BLM promotes the activation of Fanconi Anemia signaling pathway.	Pubmed	0.005873	1	0.01774	0.1881	1	1	BLM
Pubmed	20607658	Human retinal pigment epithelial SPARC expression and age: an immunohistochemical study.	Pubmed	0.005873	1	0.01774	0.1881	1	1	SPARC
Pubmed	20306300	The human lysyl oxidase-like 2 protein functions as an amine oxidase toward collagen and elastin.	Pubmed	0.005873	1	0.01774	0.1881	1	1	LOXL2
Pubmed	9892178	ATM mutations in B-cell chronic lymphocytic leukemia.	Pubmed	0.005873	1	0.01774	0.1881	1	1	ATM
Pubmed	25558986	Role of the chemokine receptor CCR5-dependent host defense system in Neospora caninum infections.	Pubmed	0.005873	1	0.01774	0.1881	1	1	CCR5
Pubmed	26851027	ER-Dependent Ca++-mediated Cytosolic ROS as an Effector for Induction of Mitochondrial Apoptotic and ATM-JNK Signal Pathways in Gallic Acid-treated Human Oral Cancer Cells.	Pubmed	0.005873	1	0.01774	0.1881	1	1	ATM
Pubmed	11162241	Origin of vestibular dysfunction in Usher syndrome type 1B.	Pubmed	0.005873	1	0.01774	0.1881	1	1	MYO7A
Pubmed	10452914	Glucose production by the human placenta in vivo.	Pubmed	0.005873	1	0.01774	0.1881	1	1	G6PC
Pubmed	30188986	Glucocorticoid receptor isoforms and effects of glucocorticoids in ovulated mouse oocytes and preimplantation embryos.	Pubmed	0.005873	1	0.01774	0.1881	1	1	NR3C1
Pubmed	15655109	The p400 E1A-associated protein is a novel component of the p53 --> p21 senescence pathway.	Pubmed	0.005873	1	0.01774	0.1881	1	1	EP400
Pubmed	24831610	High-throughput screening of effective siRNAs using luciferase-linked chimeric mRNA.	Pubmed	0.005873	1	0.01774	0.1881	1	1	CCR5
Pubmed	16963458	Human pancreatitis-associated protein forms fibrillar aggregates with a native-like conformation.	Pubmed	0.005873	1	0.01774	0.1881	1	1	REG3A
Pubmed	10713694	Transforming growth factor alpha and mouse models of human breast cancer.	Pubmed	0.005873	1	0.01774	0.1881	1	1	STAT5A
Pubmed	24608226	Combined protein- and nucleic acid-level effects of rs1143679 (R77H), a lupus-predisposing variant within ITGAM.	Pubmed	0.005873	1	0.01774	0.1881	1	1	ITGAM
Pubmed	20696606	Carnitine palmitoyltransferase 1A (CPT1A) P479L prevalence in live newborns in Yukon, Northwest Territories, and Nunavut.	Pubmed	0.005873	1	0.01774	0.1881	1	1	CPT1A
Pubmed	10318934	Bloom's syndrome protein, BLM, colocalizes with replication protein A in meiotic prophase nuclei of mammalian spermatocytes.	Pubmed	0.005873	1	0.01774	0.1881	1	1	BLM
Pubmed	17722977	V3 loop truncations in HIV-1 envelope impart resistance to coreceptor inhibitors and enhanced sensitivity to neutralizing antibodies.	Pubmed	0.005873	1	0.01774	0.1881	1	1	CCR5
Pubmed	23295857	Fast motor axon loss in SMARD1 does not correspond to morphological and functional alterations of the NMJ.	Pubmed	0.005873	1	0.01774	0.1881	1	1	IGHMBP2
Pubmed	28724269	Association of Human Methionine Synthase-A2756G Transition With Prostate Cancer: A Case-Control Study and in Silico Analysis.	Pubmed	0.005873	1	0.01774	0.1881	1	1	MTR
Pubmed	21478680	Characterization of functional domains in human Claspin.	Pubmed	0.005873	1	0.01774	0.1881	1	1	CLSPN
Pubmed	19757395	Differential expression of the Brunol/CELF family genes during Xenopus laevis early development.	Pubmed	0.005873	1	0.01774	0.1881	1	1	CELF5
Pubmed	16170372	Selenoprotein deficiency and high levels of selenium compounds can effectively inhibit hepatocarcinogenesis in transgenic mice.	Pubmed	0.005873	1	0.01774	0.1881	1	1	GTF2IRD1
Pubmed	25027401	Secreted protein acidic and rich in cysteine inhibits the growth of human pancreatic cancer cells with G1 arrest induction.	Pubmed	0.005873	1	0.01774	0.1881	1	1	SPARC
Pubmed	23319570	Essential role of the IRF8-KLF4 transcription factor cascade in murine monocyte differentiation.	Pubmed	0.005873	1	0.01774	0.1881	1	1	IRF8
Pubmed	20016096	A novel allele of myosin VIIa reveals a critical function for the C-terminal FERM domain for melanosome transport in retinal pigment epithelial cells.	Pubmed	0.005873	1	0.01774	0.1881	1	1	MYO7A
Pubmed	16772303	Protective effects of neurotrophic factors on tumor necrosis factor-related apoptosis-inducing ligand (TRAIL)-mediated apoptosis of murine adrenal chromaffin cell line tsAM5D.	Pubmed	0.005873	1	0.01774	0.1881	1	1	TNFSF10
Pubmed	27077951	The molecular basis for ANE syndrome revealed by the large ribosomal subunit processome interactome.	Pubmed	0.005873	1	0.01774	0.1881	1	1	RBM28
Pubmed	17617513	Mutation analysis of NPHP6/CEP290 in patients with Joubert syndrome and Senior-Lרken syndrome.	Pubmed	0.005873	1	0.01774	0.1881	1	1	CEP290
Pubmed	27881841	Novel and recurrent XYLT1 mutations in two Turkish families with Desbuquois dysplasia, type 2.	Pubmed	0.005873	1	0.01774	0.1881	1	1	XYLT1
Pubmed	15981587	Regulation of drug transporters by the farnesoid X receptor in mice.	Pubmed	0.005873	1	0.01774	0.1881	1	1	NR1H4
Pubmed	21467542	Mutations in ANKRD26 are responsible for a frequent form of inherited thrombocytopenia: analysis of 78 patients from 21 families.	Pubmed	0.005873	1	0.01774	0.1881	1	1	ANKRD26
Pubmed	15080861	Increase in CCR5 Delta32/Delta32 genotype in multiple sclerosis.	Pubmed	0.005873	1	0.01774	0.1881	1	1	CCR5
Pubmed	15795937	Enhanced angiogenesis characteristic of SPARC-null mice disappears with age.	Pubmed	0.005873	1	0.01774	0.1881	1	1	SPARC
Pubmed	23060557	Evaluation of MLH1 I219V polymorphism in unrelated South American individuals suspected of having Lynch syndrome.	Pubmed	0.005873	1	0.01774	0.1881	1	1	MLH1
Pubmed	27427483	Integrator complex and transcription regulation: Recent findings and pathophysiology.	Pubmed	0.005873	1	0.01774	0.1881	1	1	INTS2
Pubmed	16329039	ATM gene expression is associated with differentiation and angiogenesis in infiltrating breast carcinomas.	Pubmed	0.005873	1	0.01774	0.1881	1	1	ATM
Pubmed	28049850	Resolution of single and double Holliday junction recombination intermediates by GEN1.	Pubmed	0.005873	1	0.01774	0.1881	1	1	GEN1
Pubmed	25908759	Prevalence of MLH1 constitutional epimutations as a cause of Lynch syndrome in unselected versus selected consecutive series of patients with colorectal cancer.	Pubmed	0.005873	1	0.01774	0.1881	1	1	MLH1
Pubmed	17374836	MLH1 -93G>A promoter polymorphism and the risk of microsatellite-unstable colorectal cancer.	Pubmed	0.005873	1	0.01774	0.1881	1	1	MLH1
Pubmed	22282138	[CCR5-?32 allele involvement in the clinical evolution of HIV1+ patients in Yucatבn, Mexico].	Pubmed	0.005873	1	0.01774	0.1881	1	1	CCR5
Pubmed	17197426	Alloantigen-enhanced accumulation of CCR5+ 'effector' regulatory T cells in the gravid uterus.	Pubmed	0.005873	1	0.01774	0.1881	1	1	CCR5
Pubmed	10867016	Structural characterization of the fibroblast growth factor-binding protein purified from bovine prepartum mammary gland secretion.	Pubmed	0.005873	1	0.01774	0.1881	1	1	FGFBP1
Pubmed	15213104	Cancer chemoprevention by the antioxidant tempol in Atm-deficient mice.	Pubmed	0.005873	1	0.01774	0.1881	1	1	ATM
Pubmed	28684360	Regulator of G protein signaling 5 (RGS5) inhibits sonic hedgehog function in mouse cortical neurons.	Pubmed	0.005873	1	0.01774	0.1881	1	1	RGS5
Pubmed	25543138	In vivo single-cell detection of metabolic oscillations in stem cells.	Pubmed	0.005873	1	0.01774	0.1881	1	1	ARNTL
Pubmed	24633808	A novel form of ciliopathy underlies hyperphagia and obesity in Ankrd26 knockout mice.	Pubmed	0.005873	1	0.01774	0.1881	1	1	ANKRD26
Pubmed	10766845	Differential role of hepatocyte nuclear factor-1 in the regulation of glucose-6-phosphatase catalytic subunit gene transcription by cAMP in liver- and kidney-derived cell lines.	Pubmed	0.005873	1	0.01774	0.1881	1	1	G6PC
Pubmed	19457607	Arsenic trioxide induces apoptosis and G2/M phase arrest by inducing Cbl to inhibit PI3K/Akt signaling and thereby regulate p53 activation.	Pubmed	0.005873	1	0.01774	0.1881	1	1	CBL
Pubmed	21746810	Epithelial transglutaminase 2 is needed for T cell interleukin-17 production and subsequent pulmonary inflammation and fibrosis in bleomycin-treated mice.	Pubmed	0.005873	1	0.01774	0.1881	1	1	TGM2
Pubmed	15226483	Mild impairment of motor nerve repair in mice lacking PTP-BL tyrosine phosphatase activity.	Pubmed	0.005873	1	0.01774	0.1881	1	1	PTPN13
Pubmed	23942199	New TRPM6 missense mutations linked to hypomagnesemia with secondary hypocalcemia.	Pubmed	0.005873	1	0.01774	0.1881	1	1	TRPM6
Pubmed	19221598	Potential prognostic significance of decreased serum levels of TRAIL after acute myocardial infarction.	Pubmed	0.005873	1	0.01774	0.1881	1	1	TNFSF10
Pubmed	16037944	Proteasome inhibition sensitizes hepatocellular carcinoma cells, but not human hepatocytes, to TRAIL.	Pubmed	0.005873	1	0.01774	0.1881	1	1	TNFSF10
Pubmed	24375797	Transglutaminase 2-mediated serotonylation in pulmonary hypertension.	Pubmed	0.005873	1	0.01774	0.1881	1	1	TGM2
Pubmed	22354145	AW00179 potentiates TRAIL-mediated death of human lung cancer H1299 cells through ROS-JNK-c-Jun-mediated up-regulation of DR5 and down-regulation of anti-apoptotic molecules.	Pubmed	0.005873	1	0.01774	0.1881	1	1	TNFSF10
Pubmed	29659864	Type VI collagen ?1 chain polypeptide in non-triple helical form is an alternative gene product of COL6A1.	Pubmed	0.005873	1	0.01774	0.1881	1	1	COL6A1
Pubmed	8825637	Cloning and characterization of a murine SIL gene.	Pubmed	0.005873	1	0.01774	0.1881	1	1	STIL
Pubmed	25830893	Fatty acid carbon is essential for dNTP synthesis in endothelial cells.	Pubmed	0.005873	1	0.01774	0.1881	1	1	CPT1A
Pubmed	22960875	Ataxia-telangiectasia mutated (ATM) genetic variant in Italian centenarians.	Pubmed	0.005873	1	0.01774	0.1881	1	1	ATM
Pubmed	28211979	De novo 11q deletion including SHANK2 in a patient with global developmental delay.	Pubmed	0.005873	1	0.01774	0.1881	1	1	SHANK2
Pubmed	21105200	Relationship between RGS5 expression and differentiation and angiogenesis of gastric carcinoma.	Pubmed	0.005873	1	0.01774	0.1881	1	1	RGS5
Pubmed	24086512	Proteomics analysis of human obesity reveals the epigenetic factor HDAC4 as a potential target for obesity.	Pubmed	0.005873	1	0.01774	0.1881	1	1	HDAC4
Pubmed	22965468	Not all floating-harbor syndrome cases are due to mutations in exon 34 of SRCAP.	Pubmed	0.005873	1	0.01774	0.1881	1	1	SRCAP
Pubmed	29500314	Postnatal Ontogenesis of the Islet Circadian Clock Plays a Contributory Role in ?-Cell Maturation Process.	Pubmed	0.005873	1	0.01774	0.1881	1	1	ARNTL
Pubmed	15389586	Spreading of embryologically distinct urothelial cells is inhibited by SPARC.	Pubmed	0.005873	1	0.01774	0.1881	1	1	SPARC
Pubmed	22319575	Activation and inhibition of transglutaminase 2 in mice.	Pubmed	0.005873	1	0.01774	0.1881	1	1	TGM2
Pubmed	24051377	Disruption of CEP290 microtubule/membrane-binding domains causes retinal degeneration.	Pubmed	0.005873	1	0.01774	0.1881	1	1	CEP290
Pubmed	15611135	Crystal structure of the PTPL1/FAP-1 human tyrosine phosphatase mutated in colorectal cancer: evidence for a second phosphotyrosine substrate recognition pocket.	Pubmed	0.005873	1	0.01774	0.1881	1	1	PTPN13
Pubmed	9507986	Human S mu binding protein-2 binds to the drug response element and transactivates the human apoA-I promoter: role of gemfibrozil.	Pubmed	0.005873	1	0.01774	0.1881	1	1	IGHMBP2
Pubmed	23337503	O-GlcNAcylation of BMAL1 regulates circadian rhythms in NIH3T3 fibroblasts.	Pubmed	0.005873	1	0.01774	0.1881	1	1	ARNTL
Pubmed	8733042	Mutation analysis in 24 French patients with glycogen storage disease type 1a.	Pubmed	0.005873	1	0.01774	0.1881	1	1	G6PC
Pubmed	19248115	Developmental and osteoarthritic changes in Col6a1-knockout mice: biomechanics of type VI collagen in the cartilage pericellular matrix.	Pubmed	0.005873	1	0.01774	0.1881	1	1	COL6A1
Pubmed	25434319	Phospholipase C epsilon 1 (PLCE1) haplotypes are associated with increased risk of gastric cancer in Kashmir Valley.	Pubmed	0.005873	1	0.01774	0.1881	1	1	PLCE1
Pubmed	19535121	Donor variation in in vitro HIV-1 susceptibility of monocyte-derived macrophages.	Pubmed	0.005873	1	0.01774	0.1881	1	1	CCR5
Pubmed	12587636	Frequency analysis of the CCR5delta32 mutation in patients with brucellosis.	Pubmed	0.005873	1	0.01774	0.1881	1	1	CCR5
Pubmed	22044225	Targeting HIV-1 gp41-induced fusion and pathogenesis for anti-viral therapy.	Pubmed	0.005873	1	0.01774	0.1881	1	1	CCR5
Pubmed	15746190	Increased expression of the glucocorticoid receptor-A translational isoform as a result of the ER22/23EK polymorphism.	Pubmed	0.005873	1	0.01774	0.1881	1	1	NR3C1
Pubmed	15087461	A potential new role for muscle in blood glucose homeostasis.	Pubmed	0.005873	1	0.01774	0.1881	1	1	G6PC
Pubmed	22740444	Humans accumulate microsatellite instability with acquired loss of MLH1 protein in hematopoietic stem and progenitor cells as a function of age.	Pubmed	0.005873	1	0.01774	0.1881	1	1	MLH1
Pubmed	21157497	Concurrent genetic alterations in DNA polymerase proofreading and mismatch repair in human colorectal cancer.	Pubmed	0.005873	1	0.01774	0.1881	1	1	POLE
Pubmed	20976770	Early onset collagen VI myopathies: Genetic and clinical correlations.	Pubmed	0.005873	1	0.01774	0.1881	1	1	COL6A1
Pubmed	27741480	Glucocorticoid receptor variants in childhood attention-deficit/hyperactivity disorder and comorbid psychiatric disorders.	Pubmed	0.005873	1	0.01774	0.1881	1	1	NR3C1
Pubmed	21830119	Transglutaminase 2 is secreted from smooth muscle cells by transamidation-dependent microparticle formation.	Pubmed	0.005873	1	0.01774	0.1881	1	1	TGM2
Pubmed	14742697	Characterization of tumour necrosis factor-alpha-related apoptosis-inducing ligand and its receptors in the adult human testis.	Pubmed	0.005873	1	0.01774	0.1881	1	1	TNFSF10
Pubmed	9882373	CCR5-Mediated human immunodeficiency virus entry depends on an amino-terminal gp120-binding site and on the conformational integrity of all four extracellular domains.	Pubmed	0.005873	1	0.01774	0.1881	1	1	CCR5
Pubmed	12118250	Mutations in the gene encoding the lamin B receptor produce an altered nuclear morphology in granulocytes (Pelger-Huכt anomaly).	Pubmed	0.005873	1	0.01774	0.1881	1	1	LBR
Pubmed	28939615	Regulation of mitotic spindle assembly factor NuMA by Importin-?.	Pubmed	0.005873	1	0.01774	0.1881	1	1	NUMA1
Pubmed	15251327	Expression of TRAIL, DR4, and DR5 in kidney and serum from patients receiving renal transplantation.	Pubmed	0.005873	1	0.01774	0.1881	1	1	TNFSF10
Pubmed	27639801	An Intestinal Microbiota-Farnesoid X Receptor Axis Modulates Metabolic Disease.	Pubmed	0.005873	1	0.01774	0.1881	1	1	NR1H4
Pubmed	20676049	Loss of ATM positively regulates the expression of hypoxia inducible factor 1 (HIF-1) through oxidative stress: Role in the physiopathology of the disease.	Pubmed	0.005873	1	0.01774	0.1881	1	1	ATM
Pubmed	9873044	Ligand-independent activation of the glucocorticoid receptor by beta2-adrenergic receptor agonists in primary human lung fibroblasts and vascular smooth muscle cells.	Pubmed	0.005873	1	0.01774	0.1881	1	1	NR3C1
Pubmed	15546858	Activation of ataxia telangiectasia mutated by DNA strand break-inducing agents correlates closely with the number of DNA double strand breaks.	Pubmed	0.005873	1	0.01774	0.1881	1	1	ATM
Pubmed	25351208	Seminal Tumour necrosis factor-related apoptosis-inducing ligand and its relationship to infertility in Egyptian patients with varicocele.	Pubmed	0.005873	1	0.01774	0.1881	1	1	TNFSF10
Pubmed	23668375	The chemokine receptor CCR5 ?32 allele in natalizumab-treated multiple sclerosis.	Pubmed	0.005873	1	0.01774	0.1881	1	1	CCR5
Pubmed	28713988	Coronin 3 negatively regulates G6PC3 in HepG2 cells, as identified by label?free mass?spectrometry.	Pubmed	0.005873	1	0.01774	0.1881	1	1	G6PC3
Pubmed	2440898	In vivo expression of mRNA for the Ca++-binding protein SPARC (osteonectin) revealed by in situ hybridization.	Pubmed	0.005873	1	0.01774	0.1881	1	1	SPARC
Pubmed	8751444	Resistance to HIV-1 infection in caucasian individuals bearing mutant alleles of the CCR-5 chemokine receptor gene.	Pubmed	0.005873	1	0.01774	0.1881	1	1	CCR5
Pubmed	19690337	Plasmacytoid dendritic cells express TRAIL and induce CD4+ T-cell apoptosis in HIV-1 viremic patients.	Pubmed	0.005873	1	0.01774	0.1881	1	1	TNFSF10
Pubmed	26554015	Circadian and feeding rhythms differentially affect rhythmic mRNA transcription and translation in mouse liver.	Pubmed	0.005873	1	0.01774	0.1881	1	1	ARNTL
Pubmed	27295551	Overexpressed HDAC4 is associated with poor survival and promotes tumor progression in esophageal carcinoma.	Pubmed	0.005873	1	0.01774	0.1881	1	1	HDAC4
Pubmed	15637283	Spindle multipolarity is prevented by centrosomal clustering.	Pubmed	0.005873	1	0.01774	0.1881	1	1	NUMA1
Pubmed	27106101	In vitro and in vivo rescue of aberrant splicing in CEP290-associated LCA by antisense oligonucleotide delivery.	Pubmed	0.005873	1	0.01774	0.1881	1	1	CEP290
Pubmed	26935587	Influence of ATM-Mediated DNA Damage Response on Genomic Variation in Human Induced Pluripotent Stem Cells.	Pubmed	0.005873	1	0.01774	0.1881	1	1	ATM
Pubmed	25870546	Deletion of mouse FXR gene disturbs multiple neurotransmitter systems and alters neurobehavior.	Pubmed	0.005873	1	0.01774	0.1881	1	1	NR1H4
Pubmed	18941245	CCR5 deficiency aggravates crescentic glomerulonephritis in mice.	Pubmed	0.005873	1	0.01774	0.1881	1	1	CCR5
Pubmed	22728713	NR3C1 gene polymorphism for genetic susceptibility to infantile spasms in a Chinese population.	Pubmed	0.005873	1	0.01774	0.1881	1	1	NR3C1
Pubmed	12217865	CD2-associated protein directly interacts with the actin cytoskeleton.	Pubmed	0.005873	1	0.01774	0.1881	1	1	CD2AP
Pubmed	10418999	Mutagenesis of the glucocorticoid receptor in mice.	Pubmed	0.005873	1	0.01774	0.1881	1	1	NR3C1
Pubmed	16481429	Forebrain glucocorticoid receptors modulate anxiety-associated locomotor activation and adrenal responsiveness.	Pubmed	0.005873	1	0.01774	0.1881	1	1	NR3C1
Pubmed	26719042	Microarray-based gene expression profiling reveals genes and pathways involved in the oncogenic function of REG3A on pancreatic cancer cells.	Pubmed	0.005873	1	0.01774	0.1881	1	1	REG3A
Pubmed	20796172	The E3-ubiquitin ligase TRIM2 regulates neuronal polarization.	Pubmed	0.005873	1	0.01774	0.1881	1	1	TRIM2
Pubmed	19644729	Reduced hippocampal neurogenesis in the GR(+/-) genetic mouse model of depression.	Pubmed	0.005873	1	0.01774	0.1881	1	1	NR3C1
Pubmed	23706308	HPV 5 and 8 E6 expression reduces ATM protein levels and attenuates LINE-1 retrotransposition.	Pubmed	0.005873	1	0.01774	0.1881	1	1	ATM
Pubmed	9003786	The lamin B receptor (LBR) provides essential chromatin docking sites at the nuclear envelope.	Pubmed	0.005873	1	0.01774	0.1881	1	1	LBR
Pubmed	22469094	Phenotypic heterogeneity and evidence of a founder effect associated with G6PC3 mutations in patients with severe congenital neutropenia.	Pubmed	0.005873	1	0.01774	0.1881	1	1	G6PC3
Pubmed	16876111	BLM is an early responder to DNA double-strand breaks.	Pubmed	0.005873	1	0.01774	0.1881	1	1	BLM
Pubmed	20885351	Frequencies of Bcl I, E22E, and N363S of h-GR/NR3C1 restriction fragment length polymorphisms of glucocorticoid receptor gene in Polish adult population.	Pubmed	0.005873	1	0.01774	0.1881	1	1	NR3C1
Pubmed	19401199	Absence of SPARC leads to impaired lens circulation.	Pubmed	0.005873	1	0.01774	0.1881	1	1	SPARC
Pubmed	26083528	Association of the Polymorphism of TRAIL with the Risk and Severity of Lumbar Disc Degeneration in Chinese Han Population.	Pubmed	0.005873	1	0.01774	0.1881	1	1	TNFSF10
Pubmed	12437612	Further support for the association of CCR5 allelic variants with asthma susceptibility.	Pubmed	0.005873	1	0.01774	0.1881	1	1	CCR5
Pubmed	22731782	Claspin as a biomarker of human papillomavirus-related high grade lesions of uterine cervix.	Pubmed	0.005873	1	0.01774	0.1881	1	1	CLSPN
Pubmed	28778786	A novel mutation in CDK5RAP2 gene causes primary microcephaly with speech impairment and sparse eyebrows in a consanguineous Pakistani family.	Pubmed	0.005873	1	0.01774	0.1881	1	1	CDK5RAP2
Pubmed	27819676	CAMK2? antagonizes mTORC1 activation during hepatocarcinogenesis.	Pubmed	0.005873	1	0.01774	0.1881	1	1	CAMK2G
Pubmed	26480216	Overexpression of GR in colonic mucosal cell line partly reflects altered gene expression in colonic mucosa of patients with inflammatory bowel disease.	Pubmed	0.005873	1	0.01774	0.1881	1	1	NR3C1
Pubmed	14501804	Low CD4+ T-cell surface CCR5 density as a cause of resistance to in vivo HIV-1 infection.	Pubmed	0.005873	1	0.01774	0.1881	1	1	CCR5
Pubmed	25801233	Changes in the response of MCF-7 cells to ionizing radiation after the combination of ATM and DNA-PK inhibition.	Pubmed	0.005873	1	0.01774	0.1881	1	1	ATM
Pubmed	24700863	Hypertonicity compromises renal mineralocorticoid receptor signaling through Tis11b-mediated post-transcriptional control.	Pubmed	0.005873	1	0.01774	0.1881	1	1	ZFP36L1
Pubmed	27061010	Two novel polymorphisms in PLCE1 are associated with the susceptibility to esophageal squamous cell carcinoma in Chinese population.	Pubmed	0.005873	1	0.01774	0.1881	1	1	PLCE1
Pubmed	24352382	Small bowel transglutaminase 2-specific IgA deposits in dermatitis herpetiformis.	Pubmed	0.005873	1	0.01774	0.1881	1	1	TGM2
Pubmed	20036846	Importance of glucocorticoid receptors in upper and lower airways.	Pubmed	0.005873	1	0.01774	0.1881	1	1	NR3C1
Pubmed	18827020	A splice variant of the SLC28A3 gene encodes a novel human concentrative nucleoside transporter-3 (hCNT3) protein localized in the endoplasmic reticulum.	Pubmed	0.005873	1	0.01774	0.1881	1	1	SLC28A3
Pubmed	25492228	Functional analysis of mutations in a severe congenital neutropenia syndrome caused by glucose-6-phosphatase-? deficiency.	Pubmed	0.005873	1	0.01774	0.1881	1	1	G6PC3
Pubmed	19234457	Epigenetic regulation of the glucocorticoid receptor in human brain associates with childhood abuse.	Pubmed	0.005873	1	0.01774	0.1881	1	1	NR3C1
Pubmed	24466047	9? Polymorphism of the glucocorticoid receptor gene appears to have limited impact in patients with Addison's disease.	Pubmed	0.005873	1	0.01774	0.1881	1	1	NR3C1
Pubmed	26620317	Selective targeting of nuclear receptor FXR by avermectin analogues with therapeutic effects on nonalcoholic fatty liver disease.	Pubmed	0.005873	1	0.01774	0.1881	1	1	NR1H4
Pubmed	18084690	Osteonectin/SPARC polymorphisms in Caucasian men with idiopathic osteoporosis.	Pubmed	0.005873	1	0.01774	0.1881	1	1	SPARC
Pubmed	24720467	Chemokine receptor 5 (CCR5) delta 32 polymorphism in lupus nephritis: a large case-control study and meta-analysis.	Pubmed	0.005873	1	0.01774	0.1881	1	1	CCR5
Pubmed	16293761	GTF2IRD1 in craniofacial development of humans and mice.	Pubmed	0.005873	1	0.01774	0.1881	1	1	GTF2IRD1
Pubmed	29499134	FUS Regulates Activity of MicroRNA-Mediated Gene Silencing.	Pubmed	0.005873	1	0.01774	0.1881	1	1	FUS
Pubmed	9482670	Nuclear receptor-binding sites of coactivators glucocorticoid receptor interacting protein 1 (GRIP1) and steroid receptor coactivator 1 (SRC-1): multiple motifs with different binding specificities.	Pubmed	0.005873	1	0.01774	0.1881	1	1	NR3C1
Pubmed	17098367	Stress-resistant mice overexpressing glucocorticoid receptors display enhanced BDNF in the amygdala and hippocampus with unchanged NGF and serotonergic function.	Pubmed	0.005873	1	0.01774	0.1881	1	1	NR3C1
Pubmed	23818716	Attack rate of Chlamydia-induced reactive arthritis and effect of the CCR5-Delta-32 mutation: a prospective analysis.	Pubmed	0.005873	1	0.01774	0.1881	1	1	CCR5
Pubmed	22922789	The inhibitory effect of MSCs expressing TRAIL as a cellular delivery vehicle in combination with cisplatin on hepatocellular carcinoma.	Pubmed	0.005873	1	0.01774	0.1881	1	1	TNFSF10
Pubmed	16622460	The alpha2beta1 integrin mediates the malignant phenotype on type I collagen in pancreatic cancer cell lines.	Pubmed	0.005873	1	0.01774	0.1881	1	1	ITGA2
Pubmed	25881701	[IGHMBP2 overexpression promotes cell migration and invasion in esophageal squamous carcinoma].	Pubmed	0.005873	1	0.01774	0.1881	1	1	IGHMBP2
Pubmed	19674978	A new subtype of frontotemporal lobar degeneration with FUS pathology.	Pubmed	0.005873	1	0.01774	0.1881	1	1	FUS
Pubmed	15918206	HMLH1 gene mutation in gastric cancer patients and their kindred.	Pubmed	0.005873	1	0.01774	0.1881	1	1	MLH1
Pubmed	25823356	Silencing the double-stranded RNA binding protein DGCR8 inhibits ovarian cancer cell proliferation, migration, and invasion.	Pubmed	0.005873	1	0.01774	0.1881	1	1	DGCR8
Pubmed	3165375	Characterization of the mouse SPARC/osteonectin gene. Intron/exon organization and an unusual promoter region.	Pubmed	0.005873	1	0.01774	0.1881	1	1	SPARC
Pubmed	18772312	Tumor necrosis factor-related apoptosis-inducing ligand promotes migration of human bone marrow multipotent stromal cells.	Pubmed	0.005873	1	0.01774	0.1881	1	1	TNFSF10
Pubmed	16023103	Transient impairment of the adaptive response to fasting in FXR-deficient mice.	Pubmed	0.005873	1	0.01774	0.1881	1	1	NR1H4
Pubmed	9443866	Ataxia-telangiectasia: identification and detection of founder-effect mutations in the ATM gene in ethnic populations.	Pubmed	0.005873	1	0.01774	0.1881	1	1	ATM
Pubmed	25423555	Ataxia-telangiectasia-mutated protein kinase levels stratify patients with pancreatic adenocarcinoma into prognostic subgroups with loss being a strong indicator of poor survival.	Pubmed	0.005873	1	0.01774	0.1881	1	1	ATM
Pubmed	10428864	Autocatalytic processing of site-1 protease removes propeptide and permits cleavage of sterol regulatory element-binding proteins.	Pubmed	0.005873	1	0.01774	0.1881	1	1	MBTPS1
Pubmed	18162443	HIV-1 protecting CCR5-Delta32 allele in medieval Poland.	Pubmed	0.005873	1	0.01774	0.1881	1	1	CCR5
Pubmed	12875964	Variations in ATM protein expression during normal lymphoid differentiation and among B-cell-derived neoplasias.	Pubmed	0.005873	1	0.01774	0.1881	1	1	ATM
Pubmed	12606478	Decysin, a new member of the metalloproteinase family, is regulated by prolactin and steroids during mouse pregnancy.	Pubmed	0.005873	1	0.01774	0.1881	1	1	ADAMDEC1
Pubmed	28652578	Rare germline variants in ATM are associated with chronic lymphocytic leukemia.	Pubmed	0.005873	1	0.01774	0.1881	1	1	ATM
Pubmed	20031928	Variation in IGHMBP2 is not associated with IgA nephropathy in independent studies of UK Caucasian and Chinese Han patients.	Pubmed	0.005873	1	0.01774	0.1881	1	1	IGHMBP2
Pubmed	13678778	BMP signaling components are expressed in human fracture callus.	Pubmed	0.005873	1	0.01774	0.1881	1	1	BMP3
Pubmed	22045927	Genetic polymorphisms in carnitine palmitoyltransferase 1A gene are associated with variation in body composition and fasting lipid traits in Yup'ik Eskimos.	Pubmed	0.005873	1	0.01774	0.1881	1	1	CPT1A
Pubmed	21659825	Knockout of the vascular endothelial glucocorticoid receptor abrogates dexamethasone-induced hypertension.	Pubmed	0.005873	1	0.01774	0.1881	1	1	NR3C1
Pubmed	29581016	CASP8, XRCC1, WRN, NF2, and BRIP1 Polymorphisms Analysis Shows Their Genetic Susceptibility for Meningioma Risk and the Association with Tumor-Related Phenotype in a Chinese Population.	Pubmed	0.005873	1	0.01774	0.1881	1	1	BRIP1
Pubmed	24051051	Human Pol ?-dependent replication errors and the influence of mismatch repair on their correction.	Pubmed	0.005873	1	0.01774	0.1881	1	1	POLE
Pubmed	12917204	The relationship between twenty missense ATM variants and breast cancer risk: the Multiethnic Cohort.	Pubmed	0.005873	1	0.01774	0.1881	1	1	ATM
Pubmed	20237427	Gain-of-function c-CBL mutations associated with uniparental disomy of 11q in myeloid neoplasms.	Pubmed	0.005873	1	0.01774	0.1881	1	1	CBL
Pubmed	20210803	SPARC (osteonectin) in breast tumors of different histologic types and its role in the outcome of invasive ductal carcinoma.	Pubmed	0.005873	1	0.01774	0.1881	1	1	SPARC
Pubmed	21949685	Secreted protein acidic and rich in cysteine is a matrix scavenger chaperone.	Pubmed	0.005873	1	0.01774	0.1881	1	1	SPARC
Pubmed	28635682	Relationship Between Human mutL Homolog 1 (hMLH1) Hypermethylation and Colorectal Cancer: A Meta-Analysis.	Pubmed	0.005873	1	0.01774	0.1881	1	1	MLH1
Pubmed	17650101	Delayed wound healing in Mac-1-deficient mice is associated with normal monocyte recruitment.	Pubmed	0.005873	1	0.01774	0.1881	1	1	ITGAM
Pubmed	24998021	Congenital mydriasis and prune belly syndrome in a child with an ACTA2 mutation.	Pubmed	0.005873	1	0.01774	0.1881	1	1	ACTA2
Pubmed	19723050	Mechanism of beta-carotene-induced apoptosis of gastric cancer cells: involvement of ataxia-telangiectasia-mutated.	Pubmed	0.005873	1	0.01774	0.1881	1	1	ATM
Pubmed	23840838	A role for SPARC in the moderation of human insulin secretion.	Pubmed	0.005873	1	0.01774	0.1881	1	1	SPARC
Pubmed	18618713	Redundant DNA methylation in colorectal cancers of Lynch-syndrome patients.	Pubmed	0.005873	1	0.01774	0.1881	1	1	MLH1
Pubmed	11883932	Osmotic resistance of high-density erythrocytes in transglutaminase 2-deficient mice.	Pubmed	0.005873	1	0.01774	0.1881	1	1	TGM2
Pubmed	28764769	Anabolic role of lysyl oxidase like-2 in cartilage of knee and temporomandibular joints with osteoarthritis.	Pubmed	0.005873	1	0.01774	0.1881	1	1	LOXL2
Pubmed	20727199	Polymorphisms in the glucocorticoid receptor gene that modulate glucocorticoid sensitivity are associated with rheumatoid arthritis.	Pubmed	0.005873	1	0.01774	0.1881	1	1	NR3C1
Pubmed	20336543	[Mismatch repair gene hMLH1 A655G/A polymorphism and colorectal cancer].	Pubmed	0.005873	1	0.01774	0.1881	1	1	MLH1
Pubmed	16909394	Mutations in the CEP290 (NPHP6) gene are a frequent cause of Leber congenital amaurosis.	Pubmed	0.005873	1	0.01774	0.1881	1	1	CEP290
Pubmed	26578604	GEN1 promotes Holliday junction resolution by a coordinated nick and counter-nick mechanism.	Pubmed	0.005873	1	0.01774	0.1881	1	1	GEN1
Pubmed	26599761	Genetic Susceptibility to Cardiac and Digestive Clinical Forms of Chronic Chagas Disease: Involvement of the CCR5 59029 A/G Polymorphism.	Pubmed	0.005873	1	0.01774	0.1881	1	1	CCR5
Pubmed	21504893	DNA repair gene polymorphisms and tobacco smoking in the risk for colorectal adenomas.	Pubmed	0.005873	1	0.01774	0.1881	1	1	ATM
Pubmed	15213232	A novel role for the adaptor molecule CD2-associated protein in transforming growth factor-beta-induced apoptosis.	Pubmed	0.005873	1	0.01774	0.1881	1	1	CD2AP
Pubmed	25048973	DNA double-strand breaks activate ATM independent of mitochondrial dysfunction in A549 cells.	Pubmed	0.005873	1	0.01774	0.1881	1	1	ATM
Pubmed	28768721	The glucocorticoid receptor in monocyte-derived macrophages is critical for cardiac infarct repair and remodeling.	Pubmed	0.005873	1	0.01774	0.1881	1	1	NR3C1
Pubmed	30293837	RSK-MASTL Pathway Delays Meiotic Exit in Mouse Zygotes to Ensure Paternal Chromosome Stability.	Pubmed	0.005873	1	0.01774	0.1881	1	1	MASTL
Pubmed	12296628	Cloning, mapping, and characterization of the human Rab3C gene.	Pubmed	0.005873	1	0.01774	0.1881	1	1	RAB3C
Pubmed	20015838	Glucocorticoid receptor over-expression promotes human small cell lung cancer apoptosis in vivo and thereby slows tumor growth.	Pubmed	0.005873	1	0.01774	0.1881	1	1	NR3C1
Pubmed	24008674	Tumor-secreted LOXL2 activates fibroblasts through FAK signaling.	Pubmed	0.005873	1	0.01774	0.1881	1	1	LOXL2
Pubmed	10549596	ATM: the protein encoded by the gene mutated in the radiosensitive syndrome ataxia-telangiectasia.	Pubmed	0.005873	1	0.01774	0.1881	1	1	ATM
Pubmed	11710540	Cortisone counteracts apoptosis-inducing effect of cortisol in human peripheral-blood mononuclear cells.	Pubmed	0.005873	1	0.01774	0.1881	1	1	NR3C1
Pubmed	11141322	Delta 32 mutation of the chemokine-receptor 5 gene in inflammatory bowel disease.	Pubmed	0.005873	1	0.01774	0.1881	1	1	CCR5
Pubmed	25637355	A dual cis-regulatory code links IRF8 to constitutive and inducible gene expression in macrophages.	Pubmed	0.005873	1	0.01774	0.1881	1	1	IRF8
Pubmed	9178769	D-Cbl, the Drosophila homologue of the c-Cbl proto-oncogene, interacts with the Drosophila EGF receptor in vivo, despite lacking C-terminal adaptor binding sites.	Pubmed	0.005873	1	0.01774	0.1881	1	1	CBL
Pubmed	18077083	Germline alterations in the CLSPN gene in breast cancer families.	Pubmed	0.005873	1	0.01774	0.1881	1	1	CLSPN
Pubmed	23290588	Glucocorticoid receptor protein expression in human hippocampus; stability with age.	Pubmed	0.005873	1	0.01774	0.1881	1	1	NR3C1
Pubmed	21305500	Mechanisms and clinical relevance of TRAIL-triggered responses in the synovial fibroblasts of patients with rheumatoid arthritis.	Pubmed	0.005873	1	0.01774	0.1881	1	1	TNFSF10
Pubmed	15477591	Growth retardation and abnormal maternal behavior in mice lacking testicular orphan nuclear receptor 4.	Pubmed	0.005873	1	0.01774	0.1881	1	1	NR2C2
Pubmed	12957287	Genetics supersedes epigenetics in colon cancer phenotype.	Pubmed	0.005873	1	0.01774	0.1881	1	1	MLH1
Pubmed	10727844	Heparan N-sulfatase gene: two novel mutations and transient expression of 15 defects.	Pubmed	0.005873	1	0.01774	0.1881	1	1	SGSH
Pubmed	20020535	A cell-free assay for the functional analysis of variants of the mismatch repair protein MLH1.	Pubmed	0.005873	1	0.01774	0.1881	1	1	MLH1
Pubmed	22083068	CCR5 expression is elevated on endocervical CD4+ T cells in healthy postmenopausal women.	Pubmed	0.005873	1	0.01774	0.1881	1	1	CCR5
Pubmed	25497700	Overexpression of nuclear FUS induces neuronal cell death.	Pubmed	0.005873	1	0.01774	0.1881	1	1	FUS
Pubmed	27166193	Repression of TCF3/E2A contributes to Hodgkin lymphomagenesis.	Pubmed	0.005873	1	0.01774	0.1881	1	1	TCF3
Pubmed	25400456	GW4064, a farnesoid X receptor agonist, upregulates adipokine expression in preadipocytes and HepG2 cells.	Pubmed	0.005873	1	0.01774	0.1881	1	1	NR1H4
Pubmed	28849204	Comprehensive bioinformatics analysis of the mRNA profile of PLCE1 knockdown in esophageal squamous cell carcinoma.	Pubmed	0.005873	1	0.01774	0.1881	1	1	PLCE1
Pubmed	23960096	Berbamine inhibits the growth of liver cancer cells and cancer-initiating cells by targeting Ca²?/calmodulin-dependent protein kinase II.	Pubmed	0.005873	1	0.01774	0.1881	1	1	CAMK2G
Pubmed	19129457	Determinants flanking the CD4 binding loop modulate macrophage tropism of human immunodeficiency virus type 1 R5 envelopes.	Pubmed	0.005873	1	0.01774	0.1881	1	1	CCR5
Pubmed	21769834	The role of TRAIL in mediating autophagy in myositis skeletal muscle: a potential nonimmune mechanism of muscle damage.	Pubmed	0.005873	1	0.01774	0.1881	1	1	TNFSF10
Pubmed	21912096	Primary generalized glucocorticoid resistance and hypersensitivity.	Pubmed	0.005873	1	0.01774	0.1881	1	1	NR3C1
Pubmed	26110892	Epigenome-wide study identifies novel methylation loci associated with body mass index and waist circumference.	Pubmed	0.005873	1	0.01774	0.1881	1	1	CPT1A
Pubmed	10873394	Ataxia-telangiectasia: phenotype/genotype studies of ATM protein expression, mutations, and radiosensitivity.	Pubmed	0.005873	1	0.01774	0.1881	1	1	ATM
Pubmed	29447241	Selective targeting of tumor associated macrophages in different tumor models.	Pubmed	0.005873	1	0.01774	0.1881	1	1	GTF2IRD1
Pubmed	25847991	Glucocorticoid receptor regulates accurate chromosome segregation and is associated with malignancy.	Pubmed	0.005873	1	0.01774	0.1881	1	1	NR3C1
Pubmed	23251483	Inner ear morphology is perturbed in two novel mouse models of recessive deafness.	Pubmed	0.005873	1	0.01774	0.1881	1	1	MYO7A
Pubmed	15180829	pH-independent endocytic cycling of the chemokine receptor CCR5.	Pubmed	0.005873	1	0.01774	0.1881	1	1	CCR5
Pubmed	20227930	Location-related differences in sporadic microsatellite unstable colorectal cancer.	Pubmed	0.005873	1	0.01774	0.1881	1	1	MLH1
Pubmed	28647209	Decreased expression of the ATM gene linked to poor prognosis for gastric cancer of different nationalities in Xinjiang.	Pubmed	0.005873	1	0.01774	0.1881	1	1	ATM
Pubmed	15755863	The human glucocorticoid receptor (GR) isoform {beta} differentially suppresses GR{alpha}-induced transactivation stimulated by synthetic glucocorticoids.	Pubmed	0.005873	1	0.01774	0.1881	1	1	NR3C1
Pubmed	18536531	Prenatal exposure to maternal depression, neonatal methylation of human glucocorticoid receptor gene (NR3C1) and infant cortisol stress responses.	Pubmed	0.005873	1	0.01774	0.1881	1	1	NR3C1
Pubmed	23903010	Alterations in chemokine receptor CCR5 expression on blood dendritic cells correlate with acute graft-versus-host disease.	Pubmed	0.005873	1	0.01774	0.1881	1	1	CCR5
Pubmed	18594839	Two new MLH1 germline mutations in Brazilian Lynch syndrome families.	Pubmed	0.005873	1	0.01774	0.1881	1	1	MLH1
Pubmed	26250429	Isopeptidase activity of human transglutaminase 2: disconnection from transamidation and characterization by kinetic parameters.	Pubmed	0.005873	1	0.01774	0.1881	1	1	TGM2
Pubmed	17318259	Impaired neutrophil activity and increased susceptibility to bacterial infection in mice lacking glucose-6-phosphatase-beta.	Pubmed	0.005873	1	0.01774	0.1881	1	1	G6PC3
Pubmed	10403839	Characterization of three splice variants and genomic organization of the mouse BMAL1 gene.	Pubmed	0.005873	1	0.01774	0.1881	1	1	ARNTL
Pubmed	11869041	The role of tissue transglutaminase (transglutaminase type II) for the intestinal manifestations of murine semi-allogenic graft-versus-host disease.	Pubmed	0.005873	1	0.01774	0.1881	1	1	TGM2
Pubmed	16364248	Enhanced transformation and chemosensitivity of NIH3T3 cells transduced with hepatoma up-regulated protein.	Pubmed	0.005873	1	0.01774	0.1881	1	1	DLGAP5
Pubmed	27150631	Hepatitis C virus core protein enhances hepatocellular carcinoma cells to be susceptible to oncolytic vesicular stomatitis virus through down-regulation of HDAC4.	Pubmed	0.005873	1	0.01774	0.1881	1	1	HDAC4
Pubmed	23524335	IgE production in CD40/CD40L cross-talk of B and mast cells and mediator release via TGase 2 in mouse allergic asthma.	Pubmed	0.005873	1	0.01774	0.1881	1	1	TGM2
Pubmed	16763214	Tissue-transglutaminase contributes to neutrophil granulocyte differentiation and functions.	Pubmed	0.005873	1	0.01774	0.1881	1	1	TGM2
Pubmed	23437220	Changes in muscle cell metabolism and mechanotransduction are associated with myopathic phenotype in a mouse model of collagen VI deficiency.	Pubmed	0.005873	1	0.01774	0.1881	1	1	COL6A1
Pubmed	19129559	Genomic changes of the 55 kDa subunit of DNA polymerase epsilon in human breast cancer.	Pubmed	0.005873	1	0.01774	0.1881	1	1	POLE
Pubmed	16622469	ATM haplotypes and breast cancer risk in Jewish high-risk women.	Pubmed	0.005873	1	0.01774	0.1881	1	1	ATM
Pubmed	24778599	Biological functionalities of transglutaminase 2 and the possibility of its compensation by other members of the transglutaminase family.	Pubmed	0.005873	1	0.01774	0.1881	1	1	TGM2
Pubmed	15009646	Progressive sensorimotor impairment is not associated with reduced dopamine and high energy phosphate donors in a model of ataxia-telangiectasia.	Pubmed	0.005873	1	0.01774	0.1881	1	1	ATM
Pubmed	28720577	Lysyl Oxidase-like Protein LOXL2 Promotes Lung Metastasis of Breast Cancer.	Pubmed	0.005873	1	0.01774	0.1881	1	1	LOXL2
Pubmed	24293156	Structure-function studies on non-synonymous SNPs of chemokine receptor gene implicated in cardiovascular disease: a computational approach.	Pubmed	0.005873	1	0.01774	0.1881	1	1	CCR5
Pubmed	15460447	Tissue transglutaminase is not involved in the aggregate formation of stably expressed alpha-synuclein in SH-SY5Y human neuroblastoma cells.	Pubmed	0.005873	1	0.01774	0.1881	1	1	TGM2
Pubmed	26411420	Monocyte-platelet aggregates and CD11b expression as markers for thrombogenicity in atrial fibrillation.	Pubmed	0.005873	1	0.01774	0.1881	1	1	ITGAM
Pubmed	22266736	Sterols from a soft coral, Dendronephthya gigantea as farnesoid X-activated receptor antagonists.	Pubmed	0.005873	1	0.01774	0.1881	1	1	NR1H4
Pubmed	27248469	Overexpression of transient receptor potential mucolipin-2 ion channels in gliomas: role in tumor growth and progression.	Pubmed	0.005873	1	0.01774	0.1881	1	1	MCOLN2
Pubmed	28481876	Oncogenic activity of amplified miniature chromosome maintenance 8 in human malignancies.	Pubmed	0.005873	1	0.01774	0.1881	1	1	MCM8
Pubmed	21329876	The ATM kinase induces microRNA biogenesis in the DNA damage response.	Pubmed	0.005873	1	0.01774	0.1881	1	1	ATM
Pubmed	25218063	STIL mutation causes autosomal recessive microcephalic lobar holoprosencephaly.	Pubmed	0.005873	1	0.01774	0.1881	1	1	STIL
Pubmed	28986096	High-fat diet enhances hepatic ischemia-reperfusion injury-induced apoptosis: Role of glucocorticoid receptors.	Pubmed	0.005873	1	0.01774	0.1881	1	1	NR3C1
Pubmed	19821527	The beta2 integrin CD11b attenuates polyinosinic:polycytidylic acid-induced hepatitis by negatively regulating natural killer cell functions.	Pubmed	0.005873	1	0.01774	0.1881	1	1	ITGAM
Pubmed	19776131	Structure-function analysis of human immunodeficiency virus type 1 gp120 amino acid mutations associated with resistance to the CCR5 coreceptor antagonist vicriviroc.	Pubmed	0.005873	1	0.01774	0.1881	1	1	CCR5
Pubmed	7792600	A single ataxia telangiectasia gene with a product similar to PI-3 kinase.	Pubmed	0.005873	1	0.01774	0.1881	1	1	ATM
Pubmed	22544329	The DNA damage checkpoint protein ATM promotes hepatocellular apoptosis and fibrosis in a mouse model of non-alcoholic fatty liver disease.	Pubmed	0.005873	1	0.01774	0.1881	1	1	ATM
Pubmed	24351291	FANCJ localization by mismatch repair is vital to maintain genomic integrity after UV irradiation.	Pubmed	0.005873	1	0.01774	0.1881	1	1	BRIP1
Pubmed	17636017	Dephosphorylation and caspase processing generate distinct nuclear pools of histone deacetylase 4.	Pubmed	0.005873	1	0.01774	0.1881	1	1	HDAC4
Pubmed	14751053	[Expression of neutrophil adhesion molecule CD11b as an early diagnostic marker for neonatal sepsis].	Pubmed	0.005873	1	0.01774	0.1881	1	1	ITGAM
Pubmed	15294915	Analysis of the DXD motifs in human xylosyltransferase I required for enzyme activity.	Pubmed	0.005873	1	0.01774	0.1881	1	1	XYLT1
Pubmed	22055719	FUS mutations in sporadic amyotrophic lateral sclerosis: clinical and genetic analysis.	Pubmed	0.005873	1	0.01774	0.1881	1	1	FUS
Pubmed	18361062	[Relationship between CCR5 gene polymorphism and condyloma acuminata].	Pubmed	0.005873	1	0.01774	0.1881	1	1	CCR5
Pubmed	9744479	Mutation 1091delC is highly prevalent in Spanish Sanfilippo syndrome type A patients.	Pubmed	0.005873	1	0.01774	0.1881	1	1	SGSH
Pubmed	9359041	Refined mapping of the Cohen syndrome gene by linkage disequilibrium.	Pubmed	0.005873	1	0.01774	0.1881	1	1	VPS13B
Pubmed	16304451	Alpha 2 integrin +807 polymorphism in drug-induced gingival overgrowth.	Pubmed	0.005873	1	0.01774	0.1881	1	1	ITGA2
Pubmed	21943122	Transglutaminase 2 as an independent prognostic marker for survival of patients with non-adenocarcinoma subtype of non-small cell lung cancer.	Pubmed	0.005873	1	0.01774	0.1881	1	1	TGM2
Pubmed	17351762	Influence of CCR5-Delta32 genotype in Spanish population with multiple sclerosis.	Pubmed	0.005873	1	0.01774	0.1881	1	1	CCR5
Pubmed	28193847	DNA Damage Response-Independent Role for MDC1 in Maintaining Genomic Stability.	Pubmed	0.005873	1	0.01774	0.1881	1	1	MDC1
Pubmed	24840975	The role of FUS gene variants in neurodegenerative diseases.	Pubmed	0.005873	1	0.01774	0.1881	1	1	FUS
Pubmed	22123032	Smooth muscle ? actin is specifically required for the maintenance of lactation.	Pubmed	0.005873	1	0.01774	0.1881	1	1	ACTA2
Pubmed	29660567	Summary of expression of SPARC protein in cutaneous vascular neoplasms and mimickers.	Pubmed	0.005873	1	0.01774	0.1881	1	1	SPARC
Pubmed	28162995	CDK5RAP2 Is Required to Maintain the Germ Cell Pool during Embryonic Development.	Pubmed	0.005873	1	0.01774	0.1881	1	1	CDK5RAP2
Pubmed	21468687	Latent transforming growth factor binding protein 4 (LTBP4) is downregulated in mouse and human DCIS and mammary carcinomas.	Pubmed	0.005873	1	0.01774	0.1881	1	1	LTBP4
Pubmed	27574300	The ATM Kinase Restrains Joining of Both VDJ Signal and Coding Ends.	Pubmed	0.005873	1	0.01774	0.1881	1	1	ATM
Pubmed	16400190	Atm-haploinsufficiency enhances susceptibility to carcinogen-induced mammary tumors.	Pubmed	0.005873	1	0.01774	0.1881	1	1	ATM
Pubmed	26263761	[The role of ATM kinase in neurodegeneration].	Pubmed	0.005873	1	0.01774	0.1881	1	1	ATM
Pubmed	15681838	Evidence for a role of TNF-related apoptosis-inducing ligand (TRAIL) in the anemia of myelodysplastic syndromes.	Pubmed	0.005873	1	0.01774	0.1881	1	1	TNFSF10
Pubmed	28636914	Peptide-Protein Binding Investigated by Far-IR Spectroscopy and Molecular Dynamics Simulations.	Pubmed	0.005873	1	0.01774	0.1881	1	1	MAGI1
Pubmed	25167769	Relationship between chemokine receptor 5 ?32/W gene polymorphism and lupus nephritis.	Pubmed	0.005873	1	0.01774	0.1881	1	1	CCR5
Pubmed	15802968	Frequency of the CCR5-Delta32 mutant allele is not increased in Belgian hepatitis C virus-infected patients.	Pubmed	0.005873	1	0.01774	0.1881	1	1	CCR5
Pubmed	11901272	Analysis of CCR5Delta32 geographic distribution and its correlation with some climatic and geographic factors.	Pubmed	0.005873	1	0.01774	0.1881	1	1	CCR5
Pubmed	29335425	SPARC expression is associated with hepatic injury in rodents and humans with non-alcoholic fatty liver disease.	Pubmed	0.005873	1	0.01774	0.1881	1	1	SPARC
Pubmed	17038545	HDAC activity regulates entry of mesoderm cells into the cardiac muscle lineage.	Pubmed	0.005873	1	0.01774	0.1881	1	1	HDAC4
Pubmed	20211024	Identification of regulatory elements flanking human XIST reveals species differences.	Pubmed	0.005873	1	0.01774	0.1881	1	1	XIST
Pubmed	22416573	A new assay for CCR5del32 mutation: genotyping through the number of fragments amplified.	Pubmed	0.005873	1	0.01774	0.1881	1	1	CCR5
Pubmed	28555424	Functional analysis of the DEPDC1 oncoantigen in malignant glioma and brain tumor initiating cells.	Pubmed	0.005873	1	0.01774	0.1881	1	1	DEPDC1
Pubmed	15655788	CCR5 plays a critical role in the development of myocarditis and host protection in mice infected with Trypanosoma cruzi.	Pubmed	0.005873	1	0.01774	0.1881	1	1	CCR5
Pubmed	21945289	Hippocampal GR expression is increased in elderly depressed females.	Pubmed	0.005873	1	0.01774	0.1881	1	1	NR3C1
Pubmed	17130289	Human SHPRH suppresses genomic instability through proliferating cell nuclear antigen polyubiquitination.	Pubmed	0.005873	1	0.01774	0.1881	1	1	SHPRH
Pubmed	21031134	Reinforcement of a minor alternative splicing event in MYO7A due to a missense mutation results in a mild form of retinopathy and deafness.	Pubmed	0.005873	1	0.01774	0.1881	1	1	MYO7A
Pubmed	12577054	Defective thymocyte apoptosis and accelerated autoimmune diseases in TRAIL-/- mice.	Pubmed	0.005873	1	0.01774	0.1881	1	1	TNFSF10
Pubmed	25169753	The transcriptional regulator ADNP links the BAF (SWI/SNF) complexes with autism.	Pubmed	0.005873	1	0.01774	0.1881	1	1	ADNP
Pubmed	1516297	Methionine auxotrophy in inborn errors of cobalamin metabolism.	Pubmed	0.005873	1	0.01774	0.1881	1	1	MTR
Pubmed	23577159	Characterization of FUS mutations in amyotrophic lateral sclerosis using RNA-Seq.	Pubmed	0.005873	1	0.01774	0.1881	1	1	FUS
Pubmed	15488763	Expansion of myeloid immune suppressor Gr+CD11b+ cells in tumor-bearing host directly promotes tumor angiogenesis.	Pubmed	0.005873	1	0.01774	0.1881	1	1	ITGAM
Pubmed	19419892	Activation of glycolysis and apoptosis in glycogen storage disease type Ia.	Pubmed	0.005873	1	0.01774	0.1881	1	1	G6PC
Pubmed	24595079	Molecular analysis of imperative polymorphisms of MLH1 gene in sporadic colorectal cancer.	Pubmed	0.005873	1	0.01774	0.1881	1	1	MLH1
Pubmed	16327028	Fxr(-/-) mice adapt to biliary obstruction by enhanced phase I detoxification and renal elimination of bile acids.	Pubmed	0.005873	1	0.01774	0.1881	1	1	NR1H4
Pubmed	23717413	Glucose homeostasis in mice is transglutaminase 2 independent.	Pubmed	0.005873	1	0.01774	0.1881	1	1	TGM2
Pubmed	20811274	Functional CCR5 receptor protects patients with arthritis from high synovial burden of infecting Chlamydia trachomatis.	Pubmed	0.005873	1	0.01774	0.1881	1	1	CCR5
Pubmed	10671064	Hereditary nonpolyposis coloretal cancer: identification of novel germline mutations in two kindreds not fulfulling the Amsterdam criteria. Mutations in brief no. 203. Online.	Pubmed	0.005873	1	0.01774	0.1881	1	1	MLH1
Pubmed	21652717	Site-1 protease is essential to growth plate maintenance and is a critical regulator of chondrocyte hypertrophic differentiation in postnatal mice.	Pubmed	0.005873	1	0.01774	0.1881	1	1	MBTPS1
Pubmed	19836010	Mutations in LTBP4 cause a syndrome of impaired pulmonary, gastrointestinal, genitourinary, musculoskeletal, and dermal development.	Pubmed	0.005873	1	0.01774	0.1881	1	1	LTBP4
Pubmed	15147720	The collagen receptor subfamily of the integrins.	Pubmed	0.005873	1	0.01774	0.1881	1	1	ITGA2
Pubmed	17069901	Nuclear Ca2+/calmodulin-dependent protein kinase II in the murine heart.	Pubmed	0.005873	1	0.01774	0.1881	1	1	CAMK2G
Pubmed	23993960	Transglutaminase 2 as a novel activator of LRP6/?-catenin signaling.	Pubmed	0.005873	1	0.01774	0.1881	1	1	TGM2
Pubmed	17145599	CCR5 deletion mutation and its association with the risk of developing acute graft-versus-host disease after allogeneic hematopoietic stem cell transplantation.	Pubmed	0.005873	1	0.01774	0.1881	1	1	CCR5
Pubmed	27683556	Immunogenomics of Hypermutated Glioblastoma: A Patient with Germline POLE Deficiency Treated with Checkpoint Blockade Immunotherapy.	Pubmed	0.005873	1	0.01774	0.1881	1	1	POLE
Pubmed	26108224	Site-1 protease-activated formation of lysosomal targeting motifs is independent of the lipogenic transcription control.	Pubmed	0.005873	1	0.01774	0.1881	1	1	MBTPS1
Pubmed	15983196	The regulation of fatty acid synthase by STAT5A.	Pubmed	0.005873	1	0.01774	0.1881	1	1	STAT5A
Pubmed	10234507	Rapid and efficient ATM mutation detection by fluorescent chemical cleavage of mismatch: identification of four novel mutations.	Pubmed	0.005873	1	0.01774	0.1881	1	1	ATM
Pubmed	28829278	Glucose-6-phosphatase-? participates in dopaminergic differentiation.	Pubmed	0.005873	1	0.01774	0.1881	1	1	G6PC
Pubmed	15316959	Mutation frequencies for glycogen storage disease Ia in the Ashkenazi Jewish population.	Pubmed	0.005873	1	0.01774	0.1881	1	1	G6PC
Pubmed	25902531	Noninvasive imaging of immune responses.	Pubmed	0.005873	1	0.01774	0.1881	1	1	ITGAM
Pubmed	7623842	B-cell-specific DNA binding by an E47 homodimer.	Pubmed	0.005873	1	0.01774	0.1881	1	1	TCF3
Pubmed	12370122	Identification and characterization of a human cDNA and gene encoding a ubiquitously expressed glucose-6-phosphatase catalytic subunit-related protein.	Pubmed	0.005873	1	0.01774	0.1881	1	1	G6PC3
Pubmed	19745835	ACTA2 is not a major disease-causing gene for moyamoya disease.	Pubmed	0.005873	1	0.01774	0.1881	1	1	ACTA2
Pubmed	30095186	Global metabolomic responses in urine from atm deficient mice in response to LD	Pubmed	0.005873	1	0.01774	0.1881	1	1	ATM
Pubmed	25808416	Transglutaminase 2 interactions with extracellular matrix proteins as probed with celiac disease autoantibodies.	Pubmed	0.005873	1	0.01774	0.1881	1	1	TGM2
Pubmed	22790431	Eye features in three Danish patients with multisystemic smooth muscle dysfunction syndrome.	Pubmed	0.005873	1	0.01774	0.1881	1	1	ACTA2
Pubmed	22298777	Characterization of heparin-binding site of tissue transglutaminase: its importance in cell surface targeting, matrix deposition, and cell signaling.	Pubmed	0.005873	1	0.01774	0.1881	1	1	TGM2
Pubmed	25795516	Determination of the role of injection site on the efficacy of intra-CSF enzyme replacement therapy in MPS IIIA mice.	Pubmed	0.005873	1	0.01774	0.1881	1	1	SGSH
Pubmed	17344888	Splenic and immune alterations of the Sparc-null mouse accompany a lack of immune response.	Pubmed	0.005873	1	0.01774	0.1881	1	1	SPARC
Pubmed	15094456	TRAIL is expressed in the brain cells of Alzheimer's disease patients.	Pubmed	0.005873	1	0.01774	0.1881	1	1	TNFSF10
Pubmed	24295368	A Meta-analysis of the relation between chemokine receptor 5 delta32 polymorphism and multiple sclerosis susceptibility.	Pubmed	0.005873	1	0.01774	0.1881	1	1	CCR5
Pubmed	1552170	Distribution of osteonectin mRNA and protein during human embryonic and fetal development.	Pubmed	0.005873	1	0.01774	0.1881	1	1	SPARC
Pubmed	9175267	A tyrosine kinase-like molecule is localized in the nuclear membrane of neurons: hippocampal behavior under stress.	Pubmed	0.005873	1	0.01774	0.1881	1	1	TYRO3
Pubmed	25486474	Lack of centrioles and primary cilia in STIL(-/-) mouse embryos.	Pubmed	0.005873	1	0.01774	0.1881	1	1	STIL
Pubmed	20955701	Bone marrow stromal cell transplants prevent experimental enterocolitis and require host CD11b+ splenocytes.	Pubmed	0.005873	1	0.01774	0.1881	1	1	ITGAM
Pubmed	15777617	PAP IB, a new member of the Reg gene family: cloning, expression, structural properties, and evolution by gene duplication.	Pubmed	0.005873	1	0.01774	0.1881	1	1	REG3G
Pubmed	23644138	First evidence for the contribution of the genetic variations of BRCA1-interacting protein 1 (BRIP1) to the genetic susceptibility of cervical cancer.	Pubmed	0.005873	1	0.01774	0.1881	1	1	BRIP1
Pubmed	29287864	Identification of two novel pathogenic compound heterozygous MYO7A mutations in Usher syndrome by whole exome sequencing.	Pubmed	0.005873	1	0.01774	0.1881	1	1	MYO7A
Pubmed	24622770	Frequent promoter hypermethylation and expression reduction of the glucocorticoid receptor gene in breast tumors.	Pubmed	0.005873	1	0.01774	0.1881	1	1	NR3C1
Pubmed	21389126	Identification of a human SCARB2 region that is important for enterovirus 71 binding and infection.	Pubmed	0.005873	1	0.01774	0.1881	1	1	SCARB2
Pubmed	12107118	The alpha(2) integrin subunit-deficient mouse: a multifaceted phenotype including defects of branching morphogenesis and hemostasis.	Pubmed	0.005873	1	0.01774	0.1881	1	1	ITGA2
Pubmed	22491064	Epigenetic regulation of glucocorticoid receptor expression in aorta from mice with hyperhomocysteinemia.	Pubmed	0.005873	1	0.01774	0.1881	1	1	NR3C1
Pubmed	20006604	Non-cell-autonomous stimulation of stem cell proliferation following ablation of Tcf3.	Pubmed	0.005873	1	0.01774	0.1881	1	1	TCF3
Pubmed	11445660	The expression of SPARC in adipose tissue and its increased plasma concentration in patients with coronary artery disease.	Pubmed	0.005873	1	0.01774	0.1881	1	1	SPARC
Pubmed	22389215	The miR-17/92 cluster is targeted by STAT5 but dispensable for mammary development.	Pubmed	0.005873	1	0.01774	0.1881	1	1	STAT5A
Pubmed	24666695	Loss of regulator of G protein signaling 5 promotes airway hyperresponsiveness in the absence of allergic inflammation.	Pubmed	0.005873	1	0.01774	0.1881	1	1	RGS5
Pubmed	25931171	Polymerase ? (POLE) ultra-mutated tumors induce robust tumor-specific CD4+ T cell responses in endometrial cancer patients.	Pubmed	0.005873	1	0.01774	0.1881	1	1	POLE
Pubmed	21551245	The B lineage transcription factor E2A regulates apoptosis in chronic lymphocytic leukemia (CLL) cells.	Pubmed	0.005873	1	0.01774	0.1881	1	1	TCF3
Pubmed	9546431	Human smooth muscle alpha-actin gene is a transcriptional target of the p53 tumor suppressor protein.	Pubmed	0.005873	1	0.01774	0.1881	1	1	ACTA2
Pubmed	21438141	Glucocorticoid receptor haplotype is associated with a decreased risk of delirium in the elderly.	Pubmed	0.005873	1	0.01774	0.1881	1	1	NR3C1
Pubmed	26523779	Expression of secreted protein acidic and rich in cysteine is an independent prognostic indicator of a poor clinical outcome in oropharyngeal carcinoma patients.	Pubmed	0.005873	1	0.01774	0.1881	1	1	SPARC
Pubmed	18812484	Two common haplotypes of the glucocorticoid receptor gene are associated with increased susceptibility to cardiovascular disease in men with familial hypercholesterolemia.	Pubmed	0.005873	1	0.01774	0.1881	1	1	NR3C1
Pubmed	18164969	Detection of ATM gene mutations in young lung cancer patients: a population-based control study.	Pubmed	0.005873	1	0.01774	0.1881	1	1	ATM
Pubmed	21937043	Functional polymorphism rs189037 in the promoter region of ATM gene is associated with angiographically characterized coronary stenosis.	Pubmed	0.005873	1	0.01774	0.1881	1	1	ATM
Pubmed	28642237	Mediator 1 Is Atherosclerosis Protective by Regulating Macrophage Polarization.	Pubmed	0.005873	1	0.01774	0.1881	1	1	MED1
Pubmed	9108147	Ataxia-telangiectasia: structural diversity of untranslated sequences suggests complex post-transcriptional regulation of ATM gene expression.	Pubmed	0.005873	1	0.01774	0.1881	1	1	ATM
Pubmed	27628322	Reduced Notch signalling leads to postnatal skeletal muscle hypertrophy in Pofut1cax/cax mice.	Pubmed	0.005873	1	0.01774	0.1881	1	1	POFUT1
Pubmed	9388193	The Bloom's syndrome gene product is a 3'-5' DNA helicase.	Pubmed	0.005873	1	0.01774	0.1881	1	1	BLM
Pubmed	12379279	Antagonism of glucocorticoid receptor transactivity and cell growth inhibition by transforming growth factor-beta through AP-1-mediated transcriptional repression.	Pubmed	0.005873	1	0.01774	0.1881	1	1	NR3C1
Pubmed	26317470	A Liquid-to-Solid Phase Transition of the ALS Protein FUS Accelerated by Disease Mutation.	Pubmed	0.005873	1	0.01774	0.1881	1	1	FUS
Pubmed	24966465	Association of serum tumor necrosis factor-related apoptosis inducing ligand with body fat distribution as assessed by dual X-rays absorptiometry.	Pubmed	0.005873	1	0.01774	0.1881	1	1	TNFSF10
Pubmed	26275218	Prognostic Significance of Nuclear Phospho-ATM Expression in Melanoma.	Pubmed	0.005873	1	0.01774	0.1881	1	1	ATM
Pubmed	18680552	Modest loss of peripheral axons, muscle atrophy and formation of brain inclusions in mice with targeted deletion of gigaxonin exon 1.	Pubmed	0.005873	1	0.01774	0.1881	1	1	GAN
Pubmed	17047076	The farnesoid X receptor is expressed in breast cancer and regulates apoptosis and aromatase expression.	Pubmed	0.005873	1	0.01774	0.1881	1	1	NR1H4
Pubmed	29806630	Serum Levels of TRIM72 Are Lower among Patients with Colon Cancer: Identification of a Potential Diagnostic Marker.	Pubmed	0.005873	1	0.01774	0.1881	1	1	TRIM72
Pubmed	28161894	Mediator of DNA damage checkpoint protein 1 (MDC1) as a prognostic marker for patients with oral squamous cell carcinoma.	Pubmed	0.005873	1	0.01774	0.1881	1	1	MDC1
Pubmed	11072599	Absence of the association with CC chemokine receptor 5 polymorphism in polymyalgia rheumatica.	Pubmed	0.005873	1	0.01774	0.1881	1	1	CCR5
Pubmed	20431603	A new association between polymorphisms of the SLC6A7 gene in the chromosome 5q31-32 region and asthma.	Pubmed	0.005873	1	0.01774	0.1881	1	1	SLC6A7
Pubmed	8843194	Targeted disruption of ATM leads to growth retardation, chromosomal fragmentation during meiosis, immune defects, and thymic lymphoma.	Pubmed	0.005873	1	0.01774	0.1881	1	1	ATM
Pubmed	2505905	Localization of osteonectin expression in human fetal skeletal tissues by in situ hybridization.	Pubmed	0.005873	1	0.01774	0.1881	1	1	SPARC
Pubmed	19439589	The mammalian molecular clockwork controls rhythmic expression of its own input pathway components.	Pubmed	0.005873	1	0.01774	0.1881	1	1	ARNTL
Pubmed	19251628	Mutations in FUS, an RNA processing protein, cause familial amyotrophic lateral sclerosis type 6.	Pubmed	0.005873	1	0.01774	0.1881	1	1	FUS
Pubmed	11174015	Central 5-hydroxytryptamine-2A receptor expression in transgenic mice bearing a glucocorticoid receptor antisense.	Pubmed	0.005873	1	0.01774	0.1881	1	1	NR3C1
Pubmed	21764460	Glucocorticoid receptor polymorphism is associated with major depression and predominance of depression in the course of bipolar disorder.	Pubmed	0.005873	1	0.01774	0.1881	1	1	NR3C1
Pubmed	11803051	CC chemokine receptor 5 (CCR5) mRNA expression in pulmonary sarcoidosis.	Pubmed	0.005873	1	0.01774	0.1881	1	1	CCR5
Pubmed	17936869	Relative concordance of human immunodeficiency virus oligomeric and monomeric envelope in CCR5 coreceptor usage.	Pubmed	0.005873	1	0.01774	0.1881	1	1	CCR5
Pubmed	21571730	Association of a non-synonymous functional variant of the ITGAM gene with systemic sclerosis.	Pubmed	0.005873	1	0.01774	0.1881	1	1	ITGAM
Pubmed	25198518	A Newfound association between MDC1 functional polymorphism and lung cancer risk in Chinese.	Pubmed	0.005873	1	0.01774	0.1881	1	1	MDC1
Pubmed	22878663	FUS/TLS-immunoreactive neuronal and glial cell inclusions increase with disease duration in familial amyotrophic lateral sclerosis with an R521C FUS/TLS mutation.	Pubmed	0.005873	1	0.01774	0.1881	1	1	FUS
Pubmed	17346708	GTF2IRD1 regulates transcription by binding an evolutionarily conserved DNA motif 'GUCE'.	Pubmed	0.005873	1	0.01774	0.1881	1	1	GTF2IRD1
Pubmed	25091122	Inhibition of histone deacetylase 4 increases cytotoxicity of docetaxel in gastric cancer cells.	Pubmed	0.005873	1	0.01774	0.1881	1	1	HDAC4
Pubmed	23874654	Dynamic recruitment of CDK5RAP2 to centrosomes requires its association with dynein.	Pubmed	0.005873	1	0.01774	0.1881	1	1	CDK5RAP2
Pubmed	14687991	Glanzmann's thrombasthenia: modulation of clinical phenotype by alpha2C807T gene polymorphism.	Pubmed	0.005873	1	0.01774	0.1881	1	1	ITGA2
Pubmed	15205465	Caspase-mediated specific cleavage of human histone deacetylase 4.	Pubmed	0.005873	1	0.01774	0.1881	1	1	HDAC4
Pubmed	23325674	BTB/POZ domain-containing protein 7: epithelial-mesenchymal transition promoter and prognostic biomarker of hepatocellular carcinoma.	Pubmed	0.005873	1	0.01774	0.1881	1	1	BTBD7
Pubmed	16857810	TRAIL induces apoptosis in human colorectal adenoma cell lines and human colorectal adenomas.	Pubmed	0.005873	1	0.01774	0.1881	1	1	TNFSF10
Pubmed	17935973	Identification of novel glucocorticoid receptor-regulated genes involved in epidermal homeostasis and hair follicle differentiation.	Pubmed	0.005873	1	0.01774	0.1881	1	1	NR3C1
Pubmed	29358088	Isogenic FUS-eGFP iPSC Reporter Lines Enable Quantification of FUS Stress Granule Pathology that Is Rescued by Drugs Inducing Autophagy.	Pubmed	0.005873	1	0.01774	0.1881	1	1	FUS
Pubmed	24591756	CC chemokine receptor 5: the interface of host immunity and cancer.	Pubmed	0.005873	1	0.01774	0.1881	1	1	CCR5
Pubmed	25257502	Recurrent ?100 Kb microdeletion in the chromosomal region 14q11.2, involving CHD8 gene, is associated with autism and macrocephaly.	Pubmed	0.005873	1	0.01774	0.1881	1	1	CHD8
Pubmed	27272765	The Germ Cell Gene TDRD1 as an ERG Target Gene and a Novel Prostate Cancer Biomarker.	Pubmed	0.005873	1	0.01774	0.1881	1	1	TDRD1
Pubmed	23776433	Ataxia-telangiectasia group D complementing gene (ATDC) promotes lung cancer cell proliferation by activating NF-?B pathway.	Pubmed	0.005873	1	0.01774	0.1881	1	1	ATM
Pubmed	17932298	PKA type IIalpha holoenzyme reveals a combinatorial strategy for isoform diversity.	Pubmed	0.005873	1	0.01774	0.1881	1	1	PRKAR2A
Pubmed	21078539	Glucocorticoid receptor signaling and prostate cancer.	Pubmed	0.005873	1	0.01774	0.1881	1	1	NR3C1
Pubmed	16272284	Critical requirement of CD11b (Mac-1) on T cells and accessory cells for development of experimental autoimmune encephalomyelitis.	Pubmed	0.005873	1	0.01774	0.1881	1	1	ITGAM
Pubmed	25577293	Role of CaMKII in cardiac arrhythmias.	Pubmed	0.005873	1	0.01774	0.1881	1	1	CAMK2G
Pubmed	16450310	Expression of the glucocorticoid receptor in the human adrenal cortex.	Pubmed	0.005873	1	0.01774	0.1881	1	1	NR3C1
Pubmed	16285940	MLH1 germline epimutations as a factor in hereditary nonpolyposis colorectal cancer.	Pubmed	0.005873	1	0.01774	0.1881	1	1	MLH1
Pubmed	24980439	Three novel mutations of the G6PC gene identified in Chinese patients with glycogen storage disease type Ia.	Pubmed	0.005873	1	0.01774	0.1881	1	1	G6PC
Pubmed	22811524	Transmembrane protein aptamers that inhibit CCR5 expression and HIV coreceptor function.	Pubmed	0.005873	1	0.01774	0.1881	1	1	CCR5
Pubmed	9239711	Paternal X-chromosome inactivation in human trophoblastic cells.	Pubmed	0.005873	1	0.01774	0.1881	1	1	XIST
Pubmed	15958622	Low-molecular weight caldesmon as a potential serum marker for glioma.	Pubmed	0.005873	1	0.01774	0.1881	1	1	CALD1
Pubmed	22453232	A gene variant near ATM is significantly associated with metformin treatment response in type 2 diabetes: a replication and meta-analysis of five cohorts.	Pubmed	0.005873	1	0.01774	0.1881	1	1	ATM
Pubmed	23591991	Smooth muscle hyperplasia due to loss of smooth muscle ?-actin is driven by activation of focal adhesion kinase, altered p53 localization and increased levels of platelet-derived growth factor receptor-?.	Pubmed	0.005873	1	0.01774	0.1881	1	1	ACTA2
Pubmed	15193450	Gene silencing by nuclear orphan receptors.	Pubmed	0.005873	1	0.01774	0.1881	1	1	NR2C2
Pubmed	25137483	Carbohydrate-to-carbohydrate interactions between ?2,3-linked sialic acids on ?2 integrin subunits and asialo-GM1 underlie the bone metastatic behaviour of LNCAP-derivative C4-2B prostate cancer cells.	Pubmed	0.005873	1	0.01774	0.1881	1	1	ITGA2
Pubmed	16652348	The ATM missense mutation p.Ser49Cys (c.146C>G) and the risk of breast cancer.	Pubmed	0.005873	1	0.01774	0.1881	1	1	ATM
Pubmed	9439975	Translocations of 11q13 in mantle cell lymphoma fail to disrupt the S mu bp-2 gene.	Pubmed	0.005873	1	0.01774	0.1881	1	1	IGHMBP2
Pubmed	26192732	CD11b(+) Mononuclear Cells Mitigate Hyperoxia-Induced Lung Injury in Neonatal Mice.	Pubmed	0.005873	1	0.01774	0.1881	1	1	ITGAM
Pubmed	23239283	Conditional deletion of histone deacetylase-4 in the central nervous system has no major effect on brain architecture or neuronal viability.	Pubmed	0.005873	1	0.01774	0.1881	1	1	HDAC4
Pubmed	12750452	Disruption of glucocorticoid receptor exon 2 yields a ligand-responsive C-terminal fragment that regulates gene expression.	Pubmed	0.005873	1	0.01774	0.1881	1	1	NR3C1
Pubmed	25834817	TNF-related apoptosis inducing ligand in ocular cancers and ocular diabetic complications.	Pubmed	0.005873	1	0.01774	0.1881	1	1	TNFSF10
Pubmed	26898432	Protein regulator of cytokinesis 1 overexpression predicts biochemical recurrence in men with prostate cancer.	Pubmed	0.005873	1	0.01774	0.1881	1	1	PRC1
Pubmed	21622124	Prognostic value of H-MLH1 after adjusting for RPA class in GBM patients.	Pubmed	0.005873	1	0.01774	0.1881	1	1	MLH1
Pubmed	28206953	Zinc finger protein ZFP36L1 promotes osteoblastic differentiation but represses adipogenic differentiation of mouse multipotent cells.	Pubmed	0.005873	1	0.01774	0.1881	1	1	ZFP36L1
Pubmed	22138123	Differential gene expression analysis in fracture callus of patients with regular and failed bone healing.	Pubmed	0.005873	1	0.01774	0.1881	1	1	ACTA2
Pubmed	26121593	Clinical Significance of MLH1 Methylation and CpG Island Methylator Phenotype as Prognostic Markers in Patients with Gastric Cancer.	Pubmed	0.005873	1	0.01774	0.1881	1	1	MLH1
Pubmed	28507343	Non-alcoholic fatty liver disease, vascular inflammation and insulin resistance are exacerbated by TRAIL deletion in mice.	Pubmed	0.005873	1	0.01774	0.1881	1	1	TNFSF10
Pubmed	26160175	Structural Basis for Antigen Recognition by Transglutaminase 2-specific Autoantibodies in Celiac Disease.	Pubmed	0.005873	1	0.01774	0.1881	1	1	TGM2
Pubmed	15124759	Influence of CCR5 delta32 polymorphism on multiple sclerosis susceptibility and disease course.	Pubmed	0.005873	1	0.01774	0.1881	1	1	CCR5
Pubmed	23383963	SPARC expression in CML is associated to imatinib treatment and to inhibition of leukemia cell proliferation.	Pubmed	0.005873	1	0.01774	0.1881	1	1	SPARC
Pubmed	21511880	The HSP90 molecular chaperone cycle regulates cyclical transcriptional dynamics of the glucocorticoid receptor and its coregulatory molecules CBP/p300 during ultradian ligand treatment.	Pubmed	0.005873	1	0.01774	0.1881	1	1	NR3C1
Pubmed	27542569	FANCM c.5101C>T mutation associates with breast cancer survival and treatment outcome.	Pubmed	0.005873	1	0.01774	0.1881	1	1	FANCM
Pubmed	24982338	TYRO3 as a potential therapeutic target in breast cancer.	Pubmed	0.005873	1	0.01774	0.1881	1	1	TYRO3
Pubmed	25989711	Association of IRF8 gene polymorphisms with autoimmune thyroid disease.	Pubmed	0.005873	1	0.01774	0.1881	1	1	IRF8
Pubmed	20132490	Secreted protein, acidic and rich in cysteine (SPARC) expression in astrocytic tumour cells negatively correlates with proliferation, while vascular SPARC expression is associated with patient survival.	Pubmed	0.005873	1	0.01774	0.1881	1	1	SPARC
Pubmed	20635367	Pontocerebellar hypoplasia type 6: A British case with PEHO-like features.	Pubmed	0.005873	1	0.01774	0.1881	1	1	RARS2
Pubmed	19562471	Tissue transglutaminase can be involved in airway inflammation of toluene diisocyanate-induced occupational asthma.	Pubmed	0.005873	1	0.01774	0.1881	1	1	TGM2
Pubmed	17495603	Bile acids, farnesoid X receptor, atherosclerosis and metabolic control.	Pubmed	0.005873	1	0.01774	0.1881	1	1	NR1H4
Pubmed	12682255	Coxiella burnetii avoids macrophage phagocytosis by interfering with spatial distribution of complement receptor 3.	Pubmed	0.005873	1	0.01774	0.1881	1	1	ITGAM
Pubmed	14990788	Expression and activation of the farnesoid X receptor in the vasculature.	Pubmed	0.005873	1	0.01774	0.1881	1	1	NR1H4
Pubmed	23355876	Constitutively active CCR5 chemokine receptors differ in mediating HIV envelope-dependent fusion.	Pubmed	0.005873	1	0.01774	0.1881	1	1	CCR5
Pubmed	23115275	Macropinocytosis-like HIV-1 internalization in macrophages is CCR5 dependent and leads to efficient but delayed degradation in endosomal compartments.	Pubmed	0.005873	1	0.01774	0.1881	1	1	CCR5
Pubmed	2457584	The human leukocyte adhesion glycoprotein Mac-1 (complement receptor type 3, CD11b) alpha subunit. Cloning, primary structure, and relation to the integrins, von Willebrand factor and factor B.	Pubmed	0.005873	1	0.01774	0.1881	1	1	ITGAM
Pubmed	20033322	TGM2 is a novel marker for prognosis and therapeutic target in colorectal cancer.	Pubmed	0.005873	1	0.01774	0.1881	1	1	TGM2
Pubmed	18807267	A nonsense mutation (E1978X) in the ATM gene is associated with breast cancer.	Pubmed	0.005873	1	0.01774	0.1881	1	1	ATM
Pubmed	18281142	Plasma homocysteine concentrations and the single nucleotide polymorphisms in the methionine synthase gene (MTR 2756A>G): Associations with the polycystic ovary syndrome An observational study.	Pubmed	0.005873	1	0.01774	0.1881	1	1	MTR
Pubmed	24191290	Tissue transglutaminase contributes to the pathogenesis of preeclampsia and stabilizes placental angiotensin receptor type 1 by ubiquitination-preventing isopeptide modification.	Pubmed	0.005873	1	0.01774	0.1881	1	1	TGM2
Pubmed	24124131	The emerging role of SHANK genes in neuropsychiatric disorders.	Pubmed	0.005873	1	0.01774	0.1881	1	1	SHANK2
Pubmed	9733514	Enhanced phosphorylation of p53 by ATM in response to DNA damage.	Pubmed	0.005873	1	0.01774	0.1881	1	1	ATM
Pubmed	1152650	[Balloon probe for the removal of emboli and thrombi].	Pubmed	0.005873	1	0.01774	0.1881	1	1	NR3C1
Pubmed	9705299	Asparagine-linked oligosaccharides are localized to a luminal hydrophilic loop in human glucose-6-phosphatase.	Pubmed	0.005873	1	0.01774	0.1881	1	1	G6PC
Pubmed	23755214	Role of miR-142-3p in the post-transcriptional regulation of the clock gene Bmal1 in the mouse SCN.	Pubmed	0.005873	1	0.01774	0.1881	1	1	ARNTL
Pubmed	18614528	Structural and functional analysis of the human HDAC4 catalytic domain reveals a regulatory structural zinc-binding domain.	Pubmed	0.005873	1	0.01774	0.1881	1	1	HDAC4
Pubmed	27106108	Adipocyte glucocorticoid receptor has a minor contribution in adipose tissue growth.	Pubmed	0.005873	1	0.01774	0.1881	1	1	NR3C1
Pubmed	23368983	HPA-5 typing discrepancy reveals an Ile503Leu substitution in platelet GPIa (?2 integrin).	Pubmed	0.005873	1	0.01774	0.1881	1	1	ITGA2
Pubmed	8797579	ATM mutations in cancer families.	Pubmed	0.005873	1	0.01774	0.1881	1	1	ATM
Pubmed	17233835	Elevated expression of protein regulator of cytokinesis 1, involved in the growth of breast cancer cells.	Pubmed	0.005873	1	0.01774	0.1881	1	1	PRC1
Pubmed	22924548	CCR5 gene polymorphism is a genetic risk factor for radiographic severity of rheumatoid arthritis.	Pubmed	0.005873	1	0.01774	0.1881	1	1	CCR5
Pubmed	15793360	Functional analysis of naturally occurring mutations in the open reading frame of CCR5 in HIV-infected Chinese patients and healthy controls.	Pubmed	0.005873	1	0.01774	0.1881	1	1	CCR5
Pubmed	16619302	Proteomic identification of glucocorticoid receptor interacting proteins.	Pubmed	0.005873	1	0.01774	0.1881	1	1	NR3C1
Pubmed	11739393	The molecular basis of glycogen storage disease type 1a: structure and function analysis of mutations in glucose-6-phosphatase.	Pubmed	0.005873	1	0.01774	0.1881	1	1	G6PC
Pubmed	29196262	Collagen VI suppresses fibronectin-induced enteric neural crest cell migration by downregulation of focal adhesion proteins.	Pubmed	0.005873	1	0.01774	0.1881	1	1	COL6A1
Pubmed	10409438	Cloning and mapping of the XRN2 gene to human chromosome 20p11.1-p11.2.	Pubmed	0.005873	1	0.01774	0.1881	1	1	XRN2
Pubmed	22144422	Cancer risks for the relatives of colorectal cancer cases with a methylated MLH1 promoter region: data from the Colorectal Cancer Family Registry.	Pubmed	0.005873	1	0.01774	0.1881	1	1	MLH1
Pubmed	26716510	Polycomb repressor complex 1 promotes gene silencing through H2AK119 mono-ubiquitination in acinar-to-ductal metaplasia and pancreatic cancer cells.	Pubmed	0.005873	1	0.01774	0.1881	1	1	PRC1
Pubmed	11385301	Identification of a potential HIV-induced source of bystander-mediated apoptosis in T cells: upregulation of trail in primary human macrophages by HIV-1 tat.	Pubmed	0.005873	1	0.01774	0.1881	1	1	TNFSF10
Pubmed	24966580	Expression of alpha smooth muscle actin in living donor liver transplant recipients.	Pubmed	0.005873	1	0.01774	0.1881	1	1	ACTA2
Pubmed	23188110	A homozygous mutation of C12orf65 causes spastic paraplegia with optic atrophy and neuropathy (SPG55).	Pubmed	0.005873	1	0.01774	0.1881	1	1	C12orf65
Pubmed	26430961	Overexpression of caldesmon is associated with tumor progression in patients with primary non-muscle-invasive bladder cancer.	Pubmed	0.005873	1	0.01774	0.1881	1	1	CALD1
Pubmed	12032824	Aberrant methylation of the ATM promoter correlates with increased radiosensitivity in a human colorectal tumor cell line.	Pubmed	0.005873	1	0.01774	0.1881	1	1	ATM
Pubmed	22992460	Activity of PLC? contributes to chemotaxis of fibroblasts towards PDGF.	Pubmed	0.005873	1	0.01774	0.1881	1	1	PLCE1
Pubmed	9388201	The human CC chemokine receptor 5 (CCR5) gene. Multiple transcripts with 5'-end heterogeneity, dual promoter usage, and evidence for polymorphisms within the regulatory regions and noncoding exons.	Pubmed	0.005873	1	0.01774	0.1881	1	1	CCR5
Pubmed	26479985	G6PC3 Deficiency: Primary Immune Deficiency Beyond Just Neutropenia.	Pubmed	0.005873	1	0.01774	0.1881	1	1	G6PC3
Pubmed	21288906	Allele-specific effects of thoracic aortic aneurysm and dissection alpha-smooth muscle actin mutations on actin function.	Pubmed	0.005873	1	0.01774	0.1881	1	1	ACTA2
Pubmed	19389855	CCR5 deletion protects against inflammation-associated mortality in dialysis patients.	Pubmed	0.005873	1	0.01774	0.1881	1	1	CCR5
Pubmed	16522626	ProSAP-interacting protein 1 (ProSAPiP1), a novel protein of the postsynaptic density that links the spine-associated Rap-Gap (SPAR) to the scaffolding protein ProSAP2/Shank3.	Pubmed	0.005873	1	0.01774	0.1881	1	1	LZTS3
Pubmed	15030778	Long-term cultured E2A-deficient hematopoietic progenitor cells are pluripotent.	Pubmed	0.005873	1	0.01774	0.1881	1	1	TCF3
Pubmed	21840307	Zinc finger protein 267 is up-regulated in hepatocellular carcinoma and promotes tumor cell proliferation and migration.	Pubmed	0.005873	1	0.01774	0.1881	1	1	ZNF267
Pubmed	10725362	HIV-1 infection through the CCR5 receptor is blocked by receptor dimerization.	Pubmed	0.005873	1	0.01774	0.1881	1	1	CCR5
Pubmed	18202319	Transglutaminase 2 is central to induction of the arterial calcification program by smooth muscle cells.	Pubmed	0.005873	1	0.01774	0.1881	1	1	TGM2
Pubmed	8595910	The human immediate early gene BRF1 maps to chromosome 14q22-q24.	Pubmed	0.005873	1	0.01774	0.1881	1	1	ZFP36L1
Pubmed	19586769	FXR agonist activity of conformationally constrained analogs of GW 4064.	Pubmed	0.005873	1	0.01774	0.1881	1	1	NR1H4
Pubmed	29534968	Regulator of G-protein signalling 5 deficiency impairs ventricular remodelling after myocardial infarction by promoting NF-?B and MAPK signalling in mice.	Pubmed	0.005873	1	0.01774	0.1881	1	1	RGS5
Pubmed	27173243	Molecular analysis of MLH1 variants in Chinese sporadic colorectal cancer patients.	Pubmed	0.005873	1	0.01774	0.1881	1	1	MLH1
Pubmed	9675877	The c-Cbl oncoprotein.	Pubmed	0.005873	1	0.01774	0.1881	1	1	CBL
Pubmed	26761715	Exonic Splicing Mutations Are More Prevalent than Currently Estimated and Can Be Predicted by Using In Silico Tools.	Pubmed	0.005873	1	0.01774	0.1881	1	1	MLH1
Pubmed	27251004	The first Japanese case of leukodystrophy with ovarian failure arising from novel compound heterozygous AARS2 mutations.	Pubmed	0.005873	1	0.01774	0.1881	1	1	AARS2
Pubmed	22864660	Cancer risks and immunohistochemical profiles linked to the Danish MLH1 Lynch syndrome founder mutation.	Pubmed	0.005873	1	0.01774	0.1881	1	1	MLH1
Pubmed	15599641	Association of a single-nucleotide polymorphism in the immunoglobulin mu-binding protein 2 gene with immunoglobulin A nephropathy.	Pubmed	0.005873	1	0.01774	0.1881	1	1	IGHMBP2
Pubmed	9637764	Glucocorticoid receptors are differentially expressed in the cells and tissues of the immune system.	Pubmed	0.005873	1	0.01774	0.1881	1	1	NR3C1
Pubmed	20595524	Long-term survival after nonintensive chemotherapy in some juvenile myelomonocytic leukemia patients with CBL mutations, and the possible presence of healthy persons with the mutations.	Pubmed	0.005873	1	0.01774	0.1881	1	1	CBL
Pubmed	29999450	Tumour necrosis factor-related apoptosis-inducing ligand expression in patients with diabetic nephropathy.	Pubmed	0.005873	1	0.01774	0.1881	1	1	TNFSF10
Pubmed	25165882	LIF upregulates poFUT1 expression and promotes trophoblast cell migration and invasion at the fetal-maternal interface.	Pubmed	0.005873	1	0.01774	0.1881	1	1	POFUT1
Pubmed	9827806	Crystal structure and ATPase activity of MutL: implications for DNA repair and mutagenesis.	Pubmed	0.005873	1	0.01774	0.1881	1	1	MLH1
Pubmed	9261347	Two distinct CCR5 domains can mediate coreceptor usage by human immunodeficiency virus type 1.	Pubmed	0.005873	1	0.01774	0.1881	1	1	CCR5
Pubmed	23918739	Multiple lupus-associated ITGAM variants alter Mac-1 functions on neutrophils.	Pubmed	0.005873	1	0.01774	0.1881	1	1	ITGAM
Pubmed	25247188	Multifunctional role of ATM/Tel1 kinase in genome stability: from the DNA damage response to telomere maintenance.	Pubmed	0.005873	1	0.01774	0.1881	1	1	ATM
Pubmed	30061204	4-HPR Is an Endoplasmic Reticulum Stress Aggravator and Sensitizes Breast Cancer Cells Resistant to TRAIL/Apo2L.	Pubmed	0.005873	1	0.01774	0.1881	1	1	TNFSF10
Pubmed	11689055	HIV-1 Vpr transactivates LTR-directed expression through sequences present within -278 to -176 and increases virus replication in vitro.	Pubmed	0.005873	1	0.01774	0.1881	1	1	NR3C1
Pubmed	9401012	Identification of 16 sulfamidase gene mutations including the common R74C in patients with mucopolysaccharidosis type IIIA (Sanfilippo A).	Pubmed	0.005873	1	0.01774	0.1881	1	1	SGSH
Pubmed	27026376	CCR5 interaction with HIV-1 Env contributes to Env-induced depletion of CD4 T cells in vitro and in vivo.	Pubmed	0.005873	1	0.01774	0.1881	1	1	CCR5
Pubmed	30066883	TRIM2 regulates the development and metastasis of tumorous cells of osteosarcoma.	Pubmed	0.005873	1	0.01774	0.1881	1	1	TRIM2
Pubmed	16407502	Donor centrosome regulation of initial spindle formation in mouse somatic cell nuclear transfer: roles of gamma-tubulin and nuclear mitotic apparatus protein 1.	Pubmed	0.005873	1	0.01774	0.1881	1	1	NUMA1
Pubmed	20816691	A functional single nucleotide polymorphism in promoter of ATM is associated with longevity.	Pubmed	0.005873	1	0.01774	0.1881	1	1	ATM
Pubmed	18551403	Identification of COL6A1 as a differentially expressed gene in human astrocytomas.	Pubmed	0.005873	1	0.01774	0.1881	1	1	COL6A1
Pubmed	26381424	Proteolytic Isoforms of SPARC Induce Adipose Stromal Cell Mobilization in Obesity.	Pubmed	0.005873	1	0.01774	0.1881	1	1	SPARC
Pubmed	25146937	Human lysyl oxidase-like 2.	Pubmed	0.005873	1	0.01774	0.1881	1	1	LOXL2
Pubmed	9844058	A mixed population of immature and mature leucocytes in umbilical cord blood results in a reduced expression and function of CR3 (CD11b/CD18).	Pubmed	0.005873	1	0.01774	0.1881	1	1	ITGAM
Pubmed	25103627	CCR5 expression is elevated in cervical cancer cells and is up-regulated by seminal plasma.	Pubmed	0.005873	1	0.01774	0.1881	1	1	CCR5
Pubmed	23703529	Endothelial nuclear lamina is not required for glucocorticoid receptor nuclear import but does affect receptor-mediated transcription activation.	Pubmed	0.005873	1	0.01774	0.1881	1	1	NR3C1
Pubmed	23784309	Farnesoid X receptor alpha: a molecular link between bile acids and steroid signaling?	Pubmed	0.005873	1	0.01774	0.1881	1	1	NR1H4
Pubmed	24626943	Association of glucocorticoid receptor polymorphisms with clinical and metabolic profiles in polycystic ovary syndrome.	Pubmed	0.005873	1	0.01774	0.1881	1	1	NR3C1
Pubmed	18843199	Never-in-mitosis related kinase 1 functions in DNA damage response and checkpoint control.	Pubmed	0.005873	1	0.01774	0.1881	1	1	NEK1
Pubmed	26851678	SPARC/osteonectin in mineralized tissue.	Pubmed	0.005873	1	0.01774	0.1881	1	1	SPARC
Pubmed	17273779	Electrostatic modeling of peptides derived from the V3-loop of HIV-1 gp120: implications of the interaction with chemokine receptor CCR5.	Pubmed	0.005873	1	0.01774	0.1881	1	1	CCR5
Pubmed	22220475	Transglutaminase 2 at the crossroads between cell death and survival.	Pubmed	0.005873	1	0.01774	0.1881	1	1	TGM2
Pubmed	14718546	Regulation of binding of lamin B receptor to chromatin by SR protein kinase and cdc2 kinase in Xenopus egg extracts.	Pubmed	0.005873	1	0.01774	0.1881	1	1	LBR
Pubmed	15916792	Uncoupling coreceptor usage of human immunodeficiency virus type 1 (HIV-1) from macrophage tropism reveals biological properties of CCR5-restricted HIV-1 isolates from patients with acquired immunodeficiency syndrome.	Pubmed	0.005873	1	0.01774	0.1881	1	1	CCR5
Pubmed	26307914	Lack of genetic association of the TGM2 gene with schizophrenia in a Chinese population.	Pubmed	0.005873	1	0.01774	0.1881	1	1	TGM2
Pubmed	29415055	Tissue analyses reveal a potential immune-adjuvant function of FAP-1 positive fibroblasts in non-small cell lung cancer.	Pubmed	0.005873	1	0.01774	0.1881	1	1	PTPN13
Pubmed	14744762	A double-strand break repair defect in ATM-deficient cells contributes to radiosensitivity.	Pubmed	0.005873	1	0.01774	0.1881	1	1	ATM
Pubmed	21986843	Extreme telomere erosion in ATM-mutated and 11q-deleted CLL patients is independent of disease stage.	Pubmed	0.005873	1	0.01774	0.1881	1	1	ATM
Pubmed	21183948	Treatment of patient tumor-derived colon cancer xenografts by a TRAIL gene-armed oncolytic adenovirus.	Pubmed	0.005873	1	0.01774	0.1881	1	1	TNFSF10
Pubmed	27770022	Lysyl Oxidase-like-2 Cross-links Collagen IV of Glomerular Basement Membrane.	Pubmed	0.005873	1	0.01774	0.1881	1	1	LOXL2
Pubmed	26310626	A novel mouse model for ataxia-telangiectasia with a N-terminal mutation displays a behavioral defect and a low incidence of lymphoma but no increased oxidative burden.	Pubmed	0.005873	1	0.01774	0.1881	1	1	ATM
Pubmed	17255952	C34, a membrane fusion inhibitor, blocks HIV infection of langerhans cells and viral transmission to T cells.	Pubmed	0.005873	1	0.01774	0.1881	1	1	CCR5
Pubmed	18611987	CCR5 expression on macrophages/microglia is associated with early remyelination in multiple sclerosis lesions.	Pubmed	0.005873	1	0.01774	0.1881	1	1	CCR5
Pubmed	22933279	Enhanced recognition and neutralization of HIV-1 by antibody-derived CCR5-mimetic peptide variants.	Pubmed	0.005873	1	0.01774	0.1881	1	1	CCR5
Pubmed	9450783	Localization of the giant axonal neuropathy gene to chromosome 16q24.	Pubmed	0.005873	1	0.01774	0.1881	1	1	GAN
Pubmed	12667818	Genetic footprinting of the HIV co-receptor CCR5: delineation of surface expression and viral entry determinants.	Pubmed	0.005873	1	0.01774	0.1881	1	1	CCR5
Pubmed	10969070	Generation and characterization of a recombinant human CCR5-specific antibody. A phage display approach for rabbit antibody humanization.	Pubmed	0.005873	1	0.01774	0.1881	1	1	CCR5
Pubmed	12915677	Tumor necrosis factor-related apoptosis-inducing ligand (TRAIL), TRAIL receptors, and the soluble receptor osteoprotegerin in human gestational membranes and amniotic fluid during pregnancy and labor at term and preterm.	Pubmed	0.005873	1	0.01774	0.1881	1	1	TNFSF10
Pubmed	18780762	The deacetylase HDAC4 controls myocyte enhancing factor-2-dependent structural gene expression in response to neural activity.	Pubmed	0.005873	1	0.01774	0.1881	1	1	HDAC4
Pubmed	19229246	DNA-damage response, survival and differentiation in vitro of a human neural stem cell line in relation to ATM expression.	Pubmed	0.005873	1	0.01774	0.1881	1	1	ATM
Pubmed	14511640	Trafficking and surface expression of the glutamate receptor subunit, KA2.	Pubmed	0.005873	1	0.01774	0.1881	1	1	GRIK5
Pubmed	24531544	Metformin interferes with bile acid homeostasis through AMPK-FXR crosstalk.	Pubmed	0.005873	1	0.01774	0.1881	1	1	NR1H4
Pubmed	24262168	Investigating FUS variation in Parkinson's disease.	Pubmed	0.005873	1	0.01774	0.1881	1	1	FUS
Pubmed	25737283	Cyclin-dependent kinase regulates the length of S phase through TICRR/TRESLIN phosphorylation.	Pubmed	0.005873	1	0.01774	0.1881	1	1	TICRR
Pubmed	7885830	Characterization of cDNA encoding mouse homolog of fission yeast dhp1+ gene: structural and functional conservation.	Pubmed	0.005873	1	0.01774	0.1881	1	1	XRN2
Pubmed	2026589	Purification of a human glucocorticoid receptor gene promoter-binding protein. Production of polyclonal antibodies against the purified factor.	Pubmed	0.005873	1	0.01774	0.1881	1	1	NR3C1
Pubmed	22003835	The impact of the ovarian microenvironment on the anti-tumor effect of SPARC on ovarian cancer.	Pubmed	0.005873	1	0.01774	0.1881	1	1	SPARC
Pubmed	22453082	ATM-dependent phosphorylation of the checkpoint clamp regulates repair pathways and maintains genomic stability.	Pubmed	0.005873	1	0.01774	0.1881	1	1	ATM
Pubmed	11935297	Comprehensive analysis of promoter methylation and altered expression of hMLH1 in gastric cancer cell lines with microsatellite instability.	Pubmed	0.005873	1	0.01774	0.1881	1	1	MLH1
Pubmed	26238235	Genetic variants in the TEP1 gene are associated with prostate cancer risk and recurrence.	Pubmed	0.005873	1	0.01774	0.1881	1	1	TEP1
Pubmed	24569994	A novel mechanism by which tissue transglutaminase activates signaling events that promote cell survival.	Pubmed	0.005873	1	0.01774	0.1881	1	1	TGM2
Pubmed	2022339	Transcriptional regulatory elements in the 5' upstream and first intron regions of the human smooth muscle (aortic type) alpha-actin-encoding gene.	Pubmed	0.005873	1	0.01774	0.1881	1	1	ACTA2
Pubmed	18056700	Evidence that a mutation in the MLH1 3'-untranslated region confers a mutator phenotype and mismatch repair deficiency in patients with relapsed leukemia.	Pubmed	0.005873	1	0.01774	0.1881	1	1	MLH1
Pubmed	12077365	Alterations in the lens capsule contribute to cataractogenesis in SPARC-null mice.	Pubmed	0.005873	1	0.01774	0.1881	1	1	SPARC
Pubmed	29180421	Metal transporter Slc39a10 regulates susceptibility to inflammatory stimuli by controlling macrophage survival.	Pubmed	0.005873	1	0.01774	0.1881	1	1	SLC39A10
Pubmed	19557000	Ataxia telangiectasia mutated activation by transcription- and topoisomerase I-induced DNA double-strand breaks.	Pubmed	0.005873	1	0.01774	0.1881	1	1	ATM
Pubmed	20040574	The human Holliday junction resolvase GEN1 rescues the meiotic phenotype of a Schizosaccharomyces pombe mus81 mutant.	Pubmed	0.005873	1	0.01774	0.1881	1	1	GEN1
Pubmed	28545059	UGGT1 enhances enterovirus 71 pathogenicity by promoting viral RNA synthesis and viral replication.	Pubmed	0.005873	1	0.01774	0.1881	1	1	UGGT1
Pubmed	26762333	Bmal1 is required for beta cell compensatory expansion, survival and metabolic adaptation to diet-induced obesity in mice.	Pubmed	0.005873	1	0.01774	0.1881	1	1	ARNTL
Pubmed	20639487	A fusion protein encoding the second extracellular domain of CCR5 arrests chemokine-induced cosignaling and effectively suppresses ongoing experimental autoimmune encephalomyelitis.	Pubmed	0.005873	1	0.01774	0.1881	1	1	CCR5
Pubmed	16914028	ATM variants and cancer risk in breast cancer patients from Southern Finland.	Pubmed	0.005873	1	0.01774	0.1881	1	1	ATM
Pubmed	25242139	Association of FXR gene variants with cholelithiasis.	Pubmed	0.005873	1	0.01774	0.1881	1	1	NR1H4
Pubmed	14749509	Polymorphisms in the glucocorticoid receptor gene and their associations with metabolic parameters and body composition.	Pubmed	0.005873	1	0.01774	0.1881	1	1	NR3C1
Pubmed	12000743	Deciphering the phosphorylation "code" of the glucocorticoid receptor in vivo.	Pubmed	0.005873	1	0.01774	0.1881	1	1	NR3C1
Pubmed	10738255	Aberrant splicing of the ATM gene associated with shortening of the intronic mononucleotide tract in human colon tumor cell lines: a novel mutation target of microsatellite instability.	Pubmed	0.005873	1	0.01774	0.1881	1	1	ATM
Pubmed	28693924	Site-1 protease and lysosomal homeostasis.	Pubmed	0.005873	1	0.01774	0.1881	1	1	MBTPS1
Pubmed	15991064	Low allele frequency of MLH1 D132H in American colorectal and endometrial cancer patients.	Pubmed	0.005873	1	0.01774	0.1881	1	1	MLH1
Pubmed	15626886	Susceptibility to refractory ulcerative colitis is associated with polymorphism in the hMLH1 mismatch repair gene.	Pubmed	0.005873	1	0.01774	0.1881	1	1	MLH1
Pubmed	18617609	The role of the forebrain glucocorticoid receptor in acute and chronic stress.	Pubmed	0.005873	1	0.01774	0.1881	1	1	NR3C1
Pubmed	27862769	NS5ABP37 inhibits liver cancer by impeding lipogenesis and cholesterogenesis.	Pubmed	0.005873	1	0.01774	0.1881	1	1	FNDC3B
Pubmed	27732836	NAD	Pubmed	0.005873	1	0.01774	0.1881	1	1	ATM
Pubmed	21173113	HURP permits MTOC sorting for robust meiotic spindle bipolarity, similar to extra centrosome clustering in cancer cells.	Pubmed	0.005873	1	0.01774	0.1881	1	1	DLGAP5
Pubmed	19575295	DNA damage- and stress-induced apoptosis occurs independently of PIDD.	Pubmed	0.005873	1	0.01774	0.1881	1	1	PIDD1
Pubmed	14963124	Role for CCR5Delta32 protein in resistance to R5, R5X4, and X4 human immunodeficiency virus type 1 in primary CD4+ cells.	Pubmed	0.005873	1	0.01774	0.1881	1	1	CCR5
Pubmed	19193393	Antaxia-telangiectasia mutated gene polymorphisms and susceptibility to chromosomal damage among polycyclic aromatic hydrocarbons exposed workers.	Pubmed	0.005873	1	0.01774	0.1881	1	1	ATM
Pubmed	29462611	MiR-29 family members interact with SPARC to regulate glucose metabolism.	Pubmed	0.005873	1	0.01774	0.1881	1	1	SPARC
Pubmed	21789236	Risk of all-cause mortality in HIV infected patients is associated with clinical, immunologic predictors and the CCR5 ?32 deletion.	Pubmed	0.005873	1	0.01774	0.1881	1	1	CCR5
Pubmed	21322649	Integrated analysis of ATM mediated gene and protein expression impacting cellular metabolism.	Pubmed	0.005873	1	0.01774	0.1881	1	1	ATM
Pubmed	17511851	Chemokine receptor CCR5 in interferon-treated multiple sclerosis.	Pubmed	0.005873	1	0.01774	0.1881	1	1	CCR5
Pubmed	16941746	Hydrogen peroxide upregulates TNF-related apoptosis-inducing ligand (TRAIL) expression in human astroglial cells, and augments apoptosis of T cells.	Pubmed	0.005873	1	0.01774	0.1881	1	1	TNFSF10
Pubmed	17236775	Expression and significance of glucocorticoid receptor alpha in meningiomas.	Pubmed	0.005873	1	0.01774	0.1881	1	1	NR3C1
Pubmed	25115745	Effect of MLH1 -93G>A on gene expression in patients with colorectal cancer.	Pubmed	0.005873	1	0.01774	0.1881	1	1	MLH1
Pubmed	20085752	c-Cbl mediated ubiquitylation and regulation of cell surface exposure of CD5.	Pubmed	0.005873	1	0.01774	0.1881	1	1	CBL
Pubmed	21278382	Beta-agonist-associated reduction in RGS5 expression promotes airway smooth muscle hyper-responsiveness.	Pubmed	0.005873	1	0.01774	0.1881	1	1	RGS5
Pubmed	24389070	Lysosomal integral membrane protein-2: a new player in lysosome-related pathology.	Pubmed	0.005873	1	0.01774	0.1881	1	1	SCARB2
Pubmed	9264461	TLS (FUS) binds RNA in vivo and engages in nucleo-cytoplasmic shuttling.	Pubmed	0.005873	1	0.01774	0.1881	1	1	FUS
Pubmed	26133787	Tissue Transglutaminase contributes to experimental multiple sclerosis pathogenesis and clinical outcome by promoting macrophage migration.	Pubmed	0.005873	1	0.01774	0.1881	1	1	TGM2
Pubmed	12427131	Localization of SPARC in developing, mature, and chronically injured human allograft kidneys.	Pubmed	0.005873	1	0.01774	0.1881	1	1	SPARC
Pubmed	21832153	Cross-talk between distinct nuclear import pathways enables efficient nuclear import of E47 in conjunction with its partner transcription factors.	Pubmed	0.005873	1	0.01774	0.1881	1	1	TCF3
Pubmed	15205694	[Effects of methionine synthase gene variation in parents on occurence of congenital heart disease in offspring].	Pubmed	0.005873	1	0.01774	0.1881	1	1	MTR
Pubmed	27378305	LRG1 downregulation in allergic airway disorders and its expression in peripheral blood and tissue cells.	Pubmed	0.005873	1	0.01774	0.1881	1	1	LRG1
Pubmed	29685454	Pathophysiology of Glucocorticoid Signaling.	Pubmed	0.005873	1	0.01774	0.1881	1	1	NR3C1
[truncated: 21,854 more rows]

## Sheet: gene ontology with downregulate
Category	ID	Name	Source	p-value	q-value Bonferroni	q-value FDR B&H	q-value FDR B&Y	Hit Count in Query List	Hit Count in Genome	Hit in Query List
GO: Molecular Function	GO:0015078	proton transmembrane transporter activity		6.12e-14	7.39e-11	7.39e-11	5.67e-10	23	109	ATP6V1F,COX5A,UQCRB,UQCRFS1,ATP5PD,COX4I1,COX6A1,COX6B1,COX7A1,COX7A2,COX8A,COX15,ATP6V1G1,ATP5MG,ATP6V0E2,CYB5A,ATP5F1D,ATP5MC3,ATP6V1B2,ATP6V0C,ATP6V1E1,ATP5PO,ATP6V0E1
GO: Molecular Function	GO:0015077	monovalent inorganic cation transmembrane transporter activity		1.62e-08	1.95e-05	7.68e-06	5.89e-05	33	375	ATP6V1F,TRPM5,COX5A,UQCRB,UQCRFS1,ATP5PD,COX4I1,COX6A1,HCN3,COX6B1,COX7A1,COX7A2,COX8A,COX15,ATP6V1G1,SLC5A1,ATP5MG,SLC18A1,ATP6V0E2,KCNK5,CYB5A,ATP5F1D,ATP5MC3,ATP6V1B2,ATP6V0C,ATP6V1E1,ATP5PO,KCNJ2,KCNJ16,ATP6V0E1,AZIN2,TMEM38B,SLC4A11
GO: Molecular Function	GO:0016209	antioxidant activity		3.31e-08	3.99e-05	7.68e-06	5.89e-05	14	76	FABP1,MGST3,PRDX5,GSTO1,ALOX5AP,IYD,SOD1,PTGS1,PTGS2,GPX2,GPX4,TXNDC17,PRDX1,LTC4S
GO: Molecular Function	GO:0016491	oxidoreductase activity		3.76e-08	4.54e-05	7.68e-06	5.89e-05	50	749	RSAD1,AKR1A1,HMOX1,PGD,TXN,COX5A,MGST3,UQCRB,ALDH2,UQCRFS1,PRDX5,GSTO1,ALOX5AP,SDHC,ERO1B,COX4I1,ERO1A,COX6A1,COX6B1,IYD,COX7A1,COX7A2,COX8A,COX15,OGDHL,SOD1,CYB5A,SORD,MSRB1,GAPDH,DAO,NDUFA1,NDUFA2,NDUFA3,NDUFA6,NDUFB7,NDUFC1,PTGS1,PTGS2,NDUFS3,DECR1,GPX2,GPX4,TXNDC17,LDHA,NDUFA13,P4HA1,PRDX1,CYP2U1,LTC4S
GO: Molecular Function	GO:0004601	peroxidase activity		4.57e-08	5.51e-05	7.68e-06	5.89e-05	11	45	MGST3,PRDX5,ALOX5AP,IYD,PTGS1,PTGS2,GPX2,GPX4,TXNDC17,PRDX1,LTC4S
GO: Molecular Function	GO:0015075	ion transmembrane transporter activity		5.36e-08	6.47e-05	7.68e-06	5.89e-05	55	873	CACNA2D2,ATP6V1F,SLC25A3,S100A6,SLC2A10,TRPM5,CLCA1,COX5A,CLIC1,UQCRB,UQCRFS1,ATP5PD,VDAC3,STIM2,SLC4A8,COX4I1,COX6A1,HCN3,COX6B1,COX7A1,COX7A2,COX8A,COX15,ATP6V1G1,SLC1A4,SLC5A1,ATP5MG,CLCA2,SLC18A1,ATP6V0E2,KCNK5,MPC1,ATP2A3,ATP2B2,CYB5A,ATP5F1D,ATP5MC3,ATP6V1B2,ATP6V0C,ATP6V1E1,ATP5PO,BSG,KCNJ2,KCNJ16,SLC37A2,MCUB,ATP6V0E1,CALM2,AZIN2,TUSC3,ABCC5,TMEM38B,P2RX1,SLC16A3,SLC4A11
GO: Molecular Function	GO:0016676	oxidoreductase activity, acting on a heme group of donors, oxygen as acceptor		5.72e-08	6.91e-05	7.68e-06	5.89e-05	9	28	COX5A,COX4I1,COX6A1,COX6B1,COX7A1,COX7A2,COX8A,COX15,CYB5A
GO: Molecular Function	GO:0015002	heme-copper terminal oxidase activity		5.72e-08	6.91e-05	7.68e-06	5.89e-05	9	28	COX5A,COX4I1,COX6A1,COX6B1,COX7A1,COX7A2,COX8A,COX15,CYB5A
GO: Molecular Function	GO:0004129	cytochrome-c oxidase activity		5.72e-08	6.91e-05	7.68e-06	5.89e-05	9	28	COX5A,COX4I1,COX6A1,COX6B1,COX7A1,COX7A2,COX8A,COX15,CYB5A
GO: Molecular Function	GO:0016684	oxidoreductase activity, acting on peroxide as acceptor		7.43e-08	8.98e-05	8.13e-06	6.24e-05	11	47	MGST3,PRDX5,ALOX5AP,IYD,PTGS1,PTGS2,GPX2,GPX4,TXNDC17,PRDX1,LTC4S
GO: Molecular Function	GO:0016675	oxidoreductase activity, acting on a heme group of donors		8.08e-08	9.76e-05	8.13e-06	6.24e-05	9	29	COX5A,COX4I1,COX6A1,COX6B1,COX7A1,COX7A2,COX8A,COX15,CYB5A
GO: Molecular Function	GO:0036442	proton-exporting ATPase activity		8.08e-08	9.76e-05	8.13e-06	6.24e-05	9	29	ATP6V1F,ATP6V1G1,ATP5MG,ATP6V0E2,ATP5F1D,ATP6V1B2,ATP6V0C,ATP6V1E1,ATP6V0E1
GO: Molecular Function	GO:0019829	cation-transporting ATPase activity		1.8e-07	0.000218	1.54e-05	0.000118	12	62	ATP6V1F,ATP6V1G1,ATP5MG,ATP6V0E2,ATP2A3,ATP2B2,ATP5F1D,ATP6V1B2,ATP6V0C,ATP6V1E1,ATP5PO,ATP6V0E1
GO: Molecular Function	GO:0042625	ATPase coupled ion transmembrane transporter activity		1.84e-07	0.000222	1.54e-05	0.000118	13	74	ATP6V1F,ATP6V1G1,ATP5MG,ATP6V0E2,ATP2A3,ATP2B2,ATP5F1D,ATP6V1B2,ATP6V0C,ATP6V1E1,ATP5PO,ATP6V0E1,ABCC5
GO: Molecular Function	GO:0022890	inorganic cation transmembrane transporter activity		1.91e-07	0.00023	1.54e-05	0.000118	39	542	CACNA2D2,ATP6V1F,TRPM5,COX5A,UQCRB,UQCRFS1,ATP5PD,STIM2,COX4I1,COX6A1,HCN3,COX6B1,COX7A1,COX7A2,COX8A,COX15,ATP6V1G1,SLC5A1,ATP5MG,SLC18A1,ATP6V0E2,KCNK5,ATP2A3,ATP2B2,CYB5A,ATP5F1D,ATP5MC3,ATP6V1B2,ATP6V0C,ATP6V1E1,ATP5PO,KCNJ2,KCNJ16,MCUB,ATP6V0E1,AZIN2,TUSC3,TMEM38B,SLC4A11
GO: Molecular Function	GO:0022857	transmembrane transporter activity		2.66e-07	0.000321	2.01e-05	0.000154	59	1014	CACNA2D2,ATP6V1F,SLC25A3,S100A6,SLC2A10,TRPM5,CLCA1,COX5A,CLIC1,ATP6V1D,UQCRB,UQCRFS1,ATP5PD,VDAC3,STIM2,SLC4A8,COX4I1,COX6A1,HCN3,COX6B1,COX7A1,COX7A2,COX8A,COX15,ATP6V1G1,AQP7,SLC1A4,SLC2A1,SLC2A5,SLC5A1,ATP5MG,CLCA2,SLC18A1,ATP6V0E2,KCNK5,MPC1,ATP2A3,ATP2B2,CYB5A,ATP5F1D,ATP5MC3,ATP6V1B2,ATP6V0C,ATP6V1E1,ATP5PO,BSG,KCNJ2,KCNJ16,SLC37A2,MCUB,ATP6V0E1,CALM2,AZIN2,TUSC3,ABCC5,TMEM38B,P2RX1,SLC16A…
GO: Molecular Function	GO:0044769	ATPase activity, coupled to transmembrane movement of ions, rotational mechanism		3.32e-07	0.000401	2.36e-05	0.000181	8	25	ATP6V1F,ATP6V0E2,ATP5F1D,ATP6V1B2,ATP6V0C,ATP6V1E1,ATP5PO,ATP6V0E1
GO: Molecular Function	GO:0008324	cation transmembrane transporter activity		8.27e-07	0.000999	5.55e-05	0.000426	42	642	CACNA2D2,ATP6V1F,SLC2A10,TRPM5,COX5A,UQCRB,UQCRFS1,ATP5PD,STIM2,COX4I1,COX6A1,HCN3,COX6B1,COX7A1,COX7A2,COX8A,COX15,ATP6V1G1,SLC1A4,SLC5A1,ATP5MG,SLC18A1,ATP6V0E2,KCNK5,ATP2A3,ATP2B2,CYB5A,ATP5F1D,ATP5MC3,ATP6V1B2,ATP6V0C,ATP6V1E1,ATP5PO,KCNJ2,KCNJ16,MCUB,ATP6V0E1,AZIN2,TUSC3,TMEM38B,P2RX1,SLC4A11
GO: Molecular Function	GO:0009055	electron transfer activity		1.32e-06	0.00159	8.37e-05	0.000642	15	116	AKR1A1,COX5A,ALDH2,SDHC,COX4I1,COX6A1,COX6B1,COX7A1,COX7A2,COX8A,COX15,CYB5A,NDUFS3,GPX2,CYCS
GO: Molecular Function	GO:0046961	proton-transporting ATPase activity, rotational mechanism		2.71e-06	0.00327	0.000164	0.00126	7	23	ATP6V1F,ATP6V0E2,ATP5F1D,ATP6V1B2,ATP6V0C,ATP6V1E1,ATP6V0E1
GO: Molecular Function	GO:0042626	ATPase activity, coupled to transmembrane movement of substances		3.58e-06	0.00433	0.000206	0.00158	14	110	ATP6V1F,ATP6V1D,ATP6V1G1,ATP5MG,ATP6V0E2,ATP2A3,ATP2B2,ATP5F1D,ATP6V1B2,ATP6V0C,ATP6V1E1,ATP5PO,ATP6V0E1,ABCC5
GO: Molecular Function	GO:0015399	primary active transmembrane transporter activity		9.09e-06	0.011	0.000477	0.00366	14	119	ATP6V1F,ATP6V1D,ATP6V1G1,ATP5MG,ATP6V0E2,ATP2A3,ATP2B2,ATP5F1D,ATP6V1B2,ATP6V0C,ATP6V1E1,ATP5PO,ATP6V0E1,ABCC5
GO: Molecular Function	GO:0015405	P-P-bond-hydrolysis-driven transmembrane transporter activity		9.09e-06	0.011	0.000477	0.00366	14	119	ATP6V1F,ATP6V1D,ATP6V1G1,ATP5MG,ATP6V0E2,ATP2A3,ATP2B2,ATP5F1D,ATP6V1B2,ATP6V0C,ATP6V1E1,ATP5PO,ATP6V0E1,ABCC5
GO: Molecular Function	GO:0005215	transporter activity		9.87e-06	0.0119	0.000497	0.00381	65	1294	CACNA2D2,VPS26C,ATP6V1F,FABP1,SLC25A3,S100A6,SLC2A10,AP3S1,TRPM5,CLCA1,COX5A,CLIC1,ATP6V1D,UQCRB,UQCRFS1,ATP5PD,VDAC3,STIM2,SLC4A8,FOLR1,COX4I1,COX6A1,HCN3,COX6B1,COX7A1,COX7A2,COX8A,COX15,ATP6V1G1,AQP7,SLC1A4,SLC2A1,SLC2A5,SLC5A1,ATP5MG,CLCA2,SLC18A1,ATP6V0E2,KCNK5,MPC1,ATP2A3,ATP2B2,CYB5A,ATP5F1D,ATP5MC3,ATP6V1B2,ATP6V0C,ATP6V1E1,ATP5PO,BSG,KCNJ2,KCNJ16,SLC37A2,MCUB,ATP6V0E1,CALM2,AZIN2,TUSC3,R…
GO: Molecular Function	GO:0043492	ATPase activity, coupled to movement of substances		1.61e-05	0.0194	0.000776	0.00596	14	125	ATP6V1F,ATP6V1D,ATP6V1G1,ATP5MG,ATP6V0E2,ATP2A3,ATP2B2,ATP5F1D,ATP6V1B2,ATP6V0C,ATP6V1E1,ATP5PO,ATP6V0E1,ABCC5
GO: Molecular Function	GO:0048029	monosaccharide binding		1.89e-05	0.0228	0.000876	0.00672	11	80	HK1,MBL2,ALDOA,FUOM,SLC2A5,SIGLEC8,BSG,PYGL,GPI,LGALS3,P4HA1
GO: Molecular Function	GO:0048306	calcium-dependent protein binding		3.21e-05	0.0388	0.00144	0.011	10	70	MBL2,TSG101,S100A1,S100A6,S100A11,CABP1,ANXA7,VAMP2,PDCD6,CALM2
GO: Molecular Function	GO:0050136	NADH dehydrogenase (quinone) activity		4.68e-05	0.0566	0.00189	0.0145	8	46	NDUFA1,NDUFA2,NDUFA3,NDUFA6,NDUFB7,NDUFC1,NDUFS3,NDUFA13
GO: Molecular Function	GO:0003954	NADH dehydrogenase activity		4.68e-05	0.0566	0.00189	0.0145	8	46	NDUFA1,NDUFA2,NDUFA3,NDUFA6,NDUFB7,NDUFC1,NDUFS3,NDUFA13
GO: Molecular Function	GO:0008137	NADH dehydrogenase (ubiquinone) activity		4.68e-05	0.0566	0.00189	0.0145	8	46	NDUFA1,NDUFA2,NDUFA3,NDUFA6,NDUFB7,NDUFC1,NDUFS3,NDUFA13
GO: Molecular Function	GO:0022853	active ion transmembrane transporter activity		5.21e-05	0.063	0.00203	0.0156	16	175	ATP6V1F,SLC4A8,ATP6V1G1,ATP5MG,ATP6V0E2,ATP2A3,ATP2B2,ATP5F1D,ATP6V1B2,ATP6V0C,ATP6V1E1,ATP5PO,SLC37A2,ATP6V0E1,ABCC5,SLC4A11
GO: Molecular Function	GO:0022804	active transmembrane transporter activity		0.000164	0.198	0.00617	0.0474	24	363	ATP6V1F,SLC25A3,SLC2A10,ATP6V1D,SLC4A8,ATP6V1G1,SLC1A4,SLC5A1,ATP5MG,SLC18A1,ATP6V0E2,ATP2A3,ATP2B2,ATP5F1D,ATP6V1B2,ATP6V0C,ATP6V1E1,ATP5PO,SLC37A2,MCUB,ATP6V0E1,ABCC5,SLC16A3,SLC4A11
GO: Molecular Function	GO:0016651	oxidoreductase activity, acting on NAD(P)H		0.000197	0.238	0.00722	0.0554	11	103	COX15,NDUFA1,NDUFA2,NDUFA3,NDUFA6,NDUFB7,NDUFC1,NDUFS3,DECR1,TXNDC17,NDUFA13
GO: Molecular Function	GO:0004602	glutathione peroxidase activity		0.000217	0.262	0.00772	0.0592	5	20	MGST3,ALOX5AP,GPX2,GPX4,LTC4S
GO: Molecular Function	GO:0008553	proton-exporting ATPase activity, phosphorylative mechanism		0.000287	0.347	0.00992	0.0761	4	12	ATP6V1G1,ATP5MG,ATP6V0C,ATP6V1E1
GO: Molecular Function	GO:0016655	oxidoreductase activity, acting on NAD(P)H, quinone or similar compound as acceptor		0.000322	0.389	0.0106	0.0816	8	60	NDUFA1,NDUFA2,NDUFA3,NDUFA6,NDUFB7,NDUFC1,NDUFS3,NDUFA13
GO: Molecular Function	GO:0044325	ion channel binding		0.000326	0.394	0.0106	0.0816	12	127	FKBP1A,TRAPPC2,CIB1,ANK2,ID2,YWHAH,NPTN,SRI,VAMP2,CALM2,HAP1,LYN
GO: Molecular Function	GO:0008092	cytoskeletal protein binding		0.000369	0.445	0.0117	0.0899	44	886	MAP1A,GABARAP,GABARAPL2,PFN1,S100A6,CORO2B,NDRG1,FES,CRIPT,ALDOA,VASP,ANG,ANK2,NEBL,FNTA,VEZT,KLC2,MYO1B,ABLIM3,YWHAH,RHOA,AVIL,MSRB1,KIF1A,GAPDH,SPTB,RAB11A,MAP1LC3A,NCK1,MARCKSL1,VAMP2,ESPN,DPYSL2,CALM2,CAMK2B,ARPC5,RGS2,TTLL7,SBDS,TMSB4X,RFLNA,EMD,AJUBA,LYN
GO: Molecular Function	GO:0004364	glutathione transferase activity		0.000389	0.47	0.0121	0.0925	6	34	MGST3,CLIC1,GSTO1,ALOX5AP,HPGDS,LTC4S
GO: Molecular Function	GO:0070191	methionine-R-sulfoxide reductase activity		0.000454	0.548	0.0137	0.105	3	6	ERO1B,ERO1A,MSRB1
GO: Molecular Function	GO:0031683	G-protein beta/gamma-subunit complex binding		0.000541	0.654	0.0159	0.122	5	24	ADCY4,GNAT3,GNAI1,GNAL,PIK3R5
GO: Molecular Function	GO:0050811	GABA receptor binding		0.000739	0.893	0.0208	0.159	4	15	GABARAP,GABARAPL2,MAF1,TRAK2
GO: Molecular Function	GO:0016671	oxidoreductase activity, acting on a sulfur group of donors, disulfide as acceptor		0.000739	0.893	0.0208	0.159	4	15	TXN,ERO1B,ERO1A,MSRB1
GO: Molecular Function	GO:0033743	peptide-methionine (R)-S-oxide reductase activity		0.000777	0.939	0.0213	0.164	3	7	ERO1B,ERO1A,MSRB1
GO: Molecular Function	GO:0004666	prostaglandin-endoperoxide synthase activity		0.000865	1	0.0232	0.178	2	2	PTGS1,PTGS2
GO: Molecular Function	GO:0015662	ATPase activity, coupled to transmembrane movement of ions, phosphorylative mechanism		0.000959	1	0.0252	0.193	6	40	ATP6V1G1,ATP5MG,ATP2A3,ATP2B2,ATP6V0C,ATP6V1E1
GO: Molecular Function	GO:0008113	peptide-methionine (S)-S-oxide reductase activity		0.00122	1	0.0313	0.24	3	8	ERO1B,ERO1A,MSRB1
GO: Molecular Function	GO:0005355	glucose transmembrane transporter activity		0.00155	1	0.0389	0.299	4	18	SLC2A10,SLC2A1,SLC2A5,SLC5A1
GO: Molecular Function	GO:0019207	kinase regulator activity		0.00164	1	0.0405	0.311	15	216	CHAD,CISH,ANGPT4,CIB1,HEXIM1,MADD,CD24,PRKAG1,PRKAR1A,LAMTOR3,SOCS1,NCK1,RAC2,CALM2,PIK3R5
GO: Molecular Function	GO:0015149	hexose transmembrane transporter activity		0.00191	1	0.0463	0.355	4	19	SLC2A10,SLC2A1,SLC2A5,SLC5A1
GO: Molecular Function	GO:0042802	identical protein binding		0.00196	1	0.0464	0.356	58	1359	HK1,CEBPG,KCTD13,SCAND1,TSG101,HMOX1,S100A1,S100A6,S100A11,SELENOK,HPRT1,BRI3,PRMT2,HES6,MIGA1,ALDH2,PLEK,ALDOA,FHL2,HSF2,FKBP1A,ALOX5AP,ANG,FN1,ID1,BHLHE40,SLC2A1,SOD1,SORD,FOXJ2,GAPDH,SRI,CLDN15,GCH1,PTGS2,DDIT3,BNIP3,HPGDS,KCNJ2,VAMP2,PYGL,DESI1,GOT1,PDCD6,RCAN1,HAP1,CAMK2B,RUNX1,LDHA,LECT2,GSS,SMAGP,OXCT1,RASSF1,PRDX1,SDF4,ENO1,EPHA4
GO: Biological Process	GO:0046034	ATP metabolic process		9.68e-23	4.81e-19	3.8e-19	3.45e-18	44	242	HK1,PFKFB3,PGK1,COX5A,PKM,UQCRB,UQCRFS1,ALDOA,HSPA1A,HSPA1B,ATP5PD,SDHC,NDUFB11,DDIT4,COX4I1,COX6A1,COX6B1,COX8A,COX15,NDUFA11,RHOA,ATP5MG,PRKAG1,OGDHL,ATP5F1D,ATP5MC3,ATP6V1B2,ATP5PO,GAPDH,BAD,NDUFA1,NDUFA2,NDUFA3,NDUFA6,NDUFB7,EIF6,NDUFC1,NDUFS3,GPI,LDHA,NDUFA13,GUK1,CYCS,ENO1
GO: Biological Process	GO:0009141	nucleoside triphosphate metabolic process		1.53e-22	7.6e-19	3.8e-19	3.45e-18	48	295	HK1,PFKFB3,PGK1,COX5A,PKM,UQCRB,UQCRFS1,ALDOA,HSPA1A,HSPA1B,ATP5PD,SDHC,NDUFB11,DDIT4,COX4I1,TBPL1,COX6A1,COX6B1,COX8A,COX15,NDUFA11,RHOA,ATP5MG,PRKAG1,OGDHL,ATP5F1D,ATP5MC3,ATP6V1B2,CMPK1,ATP5PO,GAPDH,BAD,NDUFA1,NDUFA2,NDUFA3,NDUFA6,NDUFB7,EIF6,NDUFC1,AK7,NDUFS3,SMPDL3A,GPI,LDHA,NDUFA13,GUK1,CYCS,ENO1
GO: Biological Process	GO:0009161	ribonucleoside monophosphate metabolic process		5.93e-22	2.95e-18	7.98e-19	7.26e-18	47	291	HK1,PFKFB3,PGK1,COX5A,HPRT1,PKM,UQCRB,UQCRFS1,ALDOA,HSPA1A,HSPA1B,ATP5PD,SDHC,NDUFB11,DDIT4,COX4I1,COX6A1,COX6B1,COX8A,COX15,APRT,NDUFA11,RHOA,ATP5MG,PRKAG1,OGDHL,ATP5F1D,ATP5MC3,ATP6V1B2,CMPK1,ATP5PO,GAPDH,BAD,NDUFA1,NDUFA2,NDUFA3,NDUFA6,NDUFB7,EIF6,NDUFC1,NDUFS3,GPI,LDHA,NDUFA13,GUK1,CYCS,ENO1
GO: Biological Process	GO:0009167	purine ribonucleoside monophosphate metabolic process		6.89e-22	3.43e-18	7.98e-19	7.26e-18	46	279	HK1,PFKFB3,PGK1,COX5A,HPRT1,PKM,UQCRB,UQCRFS1,ALDOA,HSPA1A,HSPA1B,ATP5PD,SDHC,NDUFB11,DDIT4,COX4I1,COX6A1,COX6B1,COX8A,COX15,APRT,NDUFA11,RHOA,ATP5MG,PRKAG1,OGDHL,ATP5F1D,ATP5MC3,ATP6V1B2,ATP5PO,GAPDH,BAD,NDUFA1,NDUFA2,NDUFA3,NDUFA6,NDUFB7,EIF6,NDUFC1,NDUFS3,GPI,LDHA,NDUFA13,GUK1,CYCS,ENO1
GO: Biological Process	GO:0009126	purine nucleoside monophosphate metabolic process		8.02e-22	3.99e-18	7.98e-19	7.26e-18	46	280	HK1,PFKFB3,PGK1,COX5A,HPRT1,PKM,UQCRB,UQCRFS1,ALDOA,HSPA1A,HSPA1B,ATP5PD,SDHC,NDUFB11,DDIT4,COX4I1,COX6A1,COX6B1,COX8A,COX15,APRT,NDUFA11,RHOA,ATP5MG,PRKAG1,OGDHL,ATP5F1D,ATP5MC3,ATP6V1B2,ATP5PO,GAPDH,BAD,NDUFA1,NDUFA2,NDUFA3,NDUFA6,NDUFB7,EIF6,NDUFC1,NDUFS3,GPI,LDHA,NDUFA13,GUK1,CYCS,ENO1
GO: Biological Process	GO:0009205	purine ribonucleoside triphosphate metabolic process		3.06e-21	1.52e-17	2.54e-18	2.31e-17	44	263	HK1,PFKFB3,PGK1,COX5A,PKM,UQCRB,UQCRFS1,ALDOA,HSPA1A,HSPA1B,ATP5PD,SDHC,NDUFB11,DDIT4,COX4I1,COX6A1,COX6B1,COX8A,COX15,NDUFA11,RHOA,ATP5MG,PRKAG1,OGDHL,ATP5F1D,ATP5MC3,ATP6V1B2,ATP5PO,GAPDH,BAD,NDUFA1,NDUFA2,NDUFA3,NDUFA6,NDUFB7,EIF6,NDUFC1,NDUFS3,GPI,LDHA,NDUFA13,GUK1,CYCS,ENO1
GO: Biological Process	GO:0009123	nucleoside monophosphate metabolic process		3.91e-21	1.94e-17	2.78e-18	2.52e-17	47	304	HK1,PFKFB3,PGK1,COX5A,HPRT1,PKM,UQCRB,UQCRFS1,ALDOA,HSPA1A,HSPA1B,ATP5PD,SDHC,NDUFB11,DDIT4,COX4I1,COX6A1,COX6B1,COX8A,COX15,APRT,NDUFA11,RHOA,ATP5MG,PRKAG1,OGDHL,ATP5F1D,ATP5MC3,ATP6V1B2,CMPK1,ATP5PO,GAPDH,BAD,NDUFA1,NDUFA2,NDUFA3,NDUFA6,NDUFB7,EIF6,NDUFC1,NDUFS3,GPI,LDHA,NDUFA13,GUK1,CYCS,ENO1
GO: Biological Process	GO:0009199	ribonucleoside triphosphate metabolic process		8.95e-21	4.45e-17	5.57e-18	5.06e-17	44	270	HK1,PFKFB3,PGK1,COX5A,PKM,UQCRB,UQCRFS1,ALDOA,HSPA1A,HSPA1B,ATP5PD,SDHC,NDUFB11,DDIT4,COX4I1,COX6A1,COX6B1,COX8A,COX15,NDUFA11,RHOA,ATP5MG,PRKAG1,OGDHL,ATP5F1D,ATP5MC3,ATP6V1B2,ATP5PO,GAPDH,BAD,NDUFA1,NDUFA2,NDUFA3,NDUFA6,NDUFB7,EIF6,NDUFC1,NDUFS3,GPI,LDHA,NDUFA13,GUK1,CYCS,ENO1
GO: Biological Process	GO:0009144	purine nucleoside triphosphate metabolic process		1.04e-20	5.18e-17	5.75e-18	5.23e-17	44	271	HK1,PFKFB3,PGK1,COX5A,PKM,UQCRB,UQCRFS1,ALDOA,HSPA1A,HSPA1B,ATP5PD,SDHC,NDUFB11,DDIT4,COX4I1,COX6A1,COX6B1,COX8A,COX15,NDUFA11,RHOA,ATP5MG,PRKAG1,OGDHL,ATP5F1D,ATP5MC3,ATP6V1B2,ATP5PO,GAPDH,BAD,NDUFA1,NDUFA2,NDUFA3,NDUFA6,NDUFB7,EIF6,NDUFC1,NDUFS3,GPI,LDHA,NDUFA13,GUK1,CYCS,ENO1
GO: Biological Process	GO:0046128	purine ribonucleoside metabolic process		5.11e-18	2.54e-14	2.54e-15	2.31e-14	47	361	HK1,PFKFB3,PGK1,COX5A,HPRT1,PKM,UQCRB,UQCRFS1,ALDOA,HSPA1A,HSPA1B,ATP5PD,SDHC,NDUFB11,DDIT4,COX4I1,COX6A1,COX6B1,COX8A,COX15,ENPP4,APRT,NDUFA11,RHOA,ATP5MG,PRKAG1,OGDHL,ATP5F1D,ATP5MC3,ATP6V1B2,ATP5PO,GAPDH,BAD,NDUFA1,NDUFA2,NDUFA3,NDUFA6,NDUFB7,EIF6,NDUFC1,NDUFS3,GPI,LDHA,NDUFA13,GUK1,CYCS,ENO1
GO: Biological Process	GO:0042278	purine nucleoside metabolic process		7.15e-18	3.56e-14	3.23e-15	2.94e-14	47	364	HK1,PFKFB3,PGK1,COX5A,HPRT1,PKM,UQCRB,UQCRFS1,ALDOA,HSPA1A,HSPA1B,ATP5PD,SDHC,NDUFB11,DDIT4,COX4I1,COX6A1,COX6B1,COX8A,COX15,ENPP4,APRT,NDUFA11,RHOA,ATP5MG,PRKAG1,OGDHL,ATP5F1D,ATP5MC3,ATP6V1B2,ATP5PO,GAPDH,BAD,NDUFA1,NDUFA2,NDUFA3,NDUFA6,NDUFB7,EIF6,NDUFC1,NDUFS3,GPI,LDHA,NDUFA13,GUK1,CYCS,ENO1
GO: Biological Process	GO:0009119	ribonucleoside metabolic process		2.49e-17	1.24e-13	1.03e-14	9.38e-14	48	391	HK1,PFKFB3,PGK1,COX5A,HPRT1,PKM,UQCRB,UQCRFS1,ALDOA,HSPA1A,HSPA1B,ATP5PD,SDHC,NDUFB11,DDIT4,COX4I1,COX6A1,COX6B1,COX8A,COX15,ENPP4,APRT,NDUFA11,RHOA,ATP5MG,PRKAG1,OGDHL,ATP5F1D,ATP5MC3,ATP6V1B2,CMPK1,ATP5PO,GAPDH,BAD,NDUFA1,NDUFA2,NDUFA3,NDUFA6,NDUFB7,EIF6,NDUFC1,NDUFS3,GPI,LDHA,NDUFA13,GUK1,CYCS,ENO1
GO: Biological Process	GO:0009116	nucleoside metabolic process		2.26e-16	1.13e-12	8.66e-14	7.87e-13	48	413	HK1,PFKFB3,PGK1,COX5A,HPRT1,PKM,UQCRB,UQCRFS1,ALDOA,HSPA1A,HSPA1B,ATP5PD,SDHC,NDUFB11,DDIT4,COX4I1,COX6A1,COX6B1,COX8A,COX15,ENPP4,APRT,NDUFA11,RHOA,ATP5MG,PRKAG1,OGDHL,ATP5F1D,ATP5MC3,ATP6V1B2,CMPK1,ATP5PO,GAPDH,BAD,NDUFA1,NDUFA2,NDUFA3,NDUFA6,NDUFB7,EIF6,NDUFC1,NDUFS3,GPI,LDHA,NDUFA13,GUK1,CYCS,ENO1
GO: Biological Process	GO:1901657	glycosyl compound metabolic process		1.76e-15	8.76e-12	6.26e-13	5.69e-12	48	435	HK1,PFKFB3,PGK1,COX5A,HPRT1,PKM,UQCRB,UQCRFS1,ALDOA,HSPA1A,HSPA1B,ATP5PD,SDHC,NDUFB11,DDIT4,COX4I1,COX6A1,COX6B1,COX8A,COX15,ENPP4,APRT,NDUFA11,RHOA,ATP5MG,PRKAG1,OGDHL,ATP5F1D,ATP5MC3,ATP6V1B2,CMPK1,ATP5PO,GAPDH,BAD,NDUFA1,NDUFA2,NDUFA3,NDUFA6,NDUFB7,EIF6,NDUFC1,NDUFS3,GPI,LDHA,NDUFA13,GUK1,CYCS,ENO1
GO: Biological Process	GO:0006091	generation of precursor metabolites and energy		3.57e-15	1.78e-11	1.18e-12	1.08e-11	45	393	HK1,PFKFB3,PGK1,SLC25A3,COX5A,PKM,UQCRB,UQCRFS1,ALDOA,SDHC,NDUFB11,DDIT4,COX4I1,COX6A1,COX6B1,COX7A1,COX8A,COX15,AQP7,NDUFA11,PPP1R2,RHOA,PRKAG1,OGDHL,ATP5F1D,GAPDH,CISD1,NDUFA1,NDUFA2,NDUFA3,NDUFA6,NDUFB7,EIF6,NDUFC1,NDUFS3,BNIP3,SLC37A2,PYGL,GPI,CALM2,PPP1R3B,LDHA,NDUFA13,CYCS,ENO1
GO: Biological Process	GO:0019693	ribose phosphate metabolic process		1.39e-14	6.93e-11	4.33e-12	3.94e-11	54	566	HK1,PFKFB3,PGD,PGK1,COX5A,HPRT1,PKM,SCT,UQCRB,UQCRFS1,ALDOA,HSPA1A,HSPA1B,ATP5PD,SDHC,NDUFB11,DDIT4,ADCY4,COX4I1,COX6A1,COX6B1,COX8A,COX15,APRT,NDUFA11,RHOA,ATP5MG,PRKAG1,OGDHL,ATP2B2,ATP5F1D,ATP5MC3,ATP6V1B2,CMPK1,ATP5PO,GAPDH,BAD,NDUFA1,NDUFA2,NDUFA3,NDUFA6,NDUFB7,EIF6,NDUFC1,NDUFS3,PYGL,GNAL,GPI,CALM2,LDHA,NDUFA13,GUK1,CYCS,ENO1
GO: Biological Process	GO:1902600	proton transmembrane transport		5.17e-14	2.57e-10	1.51e-11	1.38e-10	23	108	ATP6V1F,COX5A,UQCRB,UQCRFS1,ATP5PD,COX4I1,COX6A1,COX6B1,COX7A1,COX7A2,COX8A,COX15,ATP6V1G1,ATP5MG,ATP6V0E2,CYB5A,ATP5F1D,ATP5MC3,ATP6V1B2,ATP6V0C,ATP6V1E1,ATP5PO,ATP6V0E1
GO: Biological Process	GO:0009259	ribonucleotide metabolic process		6.86e-14	3.41e-10	1.9e-11	1.72e-10	52	551	HK1,PFKFB3,PGK1,COX5A,HPRT1,PKM,SCT,UQCRB,UQCRFS1,ALDOA,HSPA1A,HSPA1B,ATP5PD,SDHC,NDUFB11,DDIT4,ADCY4,COX4I1,COX6A1,COX6B1,COX8A,COX15,APRT,NDUFA11,RHOA,ATP5MG,PRKAG1,OGDHL,ATP2B2,ATP5F1D,ATP5MC3,ATP6V1B2,CMPK1,ATP5PO,GAPDH,BAD,NDUFA1,NDUFA2,NDUFA3,NDUFA6,NDUFB7,EIF6,NDUFC1,NDUFS3,GNAL,GPI,CALM2,LDHA,NDUFA13,GUK1,CYCS,ENO1
GO: Biological Process	GO:0009150	purine ribonucleotide metabolic process		8.81e-14	4.38e-10	2.31e-11	2.1e-10	51	536	HK1,PFKFB3,PGK1,COX5A,HPRT1,PKM,SCT,UQCRB,UQCRFS1,ALDOA,HSPA1A,HSPA1B,ATP5PD,SDHC,NDUFB11,DDIT4,ADCY4,COX4I1,COX6A1,COX6B1,COX8A,COX15,APRT,NDUFA11,RHOA,ATP5MG,PRKAG1,OGDHL,ATP2B2,ATP5F1D,ATP5MC3,ATP6V1B2,ATP5PO,GAPDH,BAD,NDUFA1,NDUFA2,NDUFA3,NDUFA6,NDUFB7,EIF6,NDUFC1,NDUFS3,GNAL,GPI,CALM2,LDHA,NDUFA13,GUK1,CYCS,ENO1
GO: Biological Process	GO:0042775	mitochondrial ATP synthesis coupled electron transport		1.51e-13	7.5e-10	3.75e-11	3.41e-10	20	82	COX5A,UQCRB,UQCRFS1,SDHC,NDUFB11,COX4I1,COX6A1,COX6B1,COX8A,COX15,NDUFA11,NDUFA1,NDUFA2,NDUFA3,NDUFA6,NDUFB7,NDUFC1,NDUFS3,NDUFA13,CYCS
GO: Biological Process	GO:0006753	nucleoside phosphate metabolic process		2.07e-13	1.03e-09	4.9e-11	4.45e-10	59	702	HK1,PFKFB3,PGD,PGK1,COX5A,HPRT1,PKM,SCT,UQCRB,UQCRFS1,PRDX5,ALDOA,HSPA1A,HSPA1B,ATP5PD,SDHC,NDUFB11,DDIT4,ADCY4,COX4I1,TBPL1,COX6A1,COX6B1,COX8A,COX15,APRT,NDUFA11,RHOA,ATP5MG,PRKAG1,OGDHL,MPC1,ATP2B2,ATP5F1D,ATP5MC3,ATP6V1B2,CMPK1,ATP5PO,GAPDH,BAD,NDUFA1,NDUFA2,NDUFA3,NDUFA6,NDUFB7,EIF6,NDUFC1,AK7,NDUFS3,SMPDL3A,SLC37A2,GNAL,GPI,CALM2,LDHA,NDUFA13,GUK1,CYCS,ENO1
GO: Biological Process	GO:0042773	ATP synthesis coupled electron transport		3.14e-13	1.56e-09	7.11e-11	6.46e-10	20	85	COX5A,UQCRB,UQCRFS1,SDHC,NDUFB11,COX4I1,COX6A1,COX6B1,COX8A,COX15,NDUFA11,NDUFA1,NDUFA2,NDUFA3,NDUFA6,NDUFB7,NDUFC1,NDUFS3,NDUFA13,CYCS
GO: Biological Process	GO:0006163	purine nucleotide metabolic process		3.41e-13	1.7e-09	7.38e-11	6.71e-10	51	555	HK1,PFKFB3,PGK1,COX5A,HPRT1,PKM,SCT,UQCRB,UQCRFS1,ALDOA,HSPA1A,HSPA1B,ATP5PD,SDHC,NDUFB11,DDIT4,ADCY4,COX4I1,COX6A1,COX6B1,COX8A,COX15,APRT,NDUFA11,RHOA,ATP5MG,PRKAG1,OGDHL,ATP2B2,ATP5F1D,ATP5MC3,ATP6V1B2,ATP5PO,GAPDH,BAD,NDUFA1,NDUFA2,NDUFA3,NDUFA6,NDUFB7,EIF6,NDUFC1,NDUFS3,GNAL,GPI,CALM2,LDHA,NDUFA13,GUK1,CYCS,ENO1
GO: Biological Process	GO:0009117	nucleotide metabolic process		3.78e-13	1.88e-09	7.83e-11	7.12e-10	58	692	HK1,PFKFB3,PGD,PGK1,COX5A,HPRT1,PKM,SCT,UQCRB,UQCRFS1,PRDX5,ALDOA,HSPA1A,HSPA1B,ATP5PD,SDHC,NDUFB11,DDIT4,ADCY4,COX4I1,TBPL1,COX6A1,COX6B1,COX8A,COX15,APRT,NDUFA11,RHOA,ATP5MG,PRKAG1,OGDHL,MPC1,ATP2B2,ATP5F1D,ATP5MC3,ATP6V1B2,CMPK1,ATP5PO,GAPDH,BAD,NDUFA1,NDUFA2,NDUFA3,NDUFA6,NDUFB7,EIF6,NDUFC1,AK7,NDUFS3,SLC37A2,GNAL,GPI,CALM2,LDHA,NDUFA13,GUK1,CYCS,ENO1
GO: Biological Process	GO:0019637	organophosphate metabolic process		4.43e-13	2.2e-09	8.81e-11	8.01e-10	80	1164	HK1,CHAT,AKR1A1,PFKFB3,PGD,PGK1,SH3YL1,PIGC,COX5A,PIK3CG,HPRT1,PGAP1,PKM,SCT,PLA2G4A,UQCRB,PLCG2,UQCRFS1,PLEK,PRDX5,ALDOA,HSPA1A,HSPA1B,ATP5PD,VAV1,SDHC,NDUFB11,DDIT4,ADCY4,COX4I1,TBPL1,COX6A1,COX6B1,COX8A,COX15,APRT,NDUFA11,RHOA,ATP5MG,PRKAG1,OGDHL,MPC1,ATP2B2,SORD,ATP5F1D,ATP5MC3,ATP6V1B2,CMPK1,ATP5PO,GAPDH,INPP5D,BAD,ABHD3,GCH1,NDUFA1,DBI,NDUFA2,NDUFA3,NDUFA6,NDUFB7,EIF6,NDUFC1,AK7,NDUFS3,SMPD…
GO: Biological Process	GO:0006119	oxidative phosphorylation		4.83e-13	2.4e-09	9.23e-11	8.39e-10	22	108	COX5A,UQCRB,UQCRFS1,SDHC,NDUFB11,COX4I1,COX6A1,COX6B1,COX8A,COX15,NDUFA11,RHOA,ATP5F1D,NDUFA1,NDUFA2,NDUFA3,NDUFA6,NDUFB7,NDUFC1,NDUFS3,NDUFA13,CYCS
GO: Biological Process	GO:0055086	nucleobase-containing small molecule metabolic process		6.96e-13	3.46e-09	1.28e-10	1.17e-09	61	763	HK1,PFKFB3,PGD,PGK1,TXN,COX5A,HPRT1,PKM,SCT,UQCRB,UQCRFS1,PRDX5,ALDOA,HSPA1A,HSPA1B,ATP5PD,SDHC,NDUFB11,DDIT4,ADCY4,COX4I1,TBPL1,COX6A1,COX6B1,COX8A,COX15,ENPP4,APRT,NDUFA11,RHOA,ATP5MG,PRKAG1,OGDHL,MPC1,ATP2B2,ATP5F1D,ATP5MC3,ATP6V1B2,CMPK1,ATP5PO,GAPDH,BAD,NDUFA1,NDUFA2,NDUFA3,NDUFA6,NDUFB7,EIF6,NDUFC1,AK7,NDUFS3,SMPDL3A,SLC37A2,GNAL,GPI,CALM2,LDHA,NDUFA13,GUK1,CYCS,ENO1
GO: Biological Process	GO:0022904	respiratory electron transport chain		1.97e-12	9.79e-09	3.5e-10	3.18e-09	21	104	COX5A,UQCRB,UQCRFS1,SDHC,NDUFB11,COX4I1,COX6A1,COX6B1,COX8A,COX15,NDUFA11,NDUFA1,NDUFA2,NDUFA3,NDUFA6,NDUFB7,NDUFC1,NDUFS3,SLC37A2,NDUFA13,CYCS
GO: Biological Process	GO:0072521	purine-containing compound metabolic process		2.32e-12	1.15e-08	3.98e-10	3.61e-09	52	603	HK1,PFKFB3,PGK1,COX5A,HPRT1,PKM,SCT,UQCRB,UQCRFS1,ALDOA,HSPA1A,HSPA1B,ATP5PD,SDHC,NDUFB11,DDIT4,ADCY4,COX4I1,COX6A1,COX6B1,COX8A,COX15,ENPP4,APRT,NDUFA11,RHOA,ATP5MG,PRKAG1,OGDHL,ATP2B2,ATP5F1D,ATP5MC3,ATP6V1B2,ATP5PO,GAPDH,BAD,NDUFA1,NDUFA2,NDUFA3,NDUFA6,NDUFB7,EIF6,NDUFC1,NDUFS3,GNAL,GPI,CALM2,LDHA,NDUFA13,GUK1,CYCS,ENO1
GO: Biological Process	GO:0022900	electron transport chain		3.52e-12	1.75e-08	5.84e-10	5.31e-09	21	107	COX5A,UQCRB,UQCRFS1,SDHC,NDUFB11,COX4I1,COX6A1,COX6B1,COX8A,COX15,NDUFA11,NDUFA1,NDUFA2,NDUFA3,NDUFA6,NDUFB7,NDUFC1,NDUFS3,SLC37A2,NDUFA13,CYCS
GO: Biological Process	GO:0098660	inorganic ion transmembrane transport		4.19e-12	2.08e-08	6.72e-10	6.11e-09	59	754	CACNA2D2,ATP6V1F,S100A1,SLC25A3,TRPM5,CLCA1,COX5A,CLIC1,PIK3CG,UQCRB,PLCG2,UQCRFS1,GSTO1,FKBP1A,HSPA2,ATP5PD,STIM2,ANK2,COX4I1,ERO1A,COX6A1,HCN3,COX6B1,COX7A1,COX7A2,COX8A,COX15,ATP6V1G1,SLC1A4,YWHAH,ATP5MG,CLCA2,ATP6V0E2,KCNK5,ATP2A3,ATP2B2,CYB5A,ATP5F1D,ATP5MC3,ATP6V1B2,ATP6V0C,ATP6V1E1,ATP5PO,SMDT1,SRI,DBI,DDIT3,PTPN6,KCNJ2,VAMP2,KCNJ16,SLC37A2,MCUB,ATP6V0E1,CALM2,HAP1,TMEM38B,LYN,SLC4A11
GO: Biological Process	GO:0098662	inorganic cation transmembrane transport		3.18e-11	1.58e-07	4.94e-09	4.49e-08	53	667	CACNA2D2,ATP6V1F,S100A1,TRPM5,COX5A,PIK3CG,UQCRB,PLCG2,UQCRFS1,GSTO1,FKBP1A,HSPA2,ATP5PD,STIM2,ANK2,COX4I1,ERO1A,COX6A1,HCN3,COX6B1,COX7A1,COX7A2,COX8A,COX15,ATP6V1G1,YWHAH,ATP5MG,ATP6V0E2,KCNK5,ATP2A3,ATP2B2,CYB5A,ATP5F1D,ATP5MC3,ATP6V1B2,ATP6V0C,ATP6V1E1,ATP5PO,SMDT1,SRI,DBI,DDIT3,PTPN6,KCNJ2,VAMP2,KCNJ16,MCUB,ATP6V0E1,CALM2,HAP1,TMEM38B,LYN,SLC4A11
GO: Biological Process	GO:0034220	ion transmembrane transport		4.24e-11	2.11e-07	6.38e-09	5.8e-08	71	1064	HK1,CACNA2D2,ATP6V1F,S100A1,SLC25A3,S100A6,TRPM5,CLCA1,COX5A,CLIC1,PIK3CG,ATP6V1D,UQCRB,PLCG2,UQCRFS1,GSTO1,FKBP1A,HSPA2,ATP5PD,VDAC3,STIM2,SLC4A8,ANK2,COX4I1,ERO1A,COX6A1,HCN3,COX6B1,COX7A1,COX7A2,COX8A,COX15,ATP6V1G1,AQP7,SLC1A4,YWHAH,ATP5MG,CLCA2,ATP6V0E2,KCNK5,MPC1,ATP2A3,ATP2B2,CYB5A,ATP5F1D,ATP5MC3,ATP6V1B2,ATP6V0C,ATP6V1E1,ATP5PO,SMDT1,SRI,DBI,DDIT3,PTPN6,KCNJ2,VAMP2,KCNJ16,SLC37A2,MCUB,AT…
GO: Biological Process	GO:0055114	oxidation-reduction process		1.13e-10	5.64e-07	1.66e-08	1.51e-07	67	996	RSAD1,HK1,AKR1A1,PFKFB3,HMOX1,PGD,PGK1,FABP1,TXN,COX5A,MGST3,PKM,UQCRB,ALDH2,UQCRFS1,PRDX5,ALDOA,GSTO1,ALOX5AP,SDHC,NDUFB11,ERO1B,COX4I1,ERO1A,COX6A1,COX6B1,IYD,COX8A,COX15,NDUFA11,PPP1R2,HIGD1A,OGDHL,SOD1,CYB5A,SORD,MSRB1,GAPDH,CISD1,DAO,NDUFA1,DBI,NDUFA2,NDUFA3,NDUFA6,NDUFB7,NDUFC1,PTGS1,PTGS2,NDUFS3,DECR1,BNIP3,SLC37A2,PYGL,GPI,CALM2,PPP1R3B,GPX2,GPX4,TXNDC17,LDHA,NDUFA13,P4HA1,PRDX1,CYCS,CYP2…
GO: Biological Process	GO:0006811	ion transport		1.5e-10	7.48e-07	2.08e-08	1.89e-07	93	1627	HK1,CACNA2D2,ATP6V1F,FABP1,S100A1,SLC25A3,S100A6,SLC2A10,SELENOK,TRPM5,CLCA1,COX5A,CLIC1,PIK3CG,ATP6V1D,PLA2G4A,UQCRB,PLCG2,UQCRFS1,GSTO1,FKBP1A,HSPA2,ATP5PD,VDAC3,STIM2,SLC4A8,ANK2,FOLR1,COX4I1,ERO1A,COX6A1,HCN3,COX6B1,COX7A1,COX7A2,COX8A,COX15,ATP6V1G1,AQP7,SLC1A4,YWHAH,SLC2A1,SLC5A1,RHOA,ATP5MG,CLCA2,SLC18A1,ATP6V0E2,KCNK5,MPC1,VAMP8,ATP2A3,ATP2B2,CYB5A,ATP5F1D,ATP5MC3,ATP6V1B2,ATP6V0C,ATP6V1E…
GO: Biological Process	GO:0098655	cation transmembrane transport		1.51e-10	7.49e-07	2.08e-08	1.89e-07	55	738	CACNA2D2,ATP6V1F,S100A1,TRPM5,COX5A,PIK3CG,UQCRB,PLCG2,UQCRFS1,GSTO1,FKBP1A,HSPA2,ATP5PD,STIM2,ANK2,COX4I1,ERO1A,COX6A1,HCN3,COX6B1,COX7A1,COX7A2,COX8A,COX15,ATP6V1G1,SLC1A4,YWHAH,ATP5MG,ATP6V0E2,KCNK5,ATP2A3,ATP2B2,CYB5A,ATP5F1D,ATP5MC3,ATP6V1B2,ATP6V0C,ATP6V1E1,ATP5PO,SMDT1,SRI,DBI,DDIT3,PTPN6,KCNJ2,VAMP2,KCNJ16,MCUB,ATP6V0E1,CALM2,HAP1,TMEM38B,P2RX1,LYN,SLC4A11
GO: Biological Process	GO:0006812	cation transport		2.79e-10	1.39e-06	3.75e-08	3.41e-07	71	1110	CACNA2D2,ATP6V1F,S100A1,SLC2A10,SELENOK,TRPM5,CLCA1,COX5A,PIK3CG,ATP6V1D,UQCRB,PLCG2,UQCRFS1,GSTO1,FKBP1A,HSPA2,ATP5PD,STIM2,SLC4A8,ANK2,COX4I1,ERO1A,COX6A1,HCN3,COX6B1,COX7A1,COX7A2,COX8A,COX15,ATP6V1G1,SLC1A4,YWHAH,SLC5A1,RHOA,ATP5MG,SLC18A1,ATP6V0E2,KCNK5,VAMP8,ATP2A3,ATP2B2,CYB5A,ATP5F1D,ATP5MC3,ATP6V1B2,ATP6V0C,ATP6V1E1,SNX3,ATP5PO,SMDT1,SRI,SIK1,DBI,PTGS2,DDIT3,PTPN6,KCNJ2,VAMP2,KCNJ16,MCUB…
GO: Biological Process	GO:0055085	transmembrane transport		3.63e-10	1.81e-06	4.76e-08	4.32e-07	81	1356	HK1,CACNA2D2,ATP6V1F,S100A1,SLC25A3,S100A6,SLC2A10,TRPM5,CLCA1,COX5A,CLIC1,PIK3CG,ATP6V1D,UQCRB,PLCG2,UQCRFS1,GSTO1,FKBP1A,HSPA2,ATP5PD,VDAC3,STIM2,SLC4A8,ANK2,COX4I1,ERO1A,COX6A1,HCN3,COX6B1,COX7A1,COX7A2,COX8A,COX15,ATP6V1G1,SLC43A3,AQP7,SLC1A4,YWHAH,SLC2A1,SLC2A5,SLC5A1,ATP5MG,CLCA2,SLC18A1,ATP6V0E2,KCNK5,MPC1,ATP2A3,ATP2B2,CYB5A,ATP5F1D,ATP5MC3,ATP6V1B2,ATP6V0C,ATP6V1E1,ATP5PO,SMDT1,SRI,DBI,D…
GO: Biological Process	GO:0045333	cellular respiration		3.98e-10	1.98e-06	5.08e-08	4.62e-07	24	178	COX5A,UQCRB,UQCRFS1,SDHC,NDUFB11,COX4I1,COX6A1,COX6B1,COX8A,COX15,NDUFA11,OGDHL,CISD1,NDUFA1,NDUFA2,NDUFA3,NDUFA6,NDUFB7,NDUFC1,NDUFS3,BNIP3,SLC37A2,NDUFA13,CYCS
GO: Biological Process	GO:1901135	carbohydrate derivative metabolic process		4.53e-09	2.25e-05	5.63e-07	5.12e-06	76	1307	HK1,AKR1A1,PFKFB3,PGD,PGK1,PIGC,COX5A,ST3GAL6,HPRT1,PGAP1,PKM,SCT,PLA2G4A,UQCRB,UQCRFS1,ALDOA,HSPA1A,HSPA1B,ATP5PD,SDF2,SDHC,PMM1,NDUFB11,DDIT4,ADCY4,COX4I1,TBPL1,COX6A1,COX6B1,COX8A,COX15,ST3GAL2,ENPP4,APRT,NDUFA11,RHOA,ATP5MG,ARSA,PRKAG1,OGDHL,TRAK2,FUT2,ATP2B2,SOAT1,SORD,ATP5F1D,ATP5MC3,ATP6V1B2,CMPK1,ATP5PO,GAPDH,BAD,NDUFA1,NDUFA2,NDUFA3,NDUFA6,NDUFB7,EIF6,NDUFC1,NDUFS3,A4GALT,SLC37A2,PYGL,GN…
GO: Biological Process	GO:0015980	energy derivation by oxidation of organic compounds		5.51e-09	2.74e-05	6.69e-07	6.08e-06	29	286	COX5A,UQCRB,UQCRFS1,SDHC,NDUFB11,COX4I1,COX6A1,COX6B1,COX8A,COX15,NDUFA11,PPP1R2,OGDHL,CISD1,NDUFA1,NDUFA2,NDUFA3,NDUFA6,NDUFB7,NDUFC1,NDUFS3,BNIP3,SLC37A2,PYGL,CALM2,PPP1R3B,LDHA,NDUFA13,CYCS
GO: Biological Process	GO:0006007	glucose catabolic process		2e-08	9.94e-05	2.37e-06	2.15e-05	10	33	HK1,PFKFB3,PGK1,PKM,ALDOA,GAPDH,BAD,GPI,LDHA,ENO1
GO: Biological Process	GO:0006090	pyruvate metabolic process		2.79e-08	0.000139	3.23e-06	2.94e-05	17	113	HK1,PFKFB3,PGK1,PKM,ALDOA,DDIT4,PRKAG1,OGDHL,MPC1,GAPDH,EIF6,BSG,GPI,LDHA,SLC16A3,HAGH,ENO1
GO: Biological Process	GO:0046365	monosaccharide catabolic process		3.08e-08	0.000153	3.41e-06	3.1e-05	13	64	HK1,AKR1A1,PFKFB3,PGK1,PKM,ALDOA,FUT2,SORD,GAPDH,BAD,GPI,LDHA,ENO1
GO: Biological Process	GO:0016052	carbohydrate catabolic process		3.09e-08	0.000154	3.41e-06	3.1e-05	20	157	HK1,AKR1A1,PFKFB3,PGK1,PKM,ALDOA,DDIT4,PRKAG1,OGDHL,FUT2,SORD,GAPDH,BAD,EIF6,PYGL,GPI,CALM2,PPP1R3B,LDHA,ENO1
GO: Biological Process	GO:0046939	nucleotide phosphorylation		3.9e-08	0.000194	4.22e-06	3.83e-05	16	102	HK1,PFKFB3,PGK1,PKM,ALDOA,DDIT4,PRKAG1,OGDHL,CMPK1,GAPDH,EIF6,AK7,GPI,LDHA,GUK1,ENO1
GO: Biological Process	GO:0015672	monovalent inorganic cation transport		4.19e-08	0.000208	4.43e-06	4.03e-05	44	617	ATP6V1F,SLC2A10,TRPM5,COX5A,ATP6V1D,UQCRB,UQCRFS1,ATP5PD,SLC4A8,ANK2,COX4I1,COX6A1,HCN3,COX6B1,COX7A1,COX7A2,COX8A,COX15,ATP6V1G1,YWHAH,SLC5A1,ATP5MG,SLC18A1,ATP6V0E2,KCNK5,VAMP8,CYB5A,ATP5F1D,ATP5MC3,ATP6V1B2,ATP6V0C,ATP6V1E1,ATP5PO,SIK1,KCNJ2,VAMP2,KCNJ16,ATP6V0E1,AZIN2,TMEM38B,LGALS3,P2RX1,LYN,SLC4A11
GO: Biological Process	GO:0009185	ribonucleoside diphosphate metabolic process		6.81e-08	0.000339	7.06e-06	6.41e-05	16	106	HK1,PFKFB3,PGK1,PKM,ALDOA,DDIT4,PRKAG1,OGDHL,CMPK1,GAPDH,BAD,EIF6,GPI,LDHA,GUK1,ENO1
GO: Biological Process	GO:0006165	nucleoside diphosphate phosphorylation		9.48e-08	0.000472	9.62e-06	8.75e-05	15	95	HK1,PFKFB3,PGK1,PKM,ALDOA,DDIT4,PRKAG1,OGDHL,CMPK1,GAPDH,EIF6,AK7,GPI,LDHA,ENO1
GO: Biological Process	GO:0009132	nucleoside diphosphate metabolic process		1.44e-07	0.000715	1.43e-05	0.00013	17	126	HK1,PFKFB3,PGK1,PKM,ALDOA,DDIT4,PRKAG1,OGDHL,CMPK1,GAPDH,BAD,EIF6,AK7,GPI,LDHA,GUK1,ENO1
GO: Biological Process	GO:0046031	ADP metabolic process		1.47e-07	0.000733	1.44e-05	0.000131	14	85	HK1,PFKFB3,PGK1,PKM,ALDOA,DDIT4,PRKAG1,OGDHL,GAPDH,BAD,EIF6,GPI,LDHA,ENO1
GO: Biological Process	GO:0006123	mitochondrial electron transport, cytochrome c to oxygen		1.53e-07	0.000761	1.46e-05	0.000133	7	16	COX5A,COX4I1,COX6A1,COX6B1,COX8A,COX15,CYCS
GO: Biological Process	GO:0098869	cellular oxidant detoxification		1.99e-07	0.00099	1.87e-05	0.00017	14	87	FABP1,MGST3,PRDX5,GSTO1,IYD,SOD1,GCH1,PTGS1,PTGS2,GPX2,GPX4,TXNDC17,PRDX1,LTC4S
GO: Biological Process	GO:0009179	purine ribonucleoside diphosphate metabolic process		2.18e-07	0.00108	1.97e-05	0.000179	15	101	HK1,PFKFB3,PGK1,PKM,ALDOA,DDIT4,PRKAG1,OGDHL,GAPDH,BAD,EIF6,GPI,LDHA,GUK1,ENO1
GO: Biological Process	GO:0009135	purine nucleoside diphosphate metabolic process		2.18e-07	0.00108	1.97e-05	0.000179	15	101	HK1,PFKFB3,PGK1,PKM,ALDOA,DDIT4,PRKAG1,OGDHL,GAPDH,BAD,EIF6,GPI,LDHA,GUK1,ENO1
GO: Biological Process	GO:0010243	response to organonitrogen compound		2.55e-07	0.00127	2.26e-05	0.000206	53	866	ESRRA,ATP6V1F,HMOX1,CISH,AP3S1,MGST3,PIK3CG,HPRT1,ATP6V1D,PKM,PLA2G4A,PLCG2,FKBP1A,ADCY4,LAMTOR2,FOLR1,LAMTOR5,HCN3,ID1,ATP6V1G1,APRT,ATP6V0E2,PRKAR1A,GNAT3,LAMTOR3,SOCS1,PEA15,SOD1,ATP6V1B2,ATP6V0C,ATP6V1E1,BAD,EIF6,PTGS1,PTGS2,DDIT3,BGLAP,BSG,VAMP2,GNAI1,GNAL,GNG5,GOT1,GPI,DPYSL2,ATP6V0E1,CALM2,FFAR3,LDHA,GSS,P2RX1,NEURL1,LYN
GO: Biological Process	GO:0006096	glycolytic process		2.6e-07	0.00129	2.27e-05	0.000206	13	76	HK1,PFKFB3,PGK1,PKM,ALDOA,DDIT4,PRKAG1,OGDHL,GAPDH,EIF6,GPI,LDHA,ENO1
GO: Biological Process	GO:0006757	ATP generation from ADP		3.05e-07	0.00152	2.59e-05	0.000235	13	77	HK1,PFKFB3,PGK1,PKM,ALDOA,DDIT4,PRKAG1,OGDHL,GAPDH,EIF6,GPI,LDHA,ENO1
GO: Biological Process	GO:1990748	cellular detoxification		3.07e-07	0.00153	2.59e-05	0.000235	14	90	FABP1,MGST3,PRDX5,GSTO1,IYD,SOD1,GCH1,PTGS1,PTGS2,GPX2,GPX4,TXNDC17,PRDX1,LTC4S
GO: Biological Process	GO:0006734	NADH metabolic process		3.19e-07	0.00159	2.64e-05	0.00024	10	43	HK1,PFKFB3,PGK1,PKM,ALDOA,GAPDH,SLC37A2,GPI,LDHA,ENO1
GO: Biological Process	GO:0019320	hexose catabolic process		3.47e-07	0.00173	2.83e-05	0.000257	11	54	HK1,PFKFB3,PGK1,PKM,ALDOA,FUT2,GAPDH,BAD,GPI,LDHA,ENO1
GO: Biological Process	GO:0061718	glucose catabolic process to pyruvate		4.74e-07	0.00236	3.69e-05	0.000335	8	26	HK1,PFKFB3,PGK1,PKM,ALDOA,GAPDH,GPI,ENO1
GO: Biological Process	GO:0006735	NADH regeneration		4.74e-07	0.00236	3.69e-05	0.000335	8	26	HK1,PFKFB3,PGK1,PKM,ALDOA,GAPDH,GPI,ENO1
GO: Biological Process	GO:0061621	canonical glycolysis		4.74e-07	0.00236	3.69e-05	0.000335	8	26	HK1,PFKFB3,PGK1,PKM,ALDOA,GAPDH,GPI,ENO1
GO: Biological Process	GO:0098754	detoxification		5.32e-07	0.00265	4.07e-05	0.00037	14	94	FABP1,MGST3,PRDX5,GSTO1,IYD,SOD1,GCH1,PTGS1,PTGS2,GPX2,GPX4,TXNDC17,PRDX1,LTC4S
GO: Biological Process	GO:0072524	pyridine-containing compound metabolic process		6.14e-07	0.00305	4.62e-05	0.00042	18	155	HK1,PFKFB3,PGD,PGK1,PKM,PRDX5,ALDOA,DDIT4,PRKAG1,OGDHL,MPC1,GAPDH,EIF6,PTGS2,SLC37A2,GPI,LDHA,ENO1
GO: Biological Process	GO:0033572	transferrin transport		6.45e-07	0.00321	4.79e-05	0.000435	9	36	ATP6V1F,ATP6V1D,ATP6V1G1,ATP6V0E2,ATP6V1B2,ATP6V0C,ATP6V1E1,SNX3,ATP6V0E1
GO: Biological Process	GO:0090383	phagosome acidification		8.96e-07	0.00446	6.56e-05	0.000596	8	28	ATP6V1F,ATP6V1D,ATP6V1G1,ATP6V0E2,ATP6V1B2,ATP6V0C,ATP6V1E1,ATP6V0E1
GO: Biological Process	GO:0019362	pyridine nucleotide metabolic process		1.1e-06	0.00546	7.8e-05	0.000709	17	145	HK1,PFKFB3,PGD,PGK1,PKM,PRDX5,ALDOA,DDIT4,PRKAG1,OGDHL,MPC1,GAPDH,EIF6,SLC37A2,GPI,LDHA,ENO1
GO: Biological Process	GO:0046496	nicotinamide nucleotide metabolic process		1.1e-06	0.00546	7.8e-05	0.000709	17	145	HK1,PFKFB3,PGD,PGK1,PKM,PRDX5,ALDOA,DDIT4,PRKAG1,OGDHL,MPC1,GAPDH,EIF6,SLC37A2,GPI,LDHA,ENO1
GO: Biological Process	GO:0019725	cellular homeostasis		1.14e-06	0.00566	7.98e-05	0.000725	52	885	HK1,ATP6V1F,HMOX1,HMGN3,TXN,CKB,PIK3CG,ATP6V1D,TXNDC16,PLCG2,ALDOA,GSTO1,FKBP1A,STIM2,SLC4A8,ERO1B,FN1,ANK2,ERO1A,ANXA7,ATP6V1G1,AQP7,PIM3,NPTN,ATP6V0E2,CD24,ATP2A3,ATP2B2,SOD1,ATP6V1B2,ATP6V0C,ATP6V1E1,SMDT1,BAD,SRI,DBI,DDIT3,PTPN6,KCNJ2,MCUB,CA7,ATP6V0E1,CALM2,HAP1,TUSC3,FIS1,EDN2,OXCT1,LPAR2,LYN,SLC4A11,LARGE1
GO: Biological Process	GO:0006120	mitochondrial electron transport, NADH to ubiquinone		1.17e-06	0.00581	8.07e-05	0.000733	10	49	NDUFB11,NDUFA11,NDUFA1,NDUFA2,NDUFA3,NDUFA6,NDUFB7,NDUFC1,NDUFS3,NDUFA13
GO: Biological Process	GO:0061620	glycolytic process through glucose-6-phosphate		1.21e-06	0.006	8.22e-05	0.000747	8	29	HK1,PFKFB3,PGK1,PKM,ALDOA,GAPDH,GPI,ENO1
GO: Biological Process	GO:0061615	glycolytic process through fructose-6-phosphate		1.6e-06	0.00798	0.000108	0.00098	8	30	HK1,PFKFB3,PGK1,PKM,ALDOA,GAPDH,GPI,ENO1
GO: Biological Process	GO:0015682	ferric iron transport		1.69e-06	0.0084	0.000111	0.001	9	40	ATP6V1F,ATP6V1D,ATP6V1G1,ATP6V0E2,ATP6V1B2,ATP6V0C,ATP6V1E1,SNX3,ATP6V0E1
GO: Biological Process	GO:0072512	trivalent inorganic cation transport		1.69e-06	0.0084	0.000111	0.001	9	40	ATP6V1F,ATP6V1D,ATP6V1G1,ATP6V0E2,ATP6V1B2,ATP6V0C,ATP6V1E1,SNX3,ATP6V0E1
GO: Biological Process	GO:0030001	metal ion transport		2.12e-06	0.0105	0.000137	0.00124	50	855	CACNA2D2,ATP6V1F,S100A1,SELENOK,TRPM5,CLCA1,PIK3CG,ATP6V1D,PLCG2,GSTO1,FKBP1A,HSPA2,STIM2,SLC4A8,ANK2,ERO1A,HCN3,ATP6V1G1,YWHAH,SLC5A1,RHOA,ATP6V0E2,KCNK5,ATP2A3,ATP2B2,ATP6V1B2,ATP6V0C,ATP6V1E1,SNX3,SMDT1,SRI,SIK1,DBI,PTGS2,DDIT3,PTPN6,KCNJ2,VAMP2,KCNJ16,MCUB,ATP6V0E1,CALM2,HAP1,CAMK2B,TUSC3,TMEM38B,LGALS3,P2RX1,LYN,SLC4A11
GO: Biological Process	GO:1901698	response to nitrogen compound		2.32e-06	0.0115	0.000148	0.00134	55	981	ESRRA,ATP6V1F,HMOX1,CISH,AP3S1,MGST3,PIK3CG,HPRT1,ATP6V1D,PKM,PLA2G4A,PLCG2,FKBP1A,PMAIP1,ADCY4,LAMTOR2,FOLR1,LAMTOR5,HCN3,ID1,ATP6V1G1,APRT,ATP6V0E2,PRKAR1A,GNAT3,LAMTOR3,SOCS1,PEA15,SOD1,ATP6V1B2,ATP6V0C,ATP6V1E1,GAPDH,BAD,EIF6,PTGS1,PTGS2,DDIT3,BGLAP,BSG,VAMP2,GNAI1,GNAL,GNG5,GOT1,GPI,DPYSL2,ATP6V0E1,CALM2,FFAR3,LDHA,GSS,P2RX1,NEURL1,LYN
GO: Biological Process	GO:1901021	positive regulation of calcium ion transmembrane transporter activity		2.74e-06	0.0136	0.000172	0.00157	8	32	S100A1,PLCG2,GSTO1,HSPA2,STIM2,ANK2,CALM2,HAP1
GO: Biological Process	GO:0055082	cellular chemical homeostasis		2.94e-06	0.0146	0.000183	0.00166	46	768	HK1,ATP6V1F,HMOX1,HMGN3,CKB,PIK3CG,ATP6V1D,PLCG2,GSTO1,FKBP1A,STIM2,SLC4A8,FN1,ANK2,ERO1A,ANXA7,ATP6V1G1,AQP7,PIM3,NPTN,ATP6V0E2,CD24,ATP2A3,ATP2B2,SOD1,ATP6V1B2,ATP6V0C,ATP6V1E1,SMDT1,BAD,SRI,DBI,DDIT3,PTPN6,KCNJ2,MCUB,CA7,ATP6V0E1,CALM2,HAP1,FIS1,EDN2,OXCT1,LPAR2,LYN,SLC4A11
GO: Biological Process	GO:0006873	cellular ion homeostasis		3.34e-06	0.0166	0.000205	0.00186	39	607	ATP6V1F,HMOX1,CKB,PIK3CG,ATP6V1D,PLCG2,GSTO1,FKBP1A,STIM2,SLC4A8,ANK2,ERO1A,ANXA7,ATP6V1G1,NPTN,ATP6V0E2,CD24,ATP2A3,ATP2B2,SOD1,ATP6V1B2,ATP6V0C,ATP6V1E1,SMDT1,SRI,DBI,DDIT3,PTPN6,KCNJ2,MCUB,CA7,ATP6V0E1,CALM2,HAP1,FIS1,EDN2,LPAR2,LYN,SLC4A11
GO: Biological Process	GO:0051186	cofactor metabolic process		3.58e-06	0.0178	0.000217	0.00197	30	409	RSAD1,HK1,ACOT9,PFKFB3,HMOX1,PGD,PGK1,CIAO1,PKM,PRDX5,ALDOA,DDIT4,FOLR1,COX15,ACSF2,CIAO2B,PRKAG1,OGDHL,MPC1,SNX3,GAPDH,SPTB,GCH1,EIF6,HEBP1,SLC37A2,GPI,ISCA1,LDHA,ENO1
GO: Biological Process	GO:0006733	oxidoreduction coenzyme metabolic process		3.63e-06	0.018	0.000217	0.00198	17	158	HK1,PFKFB3,PGD,PGK1,PKM,PRDX5,ALDOA,DDIT4,PRKAG1,OGDHL,MPC1,GAPDH,EIF6,SLC37A2,GPI,LDHA,ENO1
GO: Biological Process	GO:0032981	mitochondrial respiratory chain complex I assembly		4.22e-06	0.021	0.000247	0.00224	10	56	NDUFB11,NDUFA11,NDUFA1,NDUFA2,NDUFA3,NDUFA6,NDUFB7,NDUFC1,NDUFS3,NDUFA13
GO: Biological Process	GO:0010257	NADH dehydrogenase complex assembly		4.22e-06	0.021	0.000247	0.00224	10	56	NDUFB11,NDUFA11,NDUFA1,NDUFA2,NDUFA3,NDUFA6,NDUFB7,NDUFC1,NDUFS3,NDUFA13
GO: Biological Process	GO:0030003	cellular cation homeostasis		4.57e-06	0.0227	0.000264	0.0024	38	592	ATP6V1F,HMOX1,PIK3CG,ATP6V1D,PLCG2,GSTO1,FKBP1A,STIM2,SLC4A8,ANK2,ERO1A,ANXA7,ATP6V1G1,NPTN,ATP6V0E2,CD24,ATP2A3,ATP2B2,SOD1,ATP6V1B2,ATP6V0C,ATP6V1E1,SMDT1,SRI,DBI,DDIT3,PTPN6,KCNJ2,MCUB,CA7,ATP6V0E1,CALM2,HAP1,FIS1,EDN2,LPAR2,LYN,SLC4A11
GO: Biological Process	GO:0021762	substantia nigra development		7.02e-06	0.0349	0.000401	0.00365	9	47	S100A1,CKB,BASP1,COX6B1,YWHAH,RHOA,NDUFS3,CALM2,LDHA
GO: Biological Process	GO:0006816	calcium ion transport		8.25e-06	0.0411	0.000467	0.00424	29	405	CACNA2D2,S100A1,SELENOK,TRPM5,CLCA1,PIK3CG,PLCG2,GSTO1,FKBP1A,HSPA2,STIM2,ANK2,ERO1A,RHOA,ATP2A3,ATP2B2,SMDT1,SRI,DBI,PTGS2,DDIT3,PTPN6,MCUB,CALM2,HAP1,CAMK2B,LGALS3,P2RX1,LYN
GO: Biological Process	GO:0051452	intracellular pH reduction		8.42e-06	0.0419	0.000471	0.00428	9	48	ATP6V1F,ATP6V1D,ATP6V1G1,ATP6V0E2,ATP6V1B2,ATP6V0C,ATP6V1E1,CA7,ATP6V0E1
GO: Biological Process	GO:0051924	regulation of calcium ion transport		9.14e-06	0.0455	0.000505	0.00459	21	243	S100A1,SELENOK,PIK3CG,PLCG2,GSTO1,FKBP1A,HSPA2,STIM2,ANK2,RHOA,ATP2B2,SRI,DBI,PTGS2,PTPN6,CALM2,HAP1,CAMK2B,LGALS3,P2RX1,LYN
GO: Biological Process	GO:0070838	divalent metal ion transport		1.1e-05	0.0545	0.000599	0.00544	31	455	CACNA2D2,S100A1,SELENOK,TRPM5,CLCA1,PIK3CG,PLCG2,GSTO1,FKBP1A,HSPA2,STIM2,ANK2,ERO1A,RHOA,ATP2A3,ATP2B2,SMDT1,SRI,DBI,PTGS2,DDIT3,PTPN6,KCNJ2,MCUB,CALM2,HAP1,CAMK2B,TUSC3,LGALS3,P2RX1,LYN
GO: Biological Process	GO:0032787	monocarboxylic acid metabolic process		1.18e-05	0.0585	0.000635	0.00578	38	617	HK1,AKR1A1,PFKFB3,PGD,PGK1,FABP1,PKM,PLA2G4A,ALDOA,ALOX5AP,DDIT4,ERO1B,ERO1A,ACSF2,PRKAG1,OGDHL,MPC1,CYB5A,SORD,GAPDH,DAO,DBI,EIF6,PTGS1,PTGS2,DECR1,BSG,HPGDS,GPI,GPX4,LDHA,EDN2,SLC16A3,P4HA1,CYP2U1,HAGH,LTC4S,ENO1
GO: Biological Process	GO:0072511	divalent inorganic cation transport		1.25e-05	0.062	0.000667	0.00606	31	458	CACNA2D2,S100A1,SELENOK,TRPM5,CLCA1,PIK3CG,PLCG2,GSTO1,FKBP1A,HSPA2,STIM2,ANK2,ERO1A,RHOA,ATP2A3,ATP2B2,SMDT1,SRI,DBI,PTGS2,DDIT3,PTPN6,KCNJ2,MCUB,CALM2,HAP1,CAMK2B,TUSC3,LGALS3,P2RX1,LYN
GO: Biological Process	GO:0019674	NAD metabolic process		1.26e-05	0.0628	0.000668	0.00607	10	63	HK1,PFKFB3,PGK1,PKM,ALDOA,GAPDH,SLC37A2,GPI,LDHA,ENO1
GO: Biological Process	GO:0033108	mitochondrial respiratory chain complex assembly		1.32e-05	0.0659	0.000694	0.0063	11	77	UQCRB,NDUFB11,NDUFA11,NDUFA1,NDUFA2,NDUFA3,NDUFA6,NDUFB7,NDUFC1,NDUFS3,NDUFA13
GO: Biological Process	GO:0090382	phagosome maturation		1.34e-05	0.0666	0.000694	0.00631	8	39	ATP6V1F,ATP6V1D,ATP6V1G1,ATP6V0E2,ATP6V1B2,ATP6V0C,ATP6V1E1,ATP6V0E1
GO: Biological Process	GO:0045851	pH reduction		1.41e-05	0.0703	0.000725	0.00659	9	51	ATP6V1F,ATP6V1D,ATP6V1G1,ATP6V0E2,ATP6V1B2,ATP6V0C,ATP6V1E1,CA7,ATP6V0E1
GO: Biological Process	GO:0070588	calcium ion transmembrane transport		1.51e-05	0.0753	0.000769	0.00699	22	271	CACNA2D2,S100A1,TRPM5,PIK3CG,PLCG2,GSTO1,FKBP1A,HSPA2,STIM2,ANK2,ERO1A,ATP2A3,ATP2B2,SMDT1,SRI,DBI,DDIT3,PTPN6,MCUB,CALM2,HAP1,LYN
GO: Biological Process	GO:0051453	regulation of intracellular pH		1.7e-05	0.0846	0.000854	0.00776	11	79	ATP6V1F,ATP6V1D,SLC4A8,ATP6V1G1,ATP6V0E2,ATP6V1B2,ATP6V0C,ATP6V1E1,CA7,ATP6V0E1,SLC4A11
GO: Biological Process	GO:0048878	chemical homeostasis		2.05e-05	0.102	0.00102	0.00928	58	1136	HK1,ATP6V1F,HMOX1,HMGN3,CKB,PIK3CG,ATP6V1D,PLA2G4A,PLCG2,GSTO1,FKBP1A,ADCY4,STIM2,SLC4A8,ERO1B,FN1,ANK2,ERO1A,ANXA7,ATP6V1G1,AQP7,PIM3,NPTN,ATP6V0E2,CD24,PRKAR1A,ATP2A3,ATP2B2,SOAT1,SOD1,ATP6V1B2,ATP6V0C,ATP6V1E1,SMDT1,BAD,SRI,RAB11A,DBI,DDIT3,BGLAP,PTPN6,KCNJ2,PYGL,MCUB,GOT1,CA4,CA7,GPI,ATP6V0E1,CALM2,HAP1,FFAR3,FIS1,EDN2,OXCT1,LPAR2,LYN,SLC4A11
GO: Biological Process	GO:0030641	regulation of cellular pH		2.17e-05	0.108	0.00107	0.00969	11	81	ATP6V1F,ATP6V1D,SLC4A8,ATP6V1G1,ATP6V0E2,ATP6V1B2,ATP6V0C,ATP6V1E1,CA7,ATP6V0E1,SLC4A11
GO: Biological Process	GO:1904427	positive regulation of calcium ion transmembrane transport		2.21e-05	0.11	0.00108	0.00978	10	67	S100A1,PLCG2,GSTO1,HSPA2,STIM2,ANK2,SRI,DBI,CALM2,HAP1
GO: Biological Process	GO:0048857	neural nucleus development		3.27e-05	0.162	0.00158	0.0143	10	70	S100A1,CKB,BASP1,COX6B1,YWHAH,RHOA,NDUFS3,KIRREL3,CALM2,LDHA
GO: Biological Process	GO:1903169	regulation of calcium ion transmembrane transport		3.32e-05	0.165	0.00159	0.0144	14	133	S100A1,PIK3CG,PLCG2,GSTO1,FKBP1A,HSPA2,STIM2,ANK2,SRI,DBI,PTPN6,CALM2,HAP1,LYN
GO: Biological Process	GO:1901701	cellular response to oxygen-containing compound		3.58e-05	0.178	0.00169	0.0154	52	1001	ESRRA,ATP6V1F,HMGN3,FABP1,TXN,CISH,AP3S1,PIK3CG,ATP6V1D,PRDX5,DDIT4,ADCY4,LAMTOR2,FN1,FOLR1,LAMTOR5,HCN3,ID1,OSER1,ATP6V1G1,APRT,SLC2A5,PIM3,ATP6V0E2,PRKAR1A,LAMTOR3,SOCS1,SOD1,ATP6V1B2,ATP6V0C,ATP6V1E1,BAD,SRI,GCH1,PTGS2,BGLAP,BNIP3,KLF9,VAMP2,GNAI1,GNG5,GOT1,ATP6V0E1,FFAR3,CXCL16,NDUFA13,OXCT1,PRDX1,NEURL1,LTC4S,LYN,HCK
GO: Biological Process	GO:0098771	inorganic ion homeostasis		3.61e-05	0.18	0.00169	0.0154	40	698	ATP6V1F,HMOX1,CKB,PIK3CG,ATP6V1D,PLCG2,GSTO1,FKBP1A,STIM2,SLC4A8,ANK2,ERO1A,ANXA7,ATP6V1G1,NPTN,ATP6V0E2,CD24,ATP2A3,ATP2B2,SOD1,ATP6V1B2,ATP6V0C,ATP6V1E1,SMDT1,SRI,DBI,DDIT3,PTPN6,KCNJ2,MCUB,CA4,CA7,ATP6V0E1,CALM2,HAP1,FIS1,EDN2,LPAR2,LYN,SLC4A11
GO: Biological Process	GO:0015988	energy coupled proton transmembrane transport, against electrochemical gradient		3.72e-05	0.185	0.00171	0.0156	7	33	ATP6V1F,ATP6V0E2,ATP5MC3,ATP6V1B2,ATP6V0C,ATP6V1E1,ATP6V0E1
GO: Biological Process	GO:0015991	ATP hydrolysis coupled proton transport		3.72e-05	0.185	0.00171	0.0156	7	33	ATP6V1F,ATP6V0E2,ATP5MC3,ATP6V1B2,ATP6V0C,ATP6V1E1,ATP6V0E1
GO: Biological Process	GO:0019752	carboxylic acid metabolic process		3.78e-05	0.188	0.00172	0.0157	52	1003	DDAH2,HK1,AKR1A1,PFKFB3,PGD,PGK1,FABP1,CKB,CKMT1B,PKM,PLA2G4A,ALDOA,GSTO1,ALOX5AP,SDHC,DDIT4,ERO1B,FOLR1,ERO1A,ACSF2,SLC2A1,DUOXA1,PRKAG1,OGDHL,MPC1,CYB5A,SORD,GAPDH,DAO,GCH1,DBI,PSMD13,EIF6,PTGS1,PTGS2,DECR1,BSG,HPGDS,GOT1,GPI,AZIN2,GPX4,OAZ1,LDHA,EDN2,GSS,SLC16A3,P4HA1,CYP2U1,HAGH,LTC4S,ENO1
GO: Biological Process	GO:0006885	regulation of pH		4.01e-05	0.2	0.00181	0.0165	12	102	ATP6V1F,ATP6V1D,SLC4A8,ATP6V1G1,ATP6V0E2,ATP6V1B2,ATP6V0C,ATP6V1E1,CA4,CA7,ATP6V0E1,SLC4A11
GO: Biological Process	GO:0042592	homeostatic process		4.09e-05	0.203	0.00183	0.0166	80	1767	HK1,CEBPG,MAP1A,ATP6V1F,HMOX1,HMGN3,TXN,CKB,GFI1B,PIK3CG,ATP6V1D,TXNDC16,PLA2G4A,PLCG2,PRDX5,ALDOA,GSTO1,HSPA1A,HSPA1B,FKBP1A,PMAIP1,ADCY4,STIM2,SLC4A8,ANG,ERO1B,FN1,ANK2,ERO1A,ANXA7,ID2,ATP6V1G1,AQP7,PIM3,NPTN,TNFSF13B,ATP6V0E2,CD24,PRKAR1A,POLD4,ATP2A3,ATP2B2,SOAT1,SOD1,ATP6V1B2,ATP6V0C,ATP6V1E1,SMDT1,INPP5D,BAD,SRI,RAB11A,DBI,PTGS2,DDIT3,BGLAP,PTPN6,KCNJ2,PYGL,MCUB,GOT1,RAC2,CA4,CA7,GPI,ATP6V0…
GO: Biological Process	GO:0005996	monosaccharide metabolic process		4.73e-05	0.235	0.00207	0.0188	23	313	HK1,AKR1A1,PFKFB3,PGD,PGK1,PKM,ALDOA,GSTO1,PMAIP1,PMM1,FUOM,SLC2A1,FUT2,CYB5A,SORD,GAPDH,BAD,SIK1,GOT1,GPI,PPP1R3B,LDHA,ENO1
GO: Biological Process	GO:0055080	cation homeostasis		4.73e-05	0.236	0.00207	0.0188	39	682	ATP6V1F,HMOX1,PIK3CG,ATP6V1D,PLCG2,GSTO1,FKBP1A,STIM2,SLC4A8,ANK2,ERO1A,ANXA7,ATP6V1G1,NPTN,ATP6V0E2,CD24,ATP2A3,ATP2B2,SOD1,ATP6V1B2,ATP6V0C,ATP6V1E1,SMDT1,SRI,DBI,DDIT3,PTPN6,KCNJ2,MCUB,CA4,CA7,ATP6V0E1,CALM2,HAP1,FIS1,EDN2,LPAR2,LYN,SLC4A11
GO: Biological Process	GO:1990542	mitochondrial transmembrane transport		4.75e-05	0.236	0.00207	0.0188	9	59	ATP5PD,ATP5MG,MPC1,ATP5F1D,ATP5MC3,ATP5PO,SMDT1,MCUB,NDUFA13
GO: Biological Process	GO:0071417	cellular response to organonitrogen compound		5.25e-05	0.261	0.00227	0.0206	32	517	ESRRA,ATP6V1F,CISH,AP3S1,PIK3CG,ATP6V1D,ADCY4,LAMTOR2,FOLR1,LAMTOR5,HCN3,ID1,ATP6V1G1,APRT,ATP6V0E2,PRKAR1A,LAMTOR3,SOCS1,SOD1,ATP6V1B2,ATP6V0C,ATP6V1E1,BAD,PTGS2,BGLAP,VAMP2,GNG5,GOT1,ATP6V0E1,FFAR3,NEURL1,LYN
[truncated: 39,275 more rows]
