# Supplementary material for: CHD8 regulates gut epithelial cell function and affects autism-related behaviors through the gut-brain axis
Source: Transl Psychiatry. 2023 Oct 2;13:305. doi: 10.1038/s41398-023-02611-2 (PMC10545671; doi:10.1038/s41398-023-02611-2)
Supplement: Supplementary file 5 — Supplementary table 4 [file 41398_2023_2611_MOESM5_ESM.xlsx]

## Sheet:  Table S5, related to qpcr 4c
Primers for Real Time PCR
Reg3 g	sequence for RT PCR
Fw	CCT TCC TCT TCC TCA GGC AAT
Rv	TAA TTC TCT CTC CAC TTC AGA AAT CCT
Reg3 b
Fw	TGG GAA TGG AGT AAC AAT G
Rv	GGC AAC TTC ACC TCA CAT
DCLK1
Fw	TTG GAT AAG ACC ACC GCT CT
Rv	CTT GTA CCG GCT CCT CAC AT
MATK
Fw	GGC CCC TGG GAC TCA ATG
Rv	ACC AGC TCT TGT CCT CAC AG
CLEC4A1
Fw	ACC AAC ACT CTG AAC CCT CG
Rv	GTG CCA GGA TGT GGC ATT T
GNAT3
Fw	GCA GGT GAA TCT GGG AAA AGC
Rv	TTG TTC TTG GTC CTC TCG GC
CHD8 exon 11-13
Fw	TCCCTTTTTGGTCATTGCTC
Rv	TTCAGCCTATGGGCTTCATC
CHD8 exon 1
Fw	CCAAACTTATTTGGCCTGGA
Rv	GATGAATTCCCCACATCACC
CHD8 exon 3
Fw	CAGGGGCGAGCAAAACATAC
Rv	ACTGCTCTTCTTCCTGCGTT
HPRT
Fw	GCAGTACAGCCCCAAAATGG
Rv	GGTCCTTTTCACCAGCAAGCT
Primer for Bacterial load
Fw	TCC TAC GGG AGG CAG CAG T
Rv	GGA CTA CCA GGG TAT CTA ATC CTG TT
PROBE	CGT ATT ACC GCG GCT GCT GGC AC
Solution B for Gut epithelial cell isolation
2.7 mM KCL
150mM NaCl
1.2mM KH2PO4
680mM Na2HPO4
1.5 mM EDTA
0.5 mM DTT
