# Supplementary material for: CHD8 regulates gut epithelial cell function and affects autism-related behaviors through the gut-brain axis
Source: Transl Psychiatry. 2023 Oct 2;13:305. doi: 10.1038/s41398-023-02611-2 (PMC10545671; doi:10.1038/s41398-023-02611-2)
Supplement: Supplementary file 6 — Supplementary table 5 [file 41398_2023_2611_MOESM6_ESM.xlsx]

## Sheet: Sheet1
Figure	Experiment	Measure	statistical test	p value	t, df
1B	Real time PCR CHD8 exon11-13		two tailed unpaired t-test	0.01	t=2.884, df=10
1C	Gut permeability	2hr	two tailed unpaired t-test	0.06	t=2.031, df=11
	Gut permeability	6hr	two tailed unpaired t-test	0.01	t=2.946, df=11
1D	Colon length		two tailed unpaired t-test	0.13	t=1.608, df=13
	Small Intestine length		two tailed unpaired t-test	0.003	t=3.599, df=13
	Whole gut length		two tailed unpaired t-test	0.003	t=3.616, df=13
1F	Width of mucus layer		two tailed unpaired t-test	0.01	t=2.521, df=63
1G	Number of goblet cells/villi		two tailed unpaired t-test	0.003	t=3.598, df=12
1H	Number of goblet cells/crypt		two tailed unpaired t-test	0.6	t=0.4473, df=12
1I	vili length		two tailed unpaired t-test	0.3	t=0.9122, df=12
1K	ZO-1 intensity	small intestine	two tailed unpaired t-test	0.252827	t=1.155, df=58
	ZO-1 intensity	colon	two tailed unpaired t-test	0.930456	t=0.08798, df=31
2G	Real time PCR for tuft cell markers(Dclk1)	ddct value	two tailed unpaired t-test	0.002	t=3.915, df=10
	Real time PCR for tuft cell markers(Matk1)	ddct value	two tailed unpaired t-test	0.0004	t=5.416, df=9
	Real time PCR for tuft cell markers(Clec4a)	ddct value	two tailed unpaired t-test	0.007	t=3.435, df=9
	Real time PCR for tuft cell markers(Gnat3)	ddct value	two tailed unpaired t-test	0.03	t=2.436, df=9
2H	Real time PCR for antimicrobial peptides(Reg3β)	ddct value	two tailed unpaired t-test	0.03	t=2.536, df=8
	Real time PCR for antimicrobial peptides(Reg3γ)	ddct value	two tailed unpaired t-test	0.05	t=2.161, df=9
2J	quantitative analysis of number of tuft cells(WT vs CHD8L+/-)	Small intestine	two tailed unpaired t-test	0.00062	t=5.867, df=7
	quantitative analysis of number of tuft cells(WT vs CHD8L+/-)	Colon	two tailed unpaired t-test	0.387828	t=0.9207, df=7
3A	Relative quantities of bacterial load(Small intestine)	Fold change/weight	two tailed unpaired t-test	0.4	t=0.7331, df=14
	Relative quantities of bacterial load(Colon)	Fold change/weight	two tailed unpaired t-test	0.03	t=2.368, df=13
3B	Alpha diversity		Kruskal- wallis pairwise analysis	0.02
4B	real time PCR of chd8 exon3	ddct value	two tailed unpaired t-test	0.008	t=3.293, df=10
4C	Open field	Visits to the center	Two tailed unpaired t-test	0.02	t=2.332, df=25
4D	Open field	Distance moved in center	Two tailed unpaired t-test	0.005	t=3.047, df=24
4E	Open field	Distance moved in total arena	Two tailed unpaired t-test	0.8	t=0.2174, df=26
4F	Elevated Plus Maze	Time in open arm	Two tailed unpaired t-test	0.02	t=2.398, df=24
4G	Elevated Plus Maze	Distance movedin open arm	Two tailed unpaired t-test	0.05	t=2.020, df=23
4H	Elevated Plus Maze	Distance moved in total arena	Two tailed unpaired t-test	0.1	t=1.646, df=25
4I	Marble burying	Number of marbles burried	Two tailed unpaired t-test	0.002	t=3.376, df=24
4J	Grooming	Grooming time	Two tailed unpaired t-test	0.5	t=0.6369, df=26
4K	Social interaction	WT
4K	Social interaction	CHD8+/ΔIEC
	Two way annova for figure 4K
	Source of Variation	% of total variation	P value	F (DFn, DFd)
	Interaction	0.7209	0.4613	F (1, 52) = 0.5509
	Genotype	0.1312	0.7527	F (1, 52) = 0.1003
	Cage	31.63	<0.0001	F (1, 52) = 24.17
	Tukey's multiple comparisons test	Predicted (LS) mean diff.	95.00% CI of diff.	Summary	Adjusted P Value
	WT :Empty vs. WT :Stranger 1	-57.33	-107.0 to -7.652	*	0.0177
	WT :Empty vs. CHD8+/ΔIEC:Empty	5.845	-45.71 to 57.40	ns	0.9904
	WT :Empty vs. CHD8+/ΔIEC:Stranger 1	-71.87	-123.4 to -20.32	**	0.0028
	WT :Stranger 1 vs. CHD8+/ΔIEC:Empty	63.17	11.62 to 114.7	*	0.0105
	WT :Stranger 1 vs. CHD8+/ΔIEC:Stranger 1	-14.54	-66.10 to 37.01	ns	0.8768
	CHD8+/ΔIEC:Empty vs. CHD8+/ΔIEC:Stranger 1	-77.72	-131.1 to -24.36	**	0.0017
5B	Number of tuft cells(WT vs CHD8+/ΔIEC)	Small intestine	Two tailed unpaired t-test	0.0005	t=5.557, df=8
5B	Number of tuft cells(WT vs CHD8+/ΔIEC)	Colon	Two tailed unpaired t-test	0.032	t=2.577, df=8
				Antibiotic treatment
6A	Bacterial load in control vs antibiotic treated animals	WT	Two way anova	F (1, 27) = 19.52, P=0.0001
	Source of Variation	% of total variation	P value	P value summary
	Interaction	0.2957	0.7134	ns
	Antibiiotic treatment	41.91	0.0001	***
	genotype	0.1909	0.7678	ns
	Tukey's multiple comparisons test	Predicted (LS) mean diff.	95.00% CI of diff.		Summary	Adjusted P Value
	Control:WT vs. Control:CHD8L+/-	0.2732	-13.98 to 14.52		ns	>0.9999
	Control:WT vs. Antibiotics:WT	17.95	3.199 to 32.70		*	0.0127
	Control:WT vs. Antibiotics:CHD8L+/-	15.44	1.190 to 29.69		*	0.03
	Control:CHD8L+/- vs. Antibiotics:WT	17.68	2.926 to 32.43		*	0.0143
	Control:CHD8L+/- vs. Antibiotics:CHD8L+/-	15.17	0.9173 to 29.42		*	0.0338
	Antibiotics:WT vs. Antibiotics:CHD8L+/-	-2.509	-17.26 to 12.24		ns	0.966
6B	Two way annova for 6B -social interaction
	ANOVA table				F (DFn, DFd)	P value
	Interaction				F (1, 42) = 0.1580	P=0.6930
	Row Factor				F (1, 42) = 1.314	P=0.2582
	Cage Factor				F (1, 42) = 53.82	P<0.0001
	Tukey's multiple comparisons test	Predicted (LS) mean diff.	95.00% CI of diff.	Significant?	Summary	Adjusted P Value
	WT control:Empty vs. WT control:Stranger 1	-65.42	-100.3 to -30.54	Yes	****	<0.0001
	WT control:Empty vs. WT antibiotic:Empty	-7.059	-42.73 to 28.61	No	ns	0.9514
	WT control:Empty vs. WT antibiotic:Stranger 1	-79.98	-115.6 to -44.31	Yes	****	<0.0001
	WT control:Stranger 1 vs. WT antibiotic:Empty	58.36	22.69 to 94.03	Yes	***	0.0004
	WT control:Stranger 1 vs. WT antibiotic:Stranger 1	-14.56	-50.22 to 21.11	No	ns	0.6965
	WT antibiotic:Empty vs. WT antibiotic:Stranger 1	-72.92	-109.3 to -36.48	Yes	****	<0.0001
6C	Two way annova for 6C-social interaction
	ANOVA table				F (DFn, DFd)	P value
	Interaction				F (1, 50) = 3.940	P=0.0527
	Antibiotic Factor				F (1, 50) = 0.1714	P=0.6806
	Cage Factor				F (1, 50) = 23.09	P<0.0001
	Tukey's multiple comparisons test	Predicted (LS) mean diff.	95.00% CI of diff.	Significant?	Summary	Adjusted P Value
	CHD8L+/- control:Empty vs. CHD8L+/- control:Stranger 1	-29.25	-67.49 to 9.000	No	ns	0.1901
	CHD8L+/- control:Empty vs. CHD8L+/- antibiotic:Empty	16.29	-22.68 to 55.26	No	ns	0.6846
	CHD8L+/- control:Empty vs. CHD8L+/- antibiotic:Stranger 1	-54.12	-93.10 to -15.15	Yes	**	0.003
	CHD8L+/- control:Stranger 1 vs. CHD8L+/- antibiotic:Empty	45.54	6.561 to 84.51	Yes	*	0.016
	CHD8L+/- control:Stranger 1 vs. CHD8L+/- antibiotic:Stranger 1	-24.88	-63.85 to 14.10	No	ns	0.3364
	CHD8L+/- antibiotic:Empty vs. CHD8L+/- antibiotic:Stranger 1	-70.41	-110.1 to -30.72	Yes	***	0.0001
6D	Sniffing time-two way anova
	Source of Variation	% of total variation	P value	F (DFn, DFd)
	Interaction	0.04084	0.8764	F (1, 42) = 0.02448
	antibiotics	0.01176	0.9335	F (1, 42) = 0.007050
	Cage	29.73	0.0001	F (1, 42) = 17.82
	Tukey's multiple comparisons test	Predicted (LS) mean diff.	95.00% CI of diff.	Significant?	Summary	Adjusted P Value
	WT control:Empty vs. WT control:Stranger 1	-21.37	-41.69 to -1.055	Yes	*	0.0359
	WT control:Empty vs. WT antibiotic:Empty	0.3812	-19.51 to 20.27	No	ns	>0.9999
	WT control:Empty vs. WT antibiotic:Stranger 1	-22.64	-42.53 to -2.747	Yes	*	0.0202
	WT control:Stranger 1 vs. WT antibiotic:Empty	21.76	1.864 to 41.65	Yes	*	0.0272
	WT control:Stranger 1 vs. WT antibiotic:Stranger 1	-1.264	-21.16 to 18.63	No	ns	0.9982
	WT antibiotic:Empty vs. WT antibiotic:Stranger 1	-23.02	-42.47 to -3.565	Yes	*	0.0147
6E	Sniffing time-two way anova
	Source of Variation	% of total variation	P value	F (DFn, DFd)
	Interaction	10.3	0.0344	F (1, 32) = 4.883
	Antibiotics	0.6504	0.5826	F (1, 32) = 0.3083
	Cage	18.12	0.0062	F (1, 32) = 8.592
	Tukey's multiple comparisons test	Predicted (LS) mean diff.	95.00% CI of diff.	Below threshold?	Summary	Adjusted P Value
	CHD8L+/- control:Empty vs. CHD8L+/- control:Stranger 1	-3.938	-25.99 to 18.11	No	ns	0.9621
	CHD8L+/- control:Empty vs. CHD8L+/- antibiotic:Empty	9.032	-11.88 to 29.95	No	ns	0.6497
	CHD8L+/- control:Empty vs. CHD8L+/- antibiotic:Stranger 1	-19.03	-39.95 to 1.884	No	ns	0.0851
	CHD8L+/- control:Stranger 1 vs. CHD8L+/- antibiotic:Empty	12.97	-7.947 to 33.89	No	ns	0.3505
	CHD8L+/- control:Stranger 1 vs. CHD8L+/- antibiotic:Stranger 1	-15.09	-36.01 to 5.822	No	ns	0.2261
	CHD8L+/- antibiotic:Empty vs. CHD8L+/- antibiotic:Stranger 1	-28.06	-47.78 to -8.344	Yes	**	0.0028
				Genotype				Muliple comparison( post hoc test= turkey)
6F	Dark light test	Time spent in light zone	Two way anova					Tukey's multiple comparisons test	Predicted (LS) mean diff.	95.00% CI of diff.	Significant?	Summary
			Source of Variation	% of total variation	P value	F (DFn, DFd)		wild type:Control vs. CHD8+/-:Control	41.83	0.3646 to 83.30	Yes	*
			Interaction	2.024	0.3328	F (1, 35) = 0.9646		wild type: Antibiotics vs. CHD8+/-:Control	52.81	11.34 to 94.27	Yes	**
			Genotype	18	0.006	F (1, 35) = 8.578
6G	Open Field		Antibiotics	8.464	0.0524	F (1, 35) = 4.033
			Source of Variation	% of total variation	P value	F (DFn, DFd)
			Interaction	2.941	0.201	F (1, 36) = 1.696
			Genotype	31.76	0.0001	F (1, 36) = 18.32
			Antibiotics	1.208	0.4093	F (1, 36) = 0.6970
6H	Elevated plus maze	Time spent in open arm	Two way anova
			Source of Variation	% of total variation	P value	F (DFn, DFd)
			Interaction	0.04858	0.8921	F (1, 37) = 0.01864
			Genotype	3.482	0.2551	F (1, 37) = 1.336
			Antibiotics	0.02934	0.9161	F (1, 37) = 0.01126
Supplemenatry figures:
S1A	Chd8 exon 1 (wt vs CHD8L+/-)		two tailed unpaired t-test	0.03
S1B	Transit time assay		two tailed unpaired t-test	0.9056
S2A	4 week old goblet cell/villi		two tailed unpaired t-test	0.06	t=2.175, df=8
S2B	4 week old villi length		two tailed unpaired t-test	0.5	t=0.6746, df=7
S3A	Bacterial load (WT vs CHD8+/ΔIEC)	small intestine	two tailed unpaired t-test	0.247969
		colon	two tailed unpaired t-test	0.272194
S3B	Colon length		Two tailed paired t-test	0.9	t=0.02169, df=8
	Small Intestine length		Two tailed paired t-test	0.12	t=1.721, df=8
	Whole gut length		Two tailed paired t-test	0.19	t=1.430, df=8
S5B	Number of tuft cells (WT vs Vil cre positive mice)	small intestine	two tailed unpaired t-test	0.218435
		colon	two tailed unpaired t-test	0.235187
S4A	Open field	Visits to the center	Two tailed unpaired t-test	0.17	t=1.410, df=21
S4B	Open field	Distance moved in center	Two tailed unpaired t-test	0.07	t=1.851, df=21
S4C	Open field	Distance moved in total arena	Two tailed unpaired t-test	0.4	t=0.8328, df=21
S4D	Elevated Plus Maze	Time in open arm	Two tailed unpaired t-test	0.3	t=1.054, df=18
S4E	Elevated Plus Maze	Distance movedin open arm	Two tailed unpaired t-test	0.5	t=0.5628, df=19
S4F	Elevated Plus Maze	Distance moved in total arena	Two tailed unpaired t-test	0.1	t=1.431, df=21
S4G	Marble burying	Number of marbles burried	Two tailed unpaired t-test	0.3	t=0.8823, df=22
S4H	Social interaction	WT	Two tailed paired t-test	0.03	t=2.364, df=12
	Social interaction	Vil cre positive	Two tailed paired t-test	0.03	t=2.411, df=10
	Two way annova for S4H
	Source of Variation	% of total variation		F (DFn, DFd)	P value
	Interaction	0.726		F (1, 44) = 0.4773	P=0.4933
	Genotype	0.0003014		F (1, 44) = 0.0001981	P=0.9888
	Cage	32.93		F (1, 44) = 21.65	P<0.0001
	Tukey's multiple comparisons test	Predicted (LS) mean diff.	95.00% CI of diff.		Summary	Adjusted P Value
	WT :Empty vs. WT :Stranger 1	-64.56	-123.5 to -5.645		*	0.0268
	WT :Empty vs. Vil Cre positive:Empty	11.03	-50.51 to 72.56		ns	0.9634
	WT :Empty vs. Vil Cre positive:Stranger 1	-76.05	-137.6 to -14.51		*	0.01
	WT :Stranger 1 vs. Vil Cre positive:Empty	75.59	14.05 to 137.1		*	0.0106
	WT :Stranger 1 vs. Vil Cre positive:Stranger 1	-11.49	-73.02 to 50.05		ns	0.959
	Vil Cre positive:Empty vs. Vil Cre positive:Stranger 1	-87.08	-151.1 to -23.03		**	0.004
