# Supplementary material for: CHD8 regulates gut epithelial cell function and affects autism-related behaviors through the gut-brain axis
Source: Transl Psychiatry. 2023 Oct 2;13:305. doi: 10.1038/s41398-023-02611-2 (PMC10545671; doi:10.1038/s41398-023-02611-2)
Supplement: Supplementary file 7 — Supplementary table 6 [file 41398_2023_2611_MOESM7_ESM.xlsx]

## Sheet: DEoutput_frontal cortex
Gene			Raw Counts												Normalized Counts												frontal_cortex_KO_vs_WT
Gene	Gene_name		X9.2.fc	X10.2.pfc	X12.20.pfc	X12.3.pfc	X14.2.fc	X20.2.pfc	X20.3.pfc	X20.30.pfc	X20.33.pfc	X3.22.pfc	X3.3.fc		9-2-fc	10-2-pfc	12-20-pfc	12-3-pfc	14-2-fc	20-2-pfc	20-3-pfc	20-30-pfc	20-33-pfc	3-22-pfc	3-3-fc		Comparison	FoldChange	log2FoldChange	Direction	pvalue	padj	max_count	baseMean	baseMean_max	GroupA_baseMean	GroupB_baseMean
ENSMUSG00000000001	Gnai3		625	806	737	885	640	733	645	694	441	656	491		564.32	748.62	656.75	807.56	628.52	767.28	650.71	723.4	520.85	640.01	532.73		frontal_cortex_KO_vs_WT	-1.1	-0.0913	down	0.493	0.787	885	658	681	639	681
ENSMUSG00000000028	Cdc45		28	23	26	20	22	16	25	17	17	26	13		25.28	21.36	23.17	18.25	21.61	16.75	25.22	17.72	20.08	25.37	14.1		frontal_cortex_KO_vs_WT	-1.1	-0.138	down	0.597	0.844	28	20.8	21.9	19.9	21.9
ENSMUSG00000000031	H19		6	10	17	12	0	5	1	11	3	2	6		5.42	9.29	15.15	10.95	0	5.23	1.01	11.47	3.54	1.95	6.51		frontal_cortex_KO_vs_WT	-1.7	-0.729	down	0.295	0.647	17	6.4	8.2	5	8.2
ENSMUSG00000000037	Scml2		8	6	9	28	10	4	7	7	7	13	13		7.22	5.57	8.02	25.55	9.82	4.19	7.06	7.3	8.27	12.68	14.1		frontal_cortex_KO_vs_WT	-1.3	-0.331	down	0.489	0.784	28	10	11.2	8.9	11.2
ENSMUSG00000000049	Apoh		8	9	3	6	1	5	7	3	3	5	5		7.22	8.36	2.67	5.47	0.98	5.23	7.06	3.13	3.54	4.88	5.42		frontal_cortex_KO_vs_WT	-1	-0.0191	down	0.973	0.992	9	4.9	4.9	4.9	4.9
ENSMUSG00000000056	Narf		1010	697	855	876	767	580	721	748	522	757	687		911.95	647.38	761.9	799.34	753.24	607.12	727.38	779.69	616.52	738.54	745.39		frontal_cortex_KO_vs_WT	-1.1	-0.141	down	0.195	0.552	1010	735	775	702	775
ENSMUSG00000000058	Cav2		646	415	564	471	525	546	554	540	548	639	456		583.29	385.46	502.59	429.78	515.58	571.53	558.9	562.87	647.23	623.42	494.76		frontal_cortex_KO_vs_WT	1.2	0.254	up	0.0342	0.286	646	534	576	576	483
ENSMUSG00000000078	Klf6		1136	679	975	813	915	691	834	803	758	999	850		1025.72	630.66	868.83	741.86	898.58	723.31	841.38	837.02	895.25	974.64	922.24		frontal_cortex_KO_vs_WT	1	0.0552	up	0.67	0.878	1140	851	866	866	833
ENSMUSG00000000085	Scmh1		655	675	582	648	555	556	484	593	380	512	506		591.41	626.95	518.63	591.3	545.04	582	488.28	618.12	448.81	499.52	549.01		frontal_cortex_KO_vs_WT	-1.1	-0.114	down	0.267	0.623	675	551	575	531	575
ENSMUSG00000000088	Cox5a		1063	1409	1273	1288	1013	1071	1190	1092	1433	1123	1125		959.8	1308.69	1134.38	1175.29	994.82	1121.08	1200.53	1138.26	1692.47	1095.62	1220.61		frontal_cortex_KO_vs_WT	1.1	0.159	up	0.231	0.592	1430	1190	1240	1240	1110
ENSMUSG00000000093	Tbx2		37	55	31	41	32	39	33	39	31	26	29		33.41	51.08	27.62	37.41	31.43	40.82	33.29	40.65	36.61	25.37	31.46		frontal_cortex_KO_vs_WT	-1	-0.0626	down	0.781	0.929	55	35.4	36.2	34.7	36.2
ENSMUSG00000000094	Tbx4		4	4	3	2	2	2	4	3	3	6	3		3.61	3.72	2.67	1.82	1.96	2.09	4.04	3.13	3.54	5.85	3.25		frontal_cortex_KO_vs_WT	1.3	0.409	up	0.513	0.8	6	3.2	3.6	3.6	2.8
ENSMUSG00000000120	Ngfr		14	47	29	44	41	38	28	30	8	18	11		12.64	43.65	25.84	40.15	40.26	39.78	28.25	31.27	9.45	17.56	11.93		frontal_cortex_KO_vs_WT	-1.4	-0.491	down	0.21	0.57	47	27.3	32.5	23	32.5
ENSMUSG00000000125	Wnt3		13	23	19	33	26	20	15	16	14	24	11		11.74	21.36	16.93	30.11	25.53	20.94	15.13	16.68	16.53	23.41	11.93		frontal_cortex_KO_vs_WT	-1.2	-0.271	down	0.375	0.711	33	19.1	21.1	17.4	21.1
ENSMUSG00000000126	Wnt9a		380	149	275	188	239	198	255	255	248	232	255		343.11	138.39	245.06	171.55	234.71	207.26	257.26	265.8	292.9	226.34	276.67		frontal_cortex_KO_vs_WT	1.1	0.166	up	0.41	0.734	380	242	254	254	227
ENSMUSG00000000127	Fer		219	252	228	221	240	237	235	233	190	234	168		197.74	234.06	203.17	201.66	235.69	248.08	237.08	242.87	224.4	228.29	182.28		frontal_cortex_KO_vs_WT	1.1	0.0846	up	0.444	0.758	252	221	227	227	214
ENSMUSG00000000131	Xpo6		1553	1286	1371	1327	1355	1042	1196	1263	732	1165	1102		1402.23	1194.45	1221.71	1210.88	1330.69	1090.72	1206.58	1316.5	864.54	1136.6	1195.66		frontal_cortex_KO_vs_WT	-1.1	-0.164	down	0.129	0.471	1550	1200	1270	1140	1270
ENSMUSG00000000134	Tfe3		593	526	530	614	497	428	447	521	396	474	459		535.43	488.55	472.29	560.27	488.08	448.01	450.95	543.07	467.7	462.44	498.01		frontal_cortex_KO_vs_WT	-1.1	-0.0896	down	0.301	0.653	614	492	509	478	509
ENSMUSG00000000142	Axin2		463	349	386	451	368	306	329	368	309	362	389		418.05	324.15	343.97	411.53	361.4	320.31	331.91	383.59	364.95	353.17	422.06		frontal_cortex_KO_vs_WT	-1	-0.0367	down	0.735	0.909	463	367	372	363	372
ENSMUSG00000000148	Brat1		336	293	314	310	251	228	258	224	184	213	243		303.38	272.14	279.81	282.87	246.5	238.66	260.28	233.49	217.32	207.81	263.65		frontal_cortex_KO_vs_WT	-1.2	-0.226	down	0.0262	0.252	336	255	277	237	277
ENSMUSG00000000149	Gna12		1281	1781	1410	1303	1449	1771	1429	1211	1218	1783	1284		1156.64	1654.21	1256.47	1188.98	1423	1853.81	1441.64	1262.3	1438.54	1739.53	1393.13		frontal_cortex_KO_vs_WT	1.1	0.188	up	0.149	0.499	1780	1440	1520	1520	1340
ENSMUSG00000000154	Slc22a18		3	9	5	9	5	10	11	8	7	6	10		2.71	8.36	4.46	8.21	4.91	10.47	11.1	8.34	8.27	5.85	10.85		frontal_cortex_KO_vs_WT	1.6	0.675	up	0.123	0.463	11	7.6	9.2	9.2	5.7
ENSMUSG00000000159	Igsf5		4	1	3	3	0	0	0	8	2	2	4		3.61	0.93	2.67	2.74	0	0	0	8.34	2.36	1.95	4.34		frontal_cortex_KO_vs_WT	1.4	0.495	up	0.61	0.85	8	2.5	2.8	2.8	2
ENSMUSG00000000167	Pih1d2		13	9	22	19	24	18	11	7	15	17	10		11.74	8.36	19.6	17.34	23.57	18.84	11.1	7.3	17.72	16.59	10.85		frontal_cortex_KO_vs_WT	-1.2	-0.231	down	0.516	0.802	24	14.8	16.1	13.7	16.1
ENSMUSG00000000168	Dlat		1826	1734	1759	1872	1835	1362	1614	1735	1212	1467	1360		1648.73	1610.56	1567.46	1708.19	1802.07	1425.69	1628.28	1808.5	1431.45	1431.23	1475.59		frontal_cortex_KO_vs_WT	-1.1	-0.121	down	0.158	0.51	1870	1590	1670	1530	1670
ENSMUSG00000000171	Sdhd		1041	896	1067	971	872	1108	995	954	1111	1177	851		939.94	832.21	950.81	886.03	856.35	1159.81	1003.8	994.41	1312.17	1148.3	923.33		frontal_cortex_KO_vs_WT	1.2	0.287	up	0.00477	0.131	1180	1000	1090	1090	893
ENSMUSG00000000182	Fgf23		1	6	1	2	4	4	1	0	2	3	0		0.9	5.57	0.89	1.82	3.93	4.19	1.01	0	2.36	2.93	0		frontal_cortex_KO_vs_WT	-1.5	-0.576	down	0.527	0.808	6	2.1	2.6	1.8	2.6
ENSMUSG00000000184	Ccnd2		1243	1167	1402	907	1193	1092	1253	1009	941	1419	1141		1122.33	1083.92	1249.34	827.63	1171.59	1143.06	1264.08	1051.74	1111.39	1384.4	1237.97		frontal_cortex_KO_vs_WT	1.1	0.136	up	0.243	0.602	1420	1150	1200	1200	1090
ENSMUSG00000000194	Gpr107		827	912	884	834	824	649	781	862	641	755	639		746.71	847.07	787.74	761.02	809.21	679.35	787.91	898.51	757.06	736.59	693.31		frontal_cortex_KO_vs_WT	-1	-0.0586	down	0.51	0.798	912	773	790	759	790
ENSMUSG00000000197	Nalcn		1940	1931	2094	1849	1998	1289	1663	1953	1298	1824	1256		1751.66	1793.53	1865.99	1687.2	1962.15	1349.27	1677.71	2035.73	1533.03	1779.53	1362.75		frontal_cortex_KO_vs_WT	-1.1	-0.159	down	0.169	0.524	2090	1710	1810	1620	1810
ENSMUSG00000000202	Btbd17		317	416	338	395	275	333	289	333	515	373	313		286.23	386.38	301.2	360.44	270.07	348.57	291.56	347.11	608.25	363.91	339.6		frontal_cortex_KO_vs_WT	1.2	0.255	up	0.164	0.518	515	355	383	383	321
ENSMUSG00000000214	Th		200	1306	490	1519	260	568	258	938	172	94	69		180.58	1213.02	436.64	1386.08	255.33	594.56	260.28	977.73	203.14	91.71	74.86		frontal_cortex_KO_vs_WT	-1.9	-0.92	down	0.232	0.593	1520	516	694	367	694
ENSMUSG00000000215	Ins2		0	1	0	0	0	0	0	0	0	0	0		0	0.93	0	0	0	0	0	0	0	0	0		frontal_cortex_KO_vs_WT	-1.3	-0.385	down	0.903	0.971	1	0.1	0.2	0	0.2
ENSMUSG00000000223	Drp2		1244	1222	1088	1304	1018	941	827	1032	700	820	821		1123.23	1135	969.53	1189.89	999.73	985	834.32	1075.72	826.75	800.01	890.78		frontal_cortex_KO_vs_WT	-1.2	-0.264	down	0.00975	0.173	1300	985	1080	902	1080
ENSMUSG00000000247	Lhx2		1031	869	1092	781	967	1279	1205	891	1348	1382	1047		930.91	807.14	973.09	712.66	949.65	1338.81	1215.66	928.74	1592.08	1348.3	1135.99		frontal_cortex_KO_vs_WT	1.4	0.526	up	0.000156	0.0552	1380	1080	1260	1260	875
ENSMUSG00000000253	Gmpr		501	348	474	374	410	275	462	379	345	429	428		452.36	323.23	422.39	341.27	402.64	287.86	466.09	395.05	407.47	418.54	464.38		frontal_cortex_KO_vs_WT	1	0.066	up	0.639	0.865	501	398	407	407	388
ENSMUSG00000000263	Glra1		4	4	5	11	0	12	1	3	4	2	1		3.61	3.72	4.46	10.04	0	12.56	1.01	3.13	4.72	1.95	1.08		frontal_cortex_KO_vs_WT	-1.1	-0.108	down	0.891	0.968	12	4.2	4.4	4.1	4.4
ENSMUSG00000000266	Mid2		459	512	469	427	446	360	376	430	228	444	307		414.44	475.55	417.93	389.64	438	376.83	379.33	448.21	269.28	433.17	333.09		frontal_cortex_KO_vs_WT	-1.1	-0.193	down	0.14	0.485	512	398	427	373	427
ENSMUSG00000000275	Trim25		101	136	83	141	87	111	100	90	67	110	60		91.19	126.32	73.96	128.66	85.44	116.19	100.88	93.81	79.13	107.32	65.1		frontal_cortex_KO_vs_WT	-1.1	-0.107	down	0.586	0.839	141	97.1	101	93.7	101
ENSMUSG00000000276	Dgke		1671	1144	1510	1301	1484	892	1266	1404	960	1318	1147		1508.78	1062.56	1345.58	1187.16	1457.37	933.71	1277.2	1463.47	1133.83	1285.86	1244.48		frontal_cortex_KO_vs_WT	-1.1	-0.101	down	0.436	0.752	1670	1260	1310	1220	1310
ENSMUSG00000000278	Scpep1		282	266	227	292	229	203	250	250	258	262	238		254.62	247.06	202.28	266.45	224.89	212.49	252.21	260.59	304.72	255.61	258.23		frontal_cortex_KO_vs_WT	1.1	0.105	up	0.365	0.703	292	249	257	257	239
ENSMUSG00000000282	Mnt		1011	703	992	803	881	663	842	729	490	745	798		912.85	652.95	883.98	732.73	865.19	694	849.45	759.88	578.72	726.84	865.82		frontal_cortex_KO_vs_WT	-1.1	-0.118	down	0.359	0.699	1010	775	810	746	810
ENSMUSG00000000290	Itgb2		95	103	69	82	82	100	113	82	115	133	80		85.78	95.67	61.49	74.82	80.53	104.68	114	85.47	135.82	129.76	86.8		frontal_cortex_KO_vs_WT	1.4	0.458	up	0.0079	0.157	133	95.9	109	109	79.7
ENSMUSG00000000295	Hddc2		87	72	98	98	86	103	101	76	117	105	85		78.55	66.87	87.33	89.42	84.46	107.82	101.89	79.22	138.19	102.44	92.22		frontal_cortex_KO_vs_WT	1.3	0.347	up	0.0307	0.272	117	93.5	104	104	81.3
ENSMUSG00000000296	Tpd52l1		253	223	238	163	230	214	241	257	255	262	234		228.44	207.12	212.08	148.74	225.87	224.01	243.13	267.89	301.17	255.61	253.89		frontal_cortex_KO_vs_WT	1.3	0.333	up	0.0102	0.177	262	233	258	258	204
ENSMUSG00000000301	Pemt		21	20	14	23	18	20	21	9	29	34	11		18.96	18.58	12.48	20.99	17.68	20.94	21.19	9.38	34.25	33.17	11.93		frontal_cortex_KO_vs_WT	1.2	0.297	up	0.389	0.719	34	20	21.8	21.8	17.7
ENSMUSG00000000303	Cdh1		5	25	12	24	3	22	8	16	11	13	1		4.51	23.22	10.69	21.9	2.95	23.03	8.07	16.68	12.99	12.68	1.08		frontal_cortex_KO_vs_WT	-1	-0.0274	down	0.963	0.989	25	12.5	12.7	12.4	12.7
ENSMUSG00000000305	Cdh4		558	878	698	861	576	523	566	742	395	575	500		503.83	815.49	622	785.66	565.66	547.46	571.01	773.43	466.52	560.98	542.5		frontal_cortex_KO_vs_WT	-1.1	-0.19	down	0.229	0.59	878	614	659	577	659
ENSMUSG00000000308	Ckmt1		3370	2111	3223	2141	3053	1556	2878	2529	2403	2593	3277		3042.84	1960.72	2872.05	1953.65	2998.22	1628.76	2903.46	2636.13	2838.11	2529.78	3555.52		frontal_cortex_KO_vs_WT	1	0.064	up	0.735	0.909	3370	2630	2680	2680	2570
ENSMUSG00000000317	Bcl6b		25	32	43	35	21	26	20	20	34	26	25		22.57	29.72	38.32	31.94	20.62	27.22	20.18	20.85	40.16	25.37	27.12		frontal_cortex_KO_vs_WT	-1.1	-0.105	down	0.683	0.883	43	27.6	28.6	26.8	28.6
ENSMUSG00000000318	Clec10a		9	4	3	6	8	12	9	3	13	15	7		8.13	3.72	2.67	5.47	7.86	12.56	9.08	3.13	15.35	14.63	7.59		frontal_cortex_KO_vs_WT	1.9	0.902	up	0.0597	0.355	15	8.2	10.4	10.4	5.6
ENSMUSG00000000320	Alox12		13	35	15	48	9	34	18	33	19	11	7		11.74	32.51	13.37	43.8	8.84	35.59	18.16	34.4	22.44	10.73	7.59		frontal_cortex_KO_vs_WT	-1	-0.0391	down	0.935	0.979	48	21.7	22.1	21.5	22.1
ENSMUSG00000000326	Comt		1156	1074	1138	928	940	897	1059	964	1083	1098	999		1043.77	997.54	1014.08	846.79	923.13	938.94	1068.37	1004.84	1279.1	1071.23	1083.91		frontal_cortex_KO_vs_WT	1.1	0.154	up	0.108	0.441	1160	1020	1070	1070	965
ENSMUSG00000000339	Rtca		631	584	663	631	576	462	564	547	535	629	621		569.74	542.42	590.81	575.78	565.66	483.6	568.99	570.17	631.87	613.66	673.78		frontal_cortex_KO_vs_WT	1	0.0529	up	0.568	0.831	663	581	590	590	569
ENSMUSG00000000340	Dbt		336	256	322	309	318	383	289	300	232	355	219		303.38	237.78	286.94	281.96	312.29	400.91	291.56	312.71	274.01	346.34	237.61		frontal_cortex_KO_vs_WT	1.1	0.127	up	0.36	0.7	383	299	311	311	284
ENSMUSG00000000346	Dazap2		1709	1908	1814	1910	1667	1823	1771	1649	1872	1938	1513		1543.09	1772.17	1616.47	1742.86	1637.09	1908.24	1786.67	1718.85	2210.96	1890.75	1641.59		frontal_cortex_KO_vs_WT	1.1	0.161	up	0.0688	0.374	1940	1770	1860	1860	1660
ENSMUSG00000000355	Mcts1		389	358	407	335	353	341	382	341	451	354	299		351.24	332.51	362.68	305.69	346.67	356.95	385.38	355.44	532.66	345.37	324.41		frontal_cortex_KO_vs_WT	1.1	0.173	up	0.19	0.545	451	364	383	383	340
ENSMUSG00000000359	Rem1		3	7	3	6	7	5	4	13	11	4	6		2.71	6.5	2.67	5.47	6.87	5.23	4.04	13.55	12.99	3.9	6.51		frontal_cortex_KO_vs_WT	1.6	0.663	up	0.208	0.568	13	6.4	7.7	7.7	4.8
ENSMUSG00000000365	Rnf17		6	14	23	13	17	10	4	13	3	10	5		5.42	13	20.5	11.86	16.69	10.47	4.04	13.55	3.54	9.76	5.42		frontal_cortex_KO_vs_WT	-1.7	-0.782	down	0.0791	0.394	23	10.4	13.5	7.8	13.5
ENSMUSG00000000374	Trappc10		1720	1681	1494	1570	1487	1257	1295	1399	829	1393	1266		1553.02	1561.33	1331.32	1432.62	1460.32	1315.78	1306.46	1458.26	979.11	1359.04	1373.6		frontal_cortex_KO_vs_WT	-1.1	-0.176	down	0.0914	0.414	1720	1380	1470	1300	1470
ENSMUSG00000000378	Ccm2		719	695	808	614	652	682	735	599	791	779	731		649.2	645.52	720.02	560.27	640.3	713.89	741.5	624.37	934.23	760.01	793.13		frontal_cortex_KO_vs_WT	1.2	0.243	up	0.028	0.26	808	707	761	761	643
ENSMUSG00000000384	Tbrg4		419	459	368	446	339	341	315	373	247	282	295		378.32	426.32	327.93	406.97	332.92	356.95	317.79	388.8	291.72	275.12	320.07		frontal_cortex_KO_vs_WT	-1.2	-0.204	down	0.087	0.406	459	348	374	325	374
ENSMUSG00000000385	Tmprss2		1	1	3	2	3	0	1	1	1	1	0		0.9	0.93	2.67	1.82	2.95	0	1.01	1.04	1.18	0.98	0		frontal_cortex_KO_vs_WT	-2.6	-1.4	down	0.193	0.549	3	1.2	1.9	0.7	1.9
ENSMUSG00000000386	Mx1		6	3	5	9	3	5	3	5	4	4	0		5.42	2.79	4.46	8.21	2.95	5.23	3.03	5.21	4.72	3.9	0		frontal_cortex_KO_vs_WT	-1.3	-0.376	down	0.532	0.81	9	4.2	4.8	3.7	4.8
ENSMUSG00000000392	Fap		18	12	14	26	9	17	20	11	24	15	13		16.25	11.15	12.48	23.72	8.84	17.79	20.18	11.47	28.35	14.63	14.1		frontal_cortex_KO_vs_WT	1.2	0.283	up	0.408	0.732	26	16.3	17.8	17.8	14.5
ENSMUSG00000000399	Ndufa9		1483	1447	1598	1415	1418	1359	1472	1335	1413	1519	1232		1339.03	1343.99	1423.99	1291.18	1392.56	1422.55	1485.02	1391.55	1668.85	1481.96	1336.71		frontal_cortex_KO_vs_WT	1.1	0.108	up	0.136	0.48	1600	1420	1460	1460	1360
ENSMUSG00000000402	Egfl6		11	23	16	10	15	13	16	9	26	25	9		9.93	21.36	14.26	9.12	14.73	13.61	16.14	9.38	30.71	24.39	9.76		frontal_cortex_KO_vs_WT	1.2	0.318	up	0.403	0.729	26	15.8	17.3	17.3	13.9
ENSMUSG00000000409	Lck		18	18	12	16	14	11	24	12	12	10	16		16.25	16.72	10.69	14.6	13.75	11.51	24.21	12.51	14.17	9.76	17.36		frontal_cortex_KO_vs_WT	1	0.0513	up	0.874	0.961	24	14.7	14.9	14.9	14.4
ENSMUSG00000000416	Cttnbp2		1439	2072	1597	1886	1413	1243	1158	1399	670	1057	938		1299.3	1924.49	1423.1	1720.96	1387.65	1301.12	1168.24	1458.26	791.32	1031.23	1017.72		frontal_cortex_KO_vs_WT	-1.4	-0.459	down	0.00397	0.122	2070	1320	1550	1130	1550
ENSMUSG00000000420	Galnt1		631	690	615	689	608	694	609	605	474	690	438		569.74	640.88	548.03	628.71	597.09	726.45	614.39	630.63	559.83	673.18	475.23		frontal_cortex_KO_vs_WT	1	0.0398	up	0.723	0.903	694	606	613	613	597
ENSMUSG00000000439	Mkrn2		368	347	360	367	334	300	332	299	310	289	300		332.27	322.3	320.8	334.89	328.01	314.03	334.94	311.67	366.13	281.95	325.5		frontal_cortex_KO_vs_WT	-1	-0.0253	down	0.772	0.925	368	325	328	322	328
ENSMUSG00000000440	Pparg		44	54	64	85	38	60	33	50	36	29	33		39.73	50.16	57.03	77.56	37.32	62.81	33.29	52.12	42.52	28.29	35.8		frontal_cortex_KO_vs_WT	-1.2	-0.305	down	0.237	0.596	85	47	52.4	42.5	52.4
ENSMUSG00000000441	Raf1		417	569	474	557	399	400	412	405	183	338	333		376.52	528.49	422.39	508.26	391.84	418.7	415.64	422.16	216.14	329.76	361.3		frontal_cortex_KO_vs_WT	-1.2	-0.304	down	0.0757	0.387	569	399	445	361	445
ENSMUSG00000000486	Septin1		17	28	13	34	17	25	23	19	29	11	17		15.35	26.01	11.58	31.02	16.69	26.17	23.2	19.8	34.25	10.73	18.44		frontal_cortex_KO_vs_WT	1.1	0.128	up	0.705	0.896	34	21.2	22.1	22.1	20.1
ENSMUSG00000000489	Pdgfb		638	654	560	432	485	408	560	455	428	479	575		576.06	607.44	499.02	394.2	476.3	427.08	564.95	474.27	505.5	467.32	623.87		frontal_cortex_KO_vs_WT	-1	-0.000533	down	0.997	0.999	654	511	511	510	511
ENSMUSG00000000530	Acvrl1		201	248	216	209	183	213	233	186	240	236	186		181.49	230.34	192.48	190.71	179.72	222.96	235.06	193.88	283.46	230.25	201.81		frontal_cortex_KO_vs_WT	1.2	0.224	up	0.0704	0.377	248	213	228	228	195
ENSMUSG00000000531	Tamalin		969	1519	1054	1078	681	826	886	927	688	806	887		874.93	1410.86	939.23	983.67	668.78	864.62	893.84	966.27	812.58	786.35	962.39		frontal_cortex_KO_vs_WT	-1.1	-0.147	down	0.357	0.699	1520	924	975	881	975
ENSMUSG00000000532	Acvr1b		2688	1797	2331	2074	2495	1378	1892	2367	1201	1924	1781		2427.05	1669.07	2077.18	1892.51	2450.23	1442.44	1908.74	2467.27	1418.46	1877.09	1932.37		frontal_cortex_KO_vs_WT	-1.1	-0.192	down	0.222	0.582	2690	1960	2100	1840	2100
ENSMUSG00000000538	Tom1l2		5403	4394	4805	4423	4429	3994	4203	4191	2891	4506	4279		4878.47	4081.19	4281.79	4035.96	4349.53	4180.76	4240.18	4368.53	3414.47	4396.14	4642.68		frontal_cortex_KO_vs_WT	-1	-0.0399	down	0.663	0.876	5400	4260	4330	4210	4330
ENSMUSG00000000552	Zfp385a		983	1082	965	1170	834	875	879	1016	712	807	994		887.57	1004.97	859.92	1067.62	819.04	915.92	886.78	1059.04	840.92	787.32	1078.48		frontal_cortex_KO_vs_WT	1	0.000215	up	0.998	1	1170	928	928	928	928
ENSMUSG00000000555	Itga5		28	40	38	32	34	39	39	31	29	57	29		25.28	37.15	33.86	29.2	33.39	40.82	39.34	32.31	34.25	55.61	31.46		frontal_cortex_KO_vs_WT	1.2	0.301	up	0.172	0.527	57	35.7	39	39	31.8
ENSMUSG00000000560	Gabra2		1815	2443	2326	1978	1875	1581	1959	1827	1976	1770	1632		1638.8	2269.08	2072.72	1804.91	1841.36	1654.93	1976.33	1904.39	2333.79	1726.84	1770.71		frontal_cortex_KO_vs_WT	-1	-0.0236	down	0.838	0.948	2440	1910	1930	1890	1930
ENSMUSG00000000561	Wdr77		435	433	403	456	422	316	356	339	379	340	360		392.77	402.17	359.12	416.1	414.43	330.78	359.15	353.36	447.62	331.71	390.6		frontal_cortex_KO_vs_WT	-1.1	-0.107	down	0.288	0.639	456	382	397	369	397
ENSMUSG00000000562	Adora3		9	11	14	8	12	16	17	15	13	8	16		8.13	10.22	12.48	7.3	11.78	16.75	17.15	15.64	15.35	7.8	17.36		frontal_cortex_KO_vs_WT	1.5	0.586	up	0.0848	0.402	17	12.7	15	15	10
ENSMUSG00000000563	Atp5pb		2330	2587	2749	2512	2366	2740	2584	2410	3109	2786	2161		2103.8	2402.83	2449.66	2292.19	2323.55	2868.12	2606.86	2512.09	3671.94	2718.07	2344.67		frontal_cortex_KO_vs_WT	1.2	0.268	up	0.0195	0.223	3110	2570	2790	2790	2310
ENSMUSG00000000567	Sox9		615	475	564	553	500	551	541	520	585	623	435		555.3	441.18	502.59	504.61	491.03	576.77	545.79	542.03	690.93	607.81	471.97		frontal_cortex_KO_vs_WT	1.1	0.198	up	0.0663	0.367	623	539	573	573	499
ENSMUSG00000000568	Hnrnpd		2487	2530	2704	2751	2350	1801	2144	2410	1847	1950	1923		2245.56	2349.89	2409.56	2510.27	2307.83	1885.22	2162.96	2512.09	2181.43	1902.46	2086.44		frontal_cortex_KO_vs_WT	-1.1	-0.156	down	0.0701	0.376	2750	2230	2360	2120	2360
ENSMUSG00000000579	Dynlt1c		0	1	6	5	1	1	2	2	1	1	2		0	0.93	5.35	4.56	0.98	1.05	2.02	2.08	1.18	0.98	2.17		frontal_cortex_KO_vs_WT	-1.5	-0.59	down	0.514	0.801	6	1.9	2.4	1.6	2.4
ENSMUSG00000000581	C1d		573	499	590	562	564	710	616	531	694	670	546		517.37	463.48	525.76	512.82	553.88	743.2	621.45	553.49	819.66	653.66	592.41		frontal_cortex_KO_vs_WT	1.3	0.367	up	0.00119	0.0925	710	596	664	664	515
ENSMUSG00000000594	Gm2a		815	831	861	868	739	948	797	755	973	961	685		735.88	771.84	767.25	792.05	725.74	992.33	804.05	786.98	1149.18	937.57	743.22		frontal_cortex_KO_vs_WT	1.2	0.25	up	0.0338	0.286	973	837	902	902	759
ENSMUSG00000000600	Krit1		659	592	590	706	561	548	471	445	387	535	461		595.02	549.86	525.76	644.22	550.93	573.62	475.17	463.85	457.07	521.96	500.18		frontal_cortex_KO_vs_WT	-1.1	-0.201	down	0.0293	0.266	706	533	573	499	573
ENSMUSG00000000605	Clcn4		3347	3427	3524	3307	2884	2817	3075	3023	3101	3002	2602		3022.07	3183.03	3140.27	3017.62	2832.25	2948.72	3102.2	3151.06	3662.49	2928.81	2823.15		frontal_cortex_KO_vs_WT	1	0.0296	up	0.712	0.899	3520	3070	3100	3100	3040
ENSMUSG00000000627	Sema4f		887	508	758	578	730	408	623	608	497	584	771		800.89	471.84	675.46	527.42	716.9	427.08	628.51	633.76	586.99	569.76	836.53		frontal_cortex_KO_vs_WT	-1	-0.0571	down	0.746	0.914	887	625	639	614	639
ENSMUSG00000000628	Hk2		102	61	80	73	53	64	78	67	77	89	54		92.1	56.66	71.29	66.61	52.05	66.99	78.69	69.84	90.94	86.83	58.59		frontal_cortex_KO_vs_WT	1.1	0.15	up	0.419	0.741	102	71.9	75.3	75.3	67.7
ENSMUSG00000000631	Myo18a		3599	3022	3434	2916	3087	2554	2730	3129	2126	3197	3102		3249.61	2806.86	3060.07	2660.83	3031.61	2673.43	2754.15	3261.55	2510.95	3119.05	3365.64		frontal_cortex_KO_vs_WT	-1	-0.0069	down	0.944	0.981	3600	2950	2960	2950	2960
ENSMUSG00000000632	Sez6		4757	6136	5256	5061	4836	2975	4300	3954	2430	3877	3738		4295.19	5699.17	4683.68	4618.13	4749.23	3114.11	4338.04	4121.49	2870	3782.47	4055.7		frontal_cortex_KO_vs_WT	-1.3	-0.373	down	0.0029	0.111	6140	4210	4810	3710	4810
ENSMUSG00000000673	Haao		1	1	4	4	2	3	1	1	6	2	3		0.9	0.93	3.56	3.65	1.96	3.14	1.01	1.04	7.09	1.95	3.25		frontal_cortex_KO_vs_WT	1.3	0.373	up	0.628	0.86	6	2.6	2.9	2.9	2.2
ENSMUSG00000000682	Cd52		9	13	14	19	9	18	21	20	31	18	16		8.13	12.07	12.48	17.34	8.84	18.84	21.19	20.85	36.61	17.56	17.36		frontal_cortex_KO_vs_WT	1.9	0.896	up	0.00558	0.137	31	17.4	22.1	22.1	11.8
ENSMUSG00000000686	Abhd15		14	6	12	10	7	11	18	7	10	16	3		12.64	5.57	10.69	9.12	6.87	11.51	18.16	7.3	11.81	15.61	3.25		frontal_cortex_KO_vs_WT	1.3	0.331	up	0.439	0.755	18	10.2	11.3	11.3	9
ENSMUSG00000000693	Loxl3		52	77	56	66	65	73	49	68	57	76	47		46.95	71.52	49.9	60.22	63.83	76.41	49.43	70.88	67.32	74.15	50.99		frontal_cortex_KO_vs_WT	1.1	0.151	up	0.413	0.736	77	62	64.9	64.9	58.5
ENSMUSG00000000708	Kat2b		276	431	290	422	289	388	282	286	195	276	137		249.21	400.32	258.42	385.07	283.81	406.14	284.49	298.12	230.31	269.27	148.64		frontal_cortex_KO_vs_WT	-1.2	-0.208	down	0.344	0.688	431	292	315	273	315
ENSMUSG00000000711	Rab5b		1478	1275	1421	1307	1341	1155	1235	1262	863	1388	1043		1334.51	1184.23	1266.27	1192.63	1316.94	1209.01	1245.92	1315.46	1019.26	1354.16	1131.65		frontal_cortex_KO_vs_WT	-1	-0.0534	down	0.544	0.817	1480	1230	1260	1210	1260
ENSMUSG00000000731	Aire		2	0	2	2	1	0	1	0	2	1	1		1.81	0	1.78	1.82	0.98	0	1.01	0	2.36	0.98	1.08		frontal_cortex_KO_vs_WT	-1.4	-0.534	down	0.636	0.864	2	1.1	1.3	0.9	1.3
ENSMUSG00000000732	Icosl		31	36	42	27	56	91	72	46	49	67	39		27.99	33.44	37.43	24.64	55	95.26	72.64	47.95	57.87	65.37	42.31		frontal_cortex_KO_vs_WT	1.8	0.837	up	0.00126	0.0928	91	50.9	63.6	63.6	35.7
ENSMUSG00000000738	Spg7		815	778	747	768	680	679	580	627	769	690	683		735.88	722.61	665.66	700.8	667.8	710.75	585.13	653.56	908.24	673.18	741.05		frontal_cortex_KO_vs_WT	1	0.0264	up	0.811	0.939	815	706	712	712	699
ENSMUSG00000000739	Sult5a1		2	7	3	6	0	2	1	1	2	3	0		1.81	6.5	2.67	5.47	0	2.09	1.01	1.04	2.36	2.93	0		frontal_cortex_KO_vs_WT	-2.1	-1.07	down	0.22	0.581	7	2.4	3.3	1.6	3.3
ENSMUSG00000000740	Rpl13		1902	1857	1863	1990	1626	2602	2045	1614	3429	2243	2005		1717.35	1724.8	1660.14	1815.86	1596.82	2723.67	2063.09	1682.37	4049.88	2188.31	2175.41		frontal_cortex_KO_vs_WT	1.5	0.542	up	0.00369	0.118	3430	2130	2480	2480	1700
ENSMUSG00000000743	Chmp1a		1496	1339	1412	1351	1298	1288	1360	1153	1386	1519	1400		1350.77	1243.68	1258.25	1232.78	1274.71	1348.23	1372.03	1201.84	1636.96	1481.96	1518.99		frontal_cortex_KO_vs_WT	1.1	0.165	up	0.0579	0.351	1520	1360	1430	1430	1270
ENSMUSG00000000751	Rpa1		791	782	813	723	801	644	774	666	592	781	637		714.21	726.33	724.47	659.73	786.63	674.11	780.85	694.21	699.19	761.96	691.14		frontal_cortex_KO_vs_WT	-1	-0.00987	down	0.897	0.97	813	719	722	717	722
ENSMUSG00000000753	Serpinf1		116	204	188	240	167	295	205	258	217	123	114		104.74	189.48	167.53	219	164	308.79	206.81	268.93	256.29	120	123.69		frontal_cortex_KO_vs_WT	1.3	0.341	up	0.189	0.544	295	194	214	214	169
ENSMUSG00000000759	Tubgcp3		647	570	553	624	574	494	449	451	326	477	395		584.19	529.42	492.78	569.4	563.7	517.1	452.97	470.1	385.03	465.37	428.57		frontal_cortex_KO_vs_WT	-1.2	-0.273	down	0.00335	0.115	647	496	548	453	548
ENSMUSG00000000766	Oprm1		12	18	8	16	12	9	14	15	2	23	5		10.84	16.72	7.13	14.6	11.78	9.42	14.12	15.64	2.36	22.44	5.42		frontal_cortex_KO_vs_WT	-1	-0.0622	down	0.891	0.968	23	11.9	12.2	11.6	12.2
ENSMUSG00000000776	Polr3d		323	302	329	328	238	240	258	226	188	258	279		291.64	280.5	293.18	299.3	233.73	251.22	260.28	235.57	222.04	251.71	302.71		frontal_cortex_KO_vs_WT	-1.1	-0.14	down	0.202	0.56	329	266	280	254	280
ENSMUSG00000000782	Tcf7		66	111	62	137	62	67	60	96	50	75	40		59.59	103.1	55.25	125.01	60.89	70.13	60.53	100.07	59.05	73.17	43.4		frontal_cortex_KO_vs_WT	-1.2	-0.253	down	0.336	0.681	137	73.7	80.8	67.7	80.8
ENSMUSG00000000787	Ddx3x		3065	3294	3353	3512	3002	2107	2520	2943	1553	2481	1983		2767.45	3059.5	2987.89	3204.68	2948.13	2205.52	2542.29	3067.67	1834.2	2420.51	2151.54		frontal_cortex_KO_vs_WT	-1.3	-0.337	down	0.00541	0.137	3510	2650	2990	2370	2990
ENSMUSG00000000791	Il12rb1		5	11	8	13	3	7	11	5	2	10	3		4.51	10.22	7.13	11.86	2.95	7.33	11.1	5.21	2.36	9.76	3.25		frontal_cortex_KO_vs_WT	-1.1	-0.161	down	0.754	0.917	13	6.9	7.3	6.5	7.3
ENSMUSG00000000792	Slc5a5		402	195	386	220	412	273	374	363	356	462	468		362.97	181.12	343.97	200.75	404.61	285.77	377.31	378.38	420.46	450.74	507.78		frontal_cortex_KO_vs_WT	1.4	0.434	up	0.0453	0.322	468	356	403	403	299
ENSMUSG00000000794	Kcnn3		393	520	485	359	464	402	392	445	310	506	296		354.85	482.98	432.19	327.59	455.67	420.8	395.47	463.85	366.13	493.66	321.16		frontal_cortex_KO_vs_WT	-1	-0.000591	down	0.997	0.999	520	410	411	410	411
ENSMUSG00000000804	Usp32		2496	2232	2328	2146	2255	2044	1985	2338	1247	2373	1855		2253.69	2073.1	2074.5	1958.21	2214.54	2139.58	2002.56	2437.04	1472.79	2315.14	2012.66		frontal_cortex_KO_vs_WT	-1	-0.0353	down	0.769	0.924	2500	2090	2110	2060	2110
ENSMUSG00000000805	Car4		676	271	382	407	380	298	387	470	545	297	453		610.37	251.71	340.4	371.39	373.18	311.93	390.42	489.91	643.68	289.76	491.5		frontal_cortex_KO_vs_WT	1.1	0.163	up	0.494	0.787	676	415	436	436	389
ENSMUSG00000000811	Txnrd3		59	119	70	141	75	70	41	102	38	54	39		53.27	110.53	62.38	128.66	73.65	73.27	41.36	106.32	44.88	52.68	42.31		frontal_cortex_KO_vs_WT	-1.4	-0.51	down	0.087	0.406	141	71.8	85.7	60.1	85.7
ENSMUSG00000000823	Zfp512b		1110	991	1053	1342	940	705	690	755	398	546	690		1002.24	920.45	938.34	1224.57	923.13	737.97	696.1	786.98	470.07	532.69	748.64		frontal_cortex_KO_vs_WT	-1.5	-0.597	down	4.96e-05	0.0355	1340	816	1000	662	1000
ENSMUSG00000000826	Dnajc5		6987	6607	6758	6470	6320	4680	5469	5914	3384	5269	5317		6308.69	6136.64	6022.12	5903.84	6206.6	4898.84	5517.38	6164.52	3996.74	5140.53	5768.9		frontal_cortex_KO_vs_WT	-1.2	-0.221	down	0.0363	0.295	6990	5640	6120	5250	6120
ENSMUSG00000000827	Tpd52l2		639	634	661	631	606	645	649	572	663	673	602		576.97	588.87	589.02	575.78	595.13	675.16	654.74	596.23	783.05	656.59	653.16		frontal_cortex_KO_vs_WT	1.1	0.194	up	0.016	0.206	673	631	670	670	585
ENSMUSG00000000838	Fmr1		1078	1242	1225	1196	1030	890	997	1078	735	945	825		973.35	1153.58	1091.61	1091.34	1011.52	931.62	1005.82	1123.66	868.09	921.96	895.12		frontal_cortex_KO_vs_WT	-1.1	-0.152	down	0.0852	0.403	1240	1010	1060	958	1060
ENSMUSG00000000861	Bcl11a		1600	2035	1615	1986	1396	927	1197	1508	783	1038	1088		1444.67	1890.13	1439.14	1812.21	1370.95	970.35	1207.59	1571.88	924.78	1012.69	1180.47		frontal_cortex_KO_vs_WT	-1.4	-0.475	down	0.00159	0.0952	2040	1350	1590	1140	1590
ENSMUSG00000000869	Il4		29	29	47	25	34	12	28	36	23	17	35		26.18	26.94	41.88	22.81	33.39	12.56	28.25	37.52	27.16	16.59	37.97		frontal_cortex_KO_vs_WT	-1.1	-0.184	down	0.54	0.815	47	28.3	30.2	26.7	30.2
ENSMUSG00000000876	Pxmp4		237	179	190	224	209	188	189	183	231	236	171		213.99	166.26	169.31	204.4	205.25	196.79	190.67	190.75	272.83	230.25	185.53		frontal_cortex_KO_vs_WT	1.1	0.137	up	0.309	0.659	237	202	211	211	192
ENSMUSG00000000881	Dlg3		3790	3959	3852	3676	3549	2128	2971	3400	1912	2665	3168		3422.06	3677.16	3432.56	3354.33	3485.32	2227.51	2997.28	3544.03	2258.2	2600.02	3437.25		frontal_cortex_KO_vs_WT	-1.2	-0.289	down	0.0296	0.268	3960	3130	3470	2840	3470
ENSMUSG00000000884	Gnb1l		57	41	45	67	47	30	45	40	56	58	48		51.47	38.08	40.1	61.14	46.16	31.4	45.4	41.69	66.14	56.59	52.08		frontal_cortex_KO_vs_WT	1	0.0414	up	0.848	0.951	67	48.2	48.9	48.9	47.4
ENSMUSG00000000889	Dbh		4	2	5	7	6	3	4	5	1	0	3		3.61	1.86	4.46	6.39	5.89	3.14	4.04	5.21	1.18	0	3.25		frontal_cortex_KO_vs_WT	-1.6	-0.66	down	0.317	0.666	7	3.5	4.4	2.8	4.4
ENSMUSG00000000901	Mmp11		34	26	40	24	22	32	30	20	41	28	28		30.7	24.15	35.64	21.9	21.61	33.5	30.27	20.85	48.42	27.32	30.38		frontal_cortex_KO_vs_WT	1.2	0.236	up	0.355	0.697	41	29.5	31.8	31.8	26.8
ENSMUSG00000000902	Smarcb1		792	956	884	971	804	568	759	772	650	705	800		715.11	887.94	787.74	886.03	789.57	594.56	765.71	804.7	767.69	687.81	867.99		frontal_cortex_KO_vs_WT	-1.1	-0.121	down	0.27	0.625	971	778	813	748	813
ENSMUSG00000000915	Hip1r		1366	1113	1142	1184	1187	1053	1076	1081	934	1117	1187		1233.39	1033.76	1017.65	1080.39	1165.7	1102.24	1085.52	1126.79	1103.12	1089.77	1287.88		frontal_cortex_KO_vs_WT	1	0.0339	up	0.676	0.881	1370	1120	1130	1130	1110
ENSMUSG00000000916	Nsun5		121	120	119	159	98	106	90	89	75	85	108		109.25	111.46	106.04	145.09	96.24	110.96	90.8	92.77	88.58	82.93	117.18		frontal_cortex_KO_vs_WT	-1.2	-0.227	down	0.135	0.479	159	105	114	97.2	114
ENSMUSG00000000934	Top1mt		212	212	176	153	176	135	157	130	155	165	154		191.42	196.91	156.84	139.61	172.84	141.31	158.39	135.51	183.07	160.98	167.09		frontal_cortex_KO_vs_WT	-1.1	-0.122	down	0.347	0.69	212	164	172	158	172
ENSMUSG00000000948	Gm38393		103	106	100	98	140	98	86	107	56	108	55		93	98.45	89.11	89.42	137.49	102.58	86.76	111.53	66.14	105.37	59.67		frontal_cortex_KO_vs_WT	-1.1	-0.19	down	0.332	0.678	140	94.5	101	88.7	101
ENSMUSG00000000957	Mmp14		197	290	206	310	199	274	212	251	181	258	117		177.88	269.35	183.57	282.87	195.43	286.81	213.88	261.63	213.77	251.71	126.94		frontal_cortex_KO_vs_WT	1	0.0262	up	0.897	0.97	310	224	226	226	222
ENSMUSG00000000958	Slc7a7		21	37	33	60	36	38	53	39	35	42	39		18.96	34.37	29.41	54.75	35.35	39.78	53.47	40.65	41.34	40.98	42.31		frontal_cortex_KO_vs_WT	1.2	0.32	up	0.19	0.545	60	39.2	43.1	43.1	34.6
ENSMUSG00000000959	Oxa1l		739	725	685	735	608	575	641	622	534	589	614		667.26	673.39	610.41	670.68	597.09	601.89	646.67	648.35	630.69	574.64	666.18		frontal_cortex_KO_vs_WT	-1	-0.0362	down	0.626	0.858	739	635	644	628	644
ENSMUSG00000000976	Heatr6		222	298	283	290	228	215	219	222	160	192	188		200.45	276.79	252.18	264.62	223.91	225.05	220.94	231.4	188.97	187.32	203.98		frontal_cortex_KO_vs_WT	-1.2	-0.216	down	0.0646	0.364	298	225	244	210	244
ENSMUSG00000000982	Ccl3		3	4	1	2	0	3	1	5	0	2	0		2.71	3.72	0.89	1.82	0	3.14	1.01	5.21	0	1.95	0		frontal_cortex_KO_vs_WT	1	0.0542	up	0.956	0.986	5	1.9	1.9	1.9	1.8
ENSMUSG00000000983	Wfdc18		13	13	21	8	14	12	25	9	40	18	25		11.74	12.07	18.71	7.3	13.75	12.56	25.22	9.38	47.24	17.56	27.12		frontal_cortex_KO_vs_WT	1.8	0.858	up	0.0359	0.293	40	18.4	23.2	23.2	12.7
ENSMUSG00000001016	Ilf2		1288	1089	1244	1245	1175	886	1132	1038	904	1153	1060		1162.96	1011.47	1108.54	1136.06	1153.92	927.43	1142.01	1081.97	1067.69	1124.89	1150.09		frontal_cortex_KO_vs_WT	-1	-0.0422	down	0.59	0.841	1290	1100	1110	1080	1110
ENSMUSG00000001017	Chtop		2263	2543	2431	2541	2045	2062	2139	2051	1740	2117	1885		2043.31	2361.96	2166.29	2318.65	2008.31	2158.42	2157.92	2137.88	2055.06	2065.38	2045.21		frontal_cortex_KO_vs_WT	-1	-0.0515	down	0.425	0.746	2540	2140	2180	2100	2180
ENSMUSG00000001018	Snapin		633	603	724	686	634	690	644	649	662	728	494		571.55	560.07	645.16	625.97	622.62	722.26	649.7	676.49	781.87	710.25	535.99		frontal_cortex_KO_vs_WT	1.1	0.167	up	0.103	0.435	728	646	679	679	605
ENSMUSG00000001020	S100a4		5	1	4	1	4	2	4	2	10	9	3		4.51	0.93	3.56	0.91	3.93	2.09	4.04	2.08	11.81	8.78	3.25		frontal_cortex_KO_vs_WT	1.9	0.94	up	0.17	0.526	10	4.2	5.3	5.3	2.8
ENSMUSG00000001021	S100a3		9	3	8	6	3	12	5	4	14	5	7		8.13	2.79	7.13	5.47	2.95	12.56	5.04	4.17	16.53	4.88	7.59		frontal_cortex_KO_vs_WT	1.6	0.655	up	0.206	0.566	14	7	8.5	8.5	5.3
ENSMUSG00000001023	S100a5		14	291	63	326	27	188	101	150	74	4	3		12.64	270.28	56.14	297.47	26.52	196.79	101.89	156.35	87.4	3.9	3.25		frontal_cortex_KO_vs_WT	-1.4	-0.534	down	0.616	0.853	326	110	133	91.6	133
ENSMUSG00000001025	S100a6		203	92	192	183	119	224	167	168	352	218	233		183.29	85.45	171.09	166.99	116.86	234.47	168.48	175.12	415.74	212.68	252.8		frontal_cortex_KO_vs_WT	1.7	0.747	up	0.00296	0.112	352	198	243	243	145
ENSMUSG00000001029	Icam2		18	23	32	26	25	26	32	33	35	38	24		16.25	21.36	28.52	23.72	24.55	27.22	32.28	34.4	41.34	37.07	26.04		frontal_cortex_KO_vs_WT	1.4	0.529	up	0.0245	0.244	38	28.4	33.1	33.1	22.9
ENSMUSG00000001034	Mapk7		336	253	260	279	249	179	211	186	132	172	252		303.38	234.99	231.69	254.59	244.53	187.37	212.87	193.88	155.9	167.81	273.42		frontal_cortex_KO_vs_WT	-1.3	-0.354	down	0.0175	0.213	336	224	254	199	254
ENSMUSG00000001036	Epn2		2126	1941	2000	1852	2025	1669	1739	1770	1435	2078	1764		1919.61	1802.82	1782.22	1689.94	1988.67	1747.04	1754.38	1844.98	1694.83	2027.33	1913.92		frontal_cortex_KO_vs_WT	-1	-0.00452	down	0.951	0.984	2130	1830	1840	1830	1840
ENSMUSG00000001039	B9d1		112	120	143	111	139	144	137	110	185	149	115		101.13	111.46	127.43	101.29	136.51	150.73	138.21	114.66	218.5	145.37	124.77		frontal_cortex_KO_vs_WT	1.3	0.362	up	0.0372	0.296	185	134	149	149	116
ENSMUSG00000001052	Sec24b		873	924	858	899	838	646	719	850	528	620	764		788.25	858.22	764.57	820.33	822.96	676.21	725.36	886.01	623.6	604.88	828.93		frontal_cortex_KO_vs_WT	-1.1	-0.163	down	0.145	0.492	924	764	811	724	811
ENSMUSG00000001053	N4bp3		288	306	312	179	279	179	278	200	242	287	346		260.04	284.22	278.03	163.34	273.99	187.37	280.46	208.47	285.82	280	375.41		frontal_cortex_KO_vs_WT	1.1	0.0975	up	0.612	0.851	346	262	270	270	252
ENSMUSG00000001054	Rmnd5b		865	643	742	615	681	477	617	662	533	732	738		781.02	597.22	661.2	561.18	668.78	499.3	622.46	690.04	629.51	714.15	800.72		frontal_cortex_KO_vs_WT	1	0.012	up	0.926	0.977	865	657	659	659	654
ENSMUSG00000001056	Nhp2		442	365	455	386	421	408	468	381	714	462	506		399.09	339.02	405.46	352.22	413.45	427.08	472.14	397.14	843.28	450.74	549.01		frontal_cortex_KO_vs_WT	1.4	0.453	up	0.0124	0.188	714	459	523	523	382
ENSMUSG00000001062	Vps9d1		957	647	778	775	731	679	678	630	755	647	837		864.09	600.94	693.28	707.18	717.88	710.75	684	656.69	891.71	631.22	908.14		frontal_cortex_KO_vs_WT	1	0.0592	up	0.652	0.871	957	733	747	747	717
ENSMUSG00000001065	Zfp276		230	277	217	310	227	251	204	178	175	164	214		207.67	257.28	193.37	282.87	222.93	262.74	205.8	185.54	206.69	160	232.19		frontal_cortex_KO_vs_WT	-1.1	-0.158	down	0.291	0.643	310	220	233	209	233
ENSMUSG00000001082	Mfsd10		207	155	159	197	190	132	138	124	119	104	178		186.9	143.97	141.69	179.76	186.59	138.17	139.22	129.25	140.55	101.46	193.13		frontal_cortex_KO_vs_WT	-1.2	-0.259	down	0.109	0.443	207	153	168	140	168
ENSMUSG00000001089	Luzp1		1038	1396	1219	1052	1010	857	836	1070	619	928	942		937.23	1296.62	1086.26	959.94	991.88	897.07	843.39	1115.33	731.08	905.37	1022.06		frontal_cortex_KO_vs_WT	-1.1	-0.198	down	0.118	0.456	1400	981	1050	919	1050
ENSMUSG00000001098	Kctd10		588	532	618	562	621	531	551	531	309	579	550		530.92	494.13	550.71	512.82	609.86	555.83	555.87	553.49	364.95	564.88	596.74		frontal_cortex_KO_vs_WT	-1	-0.0197	down	0.875	0.961	621	535	540	532	540
ENSMUSG00000001100	Poldip2		1293	1234	1289	1262	1158	1231	1270	1120	1196	1301	1159		1167.47	1146.15	1148.64	1151.57	1137.22	1288.56	1281.23	1167.44	1412.56	1269.28	1257.5		frontal_cortex_KO_vs_WT	1.1	0.153	up	0.0149	0.2	1300	1220	1280	1280	1150
ENSMUSG00000001103	Sebox		51	10	70	20	45	36	57	34	65	72	63		46.05	9.29	62.38	18.25	44.19	37.68	57.5	35.44	76.77	70.24	68.35		frontal_cortex_KO_vs_WT	1.6	0.677	up	0.0768	0.389	72	47.8	57.7	57.7	36
ENSMUSG00000001105	Ift20		586	617	610	642	494	665	584	501	807	600	599		529.11	573.08	543.58	585.82	485.14	696.1	589.17	522.22	953.12	585.37	649.91		frontal_cortex_KO_vs_WT	1.2	0.293	up	0.0444	0.32	807	610	666	666	543
ENSMUSG00000001119	Col6a1		1883	1650	1754	2202	1466	1231	1059	716	1046	797	1604		1700.2	1532.54	1563.01	2009.31	1439.7	1288.56	1068.37	746.33	1235.4	777.57	1740.33		frontal_cortex_KO_vs_WT	-1.4	-0.529	down	0.00784	0.157	2200	1370	1650	1140	1650
ENSMUSG00000001120	Pcbp3		1172	3343	1668	3740	1202	1504	1016	2213	608	714	714		1058.22	3105.01	1486.37	3412.73	1180.43	1574.33	1024.99	2306.74	718.09	696.59	774.68		frontal_cortex_KO_vs_WT	-1.7	-0.793	down	0.0769	0.389	3740	1580	2050	1180	2050
ENSMUSG00000001123	Lgals9		68	67	60	91	68	86	100	64	92	95	61		61.4	62.23	53.47	83.04	66.78	90.02	100.88	66.71	108.66	92.68	66.18		frontal_cortex_KO_vs_WT	1.3	0.42	up	0.0207	0.229	100	77.5	87.5	87.5	65.4
ENSMUSG00000001127	Araf		2167	1997	2320	2183	2147	2170	2174	1929	2068	2233	1781		1956.63	1854.83	2067.38	1991.98	2108.48	2271.47	2193.23	2010.71	2442.45	2178.56	1932.37		frontal_cortex_KO_vs_WT	1.1	0.122	up	0.116	0.453	2320	2090	2170	2170	2000
ENSMUSG00000001128	Cfp		71	70	65	80	51	71	59	39	74	41	115		64.11	65.02	57.92	73	50.08	74.32	59.52	40.65	87.4	40	124.77		frontal_cortex_KO_vs_WT	1.1	0.193	up	0.482	0.779	115	67	71.1	71.1	62
ENSMUSG00000001131	Timp1		0	7	5	0	1	10	8	3	0	4	7		0	6.5	4.46	0	0.98	10.47	8.07	3.13	0	3.9	7.59		frontal_cortex_KO_vs_WT	2.3	1.21	up	0.176	0.531	10	4.1	5.5	5.5	2.4
ENSMUSG00000001134	Uxt		43	34	40	53	36	50	32	24	41	35	33		38.83	31.58	35.64	48.36	35.35	52.34	32.28	25.02	48.42	34.15	35.8		frontal_cortex_KO_vs_WT	-1	-0.00322	down	0.989	0.997	53	38	38	38	38
ENSMUSG00000001138	Cnnm3		550	467	497	503	520	372	417	353	327	456	416		496.61	433.75	442.88	458.98	510.67	389.39	420.69	367.95	386.21	444.88	451.36		frontal_cortex_KO_vs_WT	-1.1	-0.191	down	0.0335	0.284	550	437	469	410	469
ENSMUSG00000001143	Lman2l		645	689	715	649	626	599	625	581	451	640	649		582.38	639.95	637.14	592.21	614.77	627.01	630.53	605.61	532.66	624.4	704.16		frontal_cortex_KO_vs_WT	1	0.018	up	0.828	0.944	715	617	621	621	613
ENSMUSG00000001150	Mcm3ap		907	881	1004	950	824	667	771	734	552	784	788		818.95	818.28	894.67	866.87	809.21	698.19	777.82	765.09	651.95	764.88	854.97		frontal_cortex_KO_vs_WT	-1.1	-0.162	down	0.0519	0.336	1000	793	842	752	842
ENSMUSG00000001151	Pcnt		515	531	605	543	501	498	522	481	336	609	434		465	493.2	539.12	495.48	492.01	521.29	526.62	501.38	396.84	594.15	470.89		frontal_cortex_KO_vs_WT	1	0.0155	up	0.882	0.965	609	500	502	502	497
ENSMUSG00000001155	Ftcd		1	1	0	0	1	0	0	0	0	2	0		0.9	0.93	0	0	0.98	0	0	0	0	1.95	0		frontal_cortex_KO_vs_WT	-1.5	-0.566	down	0.768	0.923	2	0.4	0.6	0.3	0.6
ENSMUSG00000001156	Mxd1		417	397	426	559	387	296	339	350	252	351	344		376.52	368.74	379.61	510.08	380.06	309.84	342	364.83	297.63	342.44	373.24		frontal_cortex_KO_vs_WT	-1.2	-0.252	down	0.0279	0.26	559	368	403	338	403
ENSMUSG00000001157	Gmcl1		444	392	435	411	379	367	370	333	344	425	355		400.9	364.09	387.63	375.04	372.2	384.16	373.27	347.11	406.29	414.64	385.17		frontal_cortex_KO_vs_WT	1	0.0189	up	0.813	0.94	444	383	385	385	380
ENSMUSG00000001158	Snrnp27		441	405	429	420	357	468	442	411	650	461	432		398.19	376.17	382.29	383.25	350.59	489.88	445.91	428.41	767.69	449.76	468.72		frontal_cortex_KO_vs_WT	1.3	0.426	up	0.00471	0.131	650	449	508	508	378
ENSMUSG00000001166	Oas1c		7	10	14	12	13	14	9	11	14	11	9		6.32	9.29	12.48	10.95	12.77	14.65	9.08	11.47	16.53	10.73	9.76		frontal_cortex_KO_vs_WT	1.2	0.212	up	0.546	0.818	14	11.3	12	12	10.4
ENSMUSG00000001173	Ocrl		986	872	964	871	929	653	795	885	475	781	740		890.28	809.92	859.03	794.78	912.33	683.53	802.03	922.49	561.01	761.96	802.89		frontal_cortex_KO_vs_WT	-1.1	-0.175	down	0.143	0.489	986	800	853	756	853
ENSMUSG00000001175	Calm1		54774	37070	52483	40243	47656	43748	48404	43852	49784	51626	45270		49456.5	34431	46768.1	36721.5	46800.9	45793.7	48832.2	45709.6	58798.3	50367.3	49117.5		frontal_cortex_KO_vs_WT	1.2	0.216	up	0.0619	0.359	54800	46600	49800	49800	42800
ENSMUSG00000001211	Agpat3		4392	4557	4116	4336	3835	4364	3913	3999	3098	4203	3374		3965.62	4232.58	3667.81	3956.58	3766.19	4568.06	3947.61	4168.4	3658.95	4100.52	3660.76		frontal_cortex_KO_vs_WT	1	0.0364	up	0.641	0.866	4560	3970	4020	4020	3920
ENSMUSG00000001225	Slc26a3		2	0	4	0	3	4	7	0	0	5	0		1.81	0	3.56	0	2.95	4.19	7.06	0	0	4.88	0		frontal_cortex_KO_vs_WT	1.6	0.708	up	0.554	0.823	7	2.2	2.7	2.7	1.7
ENSMUSG00000001227	Sema6b		3097	2332	2526	2473	2523	1742	2386	2472	1956	2365	2500		2796.34	2165.98	2250.94	2256.6	2477.73	1823.46	2407.11	2576.72	2310.17	2307.34	2712.48		frontal_cortex_KO_vs_WT	-1	-0.0203	down	0.857	0.954	3100	2370	2390	2360	2390
ENSMUSG00000001228	Uhrf1		7	25	16	10	23	17	18	5	5	22	2		6.32	23.22	14.26	9.12	22.59	17.79	18.16	5.21	5.91	21.46	2.17		frontal_cortex_KO_vs_WT	-1.3	-0.346	down	0.51	0.798	25	13.3	15.1	11.8	15.1
ENSMUSG00000001229	Dpp9		1240	1108	1127	955	1073	788	934	994	732	976	1140		1119.62	1029.12	1004.28	871.43	1053.75	824.85	942.26	1036.11	864.54	952.2	1236.89		frontal_cortex_KO_vs_WT	-1	-0.0572	down	0.621	0.856	1240	994	1020	976	1020
ENSMUSG00000001240	Ramp2		176	220	168	231	147	204	206	154	207	222	216		158.91	204.34	149.71	210.79	144.36	213.54	207.82	160.52	244.48	216.59	234.36		frontal_cortex_KO_vs_WT	1.2	0.293	up	0.0469	0.325	231	195	213	213	174
ENSMUSG00000001247	Lsr		53	66	48	52	45	61	69	66	57	68	56		47.85	61.3	42.77	47.45	44.19	63.85	69.61	68.8	67.32	66.34	60.76		frontal_cortex_KO_vs_WT	1.4	0.441	up	0.00649	0.144	69	58.2	66.1	66.1	48.7
ENSMUSG00000001248	Gramd1a		1560	1264	1461	1353	1259	1225	1119	1032	1156	1000	1393		1408.55	1174.01	1301.91	1234.6	1236.41	1282.28	1128.9	1075.72	1365.32	975.62	1511.39		frontal_cortex_KO_vs_WT	-1	-0.0559	down	0.637	0.864	1560	1240	1270	1220	1270
ENSMUSG00000001249	Hpn		7	9	11	8	5	9	4	3	10	5	11		6.32	8.36	9.8	7.3	4.91	9.42	4.04	3.13	11.81	4.88	11.93		frontal_cortex_KO_vs_WT	1	0.0184	up	0.968	0.99	11	7.5	7.5	7.5	7.3
ENSMUSG00000001260	Gabrg1		436	689	495	423	528	527	530	408	420	621	315		393.67	639.95	441.1	385.99	518.53	551.64	534.69	425.28	496.05	605.86	341.77		frontal_cortex_KO_vs_WT	1	0.0504	up	0.769	0.924	689	485	493	493	476
ENSMUSG00000001270	Ckb		17399	24821	21061	27220	16176	18853	17319	20795	19385	16688	16266		15709.9	23054	18767.7	24838.1	15885.8	19734.6	17472.2	21675.9	22895	16281.1	17648.5		frontal_cortex_KO_vs_WT	-1	-0.0272	down	0.852	0.952	27200	19500	19700	19300	19700
ENSMUSG00000001280	Sp1		261	328	310	305	281	323	270	286	159	311	211		235.66	304.65	276.24	278.31	275.96	338.1	272.39	298.12	187.79	303.42	228.93		frontal_cortex_KO_vs_WT	-1	-0.0125	down	0.933	0.978	328	273	274	271	274
ENSMUSG00000001281	Itgb7		9	14	5	16	7	16	8	9	6	12	4		8.13	13	4.46	14.6	6.87	16.75	8.07	9.38	7.09	11.71	4.34		frontal_cortex_KO_vs_WT	1	0.0282	up	0.949	0.983	16	9.5	9.6	9.6	9.4
ENSMUSG00000001285	Myg1		358	380	409	408	342	273	350	279	319	331	365		323.24	352.95	364.46	372.3	335.86	285.77	353.1	290.82	376.76	322.93	396.02		frontal_cortex_KO_vs_WT	-1	-0.0524	down	0.631	0.861	409	343	350	338	350
ENSMUSG00000001288	Rarg		132	145	131	165	133	127	118	145	96	138	121		119.19	134.68	116.74	150.56	130.61	132.94	119.04	151.14	113.38	134.64	131.28		frontal_cortex_KO_vs_WT	1	0.0024	up	0.985	0.995	165	130	130	130	130
ENSMUSG00000001289	Pfdn5		1197	1324	1281	1259	1155	1974	1469	1186	2731	1611	1368		1080.79	1229.74	1141.51	1148.83	1134.28	2066.31	1481.99	1236.24	3225.5	1571.72	1484.27		frontal_cortex_KO_vs_WT	1.6	0.685	up	0.00103	0.0908	2730	1530	1840	1840	1150
ENSMUSG00000001300	Efnb2		1665	1292	1477	1067	1370	837	1214	1271	860	1306	1058		1503.36	1200.02	1316.17	973.63	1345.42	876.14	1224.74	1324.84	1015.72	1274.16	1147.92		frontal_cortex_KO_vs_WT	-1.1	-0.148	down	0.278	0.631	1660	1200	1270	1140	1270
ENSMUSG00000001305	Rrp15		114	121	132	109	103	107	102	64	98	100	120		102.93	112.39	117.63	99.46	101.15	112	102.9	66.71	115.74	97.56	130.2		frontal_cortex_KO_vs_WT	-1	-0.037	down	0.819	0.941	132	105	107	104	107
ENSMUSG00000001313	Rnd2		937	1088	1010	1084	903	1377	1008	929	1468	1321	986		846.04	1010.54	900.02	989.14	886.8	1441.39	1016.92	968.35	1733.81	1288.79	1069.8		frontal_cortex_KO_vs_WT	1.4	0.435	up	0.00398	0.122	1470	1100	1250	1250	927
ENSMUSG00000001323	Srr		1036	930	1018	868	920	700	752	920	581	851	638		935.42	863.79	907.15	792.05	903.49	732.73	758.65	958.97	686.2	830.25	692.22		frontal_cortex_KO_vs_WT	-1.1	-0.181	down	0.0796	0.395	1040	824	880	777	880
ENSMUSG00000001333	Sync		20	2	26	11	12	12	18	21	9	6	21		18.06	1.86	23.17	10.04	11.78	12.56	18.16	21.89	10.63	5.85	22.78		frontal_cortex_KO_vs_WT	1.2	0.235	up	0.627	0.858	26	14.3	15.3	15.3	13
ENSMUSG00000001334	Fndc5		836	1694	1024	1709	782	1057	834	1302	702	679	660		754.84	1573.4	912.5	1559.45	767.97	1106.43	841.38	1357.15	829.11	662.44	716.09		frontal_cortex_KO_vs_WT	-1.2	-0.278	down	0.25	0.607	1710	1010	1110	919	1110
ENSMUSG00000001348	Acp5		1	0	1	1	1	1	2	2	0	1	1		0.9	0	0.89	0.91	0.98	1.05	2.02	2.08	0	0.98	1.08		frontal_cortex_KO_vs_WT	1.7	0.723	up	0.529	0.808	2	1	1.2	1.2	0.7
ENSMUSG00000001349	Cnn1		6	7	20	18	32	30	37	25	29	34	28		5.42	6.5	17.82	16.42	31.43	31.4	37.33	26.06	34.25	33.17	30.38		frontal_cortex_KO_vs_WT	2.1	1.06	up	0.0032	0.114	37	24.6	32.1	32.1	15.5
ENSMUSG00000001366	Fbxo9		1353	1144	1413	1165	1078	1010	1144	1079	1145	1208	1205		1221.65	1062.56	1259.14	1063.06	1058.66	1057.23	1154.12	1124.71	1352.32	1178.55	1307.41		frontal_cortex_KO_vs_WT	1.1	0.0771	up	0.403	0.729	1410	1170	1200	1200	1130
ENSMUSG00000001376	Vps50		1195	967	1192	971	1203	761	1059	1008	739	999	953		1078.99	898.16	1062.2	886.03	1181.41	796.58	1068.37	1050.7	872.81	974.64	1034		frontal_cortex_KO_vs_WT	-1.1	-0.0798	down	0.478	0.776	1200	991	1020	966	1020
ENSMUSG00000001380	Hars		1426	1175	1413	1209	1261	884	1304	1159	1003	1219	1332		1287.56	1091.35	1259.14	1103.21	1238.37	925.34	1315.53	1208.1	1184.61	1189.28	1445.21		frontal_cortex_KO_vs_WT	1	0.0184	up	0.87	0.959	1430	1200	1210	1210	1200
ENSMUSG00000001383	Zmat2		2793	2147	2749	2196	2353	2038	2556	2260	2804	2466	2809		2521.85	1994.15	2449.66	2003.84	2310.78	2133.3	2578.61	2355.73	3311.72	2405.87	3047.74		frontal_cortex_KO_vs_WT	1.2	0.226	up	0.0775	0.39	2810	2460	2640	2640	2260
ENSMUSG00000001403	Ube2c		4	15	14	5	13	6	15	3	1	14	0		3.61	13.93	12.48	4.56	12.77	6.28	15.13	3.13	1.18	13.66	0		frontal_cortex_KO_vs_WT	-1.4	-0.512	down	0.456	0.766	15	7.9	9.5	6.6	9.5
ENSMUSG00000001415	Smg5		1388	1220	1360	1305	1218	1223	1055	1022	946	1205	1177		1253.25	1133.15	1211.91	1190.81	1196.15	1280.19	1064.33	1065.29	1117.29	1175.62	1277.03		frontal_cortex_KO_vs_WT	-1	-0.0414	down	0.588	0.84	1390	1180	1200	1160	1200
ENSMUSG00000001416	Cct3		1695	1884	1864	1840	1632	1561	1820	1555	1531	1836	1642		1530.45	1749.88	1661.03	1678.99	1602.72	1633.99	1836.1	1620.87	1808.22	1791.23	1781.56		frontal_cortex_KO_vs_WT	1.1	0.0857	up	0.19	0.545	1880	1700	1750	1750	1640
ENSMUSG00000001418	Glmp		517	483	461	449	395	351	438	405	490	459	475		466.81	448.61	410.8	409.71	387.91	367.41	441.87	422.16	578.72	447.81	515.37		frontal_cortex_KO_vs_WT	1.1	0.121	up	0.318	0.667	517	445	462	462	425
ENSMUSG00000001419	Mef2d		4584	4090	4298	4083	3817	2878	3198	4031	2120	3224	3604		4138.98	3798.83	3829.99	3725.71	3748.51	3012.58	3226.29	4201.75	2503.86	3145.39	3910.31		frontal_cortex_KO_vs_WT	-1.2	-0.207	down	0.0981	0.426	4580	3570	3850	3330	3850
ENSMUSG00000001420	Tmem79		7	2	5	5	4	7	3	4	3	7	5		6.32	1.86	4.46	4.56	3.93	7.33	3.03	4.17	3.54	6.83	5.42		frontal_cortex_KO_vs_WT	1.2	0.261	up	0.626	0.858	7	4.7	5	5	4.2
ENSMUSG00000001424	Snd1		1453	1254	1477	1299	1353	822	1198	1201	869	1087	1233		1311.94	1164.73	1316.17	1185.33	1328.72	860.44	1208.6	1251.87	1026.35	1060.5	1337.79		frontal_cortex_KO_vs_WT	-1.1	-0.166	down	0.151	0.501	1480	1190	1260	1120	1260
ENSMUSG00000001435	Col18a1		98	113	87	124	95	129	119	112	84	130	98		88.49	104.96	77.53	113.15	93.3	135.03	120.05	116.74	99.21	126.83	106.33		frontal_cortex_KO_vs_WT	1.2	0.301	up	0.0344	0.287	130	107	117	117	95.5
ENSMUSG00000001436	Slc19a1		216	195	194	196	192	168	178	176	156	193	165		195.03	181.12	172.88	178.85	188.55	175.86	179.57	183.46	184.25	188.29	179.02		frontal_cortex_KO_vs_WT	-1	-0.0118	down	0.902	0.971	216	182	183	182	183
ENSMUSG00000001440	Kpnb1		2739	2718	2846	2383	2751	1945	2207	2397	1483	2481	2133		2473.1	2524.5	2536.1	2174.47	2701.64	2035.95	2226.52	2498.54	1751.52	2420.51	2314.29		frontal_cortex_KO_vs_WT	-1.1	-0.169	down	0.104	0.436	2850	2330	2480	2210	2480
ENSMUSG00000001441	Npepps		2711	2913	3033	2842	2652	2137	2512	2576	2402	2387	2441		2447.81	2705.62	2702.74	2593.31	2604.41	2236.93	2534.22	2685.12	2836.93	2328.8	2648.46		frontal_cortex_KO_vs_WT	-1	-0.037	down	0.634	0.863	3030	2570	2610	2550	2610
ENSMUSG00000001444	Tbx21		26	231	80	270	39	88	25	190	17	4	2		23.48	214.55	71.29	246.37	38.3	92.11	25.22	198.05	20.08	3.9	2.17		frontal_cortex_KO_vs_WT	-2.1	-1.06	down	0.307	0.659	270	85	119	56.9	119
ENSMUSG00000001445	Mrpl10		657	543	625	553	638	533	616	540	514	657	561		593.22	504.34	556.94	504.61	626.55	557.92	621.45	562.87	607.07	640.98	608.68		frontal_cortex_KO_vs_WT	1.1	0.107	up	0.218	0.579	657	580	600	600	557
ENSMUSG00000001467	Cyp51		1187	1206	1394	1074	1043	1427	1470	940	1495	1325	1044		1071.76	1120.14	1242.21	980.02	1024.29	1493.73	1483	979.82	1765.7	1292.69	1132.73		frontal_cortex_KO_vs_WT	1.2	0.32	up	0.0265	0.252	1500	1240	1360	1360	1090
ENSMUSG00000001472	Tcf25		9202	7615	8549	7799	7708	6474	7545	7362	5903	7179	8116		8308.66	7072.88	7618.1	7116.54	7569.69	6776.73	7611.74	7673.86	6971.85	7003.96	8805.79		frontal_cortex_KO_vs_WT	-1	-0.0122	down	0.887	0.967	9200	7500	7540	7470	7540
ENSMUSG00000001473	Tubb6		84	190	97	228	82	97	98	121	68	46	63		75.85	176.47	86.44	208.05	80.53	101.54	98.87	126.13	80.31	44.88	68.35		frontal_cortex_KO_vs_WT	-1.4	-0.534	down	0.0861	0.404	228	104	125	86.7	125
ENSMUSG00000001482	Def8		670	705	708	712	646	591	528	619	431	644	500		604.96	654.81	630.91	649.7	634.41	618.64	532.67	645.22	509.04	628.3	542.5		frontal_cortex_KO_vs_WT	-1.1	-0.131	down	0.128	0.47	712	605	635	579	635
ENSMUSG00000001493	Meox1		6	20	8	14	7	10	5	12	7	7	2		5.42	18.58	7.13	12.77	6.87	10.47	5.04	12.51	8.27	6.83	2.17		frontal_cortex_KO_vs_WT	-1.3	-0.428	down	0.371	0.708	20	8.7	10.2	7.5	10.2
ENSMUSG00000001496	Nkx2-1		1	0	7	2	13	8	11	7	3	7	2		0.9	0	6.24	1.82	12.77	8.37	11.1	7.3	3.54	6.83	2.17		frontal_cortex_KO_vs_WT	1.5	0.609	up	0.407	0.732	13	5.5	6.5	6.5	4.3
ENSMUSG00000001504	Irx2		1	1	0	0	0	0	0	1	1	0	0		0.9	0.93	0	0	0	0	0	1.04	1.18	0	0		frontal_cortex_KO_vs_WT	1	0.000106	up	1	1	1	0.4	0.4	0.4	0.4
ENSMUSG00000001506	Col1a1		110	168	175	194	147	190	189	198	149	181	130		99.32	156.04	155.94	177.02	144.36	198.88	190.67	206.39	175.98	176.59	141.05		frontal_cortex_KO_vs_WT	1.2	0.31	up	0.0465	0.324	198	166	182	182	147
ENSMUSG00000001507	Itga3		296	219	244	225	261	166	220	234	154	215	184		267.26	203.41	217.43	205.31	256.32	173.76	221.95	243.91	181.88	209.76	199.64		frontal_cortex_KO_vs_WT	-1.1	-0.163	down	0.198	0.555	296	216	230	205	230
ENSMUSG00000001508	Sgca		4	1	4	1	5	3	6	3	6	6	3		3.61	0.93	3.56	0.91	4.91	3.14	6.05	3.13	7.09	5.85	3.25		frontal_cortex_KO_vs_WT	1.7	0.774	up	0.214	0.576	6	3.9	4.8	4.8	2.8
ENSMUSG00000001517	Foxm1		28	24	34	12	28	26	29	10	14	28	5		25.28	22.29	30.3	10.95	27.5	27.22	29.26	10.42	16.53	27.32	5.42		frontal_cortex_KO_vs_WT	-1.2	-0.259	down	0.51	0.798	34	21.1	23.3	19.4	23.3
ENSMUSG00000001518	Itfg2		332	457	362	481	322	302	295	302	219	241	291		299.77	424.47	322.58	438.91	316.22	316.12	297.61	314.79	258.65	235.12	315.73		frontal_cortex_KO_vs_WT	-1.2	-0.315	down	0.0227	0.236	481	322	360	290	360
ENSMUSG00000001520	Nrip2		141	190	214	191	171	125	195	156	137	137	135		127.31	176.47	190.7	174.29	167.93	130.85	196.72	162.61	161.81	133.66	146.47		frontal_cortex_KO_vs_WT	-1.1	-0.107	down	0.46	0.768	214	161	167	155	167
ENSMUSG00000001521	Tulp3		227	315	262	318	252	269	226	206	173	233	230		204.96	292.57	233.47	290.17	247.48	281.58	228	214.73	204.32	227.32	249.55		frontal_cortex_KO_vs_WT	-1.1	-0.115	down	0.373	0.709	318	243	254	234	254
ENSMUSG00000001524	Gtf2h4		194	158	205	168	167	125	204	152	175	176	186		175.17	146.75	182.68	153.3	164	130.85	205.8	158.44	206.69	171.71	201.81		frontal_cortex_KO_vs_WT	1.1	0.123	up	0.381	0.715	205	172	179	179	164
ENSMUSG00000001525	Tubb5		9557	7918	9324	7246	8378	5654	8216	7981	7387	7444	9759		8629.2	7354.31	8308.71	6611.93	8227.67	5918.38	8288.68	8319.08	8724.55	7262.5	10588.4		frontal_cortex_KO_vs_WT	1	0.0644	up	0.64	0.866	9760	8020	8180	8180	7830
ENSMUSG00000001542	Ell2		401	488	452	497	342	409	386	439	244	423	290		362.07	453.26	402.78	453.51	335.86	428.13	389.41	457.6	288.18	412.69	314.65		frontal_cortex_KO_vs_WT	-1.1	-0.0718	down	0.612	0.851	497	391	401	382	401
ENSMUSG00000001552	Jup		920	1450	1067	1491	950	849	797	1204	510	861	754		830.69	1346.77	950.81	1360.53	932.95	888.7	804.05	1255	602.34	840.01	818.08		frontal_cortex_KO_vs_WT	-1.2	-0.321	down	0.0853	0.403	1490	966	1080	868	1080
ENSMUSG00000001555	Fkbp10		107	132	103	128	102	119	109	120	141	140	79		96.61	122.6	91.78	116.8	100.17	124.56	109.96	125.08	166.53	136.59	85.71		frontal_cortex_KO_vs_WT	1.2	0.239	up	0.155	0.506	141	116	125	125	106
ENSMUSG00000001558	Klhl10		4	3	8	3	2	4	0	5	7	5	1		3.61	2.79	7.13	2.74	1.96	4.19	0	5.21	8.27	4.88	1.08		frontal_cortex_KO_vs_WT	1.1	0.0913	up	0.895	0.969	8	3.8	3.9	3.9	3.6
ENSMUSG00000001569	Nom1		371	436	440	436	406	268	344	349	240	322	339		334.98	404.96	392.09	397.85	398.72	280.53	347.04	363.78	283.46	314.15	367.81		frontal_cortex_KO_vs_WT	-1.2	-0.241	down	0.0231	0.238	440	353	386	326	386
ENSMUSG00000001576	Ergic1		1945	1965	1874	1797	1733	1403	1689	1848	1307	1627	1769		1756.18	1825.11	1669.94	1639.75	1701.9	1468.6	1703.94	1926.28	1543.66	1587.33	1919.35		frontal_cortex_KO_vs_WT	-1	-0.0228	down	0.801	0.937	1960	1700	1720	1690	1720
ENSMUSG00000001604	Tcea3		1	6	3	8	3	8	6	5	4	7	2		0.9	5.57	2.67	7.3	2.95	8.37	6.05	5.21	4.72	6.83	2.17		frontal_cortex_KO_vs_WT	1.4	0.527	up	0.359	0.7	8	4.8	5.6	5.6	3.9
ENSMUSG00000001627	Ifrd1		373	451	419	408	284	496	449	337	416	438	312		336.79	418.89	373.38	372.3	278.9	519.19	452.97	351.28	491.32	427.32	338.52		frontal_cortex_KO_vs_WT	1.2	0.272	up	0.0587	0.352	496	396	430	430	356
ENSMUSG00000001630	Stk38l		410	392	432	432	349	357	350	328	275	342	286		370.2	364.09	384.96	394.2	342.74	373.69	353.1	341.89	324.79	333.66	310.31		frontal_cortex_KO_vs_WT	-1.1	-0.128	down	0.126	0.468	432	354	371	340	371
ENSMUSG00000001632	Brpf1		590	715	630	666	506	380	469	474	245	444	482		532.72	664.1	561.4	607.72	496.92	397.77	473.15	494.08	289.36	433.17	522.97		frontal_cortex_KO_vs_WT	-1.3	-0.395	down	0.00682	0.147	715	498	573	435	573
ENSMUSG00000001642	Akr1b3		293	221	273	289	254	201	253	238	213	248	263		264.56	205.27	243.27	263.71	249.44	210.4	255.24	248.08	251.57	241.95	285.35		frontal_cortex_KO_vs_WT	1	0.0199	up	0.855	0.953	293	247	249	249	245
ENSMUSG00000001663	Gstt1		178	129	137	156	141	165	168	148	224	171	147		160.72	119.82	122.08	142.35	138.47	172.72	169.49	154.27	264.56	166.83	159.49		frontal_cortex_KO_vs_WT	1.3	0.404	up	0.0115	0.183	224	161	181	181	137
ENSMUSG00000001665	Gstt3		21	53	47	40	29	58	44	44	53	35	24		18.96	49.23	41.88	36.5	28.48	60.71	44.39	45.86	62.6	34.15	26.04		frontal_cortex_KO_vs_WT	1.3	0.379	up	0.18	0.537	58	40.8	45.6	45.6	35
ENSMUSG00000001666	Ddt		161	147	172	158	137	173	155	160	264	179	165		145.37	136.53	153.27	144.17	134.54	181.09	156.37	166.78	311.8	174.64	179.02		frontal_cortex_KO_vs_WT	1.4	0.446	up	0.0112	0.182	264	171	195	195	143
ENSMUSG00000001670	Tat		2	0	1	0	0	0	1	1	1	1	0		1.81	0	0.89	0	0	0	1.01	1.04	1.18	0.98	0		frontal_cortex_KO_vs_WT	1.3	0.358	up	0.814	0.94	2	0.6	0.7	0.7	0.5
ENSMUSG00000001672	Marveld3		13	8	9	6	8	6	4	8	11	6	10		11.74	7.43	8.02	5.47	7.86	6.28	4.04	8.34	12.99	5.85	10.85		frontal_cortex_KO_vs_WT	-1	-0.0253	down	0.953	0.984	13	8.1	8.1	8.1	8.1
ENSMUSG00000001674	Ddx18		173	188	176	222	154	144	180	129	131	157	166		156.2	174.62	156.84	202.57	151.24	150.73	181.59	134.46	154.72	153.17	180.11		frontal_cortex_KO_vs_WT	-1.1	-0.0811	down	0.523	0.806	222	163	168	159	168
ENSMUSG00000001687	Ubl3		2414	3669	2991	3569	2493	2782	2609	2720	2001	2785	2010		2179.65	3407.8	2665.31	3256.69	2448.27	2912.09	2632.08	2835.22	2363.32	2717.1	2180.83		frontal_cortex_KO_vs_WT	-1.1	-0.0987	down	0.453	0.764	3670	2690	2790	2610	2790
ENSMUSG00000001700	Gramd3		209	300	235	216	232	387	231	204	233	304	190		188.71	278.64	209.41	197.1	227.84	405.1	233.04	212.64	275.19	296.59	206.15		frontal_cortex_KO_vs_WT	1.2	0.301	up	0.101	0.431	387	248	271	271	220
ENSMUSG00000001707	Eef1e1		343	397	397	320	356	412	391	318	419	410	293		309.7	368.74	353.77	292	349.61	431.27	394.46	331.47	494.87	400	317.9		frontal_cortex_KO_vs_WT	1.2	0.238	up	0.0644	0.364	419	368	395	395	335
ENSMUSG00000001729	Akt1		2947	2644	2992	2715	2501	2733	2621	2528	2847	2988	2509		2660.9	2455.77	2666.2	2477.42	2456.12	2860.8	2644.18	2635.09	3362.5	2915.15	2722.24		frontal_cortex_KO_vs_WT	1.1	0.167	up	0.0355	0.291	2990	2710	2860	2860	2540
ENSMUSG00000001741	Il16		24	26	50	35	57	34	59	22	27	37	27		21.67	24.15	44.56	31.94	55.98	35.59	59.52	22.93	31.89	36.1	29.29		frontal_cortex_KO_vs_WT	1	0.014	up	0.963	0.989	59	35.8	35.9	35.9	35.7
ENSMUSG00000001750	Tcirg1		204	213	183	201	171	186	143	132	189	126	192		184.2	197.84	163.07	183.41	167.93	194.7	144.26	137.59	223.22	122.93	208.32		frontal_cortex_KO_vs_WT	-1	-0.0642	down	0.7	0.893	213	175	179	172	179
ENSMUSG00000001751	Naglu		144	101	125	157	118	101	106	121	83	113	93		130.02	93.81	111.39	143.26	115.88	105.72	106.94	126.13	98.03	110.24	100.9		frontal_cortex_KO_vs_WT	-1.1	-0.138	down	0.326	0.675	157	113	119	108	119
ENSMUSG00000001755	Coasy		390	355	326	319	371	290	325	291	293	322	332		352.14	329.73	290.5	291.09	364.34	303.56	327.87	303.33	346.05	314.15	360.22		frontal_cortex_KO_vs_WT	1	0.00121	up	0.99	0.997	390	326	326	326	326
ENSMUSG00000001761	Smo		208	297	216	289	184	322	215	203	216	271	146		187.81	275.86	192.48	263.71	180.7	337.06	216.9	211.6	255.11	264.39	158.41		frontal_cortex_KO_vs_WT	1.1	0.128	up	0.501	0.792	322	231	241	241	220
ENSMUSG00000001763	Tspan33		394	434	380	321	428	285	426	350	362	388	451		355.75	403.1	338.62	292.91	420.32	298.33	429.77	364.83	427.55	378.54	489.33		frontal_cortex_KO_vs_WT	1.1	0.136	up	0.332	0.678	451	382	398	398	362
ENSMUSG00000001767	Crnkl1		345	353	343	362	347	273	308	308	244	359	252		311.51	327.87	305.65	330.32	340.77	285.77	310.72	321.05	288.18	350.25	273.42		frontal_cortex_KO_vs_WT	-1.1	-0.0822	down	0.374	0.71	362	313	323	305	323
ENSMUSG00000001768	Rin2		553	545	500	549	467	715	711	440	507	791	513		499.31	506.2	445.56	500.96	458.62	748.43	717.29	458.64	598.8	771.71	556.6		frontal_cortex_KO_vs_WT	1.3	0.413	up	0.00251	0.105	791	569	642	642	482
ENSMUSG00000001773	Folh1		74	123	81	91	74	113	82	48	60	102	49		66.82	114.24	72.18	83.04	72.67	118.28	82.73	50.03	70.86	99.51	53.16		frontal_cortex_KO_vs_WT	-1	-0.0463	down	0.846	0.95	123	80.3	81.8	79.1	81.8
ENSMUSG00000001774	Chordc1		1069	1289	1228	1097	1090	1205	1143	1162	858	1153	1255		965.22	1197.24	1094.28	1001.01	1070.44	1261.35	1153.11	1211.22	1013.36	1124.89	1361.66		frontal_cortex_KO_vs_WT	1.1	0.157	up	0.0977	0.425	1290	1130	1190	1190	1070
ENSMUSG00000001783	Rtcb		1690	1477	1708	1542	1570	1208	1591	1447	1363	1567	1638		1525.93	1371.85	1522.02	1407.07	1541.83	1264.49	1605.07	1508.3	1609.8	1528.79	1777.22		frontal_cortex_KO_vs_WT	1.1	0.0717	up	0.432	0.75	1710	1510	1550	1550	1470
ENSMUSG00000001785	Pwp1		316	301	283	301	261	227	248	256	202	256	250		285.32	279.57	252.18	274.66	256.32	237.61	250.19	266.84	238.58	249.76	271.25		frontal_cortex_KO_vs_WT	-1.1	-0.0952	down	0.282	0.636	316	260	270	252	270
ENSMUSG00000001786	Fbxo7		689	712	727	716	659	507	658	613	481	575	593		622.11	661.31	647.84	653.35	647.18	530.71	663.82	638.97	568.09	560.98	643.4		frontal_cortex_KO_vs_WT	-1.1	-0.105	down	0.198	0.556	727	622	646	601	646
ENSMUSG00000001794	Capns1		1843	1634	1876	1587	1685	1413	1779	1561	1519	1615	1942		1664.08	1517.67	1671.72	1448.13	1654.77	1479.07	1794.74	1627.12	1794.04	1575.62	2107.05		frontal_cortex_KO_vs_WT	1.1	0.12	up	0.232	0.592	1940	1670	1730	1730	1590
ENSMUSG00000001802	Lrp3		1600	1259	1440	1342	1310	1032	1186	1268	1011	1233	1318		1444.67	1169.37	1283.2	1224.57	1286.49	1080.26	1196.49	1321.71	1194.06	1202.94	1430.02		frontal_cortex_KO_vs_WT	-1	-0.0506	down	0.58	0.836	1600	1260	1280	1240	1280
ENSMUSG00000001827	Folr1		2	0	3	0	7	8	3	1	1	3	1		1.81	0	2.67	0	6.87	8.37	3.03	1.04	1.18	2.93	1.08		frontal_cortex_KO_vs_WT	1.3	0.393	up	0.677	0.881	8	2.6	2.9	2.9	2.3
ENSMUSG00000001829	Clpb		983	888	987	818	961	766	887	814	664	922	808		887.57	824.78	879.53	746.42	943.76	801.82	894.85	848.48	784.23	899.52	876.67		frontal_cortex_KO_vs_WT	-1	-0.00857	down	0.917	0.975	987	853	856	851	856
ENSMUSG00000001833	Septin7		7133	5001	7014	5491	6895	6077	6852	6176	6323	7372	6177		6440.52	4644.98	6250.25	5010.51	6771.28	6361.16	6912.61	6437.62	7467.9	7192.26	6701.99		frontal_cortex_KO_vs_WT	1.2	0.233	up	0.034	0.286	7370	6380	6850	6850	5820
ENSMUSG00000001844	Zdhhc4		246	223	217	269	229	230	215	171	190	202	197		222.12	207.12	193.37	245.46	224.89	240.75	216.9	178.24	224.4	197.07	213.74		frontal_cortex_KO_vs_WT	-1	-0.0458	down	0.68	0.882	269	215	219	212	219
ENSMUSG00000001847	Rac1		3866	3423	3759	3462	3487	2882	3554	3368	2309	3566	3309		3490.68	3179.31	3349.68	3159.06	3424.43	3016.76	3585.44	3510.67	2727.09	3479.05	3590.23		frontal_cortex_KO_vs_WT	-1	-0.000856	down	0.992	0.998	3870	3320	3320	3320	3320
ENSMUSG00000001855	Nup214		547	555	491	534	439	408	447	443	274	429	424		493.9	515.49	437.54	487.27	431.12	427.08	450.95	461.77	323.61	418.54	460.04		frontal_cortex_KO_vs_WT	-1.1	-0.158	down	0.142	0.487	555	446	473	424	473
ENSMUSG00000001864	Aif1l		70	122	145	106	129	147	142	106	102	219	81		63.2	113.31	129.21	96.72	126.69	153.87	143.26	110.49	120.47	213.66	87.88		frontal_cortex_KO_vs_WT	1.3	0.388	up	0.1	0.429	219	124	138	138	106
ENSMUSG00000001870	Ltbp1		130	189	146	180	146	168	153	172	188	168	124		117.38	175.54	130.1	164.25	143.38	175.86	154.35	179.29	222.04	163.9	134.54		frontal_cortex_KO_vs_WT	1.2	0.231	up	0.133	0.477	189	160	172	172	146
ENSMUSG00000001891	Ugp2		990	1227	1118	997	1066	1289	1121	1077	1221	1328	891		893.89	1139.65	996.26	909.76	1046.87	1349.27	1130.92	1122.62	1442.08	1295.62	966.73		frontal_cortex_KO_vs_WT	1.2	0.288	up	0.0141	0.198	1330	1120	1220	1220	997
ENSMUSG00000001901	Kcnh6		46	42	62	83	59	37	40	69	24	45	40		41.53	39.01	55.25	75.74	57.94	38.73	40.35	71.92	28.35	43.9	43.4		frontal_cortex_KO_vs_WT	-1.2	-0.275	down	0.273	0.627	83	48.7	53.9	44.4	53.9
ENSMUSG00000001909	Trmt1		867	667	743	795	681	682	640	508	781	618	790		782.83	619.52	662.09	725.43	668.78	713.89	645.66	529.52	922.41	602.93	857.14		frontal_cortex_KO_vs_WT	1	0.0407	up	0.78	0.929	867	703	712	712	692
ENSMUSG00000001910	Nacc1		1921	1914	1846	1837	1677	1599	1626	1690	1382	1794	1679		1734.51	1777.74	1644.99	1676.25	1646.91	1673.77	1640.38	1761.59	1632.24	1750.26	1821.7		frontal_cortex_KO_vs_WT	1	0.0147	up	0.798	0.936	1920	1710	1710	1710	1700
ENSMUSG00000001911	Nfix		4369	2591	3551	2767	3689	3197	3311	3169	2606	3456	3727		3944.85	2406.54	3164.33	2524.87	3622.81	3346.49	3340.29	3303.24	3077.86	3371.74	4043.76		frontal_cortex_KO_vs_WT	1.1	0.124	up	0.367	0.704	4370	3290	3410	3410	3130
ENSMUSG00000001918	Slc1a5		45	96	60	120	55	75	65	74	56	31	33		40.63	89.17	53.47	109.5	54.01	78.51	65.57	77.13	66.14	30.24	35.8		frontal_cortex_KO_vs_WT	-1.2	-0.237	down	0.441	0.757	120	63.7	69.4	58.9	69.4
ENSMUSG00000001924	Uba1		6251	6275	6270	5990	6001	4136	5764	5931	3831	5184	5561		5644.15	5828.28	5587.26	5465.84	5893.32	4329.4	5814.99	6182.24	4524.67	5057.6	6033.63		frontal_cortex_KO_vs_WT	-1.1	-0.0943	down	0.378	0.713	6280	5490	5680	5320	5680
ENSMUSG00000001930	Vwf		253	268	246	318	378	286	396	452	339	479	294		228.44	248.92	219.21	290.17	371.22	299.37	399.5	471.15	400.38	467.32	318.99		frontal_cortex_KO_vs_WT	1.4	0.533	up	0.00166	0.0952	479	338	393	393	272
ENSMUSG00000001942	Siae		278	212	270	279	255	208	279	284	218	325	234		251.01	196.91	240.6	254.59	250.42	217.73	281.47	296.03	257.47	317.08	253.89		frontal_cortex_KO_vs_WT	1.1	0.182	up	0.131	0.474	325	256	271	271	239
ENSMUSG00000001943	Vsig2		64	30	57	54	45	51	48	63	35	62	53		57.79	27.86	50.79	49.27	44.19	53.38	48.42	65.67	41.34	60.49	57.5		frontal_cortex_KO_vs_WT	1.2	0.245	up	0.234	0.595	64	50.6	54.5	54.5	46
ENSMUSG00000001946	Esam		185	181	156	188	149	194	174	158	165	170	175		167.04	168.11	139.01	171.55	146.33	203.07	175.54	164.69	194.88	165.86	189.87		frontal_cortex_KO_vs_WT	1.1	0.201	up	0.0745	0.384	194	171	182	182	158
ENSMUSG00000001948	Spa17		27	40	37	39	37	37	31	30	43	37	25		24.38	37.15	32.97	35.59	36.34	38.73	31.27	31.27	50.79	36.1	27.12		frontal_cortex_KO_vs_WT	1.1	0.105	up	0.636	0.864	43	34.7	35.9	35.9	33.3
ENSMUSG00000001962	Fam50a		347	322	324	347	263	247	269	220	198	232	270		313.31	299.08	288.72	316.64	258.28	258.55	271.38	229.32	233.85	226.34	292.95		frontal_cortex_KO_vs_WT	-1.2	-0.229	down	0.0296	0.268	347	272	295	252	295
ENSMUSG00000001964	Emd		491	564	559	450	447	495	523	470	433	508	496		443.33	523.85	498.13	410.62	438.98	518.15	527.63	489.91	511.4	495.61	538.16		frontal_cortex_KO_vs_WT	1.1	0.149	up	0.0823	0.399	564	491	513	513	463
ENSMUSG00000001983	Taco1		148	157	122	143	149	88	127	141	64	132	103		133.63	145.82	108.72	130.49	146.33	92.11	128.12	146.97	75.59	128.78	111.75		frontal_cortex_KO_vs_WT	-1.2	-0.22	down	0.199	0.556	157	123	133	114	133
ENSMUSG00000001985	Grik3		2254	2635	2158	2247	2437	1623	1616	2034	758	2180	1681		2035.18	2447.41	1923.02	2050.37	2393.27	1698.89	1630.29	2120.16	895.25	2126.85	1823.87		frontal_cortex_KO_vs_WT	-1.3	-0.338	down	0.0678	0.371	2640	1920	2170	1720	2170
ENSMUSG00000001986	Gria3		4844	3792	4477	3353	4274	2343	3628	3698	2488	3793	3463		4373.74	3522.04	3989.5	3059.59	4197.31	2452.56	3660.09	3854.65	2938.5	3700.52	3757.32		frontal_cortex_KO_vs_WT	-1.1	-0.174	down	0.212	0.574	4840	3590	3830	3390	3830
ENSMUSG00000001988	Npas1		181	86	149	109	155	109	154	102	163	141	185		163.43	79.88	132.78	99.46	152.22	114.1	155.36	106.32	192.51	137.56	200.72		frontal_cortex_KO_vs_WT	1.2	0.266	up	0.231	0.592	185	139	151	151	126
ENSMUSG00000001995	Sipa1l2		762	1634	864	1165	763	956	740	1031	463	857	694		688.02	1517.67	769.92	1063.06	749.31	1000.7	746.55	1074.67	546.83	836.1	752.98		frontal_cortex_KO_vs_WT	-1.2	-0.213	down	0.333	0.678	1630	886	958	826	958
ENSMUSG00000001998	Ap4e1		146	126	136	171	158	111	104	94	60	108	70		131.83	117.03	121.19	156.04	155.16	116.19	104.92	97.98	70.86	105.37	75.95		frontal_cortex_KO_vs_WT	-1.4	-0.513	down	0.00122	0.0925	171	114	136	95.2	136
ENSMUSG00000001999	Blvra		178	181	203	184	167	201	206	180	204	231	177		160.72	168.11	180.9	167.9	164	210.4	207.82	187.62	240.94	225.37	192.04		frontal_cortex_KO_vs_WT	1.3	0.323	up	0.00204	0.1	231	191	211	211	168
ENSMUSG00000002006	Pdzd4		2575	2011	2459	2054	2144	2432	2339	1892	2378	2618	2352		2325.02	1867.84	2191.24	1874.26	2105.53	2545.72	2359.69	1972.15	2808.58	2554.17	2551.9		frontal_cortex_KO_vs_WT	1.2	0.25	up	0.0157	0.206	2620	2290	2470	2470	2070
ENSMUSG00000002007	Srpk3		57	50	35	77	37	46	33	26	19	14	30		51.47	46.44	31.19	70.26	36.34	48.15	33.29	27.1	22.44	13.66	32.55		frontal_cortex_KO_vs_WT	-1.6	-0.676	down	0.0248	0.246	77	37.5	47.1	29.5	47.1
ENSMUSG00000002010	Idh3g		1697	1473	1629	1622	1486	1241	1476	1398	1231	1370	1524		1532.25	1368.14	1451.62	1480.07	1459.34	1299.03	1489.06	1457.22	1453.9	1336.6	1653.53		frontal_cortex_KO_vs_WT	-1	-0.0102	down	0.895	0.969	1700	1450	1460	1450	1460
ENSMUSG00000002012	Pnck		1326	854	1282	933	1178	851	1235	981	989	963	1318		1197.27	793.2	1142.4	851.36	1156.86	890.79	1245.92	1022.56	1168.08	939.52	1430.02		frontal_cortex_KO_vs_WT	1.1	0.118	up	0.447	0.759	1330	1080	1120	1120	1030
ENSMUSG00000002014	Ssr4		450	367	420	424	372	461	422	344	634	515	394		406.31	340.87	374.27	386.9	365.33	482.56	425.73	358.57	748.8	502.44	427.49		frontal_cortex_KO_vs_WT	1.3	0.389	up	0.0191	0.221	634	438	491	491	375
ENSMUSG00000002015	Bcap31		655	726	744	702	729	737	790	717	975	908	754		591.41	674.32	662.99	640.57	715.92	771.46	796.99	747.37	1151.54	885.86	818.08		frontal_cortex_KO_vs_WT	1.3	0.391	up	0.00116	0.0925	975	769	862	862	657
ENSMUSG00000002017	Fam98a		415	534	484	506	384	410	374	373	291	361	403		374.71	495.98	431.3	461.72	377.11	429.17	377.31	388.8	343.69	352.2	437.25		frontal_cortex_KO_vs_WT	-1.1	-0.142	down	0.199	0.557	534	406	428	388	428
ENSMUSG00000002020	Ltbp2		13	97	25	119	17	53	22	50	22	7	8		11.74	90.09	22.28	108.59	16.69	55.48	22.19	52.12	25.98	6.83	8.68		frontal_cortex_KO_vs_WT	-1.7	-0.805	down	0.278	0.632	119	38.2	49.9	28.5	49.9
ENSMUSG00000002028	Kmt2a		1718	2246	2012	1787	1661	1988	1535	2164	1372	1989	1867		1551.21	2086.11	1792.91	1630.63	1631.2	2080.96	1548.58	2255.67	1620.43	1940.5	2025.68		frontal_cortex_KO_vs_WT	1.1	0.137	up	0.258	0.615	2250	1830	1910	1910	1740
ENSMUSG00000002031	Ift46		535	395	478	477	493	341	460	380	369	459	471		483.06	366.88	425.95	435.26	484.15	356.95	464.07	396.1	435.81	447.81	511.03		frontal_cortex_KO_vs_WT	-1	-0.0124	down	0.915	0.974	535	437	439	435	439
ENSMUSG00000002032	Tmem25		653	515	580	596	510	404	454	466	409	407	445		589.61	478.34	516.84	543.85	500.85	422.89	458.02	485.74	483.06	397.08	482.82		frontal_cortex_KO_vs_WT	-1.2	-0.21	down	0.0217	0.232	653	487	526	455	526
ENSMUSG00000002033	Cd3g		0	1	1	3	0	2	7	0	5	0	2		0	0.93	0.89	2.74	0	2.09	7.06	0	5.91	0	2.17		frontal_cortex_KO_vs_WT	3.1	1.64	up	0.158	0.509	7	2	2.9	2.9	0.9
ENSMUSG00000002043	Trappc6a		77	87	101	88	83	72	97	71	91	99	81		69.52	80.81	90	80.3	81.51	75.37	97.86	74.01	107.48	96.59	87.88		frontal_cortex_KO_vs_WT	1.1	0.158	up	0.287	0.639	101	85.6	89.9	89.9	80.4
ENSMUSG00000002052	Supt6		3012	3146	3086	2691	3029	1941	2526	2679	1419	2513	2399		2719.59	2922.03	2749.97	2455.52	2974.65	2031.76	2548.34	2792.48	1675.94	2451.73	2602.89		frontal_cortex_KO_vs_WT	-1.2	-0.234	down	0.0703	0.377	3150	2540	2760	2350	2760
ENSMUSG00000002055	Spag5		175	41	135	108	116	87	93	81	164	99	195		158.01	38.08	120.3	98.55	113.92	91.07	93.82	84.43	193.7	96.59	211.57		frontal_cortex_KO_vs_WT	1.2	0.279	up	0.399	0.726	195	118	129	129	106
ENSMUSG00000002058	Unc119		375	264	379	364	368	306	300	350	432	365	373		338.59	245.21	337.73	332.15	361.4	320.31	302.65	364.83	510.22	356.1	404.7		frontal_cortex_KO_vs_WT	1.2	0.22	up	0.144	0.49	432	352	376	376	323
ENSMUSG00000002059	Rab34		169	190	183	277	175	167	142	121	124	131	108		152.59	176.47	163.07	252.76	171.86	174.81	143.26	126.13	146.45	127.81	117.18		frontal_cortex_KO_vs_WT	-1.3	-0.397	down	0.013	0.193	277	159	183	139	183
ENSMUSG00000002064	Sdf2		638	543	648	586	574	623	679	520	818	738	574		576.06	504.34	577.44	534.72	563.7	652.13	685.01	542.03	966.11	720.01	622.78		frontal_cortex_KO_vs_WT	1.3	0.34	up	0.0119	0.184	818	631	698	698	551
ENSMUSG00000002068	Ccne1		241	226	229	170	189	88	194	164	157	197	198		217.6	209.91	204.06	155.12	185.61	92.11	195.72	170.95	185.43	192.2	214.83		frontal_cortex_KO_vs_WT	-1.1	-0.151	down	0.421	0.743	241	184	194	175	194
ENSMUSG00000002076	Hsf2bp		7	5	6	5	11	2	3	2	6	8	1		6.32	4.64	5.35	4.56	10.8	2.09	3.03	2.08	7.09	7.8	1.08		frontal_cortex_KO_vs_WT	-1.6	-0.709	down	0.218	0.579	11	5	6.3	3.9	6.3
ENSMUSG00000002083	Bbc3		159	132	168	140	99	70	113	122	92	105	137		143.56	122.6	149.71	127.75	97.22	73.27	114	127.17	108.66	102.44	148.64		frontal_cortex_KO_vs_WT	-1.1	-0.192	down	0.284	0.636	168	120	128	112	128
ENSMUSG00000002100	Mybpc3		7	0	3	5	2	2	3	6	0	4	14		6.32	0	2.67	4.56	1.96	2.09	3.03	6.25	0	3.9	15.19		frontal_cortex_KO_vs_WT	1.6	0.707	up	0.391	0.721	14	4.2	5.1	5.1	3.1
ENSMUSG00000002102	Psmc3		2460	2124	2599	2235	2092	1951	2351	2177	2298	2290	2406		2221.18	1972.79	2316	2039.42	2054.46	2042.23	2371.8	2269.22	2714.1	2234.17	2610.49		frontal_cortex_KO_vs_WT	1.1	0.162	up	0.0732	0.382	2600	2260	2370	2370	2120
ENSMUSG00000002103	Acp2		1107	932	1160	1022	1117	734	970	947	856	1030	865		999.53	865.65	1033.69	932.57	1096.96	768.32	978.58	987.12	1010.99	1004.89	938.52		frontal_cortex_KO_vs_WT	-1	-0.0561	down	0.564	0.828	1160	965	986	948	986
ENSMUSG00000002104	Rapsn		4	3	2	6	5	8	7	4	12	4	7		3.61	2.79	1.78	5.47	4.91	8.37	7.06	4.17	14.17	3.9	7.59		frontal_cortex_KO_vs_WT	2	1.01	up	0.058	0.351	12	5.8	7.5	7.5	3.7
ENSMUSG00000002105	Slc39a13		276	261	229	247	211	206	183	216	200	216	205		249.21	242.42	204.06	225.39	207.21	215.63	184.62	225.15	236.21	210.73	222.42		frontal_cortex_KO_vs_WT	-1	-0.0663	down	0.527	0.808	276	220	226	216	226
ENSMUSG00000002107	Celf2		5162	5901	5640	5587	5057	3820	4326	5082	3881	4495	4624		4660.87	5480.9	5025.86	5098.11	4966.26	3998.63	4364.27	5297.28	4583.73	4385.4	5017		frontal_cortex_KO_vs_WT	-1.1	-0.131	down	0.13	0.473	5900	4810	5050	4610	5050
ENSMUSG00000002108	Nr1h3		27	42	45	51	31	47	28	28	54	44	35		24.38	39.01	40.1	46.54	30.44	49.2	28.25	29.19	63.78	42.93	37.97		frontal_cortex_KO_vs_WT	1.2	0.209	up	0.414	0.737	54	39.3	41.9	41.9	36.1
ENSMUSG00000002109	Ddb2		64	56	61	93	64	58	58	51	36	54	50		57.79	52.01	54.36	84.86	62.85	60.71	58.51	53.16	42.52	52.68	54.25		frontal_cortex_KO_vs_WT	-1.2	-0.215	down	0.236	0.596	93	57.6	62.4	53.6	62.4
ENSMUSG00000002111	Spi1		66	57	63	64	59	74	71	50	83	80	49		59.59	52.94	56.14	58.4	57.94	77.46	71.63	52.12	98.03	78.05	53.16		frontal_cortex_KO_vs_WT	1.3	0.329	up	0.0739	0.384	83	65	71.7	71.7	57
ENSMUSG00000002129	Sf3a1		1490	1636	1428	1591	1384	1086	1286	1269	899	1252	1227		1345.35	1519.53	1272.51	1451.78	1359.17	1136.78	1297.38	1322.76	1061.78	1221.47	1331.28		frontal_cortex_KO_vs_WT	-1.1	-0.177	down	0.0389	0.301	1640	1300	1390	1230	1390
ENSMUSG00000002147	Stat6		132	204	193	195	164	173	183	199	130	187	149		119.19	189.48	171.98	177.94	161.06	181.09	184.62	207.43	153.54	182.44	161.66		frontal_cortex_KO_vs_WT	1.1	0.124	up	0.367	0.704	204	172	178	178	164
ENSMUSG00000002190	Clgn		145	166	138	154	126	100	109	119	89	124	125		130.92	154.18	122.97	140.52	123.74	104.68	109.96	124.04	105.12	120.98	135.62		frontal_cortex_KO_vs_WT	-1.2	-0.203	down	0.104	0.437	166	125	134	117	134
ENSMUSG00000002204	Napsa		2	3	0	5	1	4	4	2	1	2	2		1.81	2.79	0	4.56	0.98	4.19	4.04	2.08	1.18	1.95	2.17		frontal_cortex_KO_vs_WT	1.3	0.368	up	0.644	0.867	5	2.3	2.6	2.6	2
ENSMUSG00000002205	Vrk3		282	304	306	292	289	290	303	273	346	348	279		254.62	282.36	272.68	266.45	283.81	303.56	305.68	284.56	408.65	339.52	302.71		frontal_cortex_KO_vs_WT	1.2	0.252	up	0.021	0.23	348	300	324	324	272
ENSMUSG00000002210	Smg9		463	425	469	452	359	303	373	281	304	366	400		418.05	394.74	417.93	412.45	352.56	317.17	376.3	292.9	359.04	357.08	434		frontal_cortex_KO_vs_WT	-1.1	-0.165	down	0.137	0.481	469	376	399	356	399
ENSMUSG00000002221	Paxip1		777	712	784	822	716	681	685	614	659	822	635		701.57	661.31	698.63	750.07	703.15	712.84	691.06	640.01	778.32	801.96	688.97		frontal_cortex_KO_vs_WT	1	0.0321	up	0.691	0.887	822	712	719	719	703
ENSMUSG00000002222	Rmnd5a		2246	2122	2241	2345	1988	1804	1820	2014	1246	2089	1735		2027.96	1970.93	1996.98	2139.8	1952.33	1888.36	1836.1	2099.31	1471.61	2038.07	1882.46		frontal_cortex_KO_vs_WT	-1.1	-0.11	down	0.239	0.598	2340	1940	2020	1870	2020
ENSMUSG00000002227	Mov10		98	81	86	89	88	69	66	69	82	75	139		88.49	75.23	76.64	81.21	86.42	72.23	66.58	71.92	96.85	73.17	150.81		frontal_cortex_KO_vs_WT	1.1	0.116	up	0.588	0.84	139	85.4	88.6	88.6	81.6
ENSMUSG00000002228	Ppm1j		23	164	59	219	33	110	28	144	26	7	4		20.77	152.32	52.58	199.84	32.41	115.14	28.25	150.1	30.71	6.83	4.34		frontal_cortex_KO_vs_WT	-1.6	-0.712	down	0.438	0.755	219	72.1	91.6	55.9	91.6
ENSMUSG00000002233	Rhoc		158	312	204	288	127	289	233	230	250	238	151		142.66	289.79	181.79	262.8	124.72	302.51	235.06	239.74	295.27	232.2	163.83		frontal_cortex_KO_vs_WT	1.2	0.288	up	0.206	0.565	312	225	245	245	200
ENSMUSG00000002249	Tead3		48	28	26	36	21	43	38	25	36	34	25		43.34	26.01	23.17	32.85	20.62	45.01	38.34	26.06	42.52	33.17	27.12		frontal_cortex_KO_vs_WT	1.2	0.272	up	0.282	0.635	48	32.6	35.4	35.4	29.2
ENSMUSG00000002250	Ppard		370	468	366	416	327	415	342	342	255	363	313		334.08	434.68	326.15	379.6	321.13	434.41	345.03	356.49	301.17	354.15	339.6		frontal_cortex_KO_vs_WT	-1	-0.0154	down	0.898	0.97	468	357	359	355	359
ENSMUSG00000002257	Def6		17	31	26	37	24	25	21	18	25	22	21		15.35	28.79	23.17	33.76	23.57	26.17	21.19	18.76	29.53	21.46	22.78		frontal_cortex_KO_vs_WT	-1.1	-0.101	down	0.698	0.892	37	24	24.9	23.3	24.9
ENSMUSG00000002265	Peg3		4119	4170	4692	3984	4711	2852	3481	3718	2804	3564	3428		3719.12	3873.13	4181.09	3635.38	4626.47	2985.36	3511.79	3875.5	3311.72	3477.1	3719.35		frontal_cortex_KO_vs_WT	-1.2	-0.203	down	0.0292	0.265	4710	3720	4010	3480	4010
ENSMUSG00000002266	Zim1		24	38	37	30	62	35	35	27	18	40	35		21.67	35.29	32.97	27.37	60.89	36.64	35.31	28.14	21.26	39.02	37.97		frontal_cortex_KO_vs_WT	-1.1	-0.1	down	0.718	0.901	62	34.2	35.6	33.1	35.6
ENSMUSG00000002274	Metrn		601	954	660	996	593	1055	700	771	1053	750	526		542.65	886.08	588.13	908.84	582.36	1104.33	706.19	803.66	1243.67	731.71	570.71		frontal_cortex_KO_vs_WT	1.2	0.293	up	0.17	0.525	1060	788	860	860	702
ENSMUSG00000002279	Lmf1		211	180	210	173	180	167	239	179	195	166	165		190.52	167.19	187.13	157.86	176.77	174.81	241.11	186.58	230.31	161.95	179.02		frontal_cortex_KO_vs_WT	1.1	0.152	up	0.248	0.606	239	187	196	196	176
ENSMUSG00000002280	Ciao3		391	350	392	410	360	303	342	335	304	364	350		353.04	325.08	349.32	374.12	353.54	317.17	345.03	349.19	359.04	355.13	379.75		frontal_cortex_KO_vs_WT	-1	-0.00108	down	0.99	0.997	410	351	351	351	351
ENSMUSG00000002289	Angptl4		31	72	36	70	35	49	46	37	28	24	23		27.99	66.87	32.08	63.87	34.37	51.29	46.41	38.57	33.07	23.41	24.95		frontal_cortex_KO_vs_WT	-1.2	-0.311	down	0.299	0.651	72	40.3	45	36.3	45
ENSMUSG00000002297	Dbf4		23	14	13	21	14	19	12	9	13	16	12		20.77	13	11.58	19.16	13.75	19.89	12.11	9.38	15.35	15.61	13.02		frontal_cortex_KO_vs_WT	-1.1	-0.14	down	0.657	0.873	23	14.9	15.7	14.2	15.7
ENSMUSG00000002307	Daxx		405	411	424	344	335	272	327	362	268	339	344		365.68	381.74	377.83	313.9	328.99	284.72	329.89	377.33	316.53	330.73	373.24		frontal_cortex_KO_vs_WT	-1.1	-0.0765	down	0.461	0.768	424	344	354	335	354
ENSMUSG00000002308	Cd320		165	137	201	149	151	161	168	156	199	158	133		148.98	127.25	179.11	135.96	148.29	168.53	169.49	162.61	235.03	154.15	144.3		frontal_cortex_KO_vs_WT	1.2	0.218	up	0.142	0.487	201	161	172	172	148
ENSMUSG00000002319	Ipo4		580	513	519	450	466	296	461	382	487	393	459		523.69	476.48	462.49	410.62	457.64	309.84	465.08	398.18	575.18	383.42	498.01		frontal_cortex_KO_vs_WT	-1.1	-0.0901	down	0.542	0.816	580	451	466	438	466
ENSMUSG00000002320	Tm9sf1		381	406	372	418	383	332	367	332	199	327	286		344.01	377.1	331.49	381.42	376.13	347.52	370.25	346.06	235.03	319.03	310.31		frontal_cortex_KO_vs_WT	-1.1	-0.17	down	0.148	0.496	418	340	362	321	362
ENSMUSG00000002324	Rec8		47	98	56	127	53	74	49	61	23	31	39		42.44	91.02	49.9	115.89	52.05	77.46	49.43	63.58	27.16	30.24	42.31		frontal_cortex_KO_vs_WT	-1.5	-0.537	down	0.096	0.422	127	58.3	70.3	48.4	70.3
ENSMUSG00000002325	Irf9		154	163	164	215	141	183	139	130	116	152	163		139.05	151.4	146.14	196.19	138.47	191.56	140.23	135.51	137	148.29	176.85		frontal_cortex_KO_vs_WT	1	0.00592	up	0.967	0.99	215	155	155	155	154
ENSMUSG00000002326	Gmpr2		68	94	86	75	66	72	71	62	58	77	59		61.4	87.31	76.64	68.44	64.82	75.37	71.63	64.63	68.5	75.12	64.01		frontal_cortex_KO_vs_WT	-1	-0.0367	down	0.81	0.939	94	70.7	71.7	69.9	71.7
ENSMUSG00000002329	Mdp1		589	556	569	521	582	489	574	481	599	565	570		531.82	516.42	507.04	475.41	571.56	511.87	579.08	501.38	707.46	551.22	618.44		frontal_cortex_KO_vs_WT	1.1	0.151	up	0.152	0.503	599	552	578	578	520
ENSMUSG00000002332	Dhrs1		828	767	738	742	761	593	769	708	625	691	619		747.62	712.4	657.64	677.07	747.35	620.73	775.8	737.99	738.17	674.15	671.61		frontal_cortex_KO_vs_WT	-1	-0.0108	down	0.896	0.969	828	706	708	703	708
ENSMUSG00000002341	Ncan		4025	4335	3714	4090	3386	3654	3241	3883	2758	3620	2871		3634.25	4026.39	3309.58	3732.1	3325.24	3824.86	3269.67	4047.49	3257.39	3531.74	3115.01		frontal_cortex_KO_vs_WT	-1	-0.0396	down	0.671	0.878	4340	3550	3610	3510	3610
ENSMUSG00000002342	Tmem161a		365	427	390	435	354	314	336	305	319	318	301		329.57	396.6	347.53	396.94	347.65	328.68	338.97	317.92	376.76	310.25	326.58		frontal_cortex_KO_vs_WT	-1.1	-0.127	down	0.168	0.523	435	347	364	333	364
ENSMUSG00000002343	Armc6		357	254	322	252	311	201	300	263	230	317	334		322.34	235.92	286.94	229.95	305.42	210.4	302.65	274.14	271.65	309.27	362.39		frontal_cortex_KO_vs_WT	1	0.0631	up	0.67	0.878	357	283	288	288	276
ENSMUSG00000002345	Borcs8		268	212	291	256	242	242	272	252	334	271	281		241.98	196.91	259.31	233.6	237.66	253.32	274.41	262.67	394.48	264.39	304.88		frontal_cortex_KO_vs_WT	1.2	0.32	up	0.0176	0.213	334	266	292	292	234
ENSMUSG00000002346	Slc25a42		552	347	429	441	454	331	359	365	227	388	462		498.41	322.3	382.29	402.41	445.85	346.48	362.18	380.46	268.1	378.54	501.27		frontal_cortex_KO_vs_WT	-1.1	-0.137	down	0.382	0.716	552	390	410	373	410
ENSMUSG00000002365	Snx9		210	238	233	243	210	234	220	220	173	235	164		189.61	221.06	207.63	221.74	206.23	244.94	221.95	229.32	204.32	229.27	177.94		frontal_cortex_KO_vs_WT	1	0.0603	up	0.577	0.834	243	214	218	218	209
ENSMUSG00000002372	Ranbp3		1314	1300	1282	1387	1184	986	1119	1135	907	1036	1260		1186.44	1207.45	1142.4	1265.63	1162.76	1032.11	1128.9	1183.08	1071.23	1010.74	1367.09		frontal_cortex_KO_vs_WT	-1.1	-0.0756	down	0.403	0.729	1390	1160	1190	1130	1190
ENSMUSG00000002379	Ndufa11		783	842	809	794	720	846	872	736	1142	856	789		706.99	782.06	720.91	724.52	707.08	885.56	879.71	767.18	1348.78	835.13	856.06		frontal_cortex_KO_vs_WT	1.3	0.35	up	0.011	0.18	1140	838	929	929	728
ENSMUSG00000002393	Nr2f6		485	336	465	376	381	355	364	329	443	431	426		437.92	312.08	414.37	343.1	374.16	371.6	367.22	342.94	523.21	420.49	462.21		frontal_cortex_KO_vs_WT	1.1	0.139	up	0.309	0.659	485	397	415	415	376
ENSMUSG00000002395	Use1		714	768	888	869	710	916	834	670	1377	835	794		644.68	713.33	791.31	792.96	697.26	958.83	841.38	698.38	1626.33	814.64	861.48		frontal_cortex_KO_vs_WT	1.3	0.409	up	0.0309	0.273	1380	858	967	967	728
ENSMUSG00000002396	Ocel1		254	213	254	247	192	207	168	150	157	187	187		229.34	197.84	226.34	225.39	188.55	216.68	169.49	156.35	185.43	182.44	202.89		frontal_cortex_KO_vs_WT	-1.2	-0.204	down	0.0787	0.394	254	198	213	186	213
ENSMUSG00000002409	Dyrk1b		395	335	301	375	316	279	240	276	205	288	249		356.65	311.15	268.22	342.19	310.33	292.05	242.12	287.69	242.12	280.98	270.16		frontal_cortex_KO_vs_WT	-1.2	-0.238	down	0.0237	0.241	395	291	318	269	318
ENSMUSG00000002413	Braf		1621	1771	1690	1594	1569	1216	1283	1663	835	1477	1204		1463.63	1644.92	1505.98	1454.52	1540.85	1272.86	1294.35	1733.45	986.19	1440.99	1306.33		frontal_cortex_KO_vs_WT	-1.1	-0.184	down	0.14	0.484	1770	1420	1520	1340	1520
ENSMUSG00000002416	Ndufb2		575	735	701	746	527	739	715	573	873	634	582		519.18	682.67	624.67	680.72	517.54	773.56	721.32	597.27	1031.07	618.54	631.46		frontal_cortex_KO_vs_WT	1.2	0.268	up	0.0818	0.398	873	673	729	729	605
ENSMUSG00000002428	Hltf		429	361	423	418	393	309	376	336	262	374	306		387.35	335.3	376.94	381.42	385.95	323.45	379.33	350.23	309.44	364.88	332.01		frontal_cortex_KO_vs_WT	-1.1	-0.12	down	0.173	0.527	429	357	373	343	373
ENSMUSG00000002455	Prpf6		1041	1060	1095	957	913	706	923	952	641	794	981		939.94	984.54	975.77	873.26	896.62	739.01	931.16	992.33	757.06	774.64	1064.38		frontal_cortex_KO_vs_WT	-1.1	-0.0918	down	0.419	0.741	1100	903	934	876	934
ENSMUSG00000002458	Rgs19		264	232	266	179	251	172	251	204	264	243	256		238.37	215.48	237.04	163.34	246.5	180.04	253.22	212.64	311.8	237.08	277.76		frontal_cortex_KO_vs_WT	1.1	0.156	up	0.323	0.671	266	234	245	245	220
ENSMUSG00000002459	Rgs20		348	316	340	312	331	429	327	407	304	443	325		314.22	293.5	302.98	284.7	325.06	449.06	329.89	424.24	359.04	432.2	352.62		frontal_cortex_KO_vs_WT	1.3	0.364	up	0.000664	0.083	443	352	391	391	304
ENSMUSG00000002475	Abhd3		589	925	675	840	681	963	650	774	616	814	491		531.82	859.15	601.5	766.5	668.78	1008.03	655.75	806.79	727.54	794.15	532.73		frontal_cortex_KO_vs_WT	1.1	0.138	up	0.411	0.734	963	723	754	754	686
ENSMUSG00000002477	Snrpd1		391	441	437	423	378	482	464	391	601	454	411		353.04	409.6	389.42	385.99	371.22	504.54	468.1	407.56	709.82	442.93	445.93		frontal_cortex_KO_vs_WT	1.3	0.377	up	0.00689	0.148	601	444	496	496	382
ENSMUSG00000002486	Tchp		164	186	149	202	173	132	152	138	108	122	155		148.08	172.76	132.78	184.32	169.9	138.17	153.34	143.85	127.56	119.03	168.17		frontal_cortex_KO_vs_WT	-1.1	-0.189	down	0.156	0.508	202	151	162	142	162
ENSMUSG00000002489	Tiam1		2154	4055	2422	3118	2143	1695	1689	2332	683	1431	1239		1944.89	3766.32	2158.27	2845.16	2104.55	1774.26	1703.94	2430.78	806.67	1396.11	1344.3		frontal_cortex_KO_vs_WT	-1.6	-0.702	down	0.0037	0.118	4060	2030	2560	1580	2560
ENSMUSG00000002496	Tsc2		1821	1997	1759	1952	1642	1603	1397	1536	1074	1562	1652		1644.22	1854.83	1567.46	1781.19	1612.54	1677.96	1409.36	1601.07	1268.47	1523.92	1792.4		frontal_cortex_KO_vs_WT	-1.1	-0.131	down	0.192	0.548	2000	1610	1690	1550	1690
ENSMUSG00000002500	Rpl3l		2	5	7	3	4	4	3	5	4	1	4		1.81	4.64	6.24	2.74	3.93	4.19	3.03	5.21	4.72	0.98	4.34		frontal_cortex_KO_vs_WT	-1	-0.0617	down	0.918	0.975	7	3.8	3.9	3.7	3.9
ENSMUSG00000002504	Slc9a3r2		698	1229	867	1160	707	682	764	815	636	640	721		630.24	1141.51	772.59	1058.49	694.31	713.89	770.76	849.52	751.16	624.4	782.28		frontal_cortex_KO_vs_WT	-1.1	-0.199	down	0.213	0.575	1230	799	859	749	859
ENSMUSG00000002524	Puf60		2126	2279	2219	2283	1927	1667	2006	1849	1732	1844	2036		1919.61	2116.76	1977.37	2083.22	1892.42	1744.95	2023.74	1927.32	2045.61	1799.04	2209.04		frontal_cortex_KO_vs_WT	-1	-0.0291	down	0.712	0.899	2280	1980	2000	1960	2000
ENSMUSG00000002546	Golga2		1763	1580	1705	1602	1548	1150	1326	1532	1101	1319	1413		1591.85	1467.52	1519.34	1461.82	1520.22	1203.77	1337.73	1596.9	1300.36	1286.84	1533.09		frontal_cortex_KO_vs_WT	-1.1	-0.136	down	0.123	0.463	1760	1440	1510	1380	1510
ENSMUSG00000002550	Uck1		426	480	441	436	375	428	391	411	344	435	390		384.64	445.83	392.98	397.85	368.27	448.01	394.46	428.41	406.29	424.39	423.15		frontal_cortex_KO_vs_WT	1.1	0.0806	up	0.32	0.669	480	410	421	421	398
ENSMUSG00000002578	Ikzf4		342	277	244	313	232	233	197	235	197	195	224		308.8	257.28	217.43	285.61	227.84	243.9	198.74	244.95	232.67	190.25	243.04		frontal_cortex_KO_vs_WT	-1.2	-0.203	down	0.111	0.445	342	241	259	226	259
ENSMUSG00000002580	Mien1		400	430	395	373	320	457	407	360	563	423	380		361.17	399.39	351.99	340.36	314.26	478.37	410.6	375.25	664.94	412.69	412.3		frontal_cortex_KO_vs_WT	1.3	0.376	up	0.0115	0.183	563	411	459	459	353
ENSMUSG00000002588	Pon1		2	0	0	0	0	0	1	2	4	0	0		1.81	0	0	0	0	0	1.01	2.08	4.72	0	0		frontal_cortex_KO_vs_WT	3.4	1.76	up	0.313	0.663	4	0.9	1.3	1.3	0.4
ENSMUSG00000002602	Axl		749	913	736	906	683	1012	861	791	777	1056	550		676.29	848	655.86	826.72	670.74	1059.32	868.62	824.51	917.69	1030.25	596.74		frontal_cortex_KO_vs_WT	1.2	0.264	up	0.0725	0.38	1060	816	883	883	736
ENSMUSG00000002603	Tgfb1		121	124	103	112	97	107	103	125	126	120	100		109.25	115.17	91.78	102.2	95.26	112	103.91	130.3	148.81	117.07	108.5		frontal_cortex_KO_vs_WT	1.2	0.222	up	0.103	0.435	126	112	120	120	103
ENSMUSG00000002608	Ccdc97		975	910	940	918	803	653	792	800	552	761	767		880.35	845.22	837.64	837.67	788.59	683.53	799.01	833.89	651.95	742.45	832.19		frontal_cortex_KO_vs_WT	-1.1	-0.146	down	0.0932	0.417	975	794	838	757	838
ENSMUSG00000002617	Zfp40		238	164	218	212	193	175	186	176	181	191	195		214.89	152.32	194.26	193.45	189.54	183.18	187.65	183.46	213.77	186.34	211.57		frontal_cortex_KO_vs_WT	1	0.039	up	0.732	0.907	238	192	194	194	189
ENSMUSG00000002625	Akap8l		1884	1313	1498	1966	1422	1328	1056	890	1089	799	1972		1701.1	1219.53	1334.88	1793.96	1396.48	1390.1	1065.34	927.7	1286.18	779.52	2139.6		frontal_cortex_KO_vs_WT	-1.2	-0.236	down	0.287	0.639	1970	1370	1490	1260	1490
ENSMUSG00000002633	Shh		28	33	39	72	30	30	33	42	26	23	25		25.28	30.65	34.75	65.7	29.46	31.4	33.29	43.78	30.71	22.44	27.12		frontal_cortex_KO_vs_WT	-1.2	-0.242	down	0.389	0.72	72	34.1	37.2	31.5	37.2
ENSMUSG00000002635	Pdcd2l		175	200	185	179	153	135	180	157	175	144	164		158.01	185.76	164.86	163.34	150.25	141.31	181.59	163.65	206.69	140.49	177.94		frontal_cortex_KO_vs_WT	1	0.0332	up	0.796	0.936	200	167	169	169	164
ENSMUSG00000002658	Gtf2f1		1157	1038	1056	1043	1007	753	1030	980	1010	938	1182		1044.68	964.1	941.01	951.73	988.93	788.21	1039.11	1021.51	1192.88	915.13	1282.46		frontal_cortex_KO_vs_WT	1.1	0.0879	up	0.468	0.771	1180	1010	1040	1040	978
ENSMUSG00000002660	Clpp		591	588	659	571	522	604	645	519	754	623	579		533.63	546.14	587.24	521.03	512.63	632.24	650.71	540.99	890.53	607.81	628.21		frontal_cortex_KO_vs_WT	1.2	0.285	up	0.0203	0.228	754	605	658	658	540
ENSMUSG00000002661	Alkbh7		204	173	183	212	166	171	175	193	274	197	184		184.2	160.68	163.07	193.45	163.02	179	176.55	201.18	323.61	192.2	199.64		frontal_cortex_KO_vs_WT	1.2	0.292	up	0.0754	0.387	274	194	212	212	173
ENSMUSG00000002664	Pspn		3	5	1	0	1	4	1	4	2	4	2		2.71	4.64	0.89	0	0.98	4.19	1.01	4.17	2.36	3.9	2.17		frontal_cortex_KO_vs_WT	1.6	0.689	up	0.391	0.721	5	2.5	3	3	1.8
ENSMUSG00000002668	Dennd1c		13	20	20	17	17	21	21	14	14	27	14		11.74	18.58	17.82	15.51	16.69	21.98	21.19	14.59	16.53	26.34	15.19		frontal_cortex_KO_vs_WT	1.2	0.272	up	0.339	0.684	27	17.8	19.3	19.3	16.1
ENSMUSG00000002679	Med6		230	248	213	209	199	216	210	201	244	239	205		207.67	230.34	189.81	190.71	195.43	226.1	211.86	209.51	288.18	233.17	222.42		frontal_cortex_KO_vs_WT	1.1	0.191	up	0.0927	0.416	248	219	232	232	203
ENSMUSG00000002688	Prkd1		201	152	176	166	164	213	167	165	155	219	166		181.49	141.18	156.84	151.47	161.06	222.96	168.48	171.99	183.07	213.66	180.11		frontal_cortex_KO_vs_WT	1.2	0.263	up	0.0288	0.263	219	176	190	190	158
ENSMUSG00000002699	Lcp2		52	44	44	44	46	38	50	46	41	48	38		46.95	40.87	39.21	40.15	45.17	39.78	50.44	47.95	48.42	46.83	41.23		frontal_cortex_KO_vs_WT	1.1	0.109	up	0.537	0.814	52	44.3	45.8	45.8	42.5
ENSMUSG00000002718	Cse1l		972	1015	973	1008	897	646	775	853	486	821	664		877.64	942.74	867.05	919.79	880.91	676.21	781.86	889.13	574	800.98	720.43		frontal_cortex_KO_vs_WT	-1.2	-0.277	down	0.0105	0.177	1020	812	898	740	898
ENSMUSG00000002728	Naa20		495	506	540	487	468	552	465	481	575	559	453		446.94	469.98	481.2	444.38	459.6	577.81	469.11	501.38	679.11	545.37	491.5		frontal_cortex_KO_vs_WT	1.2	0.24	up	0.0226	0.236	575	506	544	544	460
ENSMUSG00000002731	Prkra		159	185	180	234	179	184	175	181	153	175	142		143.56	171.83	160.4	213.52	175.79	192.6	176.55	188.67	180.7	170.73	154.07		frontal_cortex_KO_vs_WT	1	0.0349	up	0.778	0.928	234	175	177	177	173
ENSMUSG00000002732	Fkbp7		15	28	23	32	21	42	22	35	26	26	22		13.54	26.01	20.5	29.2	20.62	43.96	22.19	36.48	30.71	25.37	23.87		frontal_cortex_KO_vs_WT	1.4	0.469	up	0.086	0.404	42	26.6	30.4	30.4	22
ENSMUSG00000002733	Plekha3		668	670	717	623	603	699	623	579	663	677	594		603.15	622.3	638.93	568.48	592.18	731.69	628.51	603.53	783.05	660.49	644.48		frontal_cortex_KO_vs_WT	1.1	0.158	up	0.073	0.382	717	643	675	675	605
ENSMUSG00000002741	Ykt6		1727	1352	1689	1405	1537	1391	1537	1409	1356	1597	1572		1559.34	1255.75	1505.09	1282.05	1509.42	1456.04	1550.6	1468.69	1601.53	1558.06	1705.61		frontal_cortex_KO_vs_WT	1.1	0.13	up	0.124	0.465	1730	1500	1560	1560	1420
ENSMUSG00000002748	Baz1b		2215	2183	2014	2160	2061	1492	1641	1885	1361	1758	1808		1999.97	2027.59	1794.7	1970.99	2024.02	1561.77	1655.52	1964.85	1607.43	1715.14	1961.66		frontal_cortex_KO_vs_WT	-1.1	-0.171	down	0.0451	0.321	2220	1840	1960	1740	1960
ENSMUSG00000002763	Pex6		1032	1174	1090	1095	1024	956	983	897	1054	1079	1117		931.81	1090.42	971.31	999.18	1005.63	1000.7	991.7	935	1244.85	1052.69	1211.93		frontal_cortex_KO_vs_WT	1.1	0.101	up	0.289	0.64	1170	1040	1070	1070	1000
ENSMUSG00000002767	Mrpl2		461	353	444	415	381	351	429	392	491	416	418		416.25	327.87	395.65	378.69	374.16	367.41	432.79	408.61	579.9	405.86	453.53		frontal_cortex_KO_vs_WT	1.2	0.22	up	0.0763	0.388	491	413	441	441	379
ENSMUSG00000002768	Mea1		883	678	896	730	660	846	865	707	1016	942	909		797.28	629.73	798.43	666.12	648.16	885.56	872.65	736.95	1199.97	919.03	986.26		frontal_cortex_KO_vs_WT	1.3	0.398	up	0.00195	0.0999	1020	831	933	933	708
ENSMUSG00000002769	Gnmt		2	6	1	2	6	8	1	4	6	3	1		1.81	5.57	0.89	1.82	5.89	8.37	1.01	4.17	7.09	2.93	1.08		frontal_cortex_KO_vs_WT	1.3	0.363	up	0.615	0.853	8	3.7	4.1	4.1	3.2
ENSMUSG00000002771	Grin2d		337	348	332	477	365	302	275	336	218	262	289		304.28	323.23	295.85	435.26	358.45	316.12	277.43	350.23	257.47	255.61	313.56		frontal_cortex_KO_vs_WT	-1.2	-0.219	down	0.0997	0.429	477	317	343	295	343
ENSMUSG00000002778	Kdelr1		725	646	698	682	621	521	629	643	644	638	637		654.62	600.01	622	622.32	609.86	545.36	634.56	670.24	760.61	622.44	691.14		frontal_cortex_KO_vs_WT	1.1	0.072	up	0.43	0.749	725	639	654	654	622
ENSMUSG00000002781	Tmem143		231	211	211	195	226	177	190	186	157	205	196		208.57	195.98	188.02	177.94	221.94	185.28	191.68	193.88	185.43	200	212.66		frontal_cortex_KO_vs_WT	-1	-0.0256	down	0.8	0.937	231	196	198	195	198
ENSMUSG00000002797	Ggct		232	233	223	181	199	198	228	183	261	238	214		209.48	216.41	198.72	165.16	195.43	207.26	230.02	190.75	308.26	232.2	232.19		frontal_cortex_KO_vs_WT	1.2	0.243	up	0.0717	0.379	261	217	233	233	197
ENSMUSG00000002799	Jag2		907	677	679	766	702	608	656	579	495	560	687		818.95	628.8	605.06	698.97	689.4	636.43	661.8	603.53	584.63	546.35	745.39		frontal_cortex_KO_vs_WT	-1.1	-0.128	down	0.241	0.6	907	656	688	630	688
ENSMUSG00000002803	Btbd6		765	693	792	678	678	662	724	680	652	691	700		690.73	643.66	705.76	618.67	665.83	692.96	730.4	708.81	770.06	674.15	759.49		frontal_cortex_KO_vs_WT	1.1	0.119	up	0.0951	0.42	792	696	723	723	665
ENSMUSG00000002804	Nudt14		76	68	89	87	64	87	68	81	98	63	63		68.62	63.16	79.31	79.39	62.85	91.07	68.6	84.43	115.74	61.46	68.35		frontal_cortex_KO_vs_WT	1.2	0.202	up	0.273	0.627	98	76.6	81.6	81.6	70.7
ENSMUSG00000002808	Epdr1		1955	1363	1860	1332	1673	1284	1687	1547	1421	1879	1630		1765.21	1265.97	1657.47	1215.44	1642.98	1344.04	1701.92	1612.53	1678.3	1833.19	1768.54		frontal_cortex_KO_vs_WT	1.1	0.134	up	0.279	0.633	1960	1590	1660	1660	1510
ENSMUSG00000002812	Flii		965	994	950	904	915	762	783	789	630	780	855		871.32	923.24	846.55	824.89	898.58	797.63	789.93	822.42	744.07	760.98	927.67		frontal_cortex_KO_vs_WT	-1.1	-0.113	down	0.144	0.49	994	837	873	807	873
ENSMUSG00000002814	Top3a		66	61	66	84	89	61	75	58	31	65	63		59.59	56.66	58.81	76.65	87.4	63.85	75.66	60.46	36.61	63.42	68.35		frontal_cortex_KO_vs_WT	-1.1	-0.138	down	0.487	0.783	89	64.3	67.8	61.4	67.8
ENSMUSG00000002820	Atg4d		345	415	372	405	285	337	319	291	247	334	314		311.51	385.46	331.49	369.56	279.89	352.76	321.82	303.33	291.72	325.86	340.69		frontal_cortex_KO_vs_WT	-1	-0.0564	down	0.596	0.843	415	329	336	323	336
ENSMUSG00000002825	Qtrt1		138	134	132	151	96	112	84	104	101	107	121		124.6	124.46	117.63	137.79	94.28	117.24	84.74	108.41	119.29	104.39	131.28		frontal_cortex_KO_vs_WT	-1.1	-0.114	down	0.434	0.751	151	115	120	111	120
ENSMUSG00000002831	Plin4		88	63	27	32	61	45	122	26	32	63	44		79.46	58.51	24.06	29.2	59.91	47.1	123.08	27.1	37.79	61.46	47.74		frontal_cortex_KO_vs_WT	1.1	0.195	up	0.61	0.85	122	54.1	57.4	57.4	50.2
ENSMUSG00000002833	Hdgfl2		1355	1092	1234	1196	1148	779	1027	918	845	854	1281		1223.46	1014.26	1099.63	1091.34	1127.4	815.43	1036.08	956.89	998	833.18	1389.87		frontal_cortex_KO_vs_WT	-1.1	-0.145	down	0.28	0.634	1360	1050	1110	1000	1110
ENSMUSG00000002835	Chaf1a		74	62	84	94	64	40	61	47	36	49	34		66.82	57.59	74.85	85.77	62.85	41.87	61.54	48.99	42.52	47.81	36.89		frontal_cortex_KO_vs_WT	-1.5	-0.576	down	0.00167	0.0952	94	57	69.6	46.6	69.6
ENSMUSG00000002844	Adprh		1433	1405	1440	1439	1296	1003	1301	1347	1308	1254	1408		1293.88	1304.98	1283.2	1313.08	1272.75	1049.9	1312.51	1404.06	1544.84	1223.43	1527.67		frontal_cortex_KO_vs_WT	1	0.0545	up	0.599	0.845	1440	1320	1340	1340	1290
ENSMUSG00000002845	Tmem39a		99	107	105	134	89	120	83	64	54	70	80		89.39	99.38	93.57	122.27	87.4	125.61	83.73	66.71	63.78	68.29	86.8		frontal_cortex_KO_vs_WT	-1.2	-0.254	down	0.184	0.54	134	89.7	98.4	82.5	98.4
ENSMUSG00000002846	Timmdc1		246	294	262	271	222	227	277	228	271	257	279		222.12	273.07	233.47	247.29	218.02	237.61	279.45	237.66	320.07	250.73	302.71		frontal_cortex_KO_vs_WT	1.1	0.183	up	0.116	0.454	294	257	271	271	239
ENSMUSG00000002847	Pla1a		21	24	23	28	25	19	28	24	18	23	7		18.96	22.29	20.5	25.55	24.55	19.89	28.25	25.02	21.26	22.44	7.59		frontal_cortex_KO_vs_WT	-1.1	-0.104	down	0.718	0.901	28	21.5	22.4	20.7	22.4
ENSMUSG00000002870	Mcm2		63	65	79	67	79	72	81	40	36	78	38		56.88	60.37	70.4	61.14	77.58	75.37	81.72	41.69	42.52	76.1	41.23		frontal_cortex_KO_vs_WT	-1.1	-0.122	down	0.59	0.841	81	62.3	65.3	59.8	65.3
ENSMUSG00000002871	Tpra1		365	305	316	362	290	292	296	299	241	263	364		329.57	283.29	281.59	330.32	284.8	305.65	298.62	311.67	284.64	256.59	394.94		frontal_cortex_KO_vs_WT	1	0.0312	up	0.795	0.936	365	306	309	309	302
ENSMUSG00000002881	Nab1		530	779	639	650	546	643	530	518	456	613	418		478.55	723.54	569.42	593.12	536.2	673.07	534.69	539.94	538.57	598.05	453.53		frontal_cortex_KO_vs_WT	-1	-0.0603	down	0.64	0.865	779	567	580	556	580
ENSMUSG00000002885	Adgre5		87	127	84	103	69	108	79	87	86	106	68		78.55	117.96	74.85	93.99	67.76	113.05	79.7	90.69	101.57	103.42	73.78		frontal_cortex_KO_vs_WT	1.1	0.113	up	0.529	0.808	127	90.5	93.7	93.7	86.6
ENSMUSG00000002897	Il17ra		258	293	285	296	205	231	225	295	261	282	306		232.95	272.14	253.97	270.1	201.32	241.8	226.99	307.5	308.26	275.12	332.01		frontal_cortex_KO_vs_WT	1.1	0.195	up	0.137	0.481	306	266	282	282	246
ENSMUSG00000002900	Lamb1		308	178	275	199	309	221	263	240	202	221	242		278.1	165.33	245.06	181.59	303.46	231.33	265.33	250.17	238.58	215.61	262.57		frontal_cortex_KO_vs_WT	1	0.0559	up	0.728	0.905	309	240	244	244	235
ENSMUSG00000002908	Kcnn1		248	245	281	221	213	213	204	195	242	253	236		223.92	227.56	250.4	201.66	209.18	222.96	205.8	203.26	285.82	246.83	256.06		frontal_cortex_KO_vs_WT	1.1	0.0872	up	0.461	0.768	281	230	237	237	223
ENSMUSG00000002910	Arrdc2		110	172	108	150	148	171	223	102	87	118	106		99.32	159.76	96.24	136.87	145.34	179	224.97	106.32	102.75	115.12	115.01		frontal_cortex_KO_vs_WT	1.1	0.142	up	0.541	0.816	223	135	141	141	128
ENSMUSG00000002930	Ppp1r17		4	28	13	29	5	14	4	24	9	3	3		3.61	26.01	11.58	26.46	4.91	14.65	4.04	25.02	10.63	2.93	3.25		frontal_cortex_KO_vs_WT	-1.4	-0.528	down	0.407	0.732	29	12.1	14.5	10.1	14.5
ENSMUSG00000002944	Cd36		6	4	13	8	11	8	17	13	14	11	4		5.42	3.72	11.58	7.3	10.8	8.37	17.15	13.55	16.53	10.73	4.34		frontal_cortex_KO_vs_WT	1.5	0.602	up	0.167	0.521	17	9.9	11.8	11.8	7.8
ENSMUSG00000002948	Map2k7		778	717	740	766	713	562	660	583	519	613	690		702.47	665.96	659.42	698.97	700.21	588.28	665.84	607.7	612.97	598.05	748.64		frontal_cortex_KO_vs_WT	-1.1	-0.106	down	0.2	0.559	778	659	685	637	685
ENSMUSG00000002949	Timm44		695	636	616	703	569	452	536	453	489	464	583		627.53	590.72	548.92	641.48	558.79	473.14	540.74	472.19	577.54	452.69	632.55		frontal_cortex_KO_vs_WT	-1.1	-0.178	down	0.0964	0.422	703	556	593	525	593
ENSMUSG00000002957	Ap2a2		5304	4651	4745	4391	4499	3209	4173	4454	3436	4192	4545		4789.08	4319.89	4228.32	4006.76	4418.27	3359.05	4209.91	4642.67	4058.15	4089.79	4931.28		frontal_cortex_KO_vs_WT	-1	-0.0463	down	0.649	0.869	5300	4280	4350	4220	4350
ENSMUSG00000002963	Pnkp		294	265	277	284	226	228	245	211	223	220	217		265.46	246.13	246.84	259.15	221.94	238.66	247.17	219.94	263.38	214.64	235.44		frontal_cortex_KO_vs_WT	-1	-0.0701	down	0.467	0.77	294	242	248	237	248
ENSMUSG00000002968	Med25		1314	1154	1233	1293	1006	1290	1115	1047	1108	1102	1164		1186.44	1071.85	1098.74	1179.86	987.95	1350.32	1124.86	1091.35	1308.62	1075.13	1262.93		frontal_cortex_KO_vs_WT	1.1	0.121	up	0.186	0.542	1310	1160	1200	1200	1100
ENSMUSG00000002980	Bcam		248	248	246	260	228	201	312	265	320	288	280		223.92	230.34	219.21	237.25	223.91	210.4	314.76	276.23	377.94	280.98	303.8		frontal_cortex_KO_vs_WT	1.3	0.372	up	0.00555	0.137	320	264	294	294	227
ENSMUSG00000002981	Clptm1		2788	2701	2722	2461	2591	2142	2540	2483	2234	2694	2334		2517.34	2508.71	2425.6	2245.65	2544.51	2242.16	2562.47	2588.18	2638.51	2628.32	2532.37		frontal_cortex_KO_vs_WT	1	0.0485	up	0.466	0.77	2790	2490	2530	2530	2450
ENSMUSG00000002983	Relb		63	124	86	80	72	86	71	83	77	82	93		56.88	115.17	76.64	73	70.71	90.02	71.63	86.52	90.94	80	100.9		frontal_cortex_KO_vs_WT	1.1	0.142	up	0.442	0.757	124	82.9	86.7	86.7	78.5
ENSMUSG00000002984	Tomm40		1075	1065	1068	1109	984	767	982	890	841	1022	1069		970.64	989.18	951.71	1011.96	966.34	802.87	990.69	927.7	993.28	997.08	1159.86		frontal_cortex_KO_vs_WT	1	0.00074	up	0.994	0.998	1110	978	979	979	978
ENSMUSG00000002985	Apoe		22863	30295	25299	29728	22082	36710	30245	27000	45656	33719	23202		20643.4	28138.3	22544.2	27126.6	21685.8	38426.6	30512.5	28143.7	53922.9	32896.9	25174		frontal_cortex_KO_vs_WT	1.4	0.536	up	0.00304	0.112	45700	29900	34800	34800	24000
ENSMUSG00000002996	Hbp1		181	170	150	240	174	196	171	158	106	201	117		163.43	157.9	133.67	219	170.88	205.17	172.51	164.69	125.19	196.1	126.94		frontal_cortex_KO_vs_WT	-1	-0.0311	down	0.855	0.953	240	167	169	165	169
ENSMUSG00000002997	Prkar2b		1160	919	1261	921	1165	768	1028	945	807	1195	855		1047.39	853.58	1123.69	840.41	1144.1	803.91	1037.09	985.03	953.12	1165.86	927.67		frontal_cortex_KO_vs_WT	-1	-0.0332	down	0.786	0.932	1260	989	1000	979	1000
ENSMUSG00000003031	Cdkn1b		693	936	851	980	778	812	766	812	445	747	485		625.72	869.37	758.33	894.24	764.04	849.97	772.78	846.4	525.58	728.79	526.22		frontal_cortex_KO_vs_WT	-1.1	-0.143	down	0.362	0.701	980	742	782	708	782
ENSMUSG00000003032	Klf4		128	189	246	193	85	204	212	119	211	183	121		115.57	175.54	219.21	176.11	83.47	213.54	213.88	124.04	249.21	178.54	131.28		frontal_cortex_KO_vs_WT	1.2	0.264	up	0.288	0.64	246	171	185	185	154
ENSMUSG00000003033	Ap1m1		844	818	825	833	743	610	709	691	519	638	698		762.06	759.77	735.17	760.11	729.67	638.52	715.27	720.27	612.97	622.44	757.32		frontal_cortex_KO_vs_WT	-1.1	-0.145	down	0.0679	0.371	844	710	749	678	749
ENSMUSG00000003037	Rab8a		581	614	604	602	516	556	569	516	504	588	554		524.6	570.29	538.23	549.32	506.74	582	574.03	537.86	595.26	573.66	601.08		frontal_cortex_KO_vs_WT	1.1	0.102	up	0.141	0.487	614	559	577	577	538
ENSMUSG00000003038	Hmgn2		525	665	652	639	575	617	564	447	531	617	443		474.03	617.66	581	583.08	564.68	645.85	568.99	465.94	627.15	601.96	480.65		frontal_cortex_KO_vs_WT	1	0.00251	up	0.983	0.995	665	565	565	565	564
ENSMUSG00000003039	Fam32a		1248	1150	1268	1153	1183	1217	1131	1089	1072	1415	1155		1126.84	1068.13	1129.93	1052.11	1161.77	1273.91	1141	1135.13	1266.11	1380.5	1253.16		frontal_cortex_KO_vs_WT	1.1	0.165	up	0.0247	0.245	1420	1180	1240	1240	1110
ENSMUSG00000003051	Elf3		0	1	0	1	0	1	1	0	1	1	0		0	0.93	0	0.91	0	1.05	1.01	0	1.18	0.98	0		frontal_cortex_KO_vs_WT	1.9	0.893	up	0.568	0.831	1	0.6	0.7	0.7	0.4
ENSMUSG00000003062	Stard3nl		576	556	517	557	533	613	555	415	598	559	556		520.08	516.42	460.7	508.26	523.44	641.66	559.91	432.58	706.28	545.37	603.25		frontal_cortex_KO_vs_WT	1.1	0.201	up	0.093	0.416	613	547	582	582	506
ENSMUSG00000003068	Stk11		1268	1338	1386	1299	1105	1230	1201	1119	1239	1160	1287		1144.9	1242.75	1235.08	1185.33	1085.17	1287.52	1211.62	1166.4	1463.34	1131.72	1396.38		frontal_cortex_KO_vs_WT	1.1	0.114	up	0.197	0.553	1390	1230	1280	1280	1180
ENSMUSG00000003070	Efna2		145	144	140	139	120	96	119	95	98	106	117		130.92	133.75	124.76	126.84	117.85	100.49	120.05	99.02	115.74	103.42	126.94		frontal_cortex_KO_vs_WT	-1.1	-0.195	down	0.107	0.44	145	118	127	111	127
ENSMUSG00000003072	Atp5d		2264	2541	2469	2245	1992	1961	2286	2115	2798	2119	2529		2044.21	2360.1	2200.15	2048.55	1956.26	2052.7	2306.22	2204.59	3304.63	2067.33	2743.94		frontal_cortex_KO_vs_WT	1.2	0.205	up	0.12	0.459	2800	2300	2450	2450	2120
ENSMUSG00000003099	Ppp5c		2180	1736	2001	1775	1830	1406	1732	1756	1496	1748	1775		1968.36	1612.41	1783.11	1619.68	1797.16	1471.75	1747.32	1830.38	1766.88	1705.38	1925.86		frontal_cortex_KO_vs_WT	-1	-0.0124	down	0.889	0.967	2180	1750	1760	1740	1760
ENSMUSG00000003119	Cdk12		335	434	341	337	339	249	258	289	150	324	217		302.48	403.1	303.87	307.51	332.92	260.64	260.28	301.24	177.16	316.1	235.44		frontal_cortex_KO_vs_WT	-1.3	-0.35	down	0.0185	0.219	434	291	330	258	330
ENSMUSG00000003123	Lipe		91	161	129	141	108	118	107	94	81	107	90		82.17	149.54	114.95	128.66	106.06	123.52	107.95	97.98	95.67	104.39	97.65		frontal_cortex_KO_vs_WT	-1.1	-0.153	down	0.342	0.686	161	110	116	105	116
ENSMUSG00000003131	Pafah1b2		3214	3179	3293	3004	3076	2357	2908	2948	2022	2840	2503		2901.98	2952.68	2934.43	2741.13	3020.81	2467.21	2933.72	3072.88	2388.12	2770.76	2715.73		frontal_cortex_KO_vs_WT	-1.1	-0.0948	down	0.239	0.598	3290	2810	2910	2720	2910
ENSMUSG00000003134	Tbc1d8		280	308	324	362	302	262	249	273	152	299	216		252.82	286.07	288.72	330.32	296.58	274.25	251.2	284.56	179.52	291.71	234.36		frontal_cortex_KO_vs_WT	-1.1	-0.201	down	0.128	0.47	362	270	291	253	291
ENSMUSG00000003135	Cnot11		506	507	473	521	437	353	425	405	293	387	435		456.88	470.91	421.5	475.41	429.16	369.51	428.76	422.16	346.05	377.56	471.97		frontal_cortex_KO_vs_WT	-1.1	-0.162	down	0.0979	0.426	521	425	451	403	451
ENSMUSG00000003153	Slc2a3		3515	3073	3505	2757	2992	2107	3017	3112	2283	2856	3072		3173.76	2854.23	3123.34	2515.75	2938.31	2205.52	3043.69	3243.83	2696.38	2786.37	3333.09		frontal_cortex_KO_vs_WT	-1	-0.018	down	0.876	0.961	3520	2900	2920	2880	2920
ENSMUSG00000003154	Foxj2		745	690	693	715	604	526	529	544	408	467	536		672.67	640.88	617.54	652.43	593.16	550.6	533.68	567.04	481.88	455.61	581.56		frontal_cortex_KO_vs_WT	-1.2	-0.266	down	0.00222	0.103	745	577	635	528	635
ENSMUSG00000003161	Sri		942	838	877	852	905	891	868	784	873	871	778		850.55	778.34	781.5	777.45	888.76	932.66	875.68	817.21	1031.07	849.76	844.12		frontal_cortex_KO_vs_WT	1.1	0.129	up	0.125	0.467	942	857	892	892	815
ENSMUSG00000003166	Dgcr2		1194	1066	1205	1121	1122	775	1066	1012	951	995	1054		1078.09	990.11	1073.79	1022.91	1101.87	811.24	1075.43	1054.87	1123.2	970.74	1143.58		frontal_cortex_KO_vs_WT	-1	-0.0329	down	0.734	0.908	1200	1040	1050	1030	1050
ENSMUSG00000003184	Irf3		215	311	253	347	217	252	227	236	212	187	233		194.13	288.86	225.45	316.64	213.11	263.78	229.01	246	250.39	182.44	252.8		frontal_cortex_KO_vs_WT	-1	-0.0619	down	0.684	0.884	347	242	248	237	248
ENSMUSG00000003190	Bcl2l12		20	15	12	17	8	13	16	12	16	18	9		18.06	13.93	10.69	15.51	7.86	13.61	16.14	12.51	18.9	17.56	9.76		frontal_cortex_KO_vs_WT	1.1	0.154	up	0.636	0.864	20	14	14.7	14.7	13.2
ENSMUSG00000003198	Zfp959		44	42	44	54	41	50	34	39	50	62	26		39.73	39.01	39.21	49.27	40.26	52.34	34.3	40.65	59.05	60.49	28.21		frontal_cortex_KO_vs_WT	1.1	0.143	up	0.523	0.806	62	43.9	45.8	45.8	41.5
ENSMUSG00000003199	Mpnd		930	740	865	761	735	815	842	669	1176	880	938		839.71	687.32	770.81	694.41	721.81	853.11	849.45	697.34	1388.94	858.54	1017.72		frontal_cortex_KO_vs_WT	1.3	0.345	up	0.0282	0.26	1180	853	944	944	743
ENSMUSG00000003200	Sh3gl1		484	483	499	454	452	386	470	405	371	400	486		437.01	448.61	444.66	414.27	443.89	404.05	474.16	422.16	438.18	390.25	527.31		frontal_cortex_KO_vs_WT	1	0.0159	up	0.867	0.959	499	440	443	443	438
ENSMUSG00000003206	Ebi3		7	14	15	7	11	18	10	12	15	9	9		6.32	13	13.37	6.39	10.8	18.84	10.09	12.51	17.72	8.78	9.76		frontal_cortex_KO_vs_WT	1.3	0.37	up	0.322	0.671	18	11.6	12.9	12.9	10
ENSMUSG00000003208	Yju2		99	155	142	137	104	98	88	87	101	121	116		89.39	143.97	126.54	125.01	102.13	102.58	88.78	90.69	119.29	118.05	125.86		frontal_cortex_KO_vs_WT	-1.1	-0.128	down	0.424	0.745	155	112	117	108	117
ENSMUSG00000003226	Ranbp2		1715	2516	2041	1772	1913	1851	1814	2204	1176	2243	1301		1548.51	2336.88	1818.76	1616.94	1878.67	1937.55	1830.05	2297.36	1388.94	2188.31	1411.57		frontal_cortex_KO_vs_WT	1	0.0021	up	0.989	0.997	2520	1840	1840	1840	1840
ENSMUSG00000003227	Edar		7	10	14	9	4	8	2	4	4	12	1		6.32	9.29	12.48	8.21	3.93	8.37	2.02	4.17	4.72	11.71	1.08		frontal_cortex_KO_vs_WT	-1.5	-0.583	down	0.289	0.64	14	6.6	8	5.3	8
ENSMUSG00000003228	Grk5		414	312	389	313	443	445	356	354	262	464	298		373.81	289.79	346.64	285.61	435.05	465.81	359.15	369	309.44	452.69	323.33		frontal_cortex_KO_vs_WT	1.1	0.135	up	0.37	0.708	464	365	380	380	346
ENSMUSG00000003233	Dvl3		923	887	845	927	752	665	603	823	396	642	675		833.39	823.85	752.99	845.88	738.51	696.1	608.33	857.86	467.7	626.35	732.37		frontal_cortex_KO_vs_WT	-1.2	-0.265	down	0.0513	0.334	927	726	799	665	799
ENSMUSG00000003234	Abcf3		1033	1025	1103	1051	999	747	926	916	707	871	911		932.72	952.03	982.89	959.03	981.07	781.93	934.19	954.8	835.02	849.76	988.43		frontal_cortex_KO_vs_WT	-1.1	-0.11	down	0.16	0.512	1100	923	962	891	962
ENSMUSG00000003235	Eif2b5		822	759	844	749	662	653	695	692	727	785	741		742.2	704.97	752.1	683.46	650.12	683.53	701.15	721.31	858.64	765.86	803.98		frontal_cortex_KO_vs_WT	1.1	0.096	up	0.258	0.615	844	733	756	756	707
ENSMUSG00000003269	Cyth2		1467	1617	1730	1582	1284	1142	1323	1265	1282	1339	1393		1324.58	1501.88	1541.62	1443.57	1260.96	1195.4	1334.7	1318.59	1514.13	1306.35	1511.39		frontal_cortex_KO_vs_WT	-1	-0.0536	down	0.554	0.823	1730	1390	1410	1360	1410
ENSMUSG00000003271	Sult2b1		199	89	165	107	126	133	133	109	129	137	180		179.68	82.66	147.03	97.64	123.74	139.22	134.18	113.62	152.36	133.66	195.3		frontal_cortex_KO_vs_WT	1.1	0.197	up	0.338	0.682	199	136	145	145	126
ENSMUSG00000003273	Car11		2238	1677	1926	1822	1643	1746	1750	1523	2055	1934	2017		2020.73	1557.61	1716.28	1662.56	1613.52	1827.64	1765.48	1587.51	2427.1	1886.85	2188.43		frontal_cortex_KO_vs_WT	1.1	0.184	up	0.129	0.471	2240	1840	1950	1950	1710
ENSMUSG00000003279	Dlgap1		11450	12048	10914	11253	9455	8463	8671	10601	7810	8923	8133		10338.4	11190.3	9725.58	10268.3	9285.35	8858.73	8747.7	11050.1	9224.14	8705.44	8824.23		frontal_cortex_KO_vs_WT	-1.1	-0.138	down	0.106	0.439	12000	9660	10200	9240	10200
ENSMUSG00000003282	Plag1		47	18	25	50	23	25	20	25	15	32	19		42.44	16.72	22.28	45.62	22.59	26.17	20.18	26.06	17.72	31.22	20.61		frontal_cortex_KO_vs_WT	-1.3	-0.337	down	0.268	0.624	50	26.5	29.9	23.7	29.9
ENSMUSG00000003283	Hck		26	41	28	32	28	43	48	25	30	48	31		23.48	38.08	24.95	29.2	27.5	45.01	48.42	26.06	35.43	46.83	33.63		frontal_cortex_KO_vs_WT	1.4	0.459	up	0.048	0.327	48	34.4	39.2	39.2	28.6
ENSMUSG00000003299	Mrpl4		503	571	543	590	401	448	439	409	368	424	501		454.17	530.35	483.87	538.37	393.8	468.95	442.88	426.33	434.63	413.66	543.58		frontal_cortex_KO_vs_WT	-1.1	-0.0782	down	0.48	0.777	590	466	480	455	480
ENSMUSG00000003308	Keap1		1158	941	1129	1031	1088	904	1066	975	978	1045	1025		1045.58	874.01	1006.06	940.78	1068.48	946.27	1075.43	1016.3	1155.08	1019.52	1112.12		frontal_cortex_KO_vs_WT	1.1	0.0946	up	0.255	0.611	1160	1020	1050	1050	987
ENSMUSG00000003309	Ap1m2		8	1	5	4	7	0	4	7	2	8	6		7.22	0.93	4.46	3.65	6.87	0	4.04	7.3	2.36	7.8	6.51		frontal_cortex_KO_vs_WT	1	0.0233	up	0.972	0.991	8	4.7	4.7	4.7	4.6
ENSMUSG00000003316	Glg1		3769	4323	4098	3877	4031	2682	3242	3838	2503	3296	3110		3403.1	4015.24	3651.77	3537.74	3958.67	2807.41	3270.68	4000.58	2956.21	3215.64	3374.32		frontal_cortex_KO_vs_WT	-1.1	-0.183	down	0.0664	0.367	4320	3470	3710	3270	3710
ENSMUSG00000003341	Atp8b3		2	0	5	1	6	4	2	7	2	2	2		1.81	0	4.46	0.91	5.89	4.19	2.02	7.3	2.36	1.95	2.17		frontal_cortex_KO_vs_WT	1.3	0.359	up	0.642	0.866	7	3	3.3	3.3	2.6
ENSMUSG00000003344	Btbd2		1570	1465	1469	1408	1302	1268	1345	1299	1184	1344	1365		1417.58	1360.71	1309.04	1284.79	1278.64	1327.29	1356.9	1354.03	1398.38	1311.23	1481.01		frontal_cortex_KO_vs_WT	1	0.0437	up	0.476	0.775	1570	1350	1370	1370	1330
ENSMUSG00000003345	Csnk1g2		3093	2542	3013	2545	2513	3544	2869	2497	4025	3451	3201		2792.73	2361.03	2684.92	2322.3	2467.91	3709.72	2894.38	2602.77	4753.8	3366.86	3473.06		frontal_cortex_KO_vs_WT	1.4	0.457	up	0.00127	0.0928	4020	3040	3470	3470	2530
ENSMUSG00000003346	Abhd17a		2285	2003	2241	1874	1818	2543	2181	1899	3461	2626	2270		2063.17	1860.4	1996.98	1710.01	1785.38	2661.91	2200.29	1979.44	4087.68	2561.97	2462.93		frontal_cortex_KO_vs_WT	1.4	0.497	up	0.00238	0.104	3460	2310	2660	2660	1880
ENSMUSG00000003348	Mob3a		176	165	187	135	176	139	174	138	133	170	142		158.91	153.25	166.64	123.19	172.84	145.5	175.54	143.85	157.08	165.86	154.07		frontal_cortex_KO_vs_WT	1	0.0199	up	0.869	0.959	187	156	157	157	155
ENSMUSG00000003352	Cacnb3		5424	4644	4779	5248	3774	4735	4359	4634	5343	4459	5306		4897.43	4313.39	4258.62	4788.77	3706.28	4956.41	4397.56	4830.3	6310.45	4350.28	5756.96		frontal_cortex_KO_vs_WT	1.2	0.215	up	0.0728	0.381	5420	4780	5100	5100	4390
ENSMUSG00000003354	Ccdc65		114	75	102	73	124	71	113	88	63	115	94		102.93	69.66	90.89	66.61	121.78	74.32	114	91.73	74.41	112.2	101.99		frontal_cortex_KO_vs_WT	1.1	0.0721	up	0.712	0.899	124	92.8	94.8	94.8	90.4
ENSMUSG00000003355	Fkbp11		12	5	5	9	7	14	10	5	11	9	7		10.84	4.64	4.46	8.21	6.87	14.65	10.09	5.21	12.99	8.78	7.59		frontal_cortex_KO_vs_WT	1.4	0.492	up	0.246	0.605	14	8.6	9.9	9.9	7
ENSMUSG00000003360	Ddx23		1386	1357	1379	1451	1302	1158	1197	1208	918	1182	1320		1251.45	1260.39	1228.84	1324.03	1278.64	1212.15	1207.59	1259.17	1084.22	1153.18	1432.19		frontal_cortex_KO_vs_WT	-1	-0.0507	down	0.525	0.807	1450	1240	1270	1220	1270
ENSMUSG00000003363	Pld3		10399	6636	8518	6147	7984	6432	8207	7734	8451	8445	9055		9389.45	6163.58	7590.48	5609.1	7840.74	6732.76	8279.6	8061.62	9981.21	8239.1	9824.59		frontal_cortex_KO_vs_WT	1.2	0.219	up	0.134	0.477	10400	7970	8520	8520	7320
ENSMUSG00000003378	Grik5		5200	4039	4386	4298	3784	3711	3914	3775	4220	4176	4953		4695.18	3751.46	3908.41	3921.9	3716.1	3884.53	3948.62	3934.91	4984.11	4074.18	5373.96		frontal_cortex_KO_vs_WT	1.1	0.127	up	0.265	0.623	5200	4200	4370	4370	4000
ENSMUSG00000003380	Rabac1		2517	2063	2549	2127	2333	2008	2606	2083	2972	2574	2585		2272.65	1916.13	2271.44	1940.88	2291.14	2101.9	2629.05	2171.24	3510.14	2511.24	2804.7		frontal_cortex_KO_vs_WT	1.2	0.294	up	0.028	0.26	2970	2400	2620	2620	2140
ENSMUSG00000003382	Etv3		557	593	539	544	464	424	488	465	283	441	417		502.93	550.78	480.31	496.4	455.67	443.83	492.32	484.7	334.24	430.25	452.44		frontal_cortex_KO_vs_WT	-1.1	-0.177	down	0.103	0.435	593	466	497	440	497
ENSMUSG00000003402	Prkcsh		1120	1167	1065	1174	1049	894	1092	903	887	993	1186		1011.27	1083.92	949.03	1071.27	1030.18	935.8	1101.66	941.25	1047.61	968.79	1286.8		frontal_cortex_KO_vs_WT	1	0.0246	up	0.802	0.937	1190	1040	1050	1050	1030
ENSMUSG00000003410	Elavl3		4698	5278	4985	4992	4107	3985	4006	4569	4658	3916	4835		4241.91	4902.26	4442.18	4555.17	4033.31	4171.34	4041.44	4762.54	5501.42	3820.52	5245.93		frontal_cortex_KO_vs_WT	1	0.0496	up	0.657	0.873	5280	4520	4590	4590	4430
ENSMUSG00000003411	Rab3b		1037	1292	1324	1599	1145	886	1117	1232	698	907	963		936.33	1200.02	1179.83	1459.08	1124.46	927.43	1126.88	1284.19	824.39	884.89	1044.85		frontal_cortex_KO_vs_WT	-1.2	-0.216	down	0.124	0.464	1600	1090	1180	1020	1180
ENSMUSG00000003418	St8sia6		31	44	58	43	67	42	66	33	35	53	24		27.99	40.87	51.68	39.24	65.8	43.96	66.58	34.4	41.34	51.71	26.04		frontal_cortex_KO_vs_WT	-1	-0.0308	down	0.909	0.972	67	44.5	45.1	44	45.1
ENSMUSG00000003420	Fcgrt		223	252	231	286	216	290	271	247	350	291	233		201.35	234.06	205.85	260.97	212.12	303.56	273.4	257.46	413.37	283.9	252.8		frontal_cortex_KO_vs_WT	1.3	0.415	up	0.00389	0.121	350	264	297	297	223
ENSMUSG00000003421	Nosip		756	646	664	627	672	448	631	557	482	561	555		682.61	600.01	591.7	572.13	659.94	468.95	636.58	580.59	569.27	547.32	602.17		frontal_cortex_KO_vs_WT	-1.1	-0.131	down	0.173	0.528	756	592	621	567	621
ENSMUSG00000003423	Pih1d1		301	266	324	248	259	256	282	251	387	300	286		271.78	247.06	288.72	226.3	254.35	267.97	284.49	261.63	457.07	292.69	310.31		frontal_cortex_KO_vs_WT	1.2	0.276	up	0.0685	0.373	387	287	312	312	258
ENSMUSG00000003429	Rps11		1885	1922	2076	1882	1706	2926	2337	1641	3784	2468	2060		1702	1785.17	1849.95	1717.31	1675.39	3062.82	2357.67	1710.51	4469.16	2407.83	2235.08		frontal_cortex_KO_vs_WT	1.6	0.633	up	0.0013	0.0928	3780	2270	2710	2710	1750
ENSMUSG00000003435	Supt5		2509	2167	2349	2290	2168	1563	1943	1896	1248	1688	2232		2265.42	2012.73	2093.22	2089.61	2129.1	1636.09	1960.19	1976.32	1473.97	1646.84	2421.7		frontal_cortex_KO_vs_WT	-1.1	-0.193	down	0.116	0.453	2510	1970	2120	1850	2120
ENSMUSG00000003436	Dll3		21	17	23	18	19	21	18	8	30	19	21		18.96	15.79	20.5	16.42	18.66	21.98	18.16	8.34	35.43	18.54	22.78		frontal_cortex_KO_vs_WT	1.1	0.198	up	0.528	0.808	30	19.6	20.9	20.9	18.1
ENSMUSG00000003437	Paf1		1007	1049	959	1084	887	665	881	827	789	765	909		909.24	974.32	854.57	989.14	871.08	696.1	888.79	862.03	931.86	746.35	986.26		frontal_cortex_KO_vs_WT	-1.1	-0.111	down	0.287	0.639	1080	883	920	852	920
ENSMUSG00000003438	Timm50		406	427	431	382	388	395	412	341	403	424	446		366.59	396.6	384.07	348.57	381.04	413.47	415.64	355.44	475.97	413.66	483.91		frontal_cortex_KO_vs_WT	1.1	0.183	up	0.0614	0.358	446	403	426	426	375
ENSMUSG00000003444	Med29		108	101	106	97	77	89	102	95	111	96	105		97.52	93.81	94.46	88.51	75.62	93.16	102.9	99.02	131.1	93.66	113.92		frontal_cortex_KO_vs_WT	1.2	0.226	up	0.109	0.442	111	98.5	106	106	90
ENSMUSG00000003452	Bicd1		576	529	544	540	598	412	491	579	332	529	449		520.08	491.34	484.76	492.75	587.27	431.27	495.34	603.53	392.11	516.1	487.16		frontal_cortex_KO_vs_WT	-1.1	-0.0784	down	0.501	0.792	598	500	515	488	515
ENSMUSG00000003458	Ncstn		874	819	874	869	813	581	775	663	570	713	642		789.15	760.69	778.83	792.96	798.41	608.17	781.86	691.08	673.21	695.62	696.56		frontal_cortex_KO_vs_WT	-1.1	-0.182	down	0.0158	0.206	874	733	784	691	784
ENSMUSG00000003464	Pex19		1134	1220	1170	1212	1064	1013	976	1139	887	1132	935		1023.91	1133.15	1042.6	1105.94	1044.91	1060.37	984.63	1187.25	1047.61	1104.4	1014.47		frontal_cortex_KO_vs_WT	-1	-0.00477	down	0.946	0.981	1220	1070	1070	1070	1070
ENSMUSG00000003469	Phyhip		11350	4784	8607	5810	8304	4612	7287	7505	5597	7085	10287		10248.1	4443.42	7669.79	5301.59	8155	4827.66	7351.46	7822.92	6610.44	6912.25	11161.3		frontal_cortex_KO_vs_WT	1	0.0561	up	0.805	0.938	11400	7320	7450	7450	7160
ENSMUSG00000003476	Crhr2		14	17	12	17	24	17	16	10	14	10	13		12.64	15.79	10.69	15.51	23.57	17.79	16.14	10.42	16.53	9.76	14.1		frontal_cortex_KO_vs_WT	-1.1	-0.145	down	0.651	0.87	24	14.8	15.6	14.1	15.6
ENSMUSG00000003477	Inmt		45	10	16	11	28	11	21	25	36	15	16		40.63	9.29	14.26	10.04	27.5	11.51	21.19	26.06	42.52	14.63	17.36		frontal_cortex_KO_vs_WT	1.1	0.122	up	0.78	0.929	45	21.4	22.2	22.2	20.3
ENSMUSG00000003500	Impdh1		963	779	848	919	749	589	729	845	504	693	817		869.51	723.54	755.66	838.58	735.56	616.54	735.45	880.79	595.26	676.1	886.44		frontal_cortex_KO_vs_WT	-1.1	-0.1	down	0.426	0.746	963	756	785	732	785
ENSMUSG00000003518	Dusp3		2737	2659	2601	2396	2186	2396	2204	2227	1603	2346	2178		2471.29	2469.7	2317.78	2186.34	2146.78	2508.04	2223.5	2321.34	1893.25	2288.8	2363.11		frontal_cortex_KO_vs_WT	-1	-0.0326	down	0.702	0.894	2740	2290	2320	2270	2320
ENSMUSG00000003526	Prodh		314	322	326	313	313	449	407	285	435	379	285		283.52	299.08	290.5	285.61	307.38	470	410.6	297.07	513.76	369.76	309.22		frontal_cortex_KO_vs_WT	1.3	0.429	up	0.00343	0.116	449	349	395	395	293
ENSMUSG00000003527	Ess2		464	407	393	442	407	281	368	325	239	358	333		418.95	378.03	350.21	403.32	399.7	294.14	371.26	338.77	282.28	349.27	361.3		frontal_cortex_KO_vs_WT	-1.2	-0.227	down	0.0243	0.243	464	359	390	333	390
ENSMUSG00000003528	Slc25a1		447	460	401	450	389	429	406	417	437	396	393		403.6	427.25	357.34	410.62	382.02	449.06	409.59	434.66	516.13	386.34	426.4		frontal_cortex_KO_vs_WT	1.1	0.14	up	0.144	0.49	460	418	437	437	396
ENSMUSG00000003531	Dgcr6		625	507	608	593	547	642	637	511	980	650	622		564.32	470.91	541.8	541.11	537.19	672.02	642.63	532.65	1157.45	634.15	674.86		frontal_cortex_KO_vs_WT	1.4	0.436	up	0.0121	0.186	980	634	719	719	531
ENSMUSG00000003534	Ddr1		1091	1552	1178	1439	1297	1211	1150	1201	743	1169	874		985.08	1441.51	1049.73	1313.08	1273.73	1267.63	1160.17	1251.87	877.53	1140.5	948.28		frontal_cortex_KO_vs_WT	-1.1	-0.13	down	0.332	0.678	1550	1160	1210	1110	1210
ENSMUSG00000003541	Ier3		78	77	109	85	87	62	100	100	107	112	114		70.43	71.52	97.13	77.56	85.44	64.9	100.88	104.24	126.37	109.27	123.69		frontal_cortex_KO_vs_WT	1.3	0.381	up	0.0325	0.28	114	93.8	105	105	80.4
ENSMUSG00000003545	Fosb		778	1107	1307	1664	393	826	866	549	363	584	672		702.47	1028.19	1164.68	1518.39	385.95	864.62	873.66	572.26	428.73	569.76	729.11		frontal_cortex_KO_vs_WT	-1.4	-0.512	down	0.0702	0.376	1660	803	960	673	960
ENSMUSG00000003546	Klc4		387	347	382	336	329	338	334	285	345	348	392		349.43	322.3	340.4	306.6	323.1	353.81	336.95	297.07	407.47	339.52	425.32		frontal_cortex_KO_vs_WT	1.1	0.131	up	0.224	0.584	392	346	360	360	328
ENSMUSG00000003549	Ercc1		204	193	228	237	157	170	192	163	189	206	208		184.2	179.26	203.17	216.26	154.18	177.95	193.7	169.9	223.22	200.98	225.68		frontal_cortex_KO_vs_WT	1.1	0.081	up	0.516	0.802	237	194	199	199	187
ENSMUSG00000003559	As3mt		144	199	160	210	158	252	154	145	165	167	131		130.02	184.83	142.58	191.62	155.16	263.78	155.36	151.14	194.88	162.93	142.13		frontal_cortex_KO_vs_WT	1.1	0.149	up	0.407	0.732	252	170	178	178	161
ENSMUSG00000003573	Homer3		83	183	102	152	125	142	105	106	101	119	60		74.94	169.97	90.89	138.7	122.76	148.64	105.93	110.49	119.29	116.1	65.1		frontal_cortex_KO_vs_WT	-1.1	-0.106	down	0.649	0.869	183	115	119	111	119
ENSMUSG00000003575	Crtc1		4146	3007	3539	3043	3170	3549	3086	3124	2833	3896	3419		3743.5	2792.93	3153.64	2776.72	3113.12	3714.95	3113.3	3256.33	3345.97	3801.01	3709.58		frontal_cortex_KO_vs_WT	1.1	0.164	up	0.0979	0.426	4150	3320	3490	3490	3120
ENSMUSG00000003581	Rnf215		301	310	283	357	294	290	313	247	273	271	285		271.78	287.93	252.18	325.76	288.72	303.56	315.77	257.46	322.43	264.39	309.22		frontal_cortex_KO_vs_WT	1	0.0499	up	0.633	0.863	357	291	295	295	285
ENSMUSG00000003585	Sec14l2		712	793	750	623	553	630	583	663	570	655	600		642.88	736.55	668.33	568.48	543.08	659.46	588.16	691.08	673.21	639.03	650.99		frontal_cortex_KO_vs_WT	1	0.0409	up	0.669	0.878	793	642	650	650	632
ENSMUSG00000003604	Aven		144	129	135	138	121	128	122	96	193	131	124		130.02	119.82	120.3	125.92	118.83	133.99	123.08	100.07	227.95	127.81	134.54		frontal_cortex_KO_vs_WT	1.1	0.196	up	0.291	0.642	193	133	141	141	123
ENSMUSG00000003617	Cp		172	198	164	269	231	235	276	223	216	329	145		155.3	183.9	146.14	245.46	226.86	245.99	278.44	232.45	255.11	320.98	157.32		frontal_cortex_KO_vs_WT	1.3	0.376	up	0.047	0.325	329	223	248	248	192
ENSMUSG00000003623	Crot		396	421	366	408	336	542	423	363	444	497	287		357.56	391.03	326.15	372.3	329.97	567.34	426.74	378.38	524.39	484.88	311.39		frontal_cortex_KO_vs_WT	1.3	0.337	up	0.0239	0.241	542	406	449	449	355
ENSMUSG00000003644	Rps6ka1		190	183	221	208	206	201	211	198	183	252	170		171.55	169.97	196.94	189.8	202.3	210.4	212.87	206.39	216.14	245.86	184.45		frontal_cortex_KO_vs_WT	1.1	0.194	up	0.0712	0.378	252	201	213	213	186
ENSMUSG00000003657	Calb2		740	3868	1700	4436	967	2016	987	3092	1125	490	359		668.16	3592.63	1514.89	4047.82	949.65	2110.27	995.73	3222.98	1328.7	478.05	389.51		frontal_cortex_KO_vs_WT	-1.5	-0.601	down	0.356	0.697	4440	1750	2150	1420	2150
ENSMUSG00000003660	Snrnp200		1938	2192	2010	2030	1926	1282	1588	1810	1124	1690	1455		1749.86	2035.95	1791.13	1852.36	1891.44	1341.95	1602.05	1886.67	1327.52	1648.79	1578.66		frontal_cortex_KO_vs_WT	-1.2	-0.253	down	0.0133	0.194	2190	1700	1860	1560	1860
ENSMUSG00000003662	Ciao1		724	700	819	723	724	528	705	637	614	696	634		653.71	650.17	729.82	659.73	711.01	552.69	711.24	663.98	725.18	679.03	687.88		frontal_cortex_KO_vs_WT	-1	-0.0235	down	0.787	0.932	819	675	681	670	681
ENSMUSG00000003665	Has1		4	7	11	4	9	5	10	7	4	8	4		3.61	6.5	9.8	3.65	8.84	5.23	10.09	7.3	4.72	7.8	4.34		frontal_cortex_KO_vs_WT	1	0.0351	up	0.941	0.98	11	6.5	6.6	6.6	6.5
ENSMUSG00000003680	Taf6l		237	166	200	189	164	149	175	160	176	185	180		213.99	154.18	178.22	172.46	161.06	155.97	176.55	166.78	207.87	180.49	195.3		frontal_cortex_KO_vs_WT	1	0.0341	up	0.783	0.93	237	178	180	180	176
ENSMUSG00000003721	Insig2		789	980	846	872	710	775	718	765	636	857	618		712.4	910.23	753.88	795.7	697.26	811.24	724.35	797.41	751.16	836.1	670.52		frontal_cortex_KO_vs_WT	-1	-0.0162	down	0.866	0.958	980	769	774	765	774
ENSMUSG00000003731	Kpna6		1556	1336	1470	1267	1382	973	1215	1311	763	1142	1225		1404.94	1240.89	1309.93	1156.13	1357.2	1018.5	1225.75	1366.53	901.16	1114.16	1329.11		frontal_cortex_KO_vs_WT	-1.1	-0.158	down	0.179	0.535	1560	1220	1290	1160	1290
ENSMUSG00000003746	Man1a		743	682	741	771	884	639	753	627	483	792	535		670.87	633.45	660.31	703.53	868.14	668.88	759.66	653.56	570.46	772.69	580.47		frontal_cortex_KO_vs_WT	-1.1	-0.0821	down	0.489	0.784	884	686	707	668	707
ENSMUSG00000003752	Itpkc		96	103	74	73	81	66	50	65	40	72	60		86.68	95.67	65.94	66.61	79.55	69.09	50.44	67.75	47.24	70.24	65.1		frontal_cortex_KO_vs_WT	-1.3	-0.352	down	0.0416	0.309	103	69.5	78.9	61.6	78.9
ENSMUSG00000003762	Coq8b		265	325	279	291	251	244	258	252	216	289	289		239.27	301.86	248.62	265.54	246.5	255.41	260.28	262.67	255.11	281.95	313.56		frontal_cortex_KO_vs_WT	1	0.0607	up	0.553	0.822	325	266	271	271	260
ENSMUSG00000003778	Brd8		827	768	760	890	740	591	704	600	414	565	545		746.71	713.33	677.24	812.12	726.72	618.64	710.23	625.42	488.96	551.22	591.32		frontal_cortex_KO_vs_WT	-1.2	-0.298	down	0.00356	0.117	890	660	735	598	735
ENSMUSG00000003779	Kif20a		13	16	21	9	11	6	12	8	4	10	4		11.74	14.86	18.71	8.21	10.8	6.28	12.11	8.34	4.72	9.76	4.34		frontal_cortex_KO_vs_WT	-1.7	-0.749	down	0.0588	0.352	21	10	12.9	7.6	12.9
ENSMUSG00000003808	Farsa		443	471	446	530	430	367	370	343	352	350	424		399.99	437.47	397.44	483.62	422.28	384.16	373.27	357.53	415.74	341.47	460.04		frontal_cortex_KO_vs_WT	-1.1	-0.141	down	0.169	0.524	530	407	428	389	428
ENSMUSG00000003809	Gcdh		387	387	345	371	340	310	320	281	294	328	293		349.43	359.45	307.43	338.54	333.9	324.5	322.83	292.9	347.23	320	317.9		frontal_cortex_KO_vs_WT	-1.1	-0.0745	down	0.375	0.711	387	329	338	321	338
ENSMUSG00000003810	Mast2		2619	2066	2243	2109	1870	2539	2068	1908	1873	2460	2332		2364.74	1918.92	1998.76	1924.45	1836.45	2657.72	2086.29	1988.82	2212.14	2400.02	2530.2		frontal_cortex_KO_vs_WT	1.2	0.203	up	0.0477	0.326	2620	2170	2310	2310	2010
ENSMUSG00000003812	Dnase2a		65	66	63	71	53	60	71	64	75	67	67		58.69	61.3	56.14	64.79	52.05	62.81	71.63	66.71	88.58	65.37	72.69		frontal_cortex_KO_vs_WT	1.2	0.278	up	0.0745	0.384	75	65.5	71.3	71.3	58.6
ENSMUSG00000003813	Rad23a		750	748	774	763	653	597	668	717	531	617	573		677.19	694.75	689.72	696.23	641.28	624.92	673.91	747.37	627.15	601.96	621.7		frontal_cortex_KO_vs_WT	-1	-0.0659	down	0.398	0.725	774	663	680	650	680
ENSMUSG00000003814	Calr		5519	7901	6192	6282	5693	5950	6575	6113	6249	6666	7014		4983.21	7338.52	5517.76	5732.29	5590.85	6228.22	6633.16	6371.95	7380.5	6503.47	7610.13		frontal_cortex_KO_vs_WT	1.2	0.219	up	0.0415	0.309	7900	6350	6790	6790	5830
ENSMUSG00000003824	Syce2		26	28	32	21	30	34	25	24	31	30	24		23.48	26.01	28.52	19.16	29.46	35.59	25.22	25.02	36.61	29.27	26.04		frontal_cortex_KO_vs_WT	1.2	0.224	up	0.333	0.678	34	27.7	29.6	29.6	25.3
ENSMUSG00000003847	Nfat5		1007	1026	1103	980	991	820	804	1108	559	985	861		909.24	952.96	982.89	894.24	973.22	858.34	811.11	1154.94	660.22	960.98	934.18		frontal_cortex_KO_vs_WT	-1.1	-0.0715	down	0.571	0.832	1110	917	943	897	943
ENSMUSG00000003848	Nob1		439	387	397	417	318	301	315	305	268	298	420		396.38	359.45	353.77	380.51	312.29	315.07	317.79	317.92	316.53	290.73	455.7		frontal_cortex_KO_vs_WT	-1.1	-0.104	down	0.416	0.739	439	347	360	336	360
ENSMUSG00000003849	Nqo1		35	44	44	57	42	70	46	40	53	52	36		31.6	40.87	39.21	52.01	41.25	73.27	46.41	41.69	62.6	50.73	39.06		frontal_cortex_KO_vs_WT	1.3	0.35	up	0.104	0.436	70	47.2	52.3	52.3	41
ENSMUSG00000003863	Ppfia3		3727	2563	3324	2756	3074	3087	2877	2827	2806	3156	3528		3365.18	2380.54	2962.05	2514.83	3018.84	3231.35	2902.45	2946.75	3314.08	3079.05	3827.85		frontal_cortex_KO_vs_WT	1.1	0.175	up	0.116	0.453	3730	3050	3220	3220	2850
ENSMUSG00000003865	Gys1		253	246	241	245	210	217	216	211	180	204	210		228.44	228.49	214.76	223.56	206.23	227.15	217.91	219.94	212.59	199.03	227.85		frontal_cortex_KO_vs_WT	-1	-0.02	down	0.827	0.944	253	219	220	217	220
ENSMUSG00000003868	Ruvbl2		343	451	384	360	365	294	348	329	330	370	374		309.7	418.89	342.19	328.5	358.45	307.75	351.08	342.94	389.75	360.98	405.79		frontal_cortex_KO_vs_WT	1	0.0328	up	0.763	0.921	451	356	360	360	352
ENSMUSG00000003872	Lin7b		658	336	539	380	498	373	462	448	655	576	566		594.12	312.08	480.31	346.75	489.06	390.44	466.09	466.98	773.6	561.96	614.1		frontal_cortex_KO_vs_WT	1.2	0.295	up	0.14	0.485	658	500	546	546	444
ENSMUSG00000003873	Bax		420	494	457	493	373	438	389	392	570	412	464		379.23	458.83	407.24	449.86	366.31	458.48	392.44	408.61	673.21	401.95	503.44		frontal_cortex_KO_vs_WT	1.1	0.197	up	0.186	0.541	570	445	473	473	412
ENSMUSG00000003882	Il7r		9	7	7	10	3	7	16	2	6	5	6		8.13	6.5	6.24	9.12	2.95	7.33	16.14	2.08	7.09	4.88	6.51		frontal_cortex_KO_vs_WT	1.1	0.153	up	0.763	0.921	16	7	7.3	7.3	6.6
ENSMUSG00000003923	Tfam		506	463	536	450	499	470	449	498	433	515	413		456.88	430.04	477.64	410.62	490.05	491.98	452.97	519.1	511.4	502.44	448.1		frontal_cortex_KO_vs_WT	1.1	0.106	up	0.203	0.562	536	472	488	488	453
ENSMUSG00000003929	Zfp81		351	367	353	388	308	281	299	341	231	334	276		316.92	340.87	314.56	354.05	302.47	294.14	301.64	355.44	272.83	325.86	299.46		frontal_cortex_KO_vs_WT	-1.1	-0.0788	down	0.408	0.732	388	316	326	308	326
ENSMUSG00000003934	Efnb3		1692	1836	2048	1713	2240	1510	2095	1599	1198	2068	1677		1527.74	1705.29	1824.99	1563.1	2199.81	1580.61	2113.53	1666.73	1414.92	2017.58	1819.53		frontal_cortex_KO_vs_WT	1	0.00416	up	0.975	0.992	2240	1770	1770	1770	1760
ENSMUSG00000003948	Mmd		3195	2019	2965	2035	2481	2360	2808	2405	3394	2937	2963		2884.83	1875.27	2642.14	1856.93	2436.48	2470.35	2832.84	2506.88	4008.55	2865.39	3214.83		frontal_cortex_KO_vs_WT	1.3	0.351	up	0.0263	0.252	3390	2690	2980	2980	2340
ENSMUSG00000003949	Hlf		4155	2003	3405	3060	3128	2585	2800	3183	2320	2871	3015		3751.63	1860.4	3034.23	2792.23	3071.87	2705.88	2824.77	3317.83	2740.08	2801	3271.25		frontal_cortex_KO_vs_WT	1	0.0204	up	0.892	0.969	4160	2920	2940	2940	2900
ENSMUSG00000003955	Fam162a		254	393	375	329	278	388	346	284	486	374	362		229.34	365.02	334.17	300.21	273.01	406.14	349.06	296.03	574	364.88	392.77		frontal_cortex_KO_vs_WT	1.3	0.402	up	0.0197	0.224	486	353	397	397	300
ENSMUSG00000003970	Rpl8		3832	3687	3929	3868	3363	4695	4198	3500	6443	4505	4023		3459.99	3424.52	3501.17	3529.53	3302.66	4914.54	4235.13	3648.26	7609.62	4395.16	4364.92		frontal_cortex_KO_vs_WT	1.4	0.497	up	0.00216	0.103	6440	4220	4860	4860	3440
ENSMUSG00000003974	Grm3		883	606	730	590	835	903	730	752	568	1226	645		797.28	562.86	650.51	538.37	820.02	945.22	736.46	783.86	670.85	1196.11	699.82		frontal_cortex_KO_vs_WT	1.2	0.316	up	0.0679	0.371	1230	764	839	839	674
ENSMUSG00000003992	Ssbp2		1169	961	1164	1046	1112	781	1013	1132	750	962	787		1055.51	892.59	1037.25	954.47	1092.05	817.52	1021.96	1179.95	885.8	938.54	853.89		frontal_cortex_KO_vs_WT	-1.1	-0.0834	down	0.446	0.759	1170	975	1010	950	1010
ENSMUSG00000004018	Fancl		70	72	57	109	68	62	83	65	71	59	76		63.2	66.87	50.79	99.46	66.78	64.9	83.73	67.75	83.86	57.56	82.46		frontal_cortex_KO_vs_WT	1.1	0.078	up	0.686	0.885	109	71.6	73.4	73.4	69.4
ENSMUSG00000004031	Brinp2		2500	2045	1888	1896	1699	1243	1614	1881	1165	1648	1934		2257.3	1899.41	1682.42	1730.09	1668.51	1301.12	1628.28	1960.68	1375.94	1607.82	2098.37		frontal_cortex_KO_vs_WT	-1.1	-0.153	down	0.28	0.634	2500	1750	1850	1660	1850
ENSMUSG00000004032	Gstm5		1095	1096	1207	970	1090	1530	1307	1057	1596	1510	1016		988.7	1017.97	1075.57	885.12	1070.44	1601.54	1318.56	1101.77	1884.99	1473.18	1102.35		frontal_cortex_KO_vs_WT	1.4	0.488	up	0.00068	0.083	1600	1230	1410	1410	1010
ENSMUSG00000004035	Gstm7		329	231	301	273	353	223	310	284	303	268	276		297.06	214.55	268.22	249.11	346.67	233.43	312.74	296.03	357.86	261.47	299.46		frontal_cortex_KO_vs_WT	1.1	0.0928	up	0.524	0.806	353	285	293	293	275
ENSMUSG00000004040	Stat3		769	1082	856	1007	838	774	765	927	485	772	695		694.34	1004.97	762.79	918.88	822.96	810.19	771.77	966.27	572.82	753.18	754.07		frontal_cortex_KO_vs_WT	-1.1	-0.124	down	0.369	0.706	1080	803	841	771	841
ENSMUSG00000004043	Stat5a		17	59	28	75	26	33	28	42	22	24	17		15.35	54.8	24.95	68.44	25.53	34.54	28.25	43.78	25.98	23.41	18.44		frontal_cortex_KO_vs_WT	-1.3	-0.379	down	0.303	0.655	75	33	37.8	29.1	37.8
ENSMUSG00000004044	Cavin1		290	373	323	410	328	365	383	387	387	406	296		261.85	346.45	287.83	374.12	322.11	382.07	386.39	403.39	457.07	396.1	321.16		frontal_cortex_KO_vs_WT	1.2	0.296	up	0.0145	0.2	410	358	391	391	318
ENSMUSG00000004054	Map3k11		346	404	385	380	329	294	360	325	192	336	311		312.41	375.24	343.08	346.75	323.1	307.75	363.18	338.77	226.77	327.81	337.43		frontal_cortex_KO_vs_WT	-1.1	-0.1	down	0.408	0.732	404	327	340	317	340
ENSMUSG00000004056	Akt2		1019	1163	1014	1004	884	1300	1047	902	1102	1256	1067		920.07	1080.21	903.59	916.14	868.14	1360.79	1056.26	940.21	1301.54	1225.38	1157.69		frontal_cortex_KO_vs_WT	1.3	0.324	up	0.00323	0.114	1300	1070	1170	1170	938
ENSMUSG00000004069	Dnaja3		959	967	961	904	878	731	846	910	620	820	798		865.9	898.16	856.36	824.89	862.25	765.18	853.48	948.55	732.26	800.01	865.82		frontal_cortex_KO_vs_WT	-1	-0.0576	down	0.479	0.777	967	843	862	828	862
ENSMUSG00000004070	Hmox2		717	635	743	672	669	606	716	714	544	715	658		647.39	589.79	662.09	613.2	657	634.34	722.33	744.25	642.5	697.57	713.92		frontal_cortex_KO_vs_WT	1.1	0.128	up	0.0876	0.407	743	666	692	692	634
ENSMUSG00000004071	Cdip1		3687	3428	3606	3321	3278	2605	3158	3136	2575	3191	3194		3329.06	3183.96	3213.34	3030.39	3219.18	2726.81	3185.93	3268.84	3041.25	3113.2	3465.46		frontal_cortex_KO_vs_WT	-1	-0.0281	down	0.694	0.89	3690	3160	3200	3130	3200
ENSMUSG00000004085	Map3k20		79	202	107	202	84	121	119	107	57	116	59		71.33	187.62	95.35	184.32	82.49	126.66	120.05	111.53	67.32	113.17	64.01		frontal_cortex_KO_vs_WT	-1.2	-0.305	down	0.287	0.639	202	111	124	100	124
ENSMUSG00000004096	Cwc15		733	880	864	921	772	894	852	768	935	823	827		661.84	817.35	769.92	840.41	758.15	935.8	859.54	800.53	1104.3	802.93	897.29		frontal_cortex_KO_vs_WT	1.2	0.225	up	0.0333	0.284	935	841	900	900	770
ENSMUSG00000004098	Col5a3		52	35	55	53	41	57	39	16	29	24	33		46.95	32.51	49.01	48.36	40.26	59.67	39.34	16.68	34.25	23.41	35.8		frontal_cortex_KO_vs_WT	-1.2	-0.319	down	0.253	0.61	57	38.8	43.4	34.9	43.4
ENSMUSG00000004099	Dnmt1		1044	1133	1133	1188	961	689	889	973	554	800	941		942.65	1052.34	1009.63	1084.04	943.76	721.22	896.86	1014.22	654.31	780.49	1020.98		frontal_cortex_KO_vs_WT	-1.2	-0.247	down	0.0516	0.335	1190	920	1010	848	1010
ENSMUSG00000004100	Ppan		214	207	247	233	196	158	172	153	182	143	191		193.22	192.26	220.1	212.61	192.48	165.39	173.52	159.48	214.95	139.51	207.23		frontal_cortex_KO_vs_WT	-1.1	-0.198	down	0.123	0.463	247	188	202	177	202
ENSMUSG00000004105	Angptl2		21	36	33	44	25	26	35	36	21	55	11		18.96	33.44	29.41	40.15	24.55	27.22	35.31	37.52	24.8	53.66	11.93		frontal_cortex_KO_vs_WT	1.1	0.121	up	0.71	0.898	55	30.6	31.7	31.7	29.3
ENSMUSG00000004110	Cacna1e		2785	3246	3650	2384	3334	2123	2768	2939	2123	3230	2899		2514.63	3014.91	3252.55	2175.39	3274.18	2222.27	2792.48	3063.5	2507.41	3151.25	3145.39		frontal_cortex_KO_vs_WT	-1	-0.0165	down	0.903	0.971	3650	2830	2850	2810	2850
ENSMUSG00000004113	Cacna1b		1545	1167	1430	1052	1407	836	1090	1266	778	1174	1304		1395.01	1083.92	1274.29	959.94	1381.75	875.09	1099.64	1319.63	918.87	1145.38	1414.83		frontal_cortex_KO_vs_WT	-1.1	-0.111	down	0.461	0.768	1540	1170	1220	1130	1220
ENSMUSG00000004127	Trmt10a		101	78	75	86	98	95	70	69	71	69	78		91.19	72.45	66.83	78.47	96.24	99.44	70.62	71.92	83.86	67.32	84.63		frontal_cortex_KO_vs_WT	-1	-0.026	down	0.872	0.961	101	80.3	81	79.6	81
ENSMUSG00000004151	Etv1		954	1125	1055	1343	1018	832	869	1106	670	815	713		861.38	1044.91	940.12	1225.48	999.73	870.9	876.69	1152.85	791.32	795.13	773.6		frontal_cortex_KO_vs_WT	-1.2	-0.21	down	0.103	0.435	1340	939	1010	877	1010
ENSMUSG00000004187	Kifc2		9934	6564	8274	6068	7291	8455	7566	6347	9332	8925	7734		8969.6	6096.7	7373.05	5537.02	7160.18	8850.36	7632.93	6615.86	11021.7	8707.39	8391.32		frontal_cortex_KO_vs_WT	1.2	0.281	up	0.0595	0.355	9930	7850	8540	8540	7030
ENSMUSG00000004207	Psap		28076	25589	27226	25143	25678	18693	25716	24466	21403	24621	24819		25350.3	23767.3	24261.4	22942.8	25217.3	19567.1	25943.5	25502.4	25278.4	24020.7	26928.4		frontal_cortex_KO_vs_WT	1	0.0137	up	0.876	0.961	28100	24400	24500	24500	24300
ENSMUSG00000004221	Ikbkg		678	572	607	597	604	461	516	580	405	549	441		612.18	531.28	540.9	544.76	593.16	482.56	520.56	604.57	478.33	535.61	478.48		frontal_cortex_KO_vs_WT	-1.1	-0.127	down	0.159	0.511	678	538	564	517	564
ENSMUSG00000004231	Pax2		6	1	2	0	2	1	1	5	1	3	3		5.42	0.93	1.78	0	1.96	1.05	1.01	5.21	1.18	2.93	3.25		frontal_cortex_KO_vs_WT	1.2	0.274	up	0.75	0.915	6	2.2	2.4	2.4	2
ENSMUSG00000004233	Wars2		111	113	116	129	107	87	99	74	55	131	62		100.22	104.96	103.37	117.71	105.08	91.07	99.88	77.13	64.96	127.81	67.27		frontal_cortex_KO_vs_WT	-1.2	-0.267	down	0.135	0.479	131	96.3	106	88	106
ENSMUSG00000004263	Atn1		413	365	392	402	340	343	383	353	592	352	422		372.91	339.02	349.32	366.82	333.9	359.04	386.39	367.95	699.19	343.42	457.87		frontal_cortex_KO_vs_WT	1.2	0.304	up	0.0826	0.399	592	398	436	436	352
ENSMUSG00000004264	Phb2		1088	1139	1104	1029	1023	1008	1098	1018	1086	1098	1050		982.38	1057.91	983.79	938.96	1004.64	1055.13	1107.71	1061.12	1282.64	1071.23	1139.24		frontal_cortex_KO_vs_WT	1.1	0.172	up	0.0206	0.229	1140	1060	1120	1120	994
ENSMUSG00000004266	Ptpn6		80	69	55	71	67	68	63	58	74	70	54		72.23	64.09	49.01	64.79	65.8	71.18	63.56	60.46	87.4	68.29	58.59		frontal_cortex_KO_vs_WT	1.1	0.109	up	0.513	0.8	80	65.9	68.2	68.2	63.2
ENSMUSG00000004267	Eno2		14488	14364	14897	14179	13644	8263	12371	12914	7941	10526	13881		13081.5	13341.4	13274.9	12938.3	13399.2	8649.38	12480.4	13461	9378.86	10269.4	15060.8		frontal_cortex_KO_vs_WT	-1.1	-0.193	down	0.164	0.519	14900	12300	13200	11500	13200
ENSMUSG00000004268	Emg1		339	429	404	405	319	431	375	337	417	417	355		306.09	398.46	360.01	369.56	313.28	451.15	378.32	351.28	492.51	406.83	385.17		frontal_cortex_KO_vs_WT	1.2	0.232	up	0.0456	0.322	431	383	411	411	349
ENSMUSG00000004270	Lpcat3		184	235	201	212	178	195	220	174	135	215	133		166.14	218.27	179.11	193.45	174.81	204.12	221.95	181.37	159.44	209.76	144.3		frontal_cortex_KO_vs_WT	1	0.0059	up	0.966	0.99	235	187	187	187	186
ENSMUSG00000004285	Atp6v1f		1109	1045	1235	1045	1043	1165	1193	1021	1579	1293	1229		1001.34	970.61	1100.52	953.56	1024.29	1219.48	1203.55	1064.25	1864.91	1261.47	1333.45		frontal_cortex_KO_vs_WT	1.3	0.391	up	0.0034	0.116	1580	1180	1320	1320	1010
ENSMUSG00000004317	Clcn5		133	164	159	165	147	147	115	153	64	126	94		120.09	152.32	141.69	150.56	144.36	153.87	116.02	159.48	75.59	122.93	101.99		frontal_cortex_KO_vs_WT	-1.2	-0.218	down	0.22	0.581	165	131	142	122	142
ENSMUSG00000004319	Clcn3		3110	3315	3283	3126	2979	2564	2737	3023	2106	2997	2082		2808.08	3079	2925.52	2852.46	2925.55	2683.89	2761.21	3151.06	2487.33	2923.93	2258.95		frontal_cortex_KO_vs_WT	-1.1	-0.106	down	0.241	0.6	3320	2810	2920	2710	2920
ENSMUSG00000004328	Hif3a		102	94	50	103	65	52	114	48	41	112	68		92.1	87.31	44.56	93.99	63.83	54.43	115.01	50.03	48.42	109.27	73.78		frontal_cortex_KO_vs_WT	-1	-0.0198	down	0.943	0.981	114	75.7	76.4	75.2	76.4
ENSMUSG00000004341	Gpx6		0	1	1	0	3	7	4	2	3	6	0		0	0.93	0.89	0	2.95	7.33	4.04	2.08	3.54	5.85	0		frontal_cortex_KO_vs_WT	4.1	2.03	up	0.0374	0.297	7	2.5	3.8	3.8	1
ENSMUSG00000004347	Pde1c		95	314	172	315	156	233	135	257	84	197	72		85.78	291.65	153.27	287.44	153.2	243.9	136.19	267.89	99.21	192.2	78.12		frontal_cortex_KO_vs_WT	-1.1	-0.195	down	0.573	0.833	315	181	194	170	194
ENSMUSG00000004356	Utp20		282	365	307	330	254	229	224	207	158	240	218		254.62	339.02	273.57	301.12	249.44	239.71	225.98	215.77	186.61	234.15	236.53		frontal_cortex_KO_vs_WT	-1.3	-0.345	down	0.00272	0.108	365	251	284	223	284
ENSMUSG00000004360	9330159F19Rik		1023	1146	1176	1046	1008	844	1039	995	836	894	1015		923.69	1064.42	1047.95	954.47	989.91	883.47	1048.19	1037.15	987.37	872.2	1101.27		frontal_cortex_KO_vs_WT	-1	-0.0116	down	0.894	0.969	1180	992	996	988	996
ENSMUSG00000004364	Cul3		2303	2502	2436	2215	2208	1822	2054	2102	1698	2082	1724		2079.42	2323.88	2170.74	2021.17	2168.38	1907.2	2072.17	2191.04	2005.45	2031.24	1870.52		frontal_cortex_KO_vs_WT	-1.1	-0.0967	down	0.147	0.495	2500	2080	2150	2010	2150
ENSMUSG00000004366	Sst		2647	2042	2477	1353	2044	1559	2652	1646	2952	2542	3122		2390.03	1896.63	2207.28	1234.6	2007.32	1631.9	2675.46	1715.73	3486.51	2480.02	3387.34		frontal_cortex_KO_vs_WT	1.3	0.396	up	0.0716	0.379	3120	2280	2560	2560	1950
ENSMUSG00000004371	Il11		2	3	2	5	7	2	3	2	2	2	3		1.81	2.79	1.78	4.56	6.87	2.09	3.03	2.08	2.36	1.95	3.25		frontal_cortex_KO_vs_WT	-1.4	-0.523	down	0.436	0.753	7	3	3.6	2.5	3.6
ENSMUSG00000004383	Large1		2944	2724	2837	2262	2665	1700	2609	2473	1613	2497	2477		2658.19	2530.08	2528.08	2064.06	2617.18	1779.49	2632.08	2577.76	1905.06	2436.12	2687.52		frontal_cortex_KO_vs_WT	-1.1	-0.0857	down	0.507	0.795	2940	2400	2480	2340	2480
ENSMUSG00000004393	Ddx56		494	473	533	441	439	353	429	398	361	380	416		446.04	439.33	474.96	402.41	431.12	369.51	432.79	414.86	426.37	370.73	451.36		frontal_cortex_KO_vs_WT	-1.1	-0.0955	down	0.277	0.631	533	424	439	411	439
ENSMUSG00000004394	Tmed4		1072	1183	1135	1090	1063	984	1120	944	999	1068	962		967.93	1098.78	1011.41	994.62	1043.93	1030.01	1129.91	983.99	1179.89	1041.96	1043.76		frontal_cortex_KO_vs_WT	1	0.0617	up	0.393	0.722	1180	1050	1070	1070	1020
ENSMUSG00000004415	Col26a1		41	23	38	34	33	39	24	23	28	31	44		37.02	21.36	33.86	31.02	32.41	40.82	24.21	23.97	33.07	30.24	47.74		frontal_cortex_KO_vs_WT	1.1	0.0951	up	0.698	0.892	44	32.3	33.3	33.3	31.1
ENSMUSG00000004446	Bid		137	141	119	169	122	107	80	134	68	101	109		123.7	130.96	106.04	154.21	119.81	112	80.71	139.68	80.31	98.54	118.26		frontal_cortex_KO_vs_WT	-1.2	-0.274	down	0.106	0.439	169	115	127	105	127
ENSMUSG00000004451	Ralb		259	345	281	470	210	259	216	273	215	234	220		233.86	320.44	250.4	428.87	206.23	271.11	217.91	284.56	253.93	228.29	238.7		frontal_cortex_KO_vs_WT	-1.2	-0.21	down	0.24	0.6	470	267	288	249	288
ENSMUSG00000004455	Ppp1cc		617	1039	765	1265	562	732	587	713	377	567	459		557.1	965.03	681.7	1154.31	551.92	766.23	592.19	743.2	445.26	553.18	498.01		frontal_cortex_KO_vs_WT	-1.3	-0.383	down	0.0729	0.381	1260	683	782	600	782
ENSMUSG00000004460	Dnajb11		882	1127	945	903	915	1010	915	963	1113	1010	1061		796.37	1046.77	842.1	823.98	898.58	1057.23	923.09	1003.79	1314.53	985.37	1151.18		frontal_cortex_KO_vs_WT	1.2	0.282	up	0.0123	0.188	1130	986	1070	1070	882
ENSMUSG00000004462	Tbccd1		210	171	229	222	235	178	232	193	155	209	198		189.61	158.83	204.06	202.57	230.78	186.32	234.05	201.18	183.07	203.9	214.83		frontal_cortex_KO_vs_WT	1	0.05	up	0.676	0.881	235	201	204	204	197
ENSMUSG00000004473	Clec11a		71	56	60	57	47	69	65	57	63	67	50		64.11	52.01	53.47	52.01	46.16	72.23	65.57	59.41	74.41	65.37	54.25		frontal_cortex_KO_vs_WT	1.2	0.281	up	0.0853	0.403	71	59.9	65.2	65.2	53.6
ENSMUSG00000004500	Zfp324		175	174	155	171	194	124	137	161	89	132	121		158.01	161.61	138.12	156.04	190.52	129.8	138.21	167.82	105.12	128.78	131.28		frontal_cortex_KO_vs_WT	-1.2	-0.266	down	0.0516	0.336	194	146	161	134	161
ENSMUSG00000004508	Gab2		392	462	434	417	398	357	372	403	190	403	321		353.94	429.11	386.74	380.51	390.86	373.69	375.29	420.07	224.4	393.17	348.28		frontal_cortex_KO_vs_WT	-1.1	-0.124	down	0.385	0.718	462	371	388	356	388
ENSMUSG00000004530	Coro1c		1310	1336	1403	1268	1240	889	1146	1150	748	1024	1074		1182.82	1240.89	1250.23	1157.04	1217.75	930.57	1156.14	1198.71	883.44	999.03	1165.28		frontal_cortex_KO_vs_WT	-1.1	-0.196	down	0.0433	0.316	1400	1130	1210	1060	1210
ENSMUSG00000004535	Tax1bp1		2332	2755	2562	2744	2289	2159	2315	2442	1944	2318	2106		2105.61	2558.87	2283.02	2503.88	2247.93	2259.96	2335.48	2545.44	2296	2261.48	2284.99		frontal_cortex_KO_vs_WT	-1	-0.00573	down	0.937	0.979	2760	2330	2340	2330	2340
ENSMUSG00000004558	Ndrg2		8707	8309	8270	8244	8149	13566	9437	8290	12035	11602	7301		7861.72	7717.48	7369.48	7522.6	8002.78	14200.4	9520.48	8641.17	14214.2	11319.1	7921.52		frontal_cortex_KO_vs_WT	1.4	0.512	up	0.00102	0.0908	13600	9480	11000	11000	7690
ENSMUSG00000004561	Mettl17		258	227	211	358	205	194	174	120	132	105	213		232.95	210.84	188.02	326.67	201.32	203.07	175.54	125.08	155.9	102.44	231.1		frontal_cortex_KO_vs_WT	-1.4	-0.488	down	0.0221	0.233	358	196	232	166	232
ENSMUSG00000004562	Arhgef40		349	482	342	517	336	453	334	341	258	345	276		315.12	447.69	304.76	471.76	329.97	474.18	336.95	355.44	304.72	336.59	299.46		frontal_cortex_KO_vs_WT	-1.1	-0.0897	down	0.578	0.835	517	362	374	351	374
ENSMUSG00000004565	Pnpla6		817	732	804	821	777	550	659	585	463	665	705		737.68	679.89	716.45	749.16	763.06	575.72	664.83	609.78	546.83	648.79	764.92		frontal_cortex_KO_vs_WT	-1.1	-0.199	down	0.038	0.298	821	678	729	635	729
ENSMUSG00000004567	Mcoln1		1061	795	933	912	886	672	814	775	676	755	898		958	738.4	831.41	832.19	870.1	703.42	821.2	807.83	798.4	736.59	974.32		frontal_cortex_KO_vs_WT	-1	-0.0685	down	0.507	0.796	1060	825	846	807	846
ENSMUSG00000004568	Arhgef18		929	862	979	899	859	623	734	818	484	748	829		838.81	800.63	872.4	820.33	843.59	652.13	740.49	852.65	571.64	729.76	899.46		frontal_cortex_KO_vs_WT	-1.1	-0.172	down	0.137	0.482	979	784	835	741	835
ENSMUSG00000004591	Pkn2		402	554	484	469	454	417	399	384	287	426	282		362.97	514.56	431.3	427.96	445.85	436.5	402.53	400.27	338.97	415.61	305.97		frontal_cortex_KO_vs_WT	-1.1	-0.186	down	0.127	0.469	554	407	437	383	437
ENSMUSG00000004609	Cd33		119	119	104	124	100	113	133	83	81	143	96		107.45	110.53	92.68	113.15	98.21	118.28	134.18	86.52	95.67	139.51	104.16		frontal_cortex_KO_vs_WT	1.1	0.118	up	0.439	0.755	143	109	113	113	104
ENSMUSG00000004610	Etfb		97	108	108	121	81	131	120	97	155	121	114		87.58	100.31	96.24	110.41	79.55	137.13	121.06	101.11	183.07	118.05	123.69		frontal_cortex_KO_vs_WT	1.4	0.459	up	0.0054	0.137	155	114	131	131	94.8
ENSMUSG00000004626	Stxbp2		438	384	407	444	374	328	324	220	288	266	326		395.48	356.66	362.68	405.15	367.29	343.34	326.87	229.32	340.15	259.51	353.71		frontal_cortex_KO_vs_WT	-1.2	-0.291	down	0.0203	0.228	444	340	377	309	377
ENSMUSG00000004630	Pcp2		2	1	0	9	1	4	1	2	0	4	4		1.81	0.93	0	8.21	0.98	4.19	1.01	2.08	0	3.9	4.34		frontal_cortex_KO_vs_WT	1.1	0.123	up	0.895	0.969	9	2.5	2.6	2.6	2.4
ENSMUSG00000004631	Sgce		337	400	389	317	347	350	406	332	356	413	323		304.28	371.52	346.64	289.26	340.77	366.37	409.59	346.06	420.46	402.93	350.45		frontal_cortex_KO_vs_WT	1.2	0.211	up	0.0356	0.291	413	359	383	383	330
ENSMUSG00000004633	Chn2		608	751	681	1012	820	676	581	826	296	621	405		548.97	697.54	606.85	923.44	805.29	707.61	586.14	860.99	349.6	605.86	439.42		frontal_cortex_KO_vs_WT	-1.2	-0.276	down	0.195	0.551	1010	648	716	592	716
ENSMUSG00000004637	Wwox		397	243	413	324	366	291	345	310	322	325	361		358.46	225.7	368.03	295.65	359.43	304.61	348.05	323.13	380.3	317.08	391.68		frontal_cortex_KO_vs_WT	1.1	0.0977	up	0.483	0.78	413	334	344	344	321
ENSMUSG00000004642	Slbp		310	238	270	254	261	186	258	238	200	255	204		279.9	221.06	240.6	231.77	256.32	194.7	260.28	248.08	236.21	248.78	221.34		frontal_cortex_KO_vs_WT	-1	-0.0655	down	0.549	0.82	310	240	246	235	246
ENSMUSG00000004651	Tyr		1	0	0	0	1	3	4	7	11	10	1		0.9	0	0	0	0.98	3.14	4.04	7.3	12.99	9.76	1.08		frontal_cortex_KO_vs_WT	17	4.07	up	0.000232	0.0624	11	3.6	6.4	6.4	0.4
ENSMUSG00000004655	Aqp1		31	359	138	416	63	303	128	246	104	23	25		27.99	333.44	122.97	379.6	61.87	317.17	129.13	256.42	122.83	22.44	27.12		frontal_cortex_KO_vs_WT	-1.3	-0.344	down	0.673	0.88	416	164	185	146	185
ENSMUSG00000004661	Arid3b		63	69	86	79	54	66	44	61	44	44	47		56.88	64.09	76.64	72.09	53.03	69.09	44.39	63.58	51.97	42.93	50.99		frontal_cortex_KO_vs_WT	-1.2	-0.265	down	0.151	0.501	86	58.7	64.5	53.8	64.5
ENSMUSG00000004665	Cnn2		66	89	109	137	86	110	128	117	125	124	81		59.59	82.66	97.13	125.01	84.46	115.14	129.13	121.96	147.63	120.98	87.88		frontal_cortex_KO_vs_WT	1.3	0.423	up	0.0254	0.247	137	107	120	120	89.8
ENSMUSG00000004667	Polr2e		818	671	792	652	687	721	770	690	904	877	830		738.59	623.23	705.76	594.95	674.67	754.71	776.81	719.23	1067.69	855.62	900.54		frontal_cortex_KO_vs_WT	1.3	0.341	up	0.00331	0.115	904	765	846	846	667
ENSMUSG00000004668	Abca13		5	5	3	2	6	2	5	5	7	1	2		4.51	4.64	2.67	1.82	5.89	2.09	5.04	5.21	8.27	0.98	2.17		frontal_cortex_KO_vs_WT	1	0.00581	up	0.993	0.998	7	3.9	4	4	3.9
ENSMUSG00000004677	Myo9b		552	773	560	782	555	623	437	403	427	390	532		498.41	717.97	499.02	713.57	545.04	652.13	440.87	420.07	504.32	380.49	577.22		frontal_cortex_KO_vs_WT	-1.2	-0.263	down	0.11	0.444	782	541	595	496	595
ENSMUSG00000004698	Hdac9		1069	1347	957	1460	899	941	711	1250	546	611	614		965.22	1251.11	852.79	1332.24	882.87	985	717.29	1302.95	644.86	596.1	666.18		frontal_cortex_KO_vs_WT	-1.3	-0.368	down	0.0786	0.394	1460	927	1060	819	1060
ENSMUSG00000004707	Ly9		6	5	3	8	3	6	10	6	7	8	4		5.42	4.64	2.67	7.3	2.95	6.28	10.09	6.25	8.27	7.8	4.34		frontal_cortex_KO_vs_WT	1.6	0.641	up	0.184	0.54	10	6	7.2	7.2	4.6
ENSMUSG00000004730	Adgre1		85	114	109	115	84	118	96	118	108	126	82		76.75	105.88	97.13	104.94	82.49	123.52	96.85	123	127.56	122.93	88.97		frontal_cortex_KO_vs_WT	1.2	0.283	up	0.0611	0.357	126	105	114	114	93.4
ENSMUSG00000004748	Mtfp1		1245	1273	1140	1254	908	798	1057	1075	1038	864	1072		1124.13	1182.37	1015.87	1144.27	891.71	835.31	1066.35	1120.54	1225.95	842.93	1163.11		frontal_cortex_KO_vs_WT	-1	-0.0406	down	0.751	0.916	1270	1060	1070	1040	1070
ENSMUSG00000004768	Rab23		500	404	456	417	479	373	448	343	314	382	360		451.46	375.24	406.35	380.51	470.41	390.44	451.96	357.53	370.86	372.69	390.6		frontal_cortex_KO_vs_WT	-1.1	-0.0987	down	0.321	0.67	500	402	417	389	417
ENSMUSG00000004771	Rab11a		1705	1473	1743	1503	1554	1465	1658	1559	1633	1749	1488		1539.48	1368.14	1553.21	1371.48	1526.12	1533.5	1672.67	1625.04	1928.68	1706.36	1614.47		frontal_cortex_KO_vs_WT	1.1	0.191	up	0.0159	0.206	1750	1590	1680	1680	1470
ENSMUSG00000004788	Eif2b2		470	418	517	443	409	312	431	409	355	427	413		424.37	388.24	460.7	404.23	401.66	326.59	434.81	426.33	419.28	416.59	448.1		frontal_cortex_KO_vs_WT	-1	-0.014	down	0.888	0.967	517	414	416	412	416
ENSMUSG00000004789	Dlst		1871	2097	1964	2071	1624	1523	1658	1727	1346	1604	1653		1689.36	1947.71	1750.14	1889.78	1594.86	1594.22	1672.67	1800.16	1589.72	1564.89	1793.49		frontal_cortex_KO_vs_WT	-1.1	-0.0883	down	0.26	0.618	2100	1720	1770	1670	1770
ENSMUSG00000004791	Pgf		31	27	29	33	24	40	26	32	54	38	29		27.99	25.08	25.84	30.11	23.57	41.87	26.23	33.36	63.78	37.07	31.46		frontal_cortex_KO_vs_WT	1.5	0.547	up	0.0282	0.26	54	33.3	39	39	26.5
ENSMUSG00000004798	Ulk2		2137	1714	1886	1785	1930	1572	1635	1644	1201	1989	1480		1929.54	1591.98	1680.63	1628.8	1895.37	1645.51	1649.46	1713.64	1418.46	1940.5	1605.79		frontal_cortex_KO_vs_WT	-1	-0.0699	down	0.463	0.768	2140	1700	1750	1660	1750
ENSMUSG00000004814	Ccl24		2	1	2	2	2	4	0	5	6	4	6		1.81	0.93	1.78	1.82	1.96	4.19	0	5.21	7.09	3.9	6.51		frontal_cortex_KO_vs_WT	2.7	1.42	up	0.0557	0.344	6	3.2	4.5	4.5	1.7
ENSMUSG00000004815	Dgkq		373	328	352	376	359	273	251	229	115	249	218		336.79	304.65	313.67	343.1	352.56	285.77	253.22	238.7	135.82	242.93	236.53		frontal_cortex_KO_vs_WT	-1.4	-0.506	down	0.00107	0.091	376	277	330	232	330
ENSMUSG00000004837	Grap		47	52	58	56	59	51	59	61	90	62	42		42.44	48.3	51.68	51.1	57.94	53.38	59.52	63.58	106.3	60.49	45.57		frontal_cortex_KO_vs_WT	1.3	0.362	up	0.0948	0.42	90	58.2	64.8	64.8	50.3
ENSMUSG00000004843	Chmp2b		867	834	849	932	863	772	886	944	819	871	754		782.83	774.63	756.55	850.44	847.52	808.1	893.84	983.99	967.3	849.76	818.08		frontal_cortex_KO_vs_WT	1.1	0.144	up	0.0772	0.39	944	848	887	887	802
ENSMUSG00000004846	Plod3		463	467	414	501	424	377	443	347	392	396	384		418.05	433.75	368.92	457.16	416.39	394.63	446.92	361.7	462.98	386.34	416.64		frontal_cortex_KO_vs_WT	-1	-0.0262	down	0.784	0.931	501	415	419	412	419
ENSMUSG00000004849	Ap1s1		3608	3011	3364	2652	2796	2953	3398	2776	4067	3716	3389		3257.73	2796.64	2997.7	2419.93	2745.83	3091.08	3428.06	2893.59	4803.41	3625.4	3677.03		frontal_cortex_KO_vs_WT	1.3	0.335	up	0.0117	0.183	4070	3250	3590	3590	2840
ENSMUSG00000004864	Mapk13		9	4	12	3	15	1	11	6	13	7	16		8.13	3.72	10.69	2.74	14.73	1.05	11.1	6.25	15.35	6.83	17.36		frontal_cortex_KO_vs_WT	1.2	0.268	up	0.639	0.865	16	8.9	9.7	9.7	8
ENSMUSG00000004865	Srpk1		1011	889	949	948	872	654	736	760	633	723	888		912.85	825.71	845.66	865.04	856.35	684.58	742.51	792.19	747.62	705.37	963.47		frontal_cortex_KO_vs_WT	-1.1	-0.157	down	0.106	0.439	1010	813	861	773	861
ENSMUSG00000004880	Lbr		150	213	167	179	144	164	143	154	101	161	102		135.44	197.84	148.82	163.34	141.42	171.67	144.26	160.52	119.29	157.07	110.67		frontal_cortex_KO_vs_WT	-1.1	-0.127	down	0.406	0.731	213	150	157	144	157
ENSMUSG00000004885	Crabp2		16	40	35	54	16	45	28	23	42	32	17		14.45	37.15	31.19	49.27	15.71	47.1	28.25	23.97	49.6	31.22	18.44		frontal_cortex_KO_vs_WT	1.1	0.159	up	0.653	0.872	54	31.5	33.1	33.1	29.6
ENSMUSG00000004891	Nes		159	355	243	220	137	328	201	214	199	203	201		143.56	329.73	216.54	200.75	134.54	343.34	202.78	223.07	235.03	198.05	218.08		frontal_cortex_KO_vs_WT	1.2	0.207	up	0.362	0.701	355	222	237	237	205
ENSMUSG00000004892	Bcan		3852	3966	3578	4207	3392	4040	3609	3306	3916	3909	3027		3478.04	3683.66	3188.39	3838.86	3331.14	4228.91	3640.92	3446.04	4625.06	3813.69	3284.27		frontal_cortex_KO_vs_WT	1.1	0.132	up	0.2	0.558	4210	3690	3840	3840	3500
ENSMUSG00000004894	Hapln2		99	243	161	183	229	220	187	78	89	158	117		89.39	225.7	143.47	166.99	224.89	230.29	188.65	81.3	105.12	154.15	126.94		frontal_cortex_KO_vs_WT	-1.2	-0.202	down	0.47	0.772	243	158	170	148	170
ENSMUSG00000004895	Prcc		934	950	892	937	825	658	771	836	664	706	874		843.33	882.37	794.87	855.01	810.2	688.77	777.82	871.41	784.23	688.79	948.28		frontal_cortex_KO_vs_WT	-1.1	-0.0782	down	0.43	0.748	950	813	837	793	837
ENSMUSG00000004896	Rrnad1		272	258	291	331	247	246	202	192	167	175	258		245.59	239.63	259.31	302.04	242.57	257.5	203.79	200.13	197.24	170.73	279.93		frontal_cortex_KO_vs_WT	-1.2	-0.242	down	0.0854	0.403	331	236	258	218	258
ENSMUSG00000004897	Hdgf		2567	2389	2636	2616	2393	2171	2333	2353	2261	2457	2484		2317.79	2218.93	2348.97	2387.09	2350.06	2272.52	2353.64	2452.67	2670.4	2397.09	2695.12		frontal_cortex_KO_vs_WT	1.1	0.0893	up	0.175	0.53	2640	2410	2470	2470	2320
ENSMUSG00000004902	Slc25a18		793	810	775	897	581	1116	768	847	1097	929	685		716.01	752.34	690.61	818.51	570.58	1168.18	774.79	882.88	1295.63	906.35	743.22		frontal_cortex_KO_vs_WT	1.4	0.438	up	0.00574	0.138	1120	847	962	962	710
ENSMUSG00000004929	Thop1		850	612	801	626	659	424	634	534	527	681	804		767.48	568.43	713.78	571.22	647.18	443.83	639.61	556.62	622.42	664.4	872.33		frontal_cortex_KO_vs_WT	-1	-0.046	down	0.771	0.924	850	642	654	633	654
ENSMUSG00000004931	Apba3		271	244	279	253	218	325	253	209	281	246	312		244.69	226.63	248.62	230.86	214.09	340.2	255.24	217.85	331.88	240	338.52		frontal_cortex_KO_vs_WT	1.2	0.3	up	0.0321	0.278	325	263	287	287	233
ENSMUSG00000004933	Matk		2267	1441	2075	1535	1778	1618	1678	1258	2272	1659	2290		2046.92	1338.41	1849.05	1400.68	1746.1	1693.66	1692.84	1311.29	2683.39	1618.55	2484.63		frontal_cortex_KO_vs_WT	1.1	0.191	up	0.312	0.662	2290	1810	1910	1910	1680
ENSMUSG00000004934	Pias4		403	471	411	381	386	309	337	359	264	313	388		363.88	437.47	366.25	347.66	379.07	323.45	339.98	374.21	311.8	305.37	420.98		frontal_cortex_KO_vs_WT	-1.1	-0.131	down	0.237	0.596	471	361	379	346	379
ENSMUSG00000004936	Map2k1		5644	5379	5359	6515	4818	3507	4524	5443	2950	4133	4283		5096.07	4996.07	4775.46	5944.9	4731.55	3670.99	4564.02	5673.57	3484.15	4032.23	4647.02		frontal_cortex_KO_vs_WT	-1.2	-0.233	down	0.0714	0.379	6520	4690	5110	4350	5110
ENSMUSG00000004937	Sgta		2021	1957	1965	1813	1791	1410	1816	1702	1565	1708	1883		1824.8	1817.68	1751.03	1654.35	1758.86	1475.93	1832.06	1774.1	1848.37	1666.36	2043.04		frontal_cortex_KO_vs_WT	1	0.00957	up	0.913	0.973	2020	1770	1770	1770	1760
ENSMUSG00000004945	Tmem242		657	494	653	568	582	693	653	587	946	745	575		593.22	458.83	581.9	518.3	571.56	725.41	658.78	611.87	1117.29	726.84	623.87		frontal_cortex_KO_vs_WT	1.4	0.449	up	0.00446	0.128	946	653	744	744	545
ENSMUSG00000004947	Dtx2		97	109	115	121	93	91	109	93	85	89	117		87.58	101.24	102.48	110.41	91.33	95.26	109.96	96.94	100.39	86.83	126.94		frontal_cortex_KO_vs_WT	1	0.0571	up	0.682	0.883	121	101	103	103	98.6
ENSMUSG00000004951	Hspb1		64	86	85	75	74	83	119	82	147	148	185		57.79	79.88	75.74	68.44	72.67	86.88	120.05	85.47	173.62	144.39	200.72		frontal_cortex_KO_vs_WT	1.9	0.93	up	5e-05	0.0355	185	106	135	135	70.9
ENSMUSG00000004952	Rasa4		75	155	96	194	56	96	71	90	56	43	43		67.72	143.97	85.55	177.02	55	100.49	71.63	93.81	66.14	41.95	46.65		frontal_cortex_KO_vs_WT	-1.5	-0.595	down	0.0606	0.356	194	86.4	106	70.1	106
ENSMUSG00000004961	Syt5		3966	2813	3986	2832	3470	2375	3740	3038	3704	3613	4026		3580.98	2612.74	3551.97	2584.18	3407.74	2486.06	3773.08	3166.69	4374.68	3524.91	4368.17		frontal_cortex_KO_vs_WT	1.1	0.2	up	0.205	0.565	4030	3400	3620	3620	3150
ENSMUSG00000004980	Hnrnpa2b1		6138	7587	7156	8085	5965	6036	6021	5785	5137	5377	5506		5542.12	7046.88	6376.79	7377.52	5857.97	6318.25	6074.26	6030.06	6067.15	5245.9	5973.96		frontal_cortex_KO_vs_WT	-1.1	-0.114	down	0.215	0.576	8080	6170	6440	5950	6440
ENSMUSG00000004994	Ccdc130		138	137	123	130	109	114	101	122	90	106	126		124.6	127.25	109.61	118.62	107.04	119.33	101.89	127.17	106.3	103.42	136.71		frontal_cortex_KO_vs_WT	-1	-0.0213	down	0.869	0.959	138	117	117	116	117
ENSMUSG00000004996	Mri1		162	129	126	111	127	108	105	114	94	100	89		146.27	119.82	112.28	101.29	124.72	113.05	105.93	118.83	111.02	97.56	96.56		frontal_cortex_KO_vs_WT	-1.1	-0.174	down	0.192	0.548	162	113	121	107	121
ENSMUSG00000005034	Prkacb		10872	6044	9533	7667	9713	6230	8178	8803	5108	8347	7750		9816.53	5613.72	8494.95	6996.09	9538.72	6521.32	8250.34	9175.9	6032.9	8143.48	8408.68		frontal_cortex_KO_vs_WT	-1	-0.0613	down	0.701	0.894	10900	7910	8090	7760	8090
ENSMUSG00000005043	Sgsh		77	72	74	87	96	47	76	74	57	83	61		69.52	66.87	65.94	79.39	94.28	49.2	76.67	77.13	67.32	80.98	66.18		frontal_cortex_KO_vs_WT	-1.1	-0.108	down	0.527	0.808	96	72.1	75.2	69.6	75.2
ENSMUSG00000005045	Chd5		5813	4686	5228	4259	4767	3837	4163	4517	3020	4537	5135		5248.67	4352.4	4658.72	3886.31	4681.47	4016.42	4199.82	4708.34	3566.83	4426.38	5571.43		frontal_cortex_KO_vs_WT	-1	-0.0484	down	0.689	0.887	5810	4480	4570	4410	4570
ENSMUSG00000005054	Cstb		194	215	212	203	176	231	193	189	323	244	202		175.17	199.69	188.92	185.24	172.84	241.8	194.71	197.01	381.49	238.05	219.17		frontal_cortex_KO_vs_WT	1.3	0.41	up	0.016	0.206	323	218	245	245	184
ENSMUSG00000005057	Sh2b2		104	112	93	138	71	83	84	100	60	72	95		93.9	104.03	82.87	125.92	69.73	86.88	84.74	104.24	70.86	70.24	103.07		frontal_cortex_KO_vs_WT	-1.1	-0.138	down	0.448	0.761	138	90.6	95.3	86.7	95.3
ENSMUSG00000005069	Pex5		940	1213	989	954	841	733	793	900	549	693	858		848.74	1126.65	881.31	870.52	825.91	767.28	800.01	938.12	648.41	676.1	930.92		frontal_cortex_KO_vs_WT	-1.1	-0.199	down	0.122	0.462	1210	847	911	793	911
ENSMUSG00000005078	Jkamp		602	647	647	610	619	615	684	625	765	651	603		543.56	600.94	576.55	556.62	607.89	643.76	690.05	651.48	903.52	635.13	654.25		frontal_cortex_KO_vs_WT	1.2	0.27	up	0.0111	0.181	765	642	696	696	577
ENSMUSG00000005087	Cd44		60	21	36	23	51	42	45	50	61	50	31		54.18	19.5	32.08	20.99	50.08	43.96	45.4	52.12	72.05	48.78	33.63		frontal_cortex_KO_vs_WT	1.4	0.479	up	0.102	0.435	61	43	49.3	49.3	35.4
ENSMUSG00000005089	Slc1a2		29277	24080	27734	21320	28260	36093	28437	27602	28161	41467	22802		26434.8	22365.7	24714	19454.4	27752.9	37780.7	28688.5	28771.2	33260.1	40456	24740		frontal_cortex_KO_vs_WT	1.3	0.419	up	0.00314	0.114	41500	28600	32300	32300	24100
ENSMUSG00000005102	Eif2ak4		271	363	268	358	252	253	256	240	138	200	197		244.69	337.16	238.82	326.67	247.48	264.83	258.26	250.17	162.99	195.12	213.74		frontal_cortex_KO_vs_WT	-1.2	-0.314	down	0.0449	0.321	363	249	279	224	279
ENSMUSG00000005103	Wdr1		2395	2483	2416	2261	2275	1828	1990	2179	1447	1842	2097		2162.49	2306.23	2152.92	2063.15	2234.18	1913.48	2007.6	2271.3	1709.01	1797.09	2275.23		frontal_cortex_KO_vs_WT	-1.1	-0.13	down	0.16	0.512	2480	2080	2180	2000	2180
ENSMUSG00000005107	Slc2a9		19	17	16	15	15	15	14	10	12	14	13		17.16	15.79	14.26	13.69	14.73	15.7	14.12	10.42	14.17	13.66	14.1		frontal_cortex_KO_vs_WT	-1.1	-0.144	down	0.625	0.858	19	14.3	15.1	13.7	15.1
ENSMUSG00000005124	Ccn4		101	227	143	323	82	167	85	179	58	59	70		91.19	210.84	127.43	294.74	80.53	174.81	85.75	186.58	68.5	57.56	75.95		frontal_cortex_KO_vs_WT	-1.5	-0.573	down	0.126	0.468	323	132	161	108	161
ENSMUSG00000005125	Ndrg1		919	1321	1100	877	1220	1110	1265	801	754	1418	860		829.78	1226.96	980.22	800.26	1198.11	1161.9	1276.19	834.93	890.53	1383.43	933.09		frontal_cortex_KO_vs_WT	1.1	0.101	up	0.545	0.818	1420	1050	1080	1080	1010
ENSMUSG00000005131	4930550C14Rik		7	1	5	2	1	9	4	1	5	4	1		6.32	0.93	4.46	1.82	0.98	9.42	4.04	1.04	5.91	3.9	1.08		frontal_cortex_KO_vs_WT	1.4	0.531	up	0.471	0.772	9	3.6	4.2	4.2	2.9
ENSMUSG00000005142	Man2b1		807	686	745	738	775	630	745	606	635	734	614		728.66	637.16	663.88	673.42	761.09	659.46	751.59	631.67	749.98	716.1	666.18		frontal_cortex_KO_vs_WT	1	0.00634	up	0.939	0.98	807	694	696	696	693
ENSMUSG00000005148	Klf5		281	146	221	130	190	140	200	162	183	205	207		253.72	135.61	196.94	118.62	186.59	146.55	201.77	168.86	216.14	200	224.59		frontal_cortex_KO_vs_WT	1.1	0.114	up	0.558	0.825	281	186	193	193	178
ENSMUSG00000005150	Wdr83		294	278	267	303	240	191	246	216	246	187	238		265.46	258.21	237.93	276.49	235.69	199.93	248.18	225.15	290.54	182.44	258.23		frontal_cortex_KO_vs_WT	-1.1	-0.125	down	0.333	0.678	303	243	255	234	255
ENSMUSG00000005161	Prdx2		2577	2713	2740	2839	2368	2738	2631	2566	2886	2715	2362		2326.82	2519.86	2441.64	2590.57	2325.51	2866.03	2654.27	2674.7	3408.56	2648.8	2562.75		frontal_cortex_KO_vs_WT	1.1	0.199	up	0.0229	0.238	2890	2640	2800	2800	2440
ENSMUSG00000005198	Polr2a		1317	1299	1227	1232	1199	866	950	1132	557	1120	856		1189.14	1206.52	1093.39	1124.19	1177.49	906.49	958.4	1179.95	657.86	1092.69	928.75		frontal_cortex_KO_vs_WT	-1.2	-0.279	down	0.0326	0.28	1320	1050	1160	954	1160
ENSMUSG00000005204	Senp3		1013	967	1020	1022	921	825	892	824	851	846	899		914.66	898.16	908.93	932.57	904.47	863.58	899.89	858.91	1005.09	825.37	975.41		frontal_cortex_KO_vs_WT	-1	-0.0122	down	0.866	0.958	1020	908	912	905	912
ENSMUSG00000005220	Corin		6	5	7	2	4	3	1	5	3	3	3		5.42	4.64	6.24	1.82	3.93	3.14	1.01	5.21	3.54	2.93	3.25		frontal_cortex_KO_vs_WT	-1.4	-0.481	down	0.422	0.743	7	3.7	4.4	3.2	4.4
ENSMUSG00000005225	Plekha8		236	247	247	248	183	176	191	165	112	177	178		213.09	229.42	220.1	226.3	179.72	184.23	192.69	171.99	132.28	172.68	193.13		frontal_cortex_KO_vs_WT	-1.2	-0.291	down	0.0168	0.21	248	192	214	175	214
ENSMUSG00000005233	Spc25		5	8	5	8	9	10	10	7	5	9	6		4.51	7.43	4.46	7.3	8.84	10.47	10.09	7.3	5.91	8.78	6.51		frontal_cortex_KO_vs_WT	1.3	0.343	up	0.417	0.739	10	7.4	8.2	8.2	6.5
ENSMUSG00000005237	Dnah2		54	48	64	59	66	66	62	47	48	57	39		48.76	44.58	57.03	53.84	64.82	69.09	62.55	48.99	56.69	55.61	42.31		frontal_cortex_KO_vs_WT	1	0.0569	up	0.753	0.916	66	54.9	55.9	55.9	53.8
ENSMUSG00000005251	Ripk4		7	15	17	24	12	16	16	11	3	15	3		6.32	13.93	15.15	21.9	11.78	16.75	16.14	11.47	3.54	14.63	3.25		frontal_cortex_KO_vs_WT	-1.3	-0.322	down	0.476	0.776	24	12.3	13.8	11	13.8
ENSMUSG00000005262	Ufd1		1158	861	1127	999	1075	703	983	930	692	921	891		1045.58	799.7	1004.28	911.58	1055.71	735.87	991.7	969.4	817.3	898.54	966.73		frontal_cortex_KO_vs_WT	-1.1	-0.103	down	0.345	0.689	1160	927	963	897	963
ENSMUSG00000005267	Zfp287		229	209	201	209	194	139	157	166	127	153	141		206.77	194.12	179.11	190.71	190.52	145.5	158.39	173.03	150	149.27	152.98		frontal_cortex_KO_vs_WT	-1.2	-0.312	down	0.00213	0.102	229	172	192	155	192
ENSMUSG00000005268	Prlr		5	3	21	5	41	23	18	3	13	24	7		4.51	2.79	18.71	4.56	40.26	24.08	18.16	3.13	15.35	23.41	7.59		frontal_cortex_KO_vs_WT	1.1	0.116	up	0.858	0.955	41	14.8	15.3	15.3	14.2
ENSMUSG00000005299	Letm1		1753	1643	1796	1495	1578	1265	1553	1377	1427	1518	1502		1582.82	1526.03	1600.43	1364.18	1549.69	1324.15	1566.74	1435.33	1685.38	1480.99	1629.66		frontal_cortex_KO_vs_WT	-1	-0.00435	down	0.958	0.987	1800	1520	1520	1520	1520
ENSMUSG00000005312	Ubqln1		3180	3009	3265	2712	3059	2181	2743	2789	1797	2721	2740		2871.28	2794.79	2909.48	2474.68	3004.11	2282.98	2767.26	2907.14	2122.38	2654.66	2972.88		frontal_cortex_KO_vs_WT	-1.1	-0.102	down	0.33	0.677	3260	2710	2810	2620	2810
ENSMUSG00000005320	Fgfr4		3	6	4	4	1	2	3	0	3	1	1		2.71	5.57	3.56	3.65	0.98	2.09	3.03	0	3.54	0.98	1.08		frontal_cortex_KO_vs_WT	-1.9	-0.905	down	0.243	0.602	6	2.5	3.3	1.8	3.3
ENSMUSG00000005338	Cadm3		8795	6876	7794	7039	7190	4259	6332	6825	4683	6112	6275		7941.17	6386.49	6945.31	6423.05	7060.99	4458.15	6388.01	7114.11	5530.94	5962.98	6808.32		frontal_cortex_KO_vs_WT	-1.2	-0.202	down	0.0983	0.426	8800	6460	6950	6040	6950
ENSMUSG00000005354	Txn2		1362	1529	1499	1487	1242	1418	1416	1280	1714	1377	1334		1229.78	1420.15	1335.77	1356.88	1219.71	1484.31	1428.53	1334.22	2024.35	1343.43	1447.38		frontal_cortex_KO_vs_WT	1.2	0.202	up	0.0826	0.399	1710	1420	1510	1510	1310
ENSMUSG00000005357	Slc1a6		181	134	148	146	152	78	162	147	141	119	150		163.43	124.46	131.88	133.22	149.27	81.65	163.43	153.23	166.53	116.1	162.75		frontal_cortex_KO_vs_WT	1	0.000328	up	0.999	1	181	141	141	141	140
ENSMUSG00000005360	Slc1a3		9900	11255	9673	10625	9458	12205	10463	10166	9821	13560	6857		8938.9	10453.8	8619.71	9695.25	9288.29	12775.7	10555.5	10596.6	11599.3	13229.4	7439.78		frontal_cortex_KO_vs_WT	1.2	0.231	up	0.088	0.407	13600	10300	11000	11000	9400
ENSMUSG00000005362	Crbn		1078	788	974	892	1033	848	939	861	753	1032	772		973.35	731.9	867.94	813.94	1014.46	887.65	947.31	897.47	889.34	1006.84	837.61		frontal_cortex_KO_vs_WT	1	0.05	up	0.616	0.853	1080	897	911	911	880
ENSMUSG00000005370	Msh6		317	324	307	302	308	220	300	247	178	275	235		286.23	300.93	273.57	275.57	302.47	230.29	302.65	257.46	210.23	268.29	254.97		frontal_cortex_KO_vs_WT	-1.1	-0.178	down	0.094	0.418	324	269	288	254	288
ENSMUSG00000005371	Fbxo11		2039	1979	2165	1912	1966	1584	1804	1984	1365	1822	1674		1841.05	1838.11	1929.25	1744.69	1930.72	1658.07	1819.96	2068.04	1612.16	1777.58	1816.27		frontal_cortex_KO_vs_WT	-1	-0.0509	down	0.512	0.8	2160	1820	1860	1790	1860
ENSMUSG00000005373	Mlxipl		53	38	40	41	30	49	37	24	21	29	43		47.85	35.29	35.64	37.41	29.46	51.29	37.33	25.02	24.8	28.29	46.65		frontal_cortex_KO_vs_WT	-1	-0.0629	down	0.798	0.936	53	36.3	37.1	35.6	37.1
ENSMUSG00000005374	Tbl2		491	413	407	359	450	313	411	359	310	400	413		443.33	383.6	362.68	327.59	441.93	327.64	414.64	374.21	366.13	390.25	448.1		frontal_cortex_KO_vs_WT	-1	-0.018	down	0.876	0.961	491	389	392	387	392
ENSMUSG00000005378	Bud23		327	318	352	323	292	276	269	252	339	303	321		295.25	295.36	313.67	294.74	286.76	288.91	271.38	262.67	400.38	295.61	348.28		frontal_cortex_KO_vs_WT	1	0.0644	up	0.594	0.843	352	305	311	311	297
ENSMUSG00000005397	Nid1		100	342	144	248	127	202	154	200	112	159	73		90.29	317.65	128.32	226.3	124.72	211.45	155.36	208.47	132.28	155.12	79.2		frontal_cortex_KO_vs_WT	-1.1	-0.176	down	0.572	0.833	342	166	177	157	177
ENSMUSG00000005410	Mcm5		73	81	86	94	84	64	68	52	45	99	52		65.91	75.23	76.64	85.77	82.49	66.99	68.6	54.2	53.15	96.59	56.42		frontal_cortex_KO_vs_WT	-1.2	-0.221	down	0.224	0.584	99	71.1	77.2	66	77.2
ENSMUSG00000005413	Hmox1		56	53	51	62	40	66	58	51	45	72	74		50.56	49.23	45.45	56.57	39.28	69.09	58.51	53.16	53.15	70.24	80.29		frontal_cortex_KO_vs_WT	1.3	0.41	up	0.0216	0.232	74	56.9	64.1	64.1	48.2
ENSMUSG00000005417	Mprip		5666	5943	5596	5245	5208	5122	4874	5146	4217	5738	4782		5115.94	5519.91	4986.65	4786.03	5114.55	5361.51	4917.11	5363.99	4980.57	5598.1	5188.43		frontal_cortex_KO_vs_WT	1	0.0365	up	0.553	0.822	5940	5180	5230	5230	5100
ENSMUSG00000005442	Cic		3692	3692	3353	3528	3016	3410	2979	3166	2418	3681	2660		3333.58	3429.16	2987.89	3219.28	2961.88	3569.45	3005.35	3300.11	2855.82	3591.25	2886.08		frontal_cortex_KO_vs_WT	1	0.00692	up	0.938	0.98	3690	3190	3200	3200	3190
ENSMUSG00000005447	Pafah1b3		174	196	191	194	124	170	198	179	190	156	176		157.11	182.05	170.2	177.02	121.78	177.95	199.75	186.58	224.4	152.2	190.96		frontal_cortex_KO_vs_WT	1.2	0.22	up	0.109	0.442	198	176	189	189	162
ENSMUSG00000005465	Il27ra		5	4	0	7	2	2	4	4	0	5	1		4.51	3.72	0	6.39	1.96	2.09	4.04	4.17	0	4.88	1.08		frontal_cortex_KO_vs_WT	-1.2	-0.269	down	0.734	0.908	7	3	3.3	2.7	3.3
ENSMUSG00000005469	Prkaca		3204	2527	3182	2607	2990	1816	2691	2637	1722	2277	2788		2892.95	2347.1	2835.51	2378.87	2936.35	1900.92	2714.8	2748.7	2033.8	2221.48	3024.95		frontal_cortex_KO_vs_WT	-1.1	-0.134	down	0.324	0.673	3200	2550	2680	2440	2680
ENSMUSG00000005470	Asf1b		7	8	9	13	10	5	8	9	9	10	6		6.32	7.43	8.02	11.86	9.82	5.23	8.07	9.38	10.63	9.76	6.51		frontal_cortex_KO_vs_WT	-1.1	-0.0729	down	0.853	0.953	13	8.5	8.7	8.3	8.7
ENSMUSG00000005481	Ddx39a		153	215	210	210	165	185	152	132	143	138	156		138.15	199.69	187.13	191.62	162.04	193.65	153.34	137.59	168.89	134.64	169.26		frontal_cortex_KO_vs_WT	-1.1	-0.141	down	0.315	0.664	215	167	176	160	176
ENSMUSG00000005483	Dnajb1		1636	1143	1741	1304	1304	1107	1576	1173	977	1506	1949		1477.18	1061.63	1551.42	1189.89	1280.6	1158.76	1589.94	1222.69	1153.9	1469.28	2114.65		frontal_cortex_KO_vs_WT	1.1	0.146	up	0.39	0.721	1950	1390	1450	1450	1310
ENSMUSG00000005501	Usp40		163	221	201	247	157	226	154	149	131	140	144		147.18	205.27	179.11	225.39	154.18	236.57	155.36	155.31	154.72	136.59	156.24		frontal_cortex_KO_vs_WT	-1.1	-0.137	down	0.416	0.739	247	173	182	166	182
ENSMUSG00000005505	Kbtbd4		164	194	171	169	160	107	149	173	48	177	145		148.08	180.19	152.38	154.21	157.13	112	150.32	180.33	56.69	172.68	157.32		frontal_cortex_KO_vs_WT	-1.1	-0.194	down	0.397	0.724	194	147	158	138	158
ENSMUSG00000005506	Celf1		3731	3525	3460	3369	3292	2322	2606	3042	1748	2632	2615		3368.79	3274.05	3083.24	3074.19	3232.93	2430.58	2629.05	3170.86	2064.51	2567.83	2837.25		frontal_cortex_KO_vs_WT	-1.2	-0.293	down	0.00485	0.132	3730	2880	3210	2620	3210
ENSMUSG00000005510	Ndufs3		811	835	897	932	832	729	859	809	786	854	849		732.27	775.56	799.33	850.44	817.07	763.09	866.6	843.27	928.32	833.18	921.16		frontal_cortex_KO_vs_WT	1.1	0.112	up	0.148	0.496	932	830	859	859	795
ENSMUSG00000005514	Por		1231	1526	1332	1242	1152	924	1148	1102	965	1121	1086		1111.49	1417.36	1186.96	1133.32	1131.33	967.21	1158.15	1148.68	1139.73	1093.67	1178.3		frontal_cortex_KO_vs_WT	-1.1	-0.102	down	0.255	0.611	1530	1150	1200	1110	1200
ENSMUSG00000005533	Igf1r		1190	1202	1321	1074	1065	890	1086	1056	916	1154	1076		1074.47	1116.43	1177.16	980.02	1045.89	931.62	1095.61	1100.73	1081.86	1125.86	1167.45		frontal_cortex_KO_vs_WT	1	0.00666	up	0.934	0.979	1320	1080	1080	1080	1080
ENSMUSG00000005534	Insr		731	752	730	710	666	580	589	728	471	634	501		660.03	698.46	650.51	647.87	654.05	607.12	594.21	758.84	556.28	618.54	543.58		frontal_cortex_KO_vs_WT	-1.1	-0.111	down	0.247	0.606	752	635	662	613	662
ENSMUSG00000005540	Fcer2a		5	5	4	5	11	8	4	5	1	4	2		4.51	4.64	3.56	4.56	10.8	8.37	4.04	5.21	1.18	3.9	2.17		frontal_cortex_KO_vs_WT	-1.3	-0.416	down	0.465	0.77	11	4.8	5.6	4.2	5.6
ENSMUSG00000005547	Cyp2a5		8	3	0	1	8	2	23	50	10	2	1		7.22	2.79	0	0.91	7.86	2.09	23.2	52.12	11.81	1.95	1.08		frontal_cortex_KO_vs_WT	4.1	2.04	up	0.0724	0.38	50	10.1	15.4	15.4	3.8
ENSMUSG00000005553	Atp4a		15	7	7	13	17	4	12	11	9	5	13		13.54	6.5	6.24	11.86	16.69	4.19	12.11	11.47	10.63	4.88	14.1		frontal_cortex_KO_vs_WT	-1.1	-0.199	down	0.639	0.865	17	10.2	11	9.6	11
ENSMUSG00000005566	Trim28		1909	2149	1943	2116	1850	1416	1594	1757	1033	1537	1677		1723.67	1996.01	1731.43	1930.84	1816.81	1482.21	1608.1	1831.43	1220.04	1499.53	1819.53		frontal_cortex_KO_vs_WT	-1.2	-0.222	down	0.0449	0.321	2150	1700	1840	1580	1840
ENSMUSG00000005575	Ube2m		2296	2062	2446	1971	2037	2039	2175	1950	2702	2180	2313		2073.1	1915.2	2179.66	1798.53	2000.45	2134.34	2194.24	2032.6	3191.25	2126.85	2509.58		frontal_cortex_KO_vs_WT	1.2	0.246	up	0.0467	0.325	2700	2200	2360	2360	1990
ENSMUSG00000005580	Adcy9		961	748	746	629	868	549	621	732	217	880	552		867.71	694.75	664.77	573.96	852.43	574.67	626.49	763.01	256.29	858.54	598.91		frontal_cortex_KO_vs_WT	-1.2	-0.253	down	0.282	0.635	961	667	731	613	731
ENSMUSG00000005583	Mef2c		10527	6125	8966	7385	8820	4942	7214	9427	6773	6599	8140		9505.03	5688.96	7989.7	6738.77	8661.74	5173.09	7277.81	9826.33	7999.38	6438.1	8831.83		frontal_cortex_KO_vs_WT	-1	-0.0237	down	0.891	0.968	10500	7650	7720	7590	7720
ENSMUSG00000005609	Ctr9		834	1018	906	907	936	601	774	813	492	806	829		753.03	945.53	807.35	827.63	919.21	629.1	780.85	847.44	581.09	786.35	899.46		frontal_cortex_KO_vs_WT	-1.1	-0.173	down	0.17	0.525	1020	798	851	754	851
ENSMUSG00000005610	Eif4g2		9096	11814	10319	10798	8871	9289	8964	9145	6887	9371	7527		8212.95	10973	9195.37	9853.11	8711.83	9723.36	9043.29	9532.39	8134.02	9142.52	8166.73		frontal_cortex_KO_vs_WT	-1	-0.0679	down	0.462	0.768	11800	9150	9390	8960	9390
ENSMUSG00000005611	Irag1		45	33	44	43	35	62	53	41	45	65	45		40.63	30.65	39.21	39.24	34.37	64.9	53.47	42.74	53.15	63.42	48.82		frontal_cortex_KO_vs_WT	1.5	0.564	up	0.00265	0.107	65	46.4	54.4	54.4	36.8
ENSMUSG00000005615	Pcyt1a		544	577	572	619	596	595	510	479	360	549	428		491.19	535.92	509.72	564.83	585.31	622.82	514.51	499.29	425.18	535.61	464.38		frontal_cortex_KO_vs_WT	-1.1	-0.0734	down	0.492	0.786	619	523	537	510	537
ENSMUSG00000005621	Zfp592		533	567	491	537	453	475	443	447	318	472	449		481.26	526.63	437.54	490.01	444.87	497.21	446.92	465.94	375.58	460.49	487.16		frontal_cortex_KO_vs_WT	-1	-0.0627	down	0.509	0.798	567	465	476	456	476
ENSMUSG00000005625	Psmd4		1361	1298	1422	1289	1218	1030	1383	1188	1369	1331	1385		1228.87	1205.59	1267.16	1176.21	1196.15	1078.16	1395.23	1238.32	1616.88	1298.55	1502.71		frontal_cortex_KO_vs_WT	1.1	0.157	up	0.131	0.474	1420	1290	1350	1350	1210
ENSMUSG00000005640	Insrr		2	3	2	5	2	5	1	0	5	3	1		1.81	2.79	1.78	4.56	1.96	5.23	1.01	0	5.91	2.93	1.08		frontal_cortex_KO_vs_WT	1	0.0444	up	0.955	0.985	5	2.6	2.7	2.7	2.6
ENSMUSG00000005656	Snx6		507	531	560	550	462	491	512	503	422	559	438		457.78	493.2	499.02	501.87	453.71	513.96	516.53	524.31	498.41	545.37	475.23		frontal_cortex_KO_vs_WT	1.1	0.091	up	0.214	0.576	560	498	512	512	481
ENSMUSG00000005667	Mthfd2		99	118	102	106	120	103	90	89	61	87	89		89.39	109.6	90.89	96.72	117.85	107.82	90.8	92.77	72.05	84.88	96.56		frontal_cortex_KO_vs_WT	-1.1	-0.148	down	0.304	0.657	120	95.4	101	90.8	101
ENSMUSG00000005672	Kit		683	601	593	652	568	414	556	650	385	493	495		616.69	558.21	528.43	594.95	557.81	433.36	560.92	677.53	454.71	480.98	537.07		frontal_cortex_KO_vs_WT	-1.1	-0.124	down	0.305	0.657	683	546	571	524	571
ENSMUSG00000005674	Tomm40l		303	297	338	298	264	308	319	288	338	349	323		273.58	275.86	301.2	271.92	259.26	322.4	321.82	300.2	399.2	340.49	350.45		frontal_cortex_KO_vs_WT	1.2	0.293	up	0.0025	0.105	349	311	339	339	276
ENSMUSG00000005677	Nr1i3		6	3	11	15	4	12	3	6	8	8	6		5.42	2.79	9.8	13.69	3.93	12.56	3.03	6.25	9.45	7.8	6.51		frontal_cortex_KO_vs_WT	1.1	0.0833	up	0.869	0.959	15	7.4	7.6	7.6	7.1
ENSMUSG00000005681	Apoa2		2	7	8	6	5	5	2	5	11	4	6		1.81	6.5	7.13	5.47	4.91	5.23	2.02	5.21	12.99	3.9	6.51		frontal_cortex_KO_vs_WT	1.1	0.189	up	0.728	0.905	11	5.6	6	6	5.2
ENSMUSG00000005682	Pan2		253	288	249	399	213	276	187	191	154	186	232		228.44	267.5	221.89	364.09	209.18	288.91	188.65	199.09	181.88	181.46	251.72		frontal_cortex_KO_vs_WT	-1.2	-0.263	down	0.144	0.49	399	235	258	215	258
ENSMUSG00000005683	Cs		4086	4131	4325	4030	3874	3238	3619	3831	3141	3562	3176		3689.33	3836.91	3854.05	3677.35	3804.49	3389.41	3651.01	3993.28	3709.74	3475.15	3445.93		frontal_cortex_KO_vs_WT	-1	-0.0632	down	0.293	0.644	4320	3680	3770	3610	3770
ENSMUSG00000005686	Ampd3		348	412	347	401	328	322	297	253	222	397	225		314.22	382.67	309.22	365.91	322.11	337.06	299.63	263.72	262.2	387.32	244.12		frontal_cortex_KO_vs_WT	-1.1	-0.179	down	0.185	0.541	412	317	339	299	339
ENSMUSG00000005687	Bcas2		1046	928	954	937	911	973	956	834	1062	921	973		944.45	861.94	850.12	855.01	894.65	1018.5	964.46	869.33	1254.29	898.54	1055.7		frontal_cortex_KO_vs_WT	1.1	0.196	up	0.0538	0.341	1060	952	1010	1010	881
ENSMUSG00000005698	Ctcf		1220	1332	1273	1356	1091	936	1021	1145	835	1020	921		1101.56	1237.17	1134.38	1237.34	1071.42	979.77	1030.03	1193.5	986.19	995.13	999.28		frontal_cortex_KO_vs_WT	-1.1	-0.166	down	0.0387	0.301	1360	1090	1160	1030	1160
ENSMUSG00000005699	Pard6a		304	326	367	316	258	338	314	278	369	331	275		274.49	302.79	327.04	288.35	253.37	353.81	316.78	289.78	435.81	322.93	298.37		frontal_cortex_KO_vs_WT	1.2	0.215	up	0.0837	0.401	369	315	336	336	289
ENSMUSG00000005705	Agrp		3	0	4	1	4	3	7	1	6	0	4		2.71	0	3.56	0.91	3.93	3.14	7.06	1.04	7.09	0	4.34		frontal_cortex_KO_vs_WT	1.7	0.756	up	0.37	0.707	7	3.1	3.8	3.8	2.2
ENSMUSG00000005716	Pvalb		242	126	226	165	167	197	196	171	283	290	280		218.51	117.03	201.39	150.56	164	206.21	197.73	178.24	334.24	282.93	303.8		frontal_cortex_KO_vs_WT	1.5	0.556	up	0.00652	0.144	290	214	251	251	170
ENSMUSG00000005718	Tfap4		47	46	43	77	34	28	36	34	22	36	28		42.44	42.73	38.32	70.26	33.39	29.31	36.32	35.44	25.98	35.12	30.38		frontal_cortex_KO_vs_WT	-1.4	-0.499	down	0.0311	0.273	77	38.2	45.4	32.1	45.4
ENSMUSG00000005732	Ranbp1		639	632	646	659	597	620	639	580	692	623	608		576.97	587.01	575.66	601.33	586.29	648.99	644.65	604.57	817.3	607.81	659.67		frontal_cortex_KO_vs_WT	1.1	0.18	up	0.0484	0.327	692	628	664	664	585
ENSMUSG00000005774	Rfx5		225	230	215	287	227	167	168	196	111	129	117		203.16	213.63	191.59	261.89	222.93	174.81	169.49	204.3	131.1	125.85	126.94		frontal_cortex_KO_vs_WT	-1.4	-0.491	down	0.00143	0.0937	287	184	219	155	219
ENSMUSG00000005779	Psmb4		1953	1868	2118	1812	1857	1784	2024	1871	2396	2033	2019		1763.4	1735.02	1887.37	1653.44	1823.68	1867.42	2041.9	1950.26	2829.84	1983.43	2190.6		frontal_cortex_KO_vs_WT	1.2	0.274	up	0.014	0.198	2400	1980	2140	2140	1770
ENSMUSG00000005802	Slc30a4		1193	846	1095	938	980	909	940	1069	969	1114	830		1077.18	785.77	975.77	855.92	962.42	951.51	948.31	1114.28	1144.46	1086.84	900.54		frontal_cortex_KO_vs_WT	1.1	0.137	up	0.198	0.555	1190	982	1020	1020	931
ENSMUSG00000005803	Sqor		54	70	63	68	57	84	53	56	74	96	56		48.76	65.02	56.14	62.05	55.98	87.93	53.47	58.37	87.4	93.66	60.76		frontal_cortex_KO_vs_WT	1.3	0.353	up	0.0661	0.367	96	66.3	73.6	73.6	57.6
ENSMUSG00000005804	Bloc1s6		403	311	426	332	383	255	346	300	322	363	329		363.88	288.86	379.61	302.95	376.13	266.92	349.06	312.71	380.3	354.15	356.96		frontal_cortex_KO_vs_WT	-1	-0.0243	down	0.841	0.948	426	339	342	337	342
ENSMUSG00000005813	Metap1		616	566	683	555	588	424	530	496	400	493	534		556.2	525.71	608.63	506.43	577.45	443.83	534.69	517.01	472.43	480.98	579.39		frontal_cortex_KO_vs_WT	-1.1	-0.137	down	0.143	0.49	683	528	555	505	555
ENSMUSG00000005823	Gpr108		252	275	270	277	308	276	302	223	255	299	294		227.54	255.42	240.6	252.76	302.47	288.91	304.67	232.45	301.17	291.71	318.99		frontal_cortex_KO_vs_WT	1.1	0.18	up	0.109	0.444	308	274	290	290	256
ENSMUSG00000005846	Rsl1d1		643	669	692	630	634	530	629	568	590	539	549		580.58	621.37	616.65	574.87	622.62	554.78	634.56	592.06	696.83	525.86	595.66		frontal_cortex_KO_vs_WT	-1	-0.00879	down	0.92	0.975	692	601	603	600	603
ENSMUSG00000005864	Cnga2		5	8	5	7	7	3	13	8	8	3	1		4.51	7.43	4.46	6.39	6.87	3.14	13.11	8.34	9.45	2.93	1.08		frontal_cortex_KO_vs_WT	1.1	0.0965	up	0.861	0.956	13	6.2	6.3	6.3	5.9
ENSMUSG00000005871	Apc		5422	7987	5700	7117	4952	7042	4195	6606	3544	6856	3308		4895.63	7418.4	5079.33	6494.22	4863.15	7371.29	4232.11	6885.83	4185.71	6688.84	3589.15		frontal_cortex_KO_vs_WT	-1	-0.0662	down	0.746	0.914	7990	5610	5750	5490	5750
ENSMUSG00000005873	Reep5		6703	5531	6651	5675	6186	5126	6198	6008	5556	6349	5609		6052.27	5137.24	5926.77	5178.41	6075	5365.69	6252.82	6262.5	6562.02	6194.2	6085.71		frontal_cortex_KO_vs_WT	1.1	0.109	up	0.168	0.524	6700	5920	6120	6120	5670
ENSMUSG00000005881	Ergic3		1547	1371	1519	1386	1365	1302	1506	1288	1777	1502	1431		1396.82	1273.4	1353.6	1264.72	1340.51	1362.88	1519.32	1342.56	2098.76	1465.38	1552.62		frontal_cortex_KO_vs_WT	1.2	0.231	up	0.0485	0.327	1780	1450	1560	1560	1330
ENSMUSG00000005882	Uqcc1		770	801	867	905	788	743	758	732	641	809	599		695.25	743.98	772.59	825.81	773.86	777.74	764.7	763.01	757.06	789.28	649.91		frontal_cortex_KO_vs_WT	-1	-0.0225	down	0.774	0.926	905	756	762	750	762
ENSMUSG00000005883	Spo11		4	3	5	8	1	7	3	7	4	1	3		3.61	2.79	4.46	7.3	0.98	7.33	3.03	7.3	4.72	0.98	3.25		frontal_cortex_KO_vs_WT	1.1	0.197	up	0.754	0.917	8	4.2	4.4	4.4	3.8
ENSMUSG00000005886	Ncoa2		1673	2034	1619	1744	1556	1307	1262	1794	672	1470	1170		1510.58	1889.2	1442.71	1591.39	1528.08	1368.12	1273.16	1869.99	793.68	1434.16	1269.44		frontal_cortex_KO_vs_WT	-1.2	-0.254	down	0.141	0.485	2030	1450	1590	1330	1590
ENSMUSG00000005892	Trh		66	526	248	756	125	351	191	451	219	66	52		59.59	488.55	221	689.85	122.76	367.41	192.69	470.1	258.65	64.39	56.42		frontal_cortex_KO_vs_WT	-1.3	-0.429	down	0.55	0.82	756	272	316	235	316
ENSMUSG00000005893	Nr2c2		1072	924	938	968	1023	888	806	960	338	987	453		967.93	858.22	835.86	883.29	1004.64	929.52	813.13	1000.67	399.2	962.94	491.5		frontal_cortex_KO_vs_WT	-1.2	-0.248	down	0.251	0.609	1070	832	910	766	910
ENSMUSG00000005897	Nr2c1		154	183	150	238	160	129	136	126	101	140	91		139.05	169.97	133.67	217.17	157.13	135.03	137.2	131.34	119.29	136.59	98.73		frontal_cortex_KO_vs_WT	-1.3	-0.369	down	0.0166	0.208	238	143	163	126	163
ENSMUSG00000005899	Smpd4		750	477	582	691	521	518	431	308	514	324	690		677.19	443.04	518.63	630.53	511.65	542.22	434.81	321.05	607.07	316.1	748.64		frontal_cortex_KO_vs_WT	-1.1	-0.169	down	0.438	0.755	750	523	556	495	556
ENSMUSG00000005907	Pex1		289	291	285	299	282	194	203	200	163	226	191		260.94	270.28	253.97	272.84	276.94	203.07	204.8	208.47	192.51	220.49	207.23		frontal_cortex_KO_vs_WT	-1.3	-0.372	down	2.25e-05	0.0237	299	234	267	206	267
ENSMUSG00000005917	Otx1		110	42	77	51	66	75	68	45	72	79	68		99.32	39.01	68.62	46.54	64.82	78.51	68.6	46.91	85.04	77.07	73.78		frontal_cortex_KO_vs_WT	1.1	0.169	up	0.479	0.777	110	68	71.7	71.7	63.7
ENSMUSG00000005936	Kctd20		1149	1149	1218	1232	1013	892	1044	1015	773	970	1077		1037.45	1067.2	1085.37	1124.19	994.82	933.71	1053.23	1058	912.97	946.35	1168.54		frontal_cortex_KO_vs_WT	-1	-0.0692	down	0.41	0.734	1230	1030	1060	1010	1060
ENSMUSG00000005947	Itgae		2	6	3	4	4	3	3	1	4	5	3		1.81	5.57	2.67	3.65	3.93	3.14	3.03	1.04	4.72	4.88	3.25		frontal_cortex_KO_vs_WT	-1.1	-0.0748	down	0.904	0.971	6	3.4	3.5	3.3	3.5
ENSMUSG00000005949	Ctns		214	169	164	239	180	174	143	147	116	132	132		193.22	156.97	146.14	218.09	176.77	182.14	144.26	153.23	137	128.78	143.22		frontal_cortex_KO_vs_WT	-1.2	-0.267	down	0.0557	0.344	239	162	178	148	178
ENSMUSG00000005950	P2rx5		7	4	23	4	31	17	34	11	11	21	25		6.32	3.72	20.5	3.65	30.44	17.79	34.3	11.47	12.99	20.49	27.12		frontal_cortex_KO_vs_WT	1.6	0.686	up	0.19	0.546	34	17.2	20.7	20.7	12.9
ENSMUSG00000005951	Shpk		40	43	39	64	47	53	50	47	33	36	36		36.12	39.94	34.75	58.4	46.16	55.48	50.44	48.99	38.98	35.12	39.06		frontal_cortex_KO_vs_WT	1	0.0549	up	0.792	0.935	64	43.9	44.7	44.7	43.1
ENSMUSG00000005958	Ephb3		510	305	430	300	311	256	330	384	353	338	354		460.49	283.29	383.18	273.75	305.42	267.97	332.92	400.27	416.92	329.76	384.09		frontal_cortex_KO_vs_WT	1	0.0574	up	0.725	0.905	510	349	355	355	341
ENSMUSG00000005968	Tuft1		16	22	26	13	37	18	18	18	4	22	18		14.45	20.43	23.17	11.86	36.34	18.84	18.16	18.76	4.72	21.46	19.53		frontal_cortex_KO_vs_WT	-1.2	-0.317	down	0.386	0.718	37	18.9	21.2	16.9	21.2
ENSMUSG00000005973	Rcn1		418	361	456	410	419	457	420	378	453	465	336		377.42	335.3	406.35	374.12	411.48	478.37	423.72	394.01	535.02	453.66	364.56		frontal_cortex_KO_vs_WT	1.2	0.212	up	0.0611	0.357	465	414	442	442	381
ENSMUSG00000005980	Dnase1		64	78	58	89	71	61	50	80	49	51	57		57.79	72.45	51.68	81.21	69.73	63.85	50.44	83.39	57.87	49.76	61.84		frontal_cortex_KO_vs_WT	-1.1	-0.121	down	0.517	0.803	89	63.6	66.6	61.2	66.6
ENSMUSG00000005981	Trap1		905	822	875	833	834	684	801	807	573	816	771		817.14	763.48	779.72	760.11	819.04	715.98	808.09	841.18	676.75	796.1	836.53		frontal_cortex_KO_vs_WT	-1	-0.0154	down	0.847	0.95	905	783	788	779	788
ENSMUSG00000005982	Naa60		1224	1090	1100	1100	931	978	938	977	868	1005	1027		1105.17	1012.4	980.22	1003.74	914.29	1023.73	946.3	1018.39	1025.17	980.5	1114.29		frontal_cortex_KO_vs_WT	1	0.0207	up	0.779	0.928	1220	1010	1020	1020	1000
ENSMUSG00000005983	1700037C18Rik		47	30	42	42	30	41	41	40	60	51	41		42.44	27.86	37.43	38.32	29.46	42.92	41.36	41.69	70.86	49.76	44.48		frontal_cortex_KO_vs_WT	1.4	0.459	up	0.0308	0.273	60	42.4	48.5	48.5	35.1
ENSMUSG00000005986	Ankrd13d		875	558	742	614	735	455	622	585	638	598	820		790.05	518.28	661.2	560.27	721.81	476.28	627.5	609.78	753.52	583.42	889.69		frontal_cortex_KO_vs_WT	1	0.0137	up	0.934	0.978	875	654	657	657	650
ENSMUSG00000005994	Tyrp1		0	21	8	44	5	15	19	64	23	24	1		0	19.5	7.13	40.15	4.91	15.7	19.17	66.71	27.16	23.41	1.08		frontal_cortex_KO_vs_WT	1.8	0.833	up	0.411	0.734	64	20.4	25.5	25.5	14.3
ENSMUSG00000006005	Tpr		1493	1644	1647	1538	1564	1090	1425	1600	1106	1491	1376		1348.06	1526.96	1467.66	1403.42	1535.94	1140.97	1437.6	1667.78	1306.26	1454.65	1492.95		frontal_cortex_KO_vs_WT	-1	-0.0396	down	0.69	0.887	1650	1430	1460	1420	1460
ENSMUSG00000006010	Odr4		626	589	627	587	583	610	579	508	580	662	488		565.23	547.07	558.73	535.63	572.54	638.52	584.12	529.52	685.02	645.86	529.48		frontal_cortex_KO_vs_WT	1.1	0.115	up	0.201	0.56	662	581	602	602	556
ENSMUSG00000006014	Prg4		14	41	19	44	14	39	16	26	42	46	7		12.64	38.08	16.93	40.15	13.75	40.82	16.14	27.1	49.6	44.88	7.59		frontal_cortex_KO_vs_WT	1.3	0.35	up	0.436	0.752	46	28	31	31	24.3
ENSMUSG00000006019	Dhx34		196	197	179	238	164	134	161	150	130	173	133		176.97	182.98	159.51	217.17	161.06	140.27	162.42	156.35	153.54	168.78	144.3		frontal_cortex_KO_vs_WT	-1.2	-0.218	down	0.0656	0.366	238	166	180	154	180
ENSMUSG00000006021	Kptn		257	258	286	282	238	229	257	207	216	248	233		232.05	239.63	254.86	257.32	233.73	239.71	259.27	215.77	255.11	241.95	252.8		frontal_cortex_KO_vs_WT	1	0.00254	up	0.978	0.993	286	244	244	244	244
ENSMUSG00000006024	Napa		3160	2609	2908	2686	2644	2051	2640	2614	2156	2475	2974		2853.22	2423.26	2591.35	2450.96	2596.56	2146.91	2663.35	2724.73	2546.38	2414.65	3226.76		frontal_cortex_KO_vs_WT	1	0.0207	up	0.843	0.949	3160	2600	2620	2620	2580
ENSMUSG00000006050	Sra1		368	396	393	398	373	384	373	335	489	387	377		332.27	367.81	350.21	363.17	366.31	401.96	376.3	349.19	577.54	377.56	409.04		frontal_cortex_KO_vs_WT	1.2	0.221	up	0.0881	0.407	489	388	415	415	356
ENSMUSG00000006057	Atp5g1		961	1075	1159	911	935	897	1061	881	996	1027	1071		867.71	998.47	1032.8	831.28	918.22	938.94	1070.39	918.32	1176.34	1001.96	1162.03		frontal_cortex_KO_vs_WT	1.1	0.168	up	0.0895	0.41	1160	992	1040	1040	930
ENSMUSG00000006058	Snf8		703	660	744	617	628	718	696	597	962	736	729		634.75	613.01	662.99	563.01	616.73	751.57	702.16	622.29	1136.19	718.05	790.96		frontal_cortex_KO_vs_WT	1.3	0.347	up	0.0147	0.2	962	710	787	787	618
ENSMUSG00000006095	Tbcb		1021	822	1047	780	861	953	989	861	1450	964	1149		921.88	763.48	932.99	711.75	845.55	997.56	997.75	897.47	1712.55	940.5	1246.65		frontal_cortex_KO_vs_WT	1.4	0.438	up	0.00899	0.167	1450	997	1130	1130	835
ENSMUSG00000006127	Inpp5k		532	452	526	522	507	366	450	435	399	409	413		480.35	419.82	468.72	476.32	497.9	383.11	453.98	453.43	471.25	399.03	448.1		frontal_cortex_KO_vs_WT	-1.1	-0.109	down	0.214	0.576	532	450	469	435	469
ENSMUSG00000006134	Crkl		1040	1044	1076	1038	954	864	947	958	556	1050	846		939.04	969.68	958.83	947.17	936.88	904.4	955.38	998.58	656.67	1024.4	917.9		frontal_cortex_KO_vs_WT	-1	-0.0625	down	0.567	0.83	1080	928	950	910	950
ENSMUSG00000006154	Eps8l1		142	191	167	58	131	185	93	102	93	104	74		128.21	177.4	148.82	52.92	128.65	193.65	93.82	106.32	109.84	101.46	80.29		frontal_cortex_KO_vs_WT	-1.1	-0.155	down	0.58	0.836	191	120	127	114	127
ENSMUSG00000006169	Clint1		1002	982	1007	955	925	742	884	844	651	941	763		904.72	912.09	897.35	871.43	908.4	776.7	891.82	879.75	768.88	918.06	827.85		frontal_cortex_KO_vs_WT	-1.1	-0.0901	down	0.206	0.566	1010	869	899	844	899
ENSMUSG00000006179	Prss16		12	3	7	6	6	0	3	5	9	9	4		10.84	2.79	6.24	5.47	5.89	0	3.03	5.21	10.63	8.78	4.34		frontal_cortex_KO_vs_WT	-1.2	-0.239	down	0.688	0.887	12	5.8	6.2	5.3	6.2
ENSMUSG00000006191	Cdkal1		163	173	181	189	164	121	160	157	96	145	120		147.18	160.68	161.29	172.46	161.06	126.66	161.42	163.65	113.38	141.46	130.2		frontal_cortex_KO_vs_WT	-1.1	-0.2	down	0.106	0.439	189	149	161	139	161
ENSMUSG00000006204	Cdcp3		0	4	1	1	4	0	1	3	2	1	0		0	3.72	0.89	0.91	3.93	0	1.01	3.13	2.36	0.98	0		frontal_cortex_KO_vs_WT	-1.5	-0.599	down	0.576	0.834	4	1.5	1.9	1.2	1.9
ENSMUSG00000006205	Htra1		2665	3092	2455	2740	2447	3103	3362	2459	3250	3446	2311		2406.28	2871.88	2187.68	2500.23	2403.09	3248.1	3391.74	2563.16	3838.47	3361.98	2507.41		frontal_cortex_KO_vs_WT	1.3	0.349	up	0.00536	0.137	3450	2840	3150	3150	2470
ENSMUSG00000006215	Zbtb17		633	632	656	634	547	553	532	506	602	576	597		571.55	587.01	584.57	578.52	537.19	578.86	536.71	527.43	711	561.96	647.74		frontal_cortex_KO_vs_WT	1	0.0535	up	0.574	0.834	656	584	594	594	572
ENSMUSG00000006218	Fam131c		29	46	52	62	36	37	35	29	30	25	18		26.18	42.73	46.34	56.57	35.35	38.73	35.31	30.23	35.43	24.39	19.53		frontal_cortex_KO_vs_WT	-1.4	-0.439	down	0.0793	0.394	62	35.5	41.4	30.6	41.4
ENSMUSG00000006219	Fblim1		16	6	17	20	15	38	33	41	26	18	21		14.45	5.57	15.15	18.25	14.73	39.78	33.29	42.74	30.71	17.56	22.78		frontal_cortex_KO_vs_WT	2.3	1.19	up	0.00023	0.0624	41	23.2	31.1	31.1	13.6
ENSMUSG00000006221	Hspb7		8	2	4	3	8	8	7	2	5	2	10		7.22	1.86	3.56	2.74	7.86	8.37	7.06	2.08	5.91	1.95	10.85		frontal_cortex_KO_vs_WT	1.3	0.376	up	0.522	0.806	10	5.4	6	6	4.7
ENSMUSG00000006235	Epor		82	76	87	67	76	53	80	98	56	80	72		74.04	70.59	77.53	61.14	74.64	55.48	80.71	102.15	66.14	78.05	78.12		frontal_cortex_KO_vs_WT	1.1	0.103	up	0.544	0.817	98	74.4	76.8	76.8	71.6
ENSMUSG00000006241	Ccdc159		98	79	82	92	80	86	62	66	61	63	65		88.49	73.38	73.07	83.95	78.56	90.02	62.55	68.8	72.05	61.46	70.52		frontal_cortex_KO_vs_WT	-1.1	-0.167	down	0.271	0.625	98	74.8	79.5	70.9	79.5
ENSMUSG00000006262	Mob1b		381	401	457	459	376	297	350	375	249	347	332		344.01	372.45	407.24	418.83	369.25	310.89	353.1	390.89	294.09	338.54	360.22		frontal_cortex_KO_vs_WT	-1.1	-0.163	down	0.104	0.436	459	360	382	341	382
ENSMUSG00000006270	Vax1		7	24	21	21	18	11	15	20	5	11	9		6.32	22.29	18.71	19.16	17.68	11.51	15.13	20.85	5.91	10.73	9.76		frontal_cortex_KO_vs_WT	-1.4	-0.442	down	0.243	0.602	24	14.4	16.8	12.3	16.8
ENSMUSG00000006273	Atp6v1b2		13868	10312	12697	10669	12068	7414	11247	11117	7373	10662	11332		12521.7	9577.88	11314.4	9735.4	11851.5	7760.68	11346.5	11587.9	8708.02	10402	12295.1		frontal_cortex_KO_vs_WT	-1.1	-0.0879	down	0.51	0.798	13900	10600	11000	10400	11000
ENSMUSG00000006276	Eps15l1		687	657	628	681	548	436	505	493	308	358	527		620.31	610.23	559.62	621.41	538.17	456.39	509.47	513.88	363.77	349.27	571.79		frontal_cortex_KO_vs_WT	-1.3	-0.357	down	0.00829	0.161	687	519	590	461	590
ENSMUSG00000006281	Tep1		61	48	67	67	68	55	48	73	46	70	42		55.08	44.58	59.7	61.14	66.78	57.57	48.42	76.09	54.33	68.29	45.57		frontal_cortex_KO_vs_WT	1	0.026	up	0.889	0.967	73	58	58.4	58.4	57.5
ENSMUSG00000006288	Ttc5		503	522	518	616	488	522	458	449	392	436	443		454.17	484.84	461.6	562.1	479.24	546.41	462.05	468.02	462.98	425.37	480.65		frontal_cortex_KO_vs_WT	-1	-0.0426	down	0.647	0.869	616	481	488	474	488
ENSMUSG00000006289	Osgep		239	340	260	288	219	282	286	234	308	299	241		215.8	315.8	231.69	262.8	215.07	295.19	288.53	243.91	363.77	291.71	261.48		frontal_cortex_KO_vs_WT	1.2	0.227	up	0.101	0.431	340	271	291	291	248
ENSMUSG00000006299	Aamp		2195	2010	2262	2245	2018	1698	2084	1956	1760	2030	2088		1981.91	1866.91	2015.69	2048.55	1981.79	1777.4	2102.43	2038.86	2078.68	1980.5	2265.46		frontal_cortex_KO_vs_WT	1	0.0441	up	0.543	0.816	2260	2010	2040	2040	1980
ENSMUSG00000006301	Tmbim1		276	426	324	315	347	500	345	318	397	491	250		249.21	395.67	288.72	287.44	340.77	523.38	348.05	331.47	468.88	479.03	271.25		frontal_cortex_KO_vs_WT	1.3	0.37	up	0.0434	0.317	500	362	404	404	312
ENSMUSG00000006304	Arpc2		3124	2976	3168	2616	2689	2160	3019	2783	2494	2713	3012		2820.72	2764.14	2823.04	2387.09	2640.75	2261	3045.7	2900.89	2945.58	2646.85	3267.99		frontal_cortex_KO_vs_WT	1.1	0.0821	up	0.416	0.739	3170	2770	2840	2840	2690
ENSMUSG00000006307	Kmt2b		964	974	889	1075	790	748	713	711	382	591	677		870.41	904.66	792.2	980.93	775.82	782.98	719.31	741.12	451.17	576.59	734.54		frontal_cortex_KO_vs_WT	-1.3	-0.373	down	0.00847	0.163	1080	757	865	668	865
ENSMUSG00000006310	Zbtb32		11	8	5	10	8	3	7	8	7	5	10		9.93	7.43	4.46	9.12	7.86	3.14	7.06	8.34	8.27	4.88	10.85		frontal_cortex_KO_vs_WT	-1.1	-0.137	down	0.753	0.916	11	7.4	7.8	7.1	7.8
ENSMUSG00000006313	Upk1a		5	8	3	7	1	7	0	0	2	1	7		4.51	7.43	2.67	6.39	0.98	7.33	0	0	2.36	0.98	7.59		frontal_cortex_KO_vs_WT	-1.5	-0.543	down	0.523	0.806	8	3.7	4.4	3	4.4
ENSMUSG00000006315	Tmem147		602	651	631	579	554	651	673	563	977	679	599		543.56	604.65	562.29	528.33	544.06	681.44	678.95	586.85	1153.9	662.44	649.91		frontal_cortex_KO_vs_WT	1.3	0.402	up	0.0128	0.191	977	654	736	736	557
ENSMUSG00000006333	Rps9		1793	2203	2119	2240	1707	2892	2163	1857	3683	2409	1803		1618.93	2046.17	1888.26	2043.99	1676.37	3027.23	2182.13	1935.66	4349.87	2350.26	1956.24		frontal_cortex_KO_vs_WT	1.4	0.506	up	0.0107	0.178	3680	2280	2630	2630	1850
ENSMUSG00000006335	Tfpt		283	234	294	257	277	263	260	262	342	254	313		255.53	217.34	261.99	234.51	272.03	275.3	262.3	273.1	403.93	247.81	339.6		frontal_cortex_KO_vs_WT	1.2	0.273	up	0.0528	0.338	342	277	300	300	248
ENSMUSG00000006342	Susd2		199	79	152	156	162	90	143	183	120	157	152		179.68	73.38	135.45	142.35	159.09	94.21	144.26	190.75	141.73	153.17	164.92		frontal_cortex_KO_vs_WT	1.1	0.103	up	0.64	0.866	199	144	148	148	138
ENSMUSG00000006344	Ggt5		35	38	37	34	40	44	38	35	38	40	29		31.6	35.29	32.97	31.02	39.28	46.06	38.34	36.48	44.88	39.02	31.46		frontal_cortex_KO_vs_WT	1.2	0.211	up	0.283	0.636	44	36.9	39.4	39.4	34
ENSMUSG00000006345	Ggt1		20	22	13	28	13	23	18	17	24	18	10		18.06	20.43	11.58	25.55	12.77	24.08	18.16	17.72	28.35	17.56	10.85		frontal_cortex_KO_vs_WT	1.1	0.132	up	0.675	0.88	28	18.6	19.5	19.5	17.7
ENSMUSG00000006356	Crip2		2225	1570	2105	1461	1871	1586	2125	1833	2192	2225	2483		2008.99	1458.23	1875.79	1333.15	1837.43	1660.16	2143.8	1910.65	2588.9	2170.75	2694.03		frontal_cortex_KO_vs_WT	1.3	0.366	up	0.0147	0.2	2480	1970	2190	2190	1700
ENSMUSG00000006360	Crip1		24	29	35	35	35	41	46	40	92	33	36		21.67	26.94	31.19	31.94	34.37	42.92	46.41	41.69	108.66	32.2	39.06		frontal_cortex_KO_vs_WT	1.8	0.821	up	0.00784	0.157	92	41.5	51.8	51.8	29.2
ENSMUSG00000006362	Cbfa2t3		850	559	692	413	556	668	659	561	587	729	1010		767.48	519.2	616.65	376.86	546.02	699.24	664.83	584.76	693.29	711.23	1095.84		frontal_cortex_KO_vs_WT	1.3	0.391	up	0.0396	0.303	1010	661	742	742	565
ENSMUSG00000006369	Fbln1		239	197	241	203	227	277	320	214	240	304	199		215.8	182.98	214.76	185.24	222.93	289.95	322.83	223.07	283.46	296.59	215.91		frontal_cortex_KO_vs_WT	1.3	0.413	up	0.0016	0.0952	320	241	272	272	204
ENSMUSG00000006373	Pgrmc1		5760	4879	5987	4663	5997	5068	6264	5434	6174	6278	5323		5200.81	4531.66	5335.08	4254.96	5889.4	5304.98	6319.41	5664.19	7291.92	6124.93	5775.41		frontal_cortex_KO_vs_WT	1.2	0.27	up	0.0146	0.2	6280	5610	6080	6080	5040
ENSMUSG00000006378	Gcat		32	27	35	30	23	18	24	23	51	30	31		28.89	25.08	31.19	27.37	22.59	18.84	24.21	23.97	60.23	29.27	33.63		frontal_cortex_KO_vs_WT	1.2	0.219	up	0.451	0.763	51	29.6	31.7	31.7	27
ENSMUSG00000006386	Tek		192	224	195	237	177	211	193	199	175	204	157		173.36	208.05	173.77	216.26	173.82	220.87	194.71	207.43	206.69	199.03	170.34		frontal_cortex_KO_vs_WT	1.1	0.08	up	0.48	0.777	237	195	200	200	189
ENSMUSG00000006390	Elovl1		112	188	127	135	124	134	131	84	125	130	139		101.13	174.62	113.17	123.19	121.78	140.27	132.16	87.56	147.63	126.83	150.81		frontal_cortex_KO_vs_WT	1	0.0452	up	0.798	0.936	188	129	131	131	127
ENSMUSG00000006392	Med8		270	245	253	246	191	217	209	189	217	211	236		243.79	227.56	225.45	224.47	187.57	227.15	210.85	197.01	256.29	205.86	256.06		frontal_cortex_KO_vs_WT	1	0.0214	up	0.851	0.952	270	224	226	226	222
ENSMUSG00000006395	Hyi		137	90	147	162	134	137	120	133	157	123	156		123.7	83.59	130.99	147.82	131.6	143.41	121.06	138.63	185.43	120	169.26		frontal_cortex_KO_vs_WT	1.2	0.241	up	0.157	0.509	162	136	146	146	124
ENSMUSG00000006398	Cdc20		8	15	19	9	11	10	17	4	5	16	7		7.22	13.93	16.93	8.21	10.8	10.47	17.15	4.17	5.91	15.61	7.59		frontal_cortex_KO_vs_WT	-1.1	-0.159	down	0.707	0.897	19	10.7	11.4	10.1	11.4
ENSMUSG00000006403	Adamts4		132	397	190	200	299	267	224	179	83	267	101		119.19	368.74	169.31	182.5	293.64	279.49	225.98	186.58	98.03	260.49	109.58		frontal_cortex_KO_vs_WT	-1.2	-0.228	down	0.47	0.772	397	209	227	193	227
ENSMUSG00000006411	Nectin4		50	55	43	77	48	28	40	48	30	44	28		45.15	51.08	38.32	70.26	47.14	29.31	40.35	50.03	35.43	42.93	30.38		frontal_cortex_KO_vs_WT	-1.3	-0.401	down	0.0659	0.366	77	43.7	50.4	38.1	50.4
ENSMUSG00000006412	Pfdn2		1229	1107	1290	1180	1010	1383	1236	1137	2111	1326	1290		1109.69	1028.19	1149.53	1076.74	991.88	1447.67	1246.93	1185.16	2493.24	1293.67	1399.64		frontal_cortex_KO_vs_WT	1.4	0.496	up	0.00507	0.135	2110	1310	1510	1510	1070
ENSMUSG00000006418	Rnf114		798	877	870	827	766	926	846	729	983	865	734		720.53	814.57	775.27	754.63	752.26	969.3	853.48	759.88	1160.99	843.91	796.38		frontal_cortex_KO_vs_WT	1.2	0.232	up	0.0412	0.309	983	836	897	897	763
ENSMUSG00000006423	Steep1		477	509	505	475	518	453	414	425	261	470	343		430.69	472.76	450.01	433.43	508.71	474.18	417.66	443	308.26	458.54	372.15		frontal_cortex_KO_vs_WT	-1.1	-0.153	down	0.194	0.55	518	434	459	412	459
ENSMUSG00000006435	Neurl1a		4865	3433	3970	2835	3517	4698	3980	3168	5078	5103	4023		4392.7	3188.6	3537.71	2586.92	3453.89	4917.68	4015.21	3302.2	5997.47	4978.58	4364.92		frontal_cortex_KO_vs_WT	1.3	0.421	up	0.0094	0.172	5100	4070	4600	4600	3430
ENSMUSG00000006442	Srm		704	618	601	559	589	457	569	565	427	584	635		635.65	574	535.56	510.08	578.43	478.37	574.03	588.93	504.32	569.76	688.97		frontal_cortex_KO_vs_WT	1	0.00191	up	0.986	0.996	704	567	567	567	567
ENSMUSG00000006445	Epha2		27	67	42	81	20	51	26	56	31	20	20		24.38	62.23	37.43	73.91	19.64	53.38	26.23	58.37	36.61	19.51	21.7		frontal_cortex_KO_vs_WT	-1.2	-0.277	down	0.472	0.773	81	39.4	43.5	36	43.5
ENSMUSG00000006456	Rbm14		379	515	391	387	332	339	350	349	233	316	362		342.21	478.34	348.42	353.14	326.04	354.85	353.1	363.78	275.19	308.3	392.77		frontal_cortex_KO_vs_WT	-1.1	-0.115	down	0.381	0.716	515	354	370	341	370
ENSMUSG00000006457	Actn3		15	14	13	14	7	11	9	12	11	7	9		13.54	13	11.58	12.77	6.87	11.51	9.08	12.51	12.99	6.83	9.76		frontal_cortex_KO_vs_WT	-1.1	-0.158	down	0.653	0.872	15	11	11.6	10.4	11.6
ENSMUSG00000006463	Zdhhc24		349	283	298	296	293	208	285	230	216	241	270		315.12	262.85	265.55	270.1	287.74	217.73	287.52	239.74	255.11	235.12	292.95		frontal_cortex_KO_vs_WT	-1.1	-0.138	down	0.204	0.563	349	266	280	255	280
ENSMUSG00000006464	Bbs1		935	815	805	848	802	657	655	728	413	691	667		844.23	756.98	717.34	773.8	787.61	687.72	660.79	758.84	487.78	674.15	723.69		frontal_cortex_KO_vs_WT	-1.2	-0.221	down	0.047	0.325	935	716	776	665	776
ENSMUSG00000006469	Slc34a3		0	0	0	0	1	0	1	1	0	0	0		0	0	0	0	0.98	0	1.01	1.04	0	0	0		frontal_cortex_KO_vs_WT	1.5	0.577	up	0.808	0.939	1	0.3	0.3	0.3	0.2
ENSMUSG00000006471	Ndor1		155	110	107	141	91	95	72	72	79	76	100		139.95	102.17	95.35	128.66	89.37	99.44	72.64	75.05	93.3	74.15	108.5		frontal_cortex_KO_vs_WT	-1.3	-0.353	down	0.0417	0.309	155	98.1	111	87.2	111
ENSMUSG00000006476	Nsmf		8525	7424	7685	5800	6537	9409	8118	5734	9925	9817	8207		7697.38	6895.48	6848.18	5292.47	6419.71	9848.97	8189.81	5976.89	11722.1	9577.64	8904.52		frontal_cortex_KO_vs_WT	1.4	0.447	up	0.00413	0.125	9920	7940	9040	9040	6630
ENSMUSG00000006494	Pdk1		1236	690	1180	913	1101	725	1010	909	723	1045	917		1116.01	640.88	1051.51	833.11	1081.24	758.9	1018.93	947.51	853.91	1019.52	994.94		frontal_cortex_KO_vs_WT	-1	-0.0187	down	0.9	0.971	1240	938	945	932	945
ENSMUSG00000006498	Ptbp1		377	519	457	545	359	511	370	342	280	360	301		340.4	482.05	407.24	497.31	352.56	534.89	373.27	356.49	330.7	351.22	326.58		frontal_cortex_KO_vs_WT	-1.1	-0.134	down	0.392	0.722	545	396	416	379	416
ENSMUSG00000006517	Mvd		230	248	242	178	192	268	278	216	307	243	281		207.67	230.34	215.65	162.42	188.55	280.53	280.46	225.15	362.59	237.08	304.88		frontal_cortex_KO_vs_WT	1.4	0.486	up	0.000731	0.0832	307	245	282	282	201
ENSMUSG00000006519	Cyba		69	105	85	92	98	170	138	100	185	135	96		62.3	97.52	75.74	83.95	96.24	177.95	139.22	104.24	218.5	131.71	104.16		frontal_cortex_KO_vs_WT	1.8	0.811	up	0.000141	0.0512	185	117	146	146	83.2
ENSMUSG00000006522	Itih3		327	269	307	331	263	420	307	239	426	291	230		295.25	249.85	273.57	302.04	258.28	439.64	309.72	249.12	503.14	283.9	249.55		frontal_cortex_KO_vs_WT	1.2	0.297	up	0.117	0.454	426	310	339	339	276
ENSMUSG00000006526	Stimate		421	302	406	327	328	315	320	259	286	335	341		380.13	280.5	361.79	298.39	322.11	329.73	322.83	269.97	337.79	326.83	369.98		frontal_cortex_KO_vs_WT	-1	-0.0114	down	0.921	0.976	421	327	329	326	329
ENSMUSG00000006527	Sfmbt1		570	554	623	550	536	391	430	512	310	486	423		514.66	514.56	555.16	501.87	526.38	409.28	433.8	533.69	366.13	474.15	458.95		frontal_cortex_KO_vs_WT	-1.2	-0.227	down	0.024	0.242	623	481	523	446	523
ENSMUSG00000006542	Prkag3		1	3	2	6	1	4	1	3	1	1	0		0.9	2.79	1.78	5.47	0.98	4.19	1.01	3.13	1.18	0.98	0		frontal_cortex_KO_vs_WT	-1.4	-0.449	down	0.61	0.85	6	2	2.4	1.8	2.4
ENSMUSG00000006567	Atp7b		45	27	34	46	23	27	27	25	20	29	15		40.63	25.08	30.3	41.97	22.59	28.26	27.24	26.06	23.62	28.29	16.27		frontal_cortex_KO_vs_WT	-1.3	-0.363	down	0.148	0.497	46	28.2	32.1	25	32.1
ENSMUSG00000006575	Rundc3a		5753	4537	5478	4963	4611	5749	5116	4880	7246	5581	5975		5194.49	4214.01	4881.5	4528.71	4528.26	6017.83	5161.25	5086.72	8558.02	5444.92	6482.82		frontal_cortex_KO_vs_WT	1.3	0.391	up	0.00427	0.126	7250	5460	6130	6130	4670
ENSMUSG00000006576	Slc4a3		3530	2595	3258	3143	2695	2198	2332	2517	2220	2353	3035		3187.3	2410.26	2903.24	2867.97	2646.64	2300.78	2352.63	2623.62	2621.97	2295.63	3292.95		frontal_cortex_KO_vs_WT	-1.1	-0.119	down	0.301	0.653	3530	2680	2800	2580	2800
ENSMUSG00000006585	Cdt1		23	19	27	21	16	20	28	12	17	27	24		20.77	17.65	24.06	19.16	15.71	20.94	28.25	12.51	20.08	26.34	26.04		frontal_cortex_KO_vs_WT	1.1	0.2	up	0.463	0.769	28	21	22.4	22.4	19.5
ENSMUSG00000006586	Runx1t1		416	413	400	462	389	264	310	351	235	316	288		375.61	383.6	356.44	421.57	382.02	276.34	312.74	365.87	277.55	308.3	312.48		frontal_cortex_KO_vs_WT	-1.2	-0.313	down	0.00133	0.0928	462	343	384	309	384
ENSMUSG00000006587	Snai3		1	4	3	1	0	3	0	1	0	0	0		0.9	3.72	2.67	0.91	0	3.14	0	1.04	0	0	0		frontal_cortex_KO_vs_WT	-2.3	-1.23	down	0.354	0.696	4	1.1	1.6	0.7	1.6
ENSMUSG00000006589	Aprt		328	261	313	318	291	253	307	229	373	300	329		296.16	242.42	278.92	290.17	285.78	264.83	309.72	238.7	440.54	292.69	356.96		frontal_cortex_KO_vs_WT	1.1	0.185	up	0.222	0.582	373	300	317	317	279
ENSMUSG00000006599	Gtf2h1		715	672	668	626	630	473	615	571	453	626	620		645.59	624.16	595.26	571.22	618.7	495.12	620.44	595.19	535.02	610.74	672.69		frontal_cortex_KO_vs_WT	-1	-0.0544	down	0.557	0.825	715	599	611	588	611
ENSMUSG00000006611	Hfe		63	78	71	75	61	101	70	79	69	83	47		56.88	72.45	63.27	68.44	59.91	105.72	70.62	82.35	81.49	80.98	50.99		frontal_cortex_KO_vs_WT	1.2	0.294	up	0.105	0.438	101	72.1	78.7	78.7	64.2
ENSMUSG00000006638	Abhd1		6	4	1	3	2	2	2	2	1	1	2		5.42	3.72	0.89	2.74	1.96	2.09	2.02	2.08	1.18	0.98	2.17		frontal_cortex_KO_vs_WT	-1.7	-0.749	down	0.326	0.675	6	2.3	3	1.8	3
ENSMUSG00000006641	Slc5a6		387	306	375	365	288	236	302	294	232	299	289		349.43	284.22	334.17	333.06	282.83	247.04	304.67	306.45	274.01	291.71	313.56		frontal_cortex_KO_vs_WT	-1.1	-0.13	down	0.208	0.567	387	302	317	290	317
ENSMUSG00000006642	Tcf23		6	5	6	6	3	8	9	10	3	2	0		5.42	4.64	5.35	5.47	2.95	8.37	9.08	10.42	3.54	1.95	0		frontal_cortex_KO_vs_WT	1.2	0.225	up	0.716	0.9	10	5.2	5.6	5.6	4.8
ENSMUSG00000006649	Nphs1		17	8	13	15	15	26	17	9	22	19	19		15.35	7.43	11.58	13.69	14.73	27.22	17.15	9.38	25.98	18.54	20.61		frontal_cortex_KO_vs_WT	1.6	0.654	up	0.0476	0.326	26	16.5	19.8	19.8	12.6
ENSMUSG00000006651	Aplp1		22253	20211	21752	18196	20315	15307	20718	17720	19591	20409	21260		20092.7	18772.2	19383.4	16603.8	19950.5	16022.8	20901.3	18470.6	23138.3	19911.4	23066.9		frontal_cortex_KO_vs_WT	1.1	0.095	up	0.375	0.711	22300	19700	20300	20300	19000
ENSMUSG00000006673	Qrich1		1079	1068	1051	1080	964	744	906	896	648	802	819		974.25	991.97	936.56	985.49	946.7	778.79	914.01	933.95	765.33	782.45	888.61		frontal_cortex_KO_vs_WT	-1.1	-0.196	down	0.0128	0.191	1080	900	967	844	967
ENSMUSG00000006675	P4htm		1379	982	1246	1116	1179	809	1197	1085	1182	1096	1293		1245.13	912.09	1110.32	1018.34	1157.85	846.83	1207.59	1130.96	1396.02	1069.28	1402.89		frontal_cortex_KO_vs_WT	1.1	0.11	up	0.424	0.745	1380	1140	1180	1180	1090
ENSMUSG00000006676	Usp19		2204	2373	2030	2451	2009	1607	1631	1758	977	1595	1844		1990.03	2204.06	1808.95	2236.52	1972.95	1682.14	1645.43	1832.47	1153.9	1556.11	2000.72		frontal_cortex_KO_vs_WT	-1.2	-0.312	down	0.0164	0.207	2450	1830	2040	1650	2040
ENSMUSG00000006678	Pola1		67	102	88	75	68	61	65	57	40	79	39		60.5	94.74	78.42	68.44	66.78	63.85	65.57	59.41	47.24	77.07	42.31		frontal_cortex_KO_vs_WT	-1.2	-0.311	down	0.102	0.435	102	65.8	73.8	59.2	73.8
ENSMUSG00000006699	Cdc42		4815	4718	4960	4781	4379	4170	4570	4605	4178	4517	4159		4347.55	4382.12	4419.91	4362.64	4300.43	4364.99	4610.42	4800.07	4934.5	4406.87	4512.48		frontal_cortex_KO_vs_WT	1.1	0.0778	up	0.132	0.475	4960	4490	4600	4600	4360
ENSMUSG00000006705	Pknox1		231	510	285	460	198	369	224	320	194	237	255		208.57	473.69	253.97	419.75	194.45	386.25	225.98	333.56	229.13	231.22	276.67		frontal_cortex_KO_vs_WT	-1.1	-0.145	down	0.555	0.824	510	294	310	280	310
ENSMUSG00000006711	D130043K22Rik		836	351	708	432	785	355	627	546	361	639	619		754.84	326.01	630.91	394.2	770.91	371.6	632.55	569.13	426.37	623.42	671.61		frontal_cortex_KO_vs_WT	-1	-0.0671	down	0.774	0.926	836	561	575	549	575
ENSMUSG00000006715	Gmnn		33	55	38	52	39	42	42	39	45	37	32		29.8	51.08	33.86	47.45	38.3	43.96	42.37	40.65	53.15	36.1	34.72		frontal_cortex_KO_vs_WT	1	0.058	up	0.781	0.929	55	41	41.8	41.8	40.1
ENSMUSG00000006717	Acot13		548	453	571	490	504	644	616	528	926	755	552		494.8	420.75	508.82	447.12	494.96	674.11	621.45	550.37	1093.67	736.59	598.91		frontal_cortex_KO_vs_WT	1.5	0.59	up	0.000353	0.0777	926	604	713	713	473
ENSMUSG00000006720	Zfp184		31	33	51	47	31	30	40	23	27	39	45		27.99	30.65	45.45	42.89	30.44	31.4	40.35	23.97	31.89	38.05	48.82		frontal_cortex_KO_vs_WT	1	0.00965	up	0.967	0.99	51	35.6	35.7	35.7	35.5
ENSMUSG00000006724	Cyp27b1		4	7	4	6	4	1	3	3	1	1	3		3.61	6.5	3.56	5.47	3.93	1.05	3.03	3.13	1.18	0.98	3.25		frontal_cortex_KO_vs_WT	-2.2	-1.13	down	0.0816	0.398	7	3.2	4.6	2.1	4.6
ENSMUSG00000006728	Cdk4		450	592	536	593	448	524	496	419	461	551	441		406.31	549.86	477.64	541.11	439.96	548.5	500.39	436.75	544.47	537.57	478.48		frontal_cortex_KO_vs_WT	1.1	0.0718	up	0.507	0.796	593	496	508	508	483
ENSMUSG00000006731	B4galnt1		1479	1150	1391	1058	1201	926	1198	1115	875	1233	1480		1335.42	1068.13	1239.53	965.42	1179.45	969.3	1208.6	1162.23	1033.43	1202.94	1605.79		frontal_cortex_KO_vs_WT	1	0.0484	up	0.724	0.904	1480	1180	1200	1200	1160
ENSMUSG00000006732	Mettl1		129	162	148	123	135	98	115	111	147	109	117		116.48	150.47	131.88	112.24	132.58	102.58	116.02	115.7	173.62	106.34	126.94		frontal_cortex_KO_vs_WT	-1	-0.063	down	0.687	0.886	162	126	129	124	129
ENSMUSG00000006736	Tspan31		526	649	515	561	500	569	610	534	480	575	538		474.94	602.8	458.92	511.91	491.03	595.61	615.4	556.62	566.91	560.98	583.73		frontal_cortex_KO_vs_WT	1.1	0.191	up	0.0301	0.269	649	547	580	580	508
ENSMUSG00000006740	Kif5b		3382	3759	3462	3291	3294	4887	3489	2980	3949	4747	2686		3053.67	3491.39	3085.02	3003.02	3234.9	5115.52	3519.86	3106.23	4664.04	4631.26	2914.29		frontal_cortex_KO_vs_WT	1.3	0.331	up	0.0285	0.261	4890	3620	3990	3990	3170
ENSMUSG00000006763	Saal1		205	176	203	191	160	139	141	155	154	154	145		185.1	163.47	180.9	174.29	157.13	145.5	142.25	161.57	181.88	150.25	157.32		frontal_cortex_KO_vs_WT	-1.1	-0.142	down	0.195	0.552	205	164	172	156	172
ENSMUSG00000006764	Tph2		2	8	3	8	5	4	3	4	1	4	1		1.81	7.43	2.67	7.3	4.91	4.19	3.03	4.17	1.18	3.9	1.08		frontal_cortex_KO_vs_WT	-1.6	-0.701	down	0.265	0.622	8	3.8	4.8	2.9	4.8
ENSMUSG00000006777	Krt23		2	0	2	2	1	0	2	3	0	2	2		1.81	0	1.78	1.82	0.98	0	2.02	3.13	0	1.95	2.17		frontal_cortex_KO_vs_WT	1.2	0.282	up	0.78	0.929	3	1.4	1.5	1.5	1.3
ENSMUSG00000006782	Cnp		1719	3791	2306	2246	3505	2711	3020	1818	1491	3116	1430		1552.12	3521.12	2054.9	2049.46	3442.11	2837.77	3046.71	1895.01	1760.97	3040.03	1551.54		frontal_cortex_KO_vs_WT	-1.1	-0.0996	down	0.682	0.883	3790	2430	2520	2360	2520
ENSMUSG00000006784	Odad4		30	15	17	11	19	22	36	14	10	19	13		27.09	13.93	15.15	10.04	18.66	23.03	36.32	14.59	11.81	18.54	14.1		frontal_cortex_KO_vs_WT	1.2	0.224	up	0.532	0.81	36	18.5	19.7	19.7	17
ENSMUSG00000006800	Sulf2		2100	1207	1908	1139	2113	1130	2000	1618	1174	1873	1830		1896.13	1121.07	1700.24	1039.33	2075.09	1182.84	2017.69	1686.54	1386.57	1827.33	1985.53		frontal_cortex_KO_vs_WT	1.1	0.102	up	0.611	0.85	2110	1630	1680	1680	1570
ENSMUSG00000006818	Sod2		2190	2338	2308	2258	2029	1727	1864	2084	1449	1863	1546		1977.39	2171.56	2056.68	2060.41	1992.59	1807.76	1880.49	2172.28	1711.37	1817.58	1677.4		frontal_cortex_KO_vs_WT	-1.1	-0.153	down	0.0531	0.339	2340	1940	2050	1840	2050
ENSMUSG00000006850	Tmco6		137	134	127	157	133	99	126	79	122	120	142		123.7	124.46	113.17	143.26	130.61	103.63	127.11	82.35	144.09	117.07	154.07		frontal_cortex_KO_vs_WT	-1	-0.0675	down	0.676	0.881	157	124	127	121	127
ENSMUSG00000006906	Stambp		454	370	431	375	417	272	397	378	293	379	359		409.93	343.66	384.07	342.19	409.52	284.72	400.51	394.01	346.05	369.76	389.51		frontal_cortex_KO_vs_WT	-1	-0.0531	down	0.632	0.862	454	370	378	364	378
ENSMUSG00000006920	Ezh1		1329	1003	1201	1110	1166	799	1023	979	687	983	1014		1199.98	931.6	1070.22	1012.87	1145.08	836.36	1032.05	1020.47	811.39	959.03	1100.18		frontal_cortex_KO_vs_WT	-1.1	-0.159	down	0.137	0.481	1330	1010	1070	960	1070
ENSMUSG00000006930	Hap1		3836	4274	4091	5458	3991	2971	3195	3750	1922	2652	3153		3463.6	3969.73	3645.53	4980.39	3919.39	3109.93	3223.26	3908.85	2270.01	2587.34	3420.98		frontal_cortex_KO_vs_WT	-1.3	-0.372	down	0.0107	0.178	5460	3500	4000	3090	4000
ENSMUSG00000006931	P3h4		168	189	177	186	172	202	172	164	186	193	117		151.69	175.54	157.73	169.72	168.91	211.45	173.52	170.95	219.68	188.29	126.94		frontal_cortex_KO_vs_WT	1.1	0.142	up	0.311	0.661	202	174	182	182	165
ENSMUSG00000006932	Ctnnb1		7111	7592	7355	6742	7043	5802	6425	6323	4648	6720	5580		6420.66	7051.52	6554.12	6152.04	6916.63	6073.3	6481.83	6590.85	5489.61	6556.15	6054.25		frontal_cortex_KO_vs_WT	-1.1	-0.0924	down	0.191	0.547	7590	6390	6620	6210	6620
ENSMUSG00000006941	Eif1b		1570	1418	1505	1441	1285	1324	1450	1342	1814	1440	1602		1417.58	1317.05	1341.12	1314.9	1261.94	1385.91	1462.83	1398.85	2142.46	1404.89	1738.16		frontal_cortex_KO_vs_WT	1.2	0.255	up	0.0381	0.298	1810	1470	1590	1590	1330
ENSMUSG00000006958	Chrd		499	237	372	299	399	227	302	194	268	222	436		450.56	220.13	331.49	272.84	391.84	237.61	304.67	202.22	316.53	216.59	473.06		frontal_cortex_KO_vs_WT	-1.1	-0.193	down	0.41	0.734	499	311	333	292	333
ENSMUSG00000006998	Psmd2		3370	3106	3389	3213	3187	2327	3085	3020	2299	2975	2998		3042.84	2884.88	3019.97	2931.84	3129.82	2435.81	3112.29	3147.93	2715.28	2902.46	3252.8		frontal_cortex_KO_vs_WT	-1	-0.036	down	0.673	0.88	3390	2960	3000	2930	3000
ENSMUSG00000007021	Syngr3		3173	2862	3091	2425	2930	2086	3049	2589	2378	2686	3140		2864.96	2658.25	2754.42	2212.8	2877.43	2183.54	3075.97	2698.67	2808.58	2620.51	3406.87		frontal_cortex_KO_vs_WT	1	0.0661	up	0.579	0.836	3170	2740	2800	2800	2670
ENSMUSG00000007029	Vars		754	746	635	741	628	456	545	535	445	473	575		680.8	692.89	565.86	676.16	616.73	477.32	549.82	557.66	525.58	461.47	623.87		frontal_cortex_KO_vs_WT	-1.2	-0.28	down	0.00557	0.137	754	584	646	533	646
ENSMUSG00000007030	Vwa7		4	6	3	5	6	5	1	3	1	3	1		3.61	5.57	2.67	4.56	5.89	5.23	1.01	3.13	1.18	2.93	1.08		frontal_cortex_KO_vs_WT	-1.8	-0.862	down	0.182	0.539	6	3.4	4.5	2.4	4.5
ENSMUSG00000007033	Hspa1l		34	28	33	28	26	27	27	27	23	20	25		30.7	26.01	29.41	25.55	25.53	28.26	27.24	28.14	27.16	19.51	27.12		frontal_cortex_KO_vs_WT	-1	-0.0689	down	0.757	0.918	34	26.8	27.4	26.2	27.4
ENSMUSG00000007034	Slc44a4		2	3	4	4	3	1	1	3	3	4	4		1.81	2.79	3.56	3.65	2.95	1.05	1.01	3.13	3.54	3.9	4.34		frontal_cortex_KO_vs_WT	-1	-0.0682	down	0.919	0.975	4	2.9	3	2.8	3
ENSMUSG00000007035	Msh5		4	7	4	7	3	5	3	3	2	0	5		3.61	6.5	3.56	6.39	2.95	5.23	3.03	3.13	2.36	0	5.42		frontal_cortex_KO_vs_WT	-1.5	-0.537	down	0.389	0.72	7	3.8	4.6	3.2	4.6
ENSMUSG00000007036	Abhd16a		1150	1017	1065	1057	863	767	950	813	942	874	845		1038.36	944.6	949.03	964.51	847.52	802.87	958.4	847.44	1112.57	852.69	916.82		frontal_cortex_KO_vs_WT	-1	-0.053	down	0.594	0.843	1150	930	949	915	949
ENSMUSG00000007038	Neu1		881	687	843	722	694	615	743	710	809	696	767		795.47	638.09	751.21	658.82	681.55	643.76	749.57	740.08	955.48	679.03	832.19		frontal_cortex_KO_vs_WT	1.1	0.12	up	0.3	0.652	881	739	767	767	705
ENSMUSG00000007039	Ddah2		137	266	195	227	166	208	200	162	209	188	109		123.7	247.06	173.77	207.14	163.02	217.73	201.77	168.86	246.84	183.42	118.26		frontal_cortex_KO_vs_WT	1	0.0502	up	0.805	0.938	266	187	189	189	183
ENSMUSG00000007041	Clic1		108	195	141	232	117	238	157	178	211	199	106		97.52	181.12	125.65	211.7	114.9	249.13	158.39	185.54	249.21	194.15	115.01		frontal_cortex_KO_vs_WT	1.3	0.392	up	0.0978	0.426	238	171	192	192	146
ENSMUSG00000007050	Lsm2		87	112	98	108	96	65	92	60	75	91	88		78.55	104.03	87.33	98.55	94.28	68.04	92.81	62.54	88.58	88.78	95.48		frontal_cortex_KO_vs_WT	-1.1	-0.162	down	0.298	0.65	112	87.2	92.5	82.7	92.5
ENSMUSG00000007080	Pole		16	25	19	21	8	18	12	6	7	19	5		14.45	23.22	16.93	19.16	7.86	18.84	12.11	6.25	8.27	18.54	5.42		frontal_cortex_KO_vs_WT	-1.4	-0.49	down	0.221	0.582	25	13.7	16.3	11.6	16.3
ENSMUSG00000007097	Atp1a2		14142	16850	14454	16354	13063	18792	15135	15454	20981	18115	10925		12769.1	15650.4	12880.1	14922.9	12828.6	19670.7	15268.9	16108.6	24780	17673.3	11853.5		frontal_cortex_KO_vs_WT	1.3	0.346	up	0.0314	0.275	21000	15900	17600	17600	13800
ENSMUSG00000007122	Casq1		7	4	4	4	6	7	3	5	2	7	2		6.32	3.72	3.56	3.65	5.89	7.33	3.03	5.21	2.36	6.83	2.17		frontal_cortex_KO_vs_WT	-1	-0.0281	down	0.959	0.987	7	4.5	4.6	4.5	4.6
ENSMUSG00000007207	Stx1a		5676	2356	4264	3105	3762	2854	3820	3855	4098	3715	5627		5124.97	2188.27	3799.69	2833.29	3694.5	2987.45	3853.79	4018.3	4840.02	3624.42	6105.24		frontal_cortex_KO_vs_WT	1.2	0.264	up	0.22	0.581	5680	3920	4240	4240	3530
ENSMUSG00000007216	Zfp775		102	142	110	114	100	104	109	144	111	121	102		92.1	131.89	98.02	104.02	98.21	108.86	109.96	150.1	131.1	118.05	110.67		frontal_cortex_KO_vs_WT	1.2	0.212	up	0.144	0.49	144	114	121	121	105
ENSMUSG00000007279	Scube2		40	63	41	93	41	40	35	74	18	32	16		36.12	58.51	36.54	84.86	40.26	41.87	35.31	77.13	21.26	31.22	17.36		frontal_cortex_KO_vs_WT	-1.4	-0.454	down	0.206	0.566	93	43.7	51.3	37.4	51.3
ENSMUSG00000007338	Mrpl49		513	499	566	493	491	423	576	478	496	497	558		463.2	463.48	504.37	449.86	482.19	442.78	581.1	498.25	585.81	484.88	605.42		frontal_cortex_KO_vs_WT	1.1	0.173	up	0.0876	0.407	576	506	533	533	473
ENSMUSG00000007379	Dennd2c		10	24	15	51	19	21	16	27	8	10	8		9.03	22.29	13.37	46.54	18.66	21.98	16.14	28.14	9.45	9.76	8.68		frontal_cortex_KO_vs_WT	-1.4	-0.483	down	0.278	0.632	51	18.5	22	15.7	22
ENSMUSG00000007411	Mark3		1285	1407	1212	1302	1125	955	1029	1155	875	1091	975		1160.25	1306.83	1080.03	1188.07	1104.81	999.66	1038.1	1203.93	1033.43	1064.4	1057.87		frontal_cortex_KO_vs_WT	-1.1	-0.131	down	0.0948	0.42	1410	1110	1170	1070	1170
ENSMUSG00000007415	Gatad1		1224	1135	1231	978	1040	1077	1029	1033	1172	1160	958		1105.17	1054.2	1096.96	892.42	1021.34	1127.36	1038.1	1076.76	1384.21	1131.72	1039.42		frontal_cortex_KO_vs_WT	1.1	0.131	up	0.183	0.539	1230	1090	1130	1130	1030
ENSMUSG00000007440	Pcdha10		57	48	36	55	47	36	42	55	21	46	48		51.47	44.58	32.08	50.19	46.16	37.68	42.37	57.33	24.8	44.88	52.08		frontal_cortex_KO_vs_WT	-1	-0.0509	down	0.819	0.941	57	44	44.9	43.2	44.9
ENSMUSG00000007458	M6pr		1261	1173	1248	1163	1223	1252	1269	1041	1183	1375	1067		1138.58	1089.49	1112.11	1061.23	1201.06	1310.54	1280.23	1085.1	1397.2	1341.47	1157.69		frontal_cortex_KO_vs_WT	1.1	0.172	up	0.0393	0.302	1380	1200	1260	1260	1120
ENSMUSG00000007476	Lrrc8a		168	224	224	206	169	192	201	204	226	194	181		151.69	208.05	199.61	187.97	165.97	200.98	202.78	212.64	266.92	189.27	196.38		frontal_cortex_KO_vs_WT	1.2	0.209	up	0.104	0.436	226	198	211	211	183
ENSMUSG00000007480	Mc5r		6	6	1	7	4	6	7	6	3	7	5		5.42	5.57	0.89	6.39	3.93	6.28	7.06	6.25	3.54	6.83	5.42		frontal_cortex_KO_vs_WT	1.3	0.421	up	0.415	0.738	7	5.2	5.9	5.9	4.4
ENSMUSG00000007564	Ppp2r1a		9147	8450	9033	8385	8091	5367	7476	7889	5513	6995	8276		8259	7848.44	8049.4	7651.26	7945.82	5617.96	7542.13	8223.18	6511.23	6824.45	8979.38		frontal_cortex_KO_vs_WT	-1.1	-0.127	down	0.271	0.626	9150	7590	7950	7280	7950
ENSMUSG00000007570	Fance		221	195	235	229	178	157	170	185	163	191	188		199.55	181.12	209.41	208.96	174.81	164.34	171.5	192.84	192.51	186.34	203.98		frontal_cortex_KO_vs_WT	-1.1	-0.0743	down	0.484	0.78	235	190	195	185	195
ENSMUSG00000007589	Tinf2		175	159	172	217	146	178	158	149	161	157	135		158.01	147.68	153.27	198.01	143.38	186.32	159.4	155.31	190.15	153.17	146.47		frontal_cortex_KO_vs_WT	1	0.0428	up	0.737	0.91	217	163	165	165	160
ENSMUSG00000007594	Hapln4		1069	638	884	777	897	540	710	890	553	671	931		965.22	592.58	787.74	709.01	880.91	565.25	716.28	927.7	653.13	654.64	1010.13		frontal_cortex_KO_vs_WT	-1	-0.061	down	0.723	0.903	1070	769	787	755	787
ENSMUSG00000007603	Dus3l		951	845	827	1020	782	688	712	579	569	538	854		858.68	784.84	736.95	930.74	767.97	720.17	718.3	603.53	672.03	524.88	926.58		frontal_cortex_KO_vs_WT	-1.2	-0.233	down	0.0889	0.409	1020	750	816	694	816
ENSMUSG00000007610	Gtpbp3		331	247	310	256	275	229	231	223	232	249	284		298.87	229.42	276.24	233.6	270.07	239.71	233.04	232.45	274.01	242.93	308.14		frontal_cortex_KO_vs_WT	-1	-0.0382	down	0.744	0.913	331	258	262	255	262
ENSMUSG00000007613	Tgfbr1		353	497	367	329	343	416	392	292	333	441	244		318.73	461.62	327.04	300.21	336.85	435.45	395.47	304.37	393.3	430.25	264.74		frontal_cortex_KO_vs_WT	1.1	0.0875	up	0.584	0.838	497	361	371	371	349
ENSMUSG00000007617	Homer1		2952	5611	4252	2663	2851	4310	3917	4144	3182	4153	4020		2665.42	5211.55	3789	2429.97	2799.84	4511.54	3951.65	4319.54	3758.16	4051.74	4361.66		frontal_cortex_KO_vs_WT	1.2	0.3	up	0.0902	0.412	5610	3800	4160	4160	3380
ENSMUSG00000007646	Rad51c		56	69	68	61	49	43	63	48	58	45	48		50.56	64.09	60.6	55.66	48.12	45.01	63.56	50.03	68.5	43.9	52.08		frontal_cortex_KO_vs_WT	-1	-0.0567	down	0.752	0.916	69	54.7	55.8	53.8	55.8
ENSMUSG00000007653	Gabrb2		1880	1402	1815	1557	2017	1175	1352	1841	432	1652	712		1697.49	1302.19	1617.37	1420.75	1980.81	1229.94	1363.96	1918.99	510.22	1611.72	772.51		frontal_cortex_KO_vs_WT	-1.3	-0.377	down	0.156	0.508	2020	1400	1600	1230	1600
ENSMUSG00000007655	Cav1		198	341	216	357	193	247	232	260	182	230	168		178.78	316.72	192.48	325.76	189.54	258.55	234.05	271.01	214.95	224.39	182.28		frontal_cortex_KO_vs_WT	-1	-0.0596	down	0.751	0.916	357	235	241	231	241
ENSMUSG00000007656	Arpp19		4506	2593	3831	2710	3119	3526	3527	3292	3900	4237	3886		4068.55	2408.4	3413.84	2472.86	3063.04	3690.88	3558.2	3431.45	4606.17	4133.69	4216.27		frontal_cortex_KO_vs_WT	1.3	0.352	up	0.0148	0.2	4510	3550	3940	3940	3090
ENSMUSG00000007659	Bcl2l1		1880	1636	1723	1621	1630	1399	1794	1479	1201	1649	1844		1697.49	1519.53	1535.38	1479.15	1600.75	1464.42	1809.87	1541.65	1418.46	1608.79	2000.72		frontal_cortex_KO_vs_WT	1	0.0669	up	0.511	0.799	1880	1610	1640	1640	1570
ENSMUSG00000007670	Khsrp		1774	1899	1599	1762	1577	1069	1131	1263	685	1014	1252		1601.78	1763.81	1424.89	1607.81	1548.7	1118.99	1141	1316.5	809.03	989.28	1358.41		frontal_cortex_KO_vs_WT	-1.4	-0.502	down	0.000122	0.0512	1900	1330	1590	1120	1590
ENSMUSG00000007682	Dio2		1362	2186	1690	1339	1169	4077	2260	1520	1999	2484	1410		1229.78	2030.38	1505.98	1221.83	1148.02	4267.64	2279.99	1584.39	2360.96	2423.44	1529.84		frontal_cortex_KO_vs_WT	1.7	0.754	up	0.00195	0.0999	4080	1960	2410	2410	1430
ENSMUSG00000007721	Ccdc124		1209	1188	1284	1206	1052	1167	1293	1107	1737	1324	1529		1091.63	1103.43	1144.19	1100.47	1033.12	1221.57	1304.44	1153.89	2051.52	1291.72	1658.95		frontal_cortex_KO_vs_WT	1.3	0.402	up	0.0056	0.137	1740	1290	1450	1450	1090
ENSMUSG00000007739	Cct4		1560	1541	1720	1428	1500	1464	1636	1334	1475	1663	1523		1408.55	1431.3	1532.71	1303.04	1473.09	1532.46	1650.47	1390.51	1742.08	1622.45	1652.44		frontal_cortex_KO_vs_WT	1.1	0.161	up	0.039	0.301	1720	1520	1600	1600	1430
ENSMUSG00000007777	0610009B22Rik		218	197	225	181	170	221	224	179	211	231	228		196.84	182.98	200.5	165.16	166.95	231.33	225.98	186.58	249.21	225.37	247.38		frontal_cortex_KO_vs_WT	1.2	0.317	up	0.00443	0.128	231	207	228	228	182
ENSMUSG00000007783	Cpt1c		1627	1209	1406	1237	1436	1006	1246	1174	1219	1167	1417		1469.05	1122.93	1252.9	1128.76	1410.23	1053.04	1257.02	1223.73	1439.72	1138.55	1537.43		frontal_cortex_KO_vs_WT	-1	-0.00238	down	0.984	0.995	1630	1280	1280	1270	1280
ENSMUSG00000007805	Twist2		17	3	12	9	7	4	14	13	15	7	13		15.35	2.79	10.69	8.21	6.87	4.19	14.12	13.55	17.72	6.83	14.1		frontal_cortex_KO_vs_WT	1.3	0.408	up	0.373	0.71	17	10.4	11.8	11.8	8.8
ENSMUSG00000007812	Zfp655		495	499	537	558	482	435	490	489	388	513	332		446.94	463.48	478.53	509.17	473.35	455.34	494.33	509.71	458.25	500.49	360.22		frontal_cortex_KO_vs_WT	-1	-0.0339	down	0.737	0.91	558	468	474	463	474
ENSMUSG00000007815	Rhoa		1357	1439	1492	1454	1391	1415	1396	1285	1224	1476	1253		1225.26	1336.56	1329.54	1326.77	1366.04	1481.17	1408.35	1339.43	1445.63	1440.01	1359.49		frontal_cortex_KO_vs_WT	1.1	0.101	up	0.0846	0.402	1490	1370	1410	1410	1320
ENSMUSG00000007817	Zmiz1		2620	2596	2333	1951	2205	2018	1930	2354	1437	2601	2256		2365.65	2411.19	2078.96	1780.28	2165.44	2112.36	1947.07	2453.72	1697.2	2537.58	2447.74		frontal_cortex_KO_vs_WT	1	0.026	up	0.836	0.948	2620	2180	2200	2200	2160
ENSMUSG00000007827	Ankrd26		339	357	419	392	331	306	284	336	252	284	253		306.09	331.58	373.38	357.7	325.06	320.31	286.51	350.23	297.63	277.08	274.5		frontal_cortex_KO_vs_WT	-1.1	-0.171	down	0.0873	0.407	419	318	339	301	339
ENSMUSG00000007833	Aldh16a1		81	88	85	96	78	72	80	74	86	86	60		73.14	81.74	75.74	87.6	76.6	75.37	80.71	77.13	101.57	83.9	65.1		frontal_cortex_KO_vs_WT	1	0.0278	up	0.851	0.952	96	79.9	80.6	80.6	79
ENSMUSG00000007836	Hnrnpa0		3239	3860	3646	3832	3175	2278	2988	3035	2028	2796	2680		2924.55	3585.2	3248.99	3496.68	3118.03	2384.52	3014.43	3163.56	2395.21	2727.83	2907.78		frontal_cortex_KO_vs_WT	-1.2	-0.244	down	0.0147	0.2	3860	3000	3270	2770	3270
ENSMUSG00000007837	Prrg2		47	55	59	54	45	57	69	54	82	68	41		42.44	51.08	52.58	49.27	44.19	59.67	69.61	56.29	96.85	66.34	44.48		frontal_cortex_KO_vs_WT	1.4	0.448	up	0.0254	0.247	82	57.5	65.5	65.5	47.9
ENSMUSG00000007850	Hnrnph1		2871	4022	3339	4411	2946	2836	2536	2828	2033	2244	2531		2592.28	3735.67	2975.42	4025.01	2893.14	2968.61	2558.43	2947.8	2401.11	2189.29	2746.11		frontal_cortex_KO_vs_WT	-1.2	-0.3	down	0.0237	0.241	4410	2910	3240	2640	3240
ENSMUSG00000007867	Ift43		93	136	108	119	82	125	103	109	133	121	113		83.97	126.32	96.24	108.59	80.53	130.85	103.91	113.62	157.08	118.05	122.6		frontal_cortex_KO_vs_WT	1.3	0.324	up	0.0409	0.308	136	113	124	124	99.1
ENSMUSG00000007872	Id3		477	437	401	469	444	583	417	475	572	544	349		430.69	405.89	357.34	427.96	436.03	610.26	420.69	495.12	675.57	530.74	378.66		frontal_cortex_KO_vs_WT	1.3	0.333	up	0.0249	0.246	583	470	519	519	412
ENSMUSG00000007877	Tcap		82	31	59	71	36	49	35	50	76	32	66		74.04	28.79	52.58	64.79	35.35	51.29	35.31	52.12	89.76	31.22	71.61		frontal_cortex_KO_vs_WT	1.1	0.105	up	0.734	0.908	82	53.4	55.2	55.2	51.1
ENSMUSG00000007880	Arid1a		2059	2367	2125	2108	1858	1869	1543	1983	1181	1915	1651		1859.11	2198.49	1893.61	1923.54	1824.66	1956.4	1556.65	2067	1394.84	1868.31	1791.32		frontal_cortex_KO_vs_WT	-1.1	-0.13	down	0.241	0.601	2370	1850	1940	1770	1940
ENSMUSG00000007888	Crlf1		13	50	24	9	18	13	16	13	19	20	13		11.74	46.44	21.39	8.21	17.68	13.61	16.14	13.55	22.44	19.51	14.1		frontal_cortex_KO_vs_WT	-1.3	-0.35	down	0.385	0.718	50	18.6	21.1	16.6	21.1
ENSMUSG00000007891	Ctsd		2637	2615	2604	2691	2447	2449	2843	2496	3024	2774	2543		2381	2428.84	2320.45	2455.52	2403.09	2563.52	2868.15	2601.73	3571.55	2706.36	2759.13		frontal_cortex_KO_vs_WT	1.2	0.247	up	0.00808	0.159	3020	2640	2850	2850	2400
ENSMUSG00000007892	Rplp1		4181	3989	4457	4115	3684	6147	4814	3654	9558	5514	4627		3775.1	3705.02	3971.68	3754.91	3617.9	6434.44	4856.58	3808.79	11288.6	5379.56	5020.25		frontal_cortex_KO_vs_WT	1.6	0.704	up	0.00147	0.0937	9560	5060	6130	6130	3760
ENSMUSG00000007908	Hmgcll1		298	259	302	295	236	203	240	235	180	231	197		269.07	240.56	269.12	269.19	231.77	212.49	242.12	244.95	212.59	225.37	213.74		frontal_cortex_KO_vs_WT	-1.1	-0.184	down	0.054	0.342	302	239	256	225	256
ENSMUSG00000007944	Ttc9b		2018	1635	1882	1410	1456	1417	1736	1428	2427	1783	2079		1822.09	1518.6	1677.07	1286.62	1429.87	1483.26	1751.36	1488.49	2866.45	1739.53	2255.7		frontal_cortex_KO_vs_WT	1.2	0.32	up	0.0678	0.371	2430	1760	1930	1930	1550
ENSMUSG00000007950	Abhd8		4888	3844	4780	4245	4015	4694	4371	4065	6002	5092	4738		4413.47	3570.34	4259.51	3873.54	3942.96	4913.49	4409.66	4237.2	7088.77	4967.85	5140.69		frontal_cortex_KO_vs_WT	1.3	0.353	up	0.00702	0.148	6000	4620	5130	5130	4010
ENSMUSG00000007987	Ift22		902	858	943	791	774	757	832	772	804	898	899		814.43	796.92	840.32	721.78	760.11	792.4	839.36	804.7	949.58	876.11	975.41		frontal_cortex_KO_vs_WT	1.1	0.149	up	0.0742	0.384	943	834	873	873	787
ENSMUSG00000007989	Fzd3		1642	1896	2046	1396	1758	1284	1623	1765	1138	1891	1300		1482.59	1761.02	1823.21	1273.84	1726.46	1344.04	1637.36	1839.77	1344.06	1844.89	1410.49		frontal_cortex_KO_vs_WT	-1	-0.039	down	0.766	0.922	2050	1590	1610	1570	1610
ENSMUSG00000008028	1700008O03Rik		12	10	16	10	11	4	8	10	11	5	10		10.84	9.29	14.26	9.12	10.8	4.19	8.07	10.42	12.99	4.88	10.85		frontal_cortex_KO_vs_WT	-1.3	-0.358	down	0.357	0.699	16	9.6	10.9	8.6	10.9
ENSMUSG00000008035	Mid1ip1		1100	1280	1113	1150	1054	1355	1138	1107	1216	1501	1053		993.21	1188.88	991.81	1049.37	1035.09	1418.36	1148.07	1153.89	1436.18	1464.4	1142.5		frontal_cortex_KO_vs_WT	1.2	0.299	up	0.00348	0.116	1500	1180	1290	1290	1050
ENSMUSG00000008036	Ap2s1		1746	1400	1723	1484	1467	1245	1618	1479	2041	1595	1847		1576.5	1300.33	1535.38	1354.14	1440.68	1303.22	1632.31	1541.65	2410.56	1556.11	2003.98		frontal_cortex_KO_vs_WT	1.2	0.272	up	0.0646	0.364	2040	1600	1740	1740	1440
ENSMUSG00000008090	Fgfrl1		268	249	296	284	266	294	236	279	366	337	209		241.98	231.27	263.77	259.15	261.23	307.75	238.09	290.82	432.27	328.78	226.76		frontal_cortex_KO_vs_WT	1.2	0.273	up	0.0825	0.399	366	280	304	304	251
ENSMUSG00000008129	Brme1		29	26	34	26	34	25	35	31	26	26	38		26.18	24.15	30.3	23.72	33.39	26.17	35.31	32.31	30.71	25.37	41.23		frontal_cortex_KO_vs_WT	1.2	0.209	up	0.352	0.695	38	29.9	31.8	31.8	27.5
ENSMUSG00000008136	Fhl2		559	482	499	370	418	308	448	460	454	464	489		504.73	447.69	444.66	337.62	410.5	322.4	451.96	479.49	536.21	452.69	530.56		frontal_cortex_KO_vs_WT	1.1	0.107	up	0.459	0.767	559	447	462	462	429
ENSMUSG00000008140	Emc10		3181	3048	3238	2876	2890	2507	3053	2757	3100	3041	3268		2872.19	2831.01	2885.42	2624.33	2838.14	2624.23	3080.01	2873.79	3661.31	2966.85	3545.75		frontal_cortex_KO_vs_WT	1.1	0.153	up	0.111	0.446	3270	2980	3130	3130	2810
ENSMUSG00000008153	Clstn3		6637	5701	6190	4831	6134	3955	5757	5662	4387	5092	6260		5992.67	5295.14	5515.97	4408.26	6023.94	4139.94	5807.92	5901.84	5181.35	4967.85	6792.04		frontal_cortex_KO_vs_WT	1	0.00475	up	0.971	0.991	6640	5460	5470	5470	5450
ENSMUSG00000008167	Fbxw9		190	166	167	180	146	164	140	138	181	145	172		171.55	154.18	148.82	164.25	143.38	171.67	141.24	143.85	213.77	141.46	186.62		frontal_cortex_KO_vs_WT	1.1	0.0855	up	0.534	0.812	190	162	166	166	156
ENSMUSG00000008200	Fnbp4		510	553	482	687	411	413	314	329	273	261	339		460.49	513.63	429.52	626.88	403.63	432.31	316.78	342.94	322.43	254.64	367.81		frontal_cortex_KO_vs_WT	-1.4	-0.521	down	0.000594	0.083	687	406	487	339	487
ENSMUSG00000008206	Cers4		884	708	797	811	828	563	692	629	741	605	718		798.18	657.6	710.21	740.03	813.14	589.33	698.12	655.64	875.17	590.25	779.02		frontal_cortex_KO_vs_WT	-1.1	-0.0927	down	0.441	0.757	884	719	744	698	744
ENSMUSG00000008226	Scrn3		425	401	476	365	391	359	390	405	308	422	315		383.74	372.45	424.17	333.06	383.98	375.79	393.45	422.16	363.77	411.71	341.77		frontal_cortex_KO_vs_WT	1	0.0208	up	0.825	0.944	476	382	385	385	379
ENSMUSG00000008301	Phax		615	624	628	583	557	518	616	497	575	575	599		555.3	579.58	559.62	531.98	547.01	542.22	621.45	518.05	679.11	560.98	649.91		frontal_cortex_KO_vs_WT	1.1	0.101	up	0.264	0.622	628	577	595	595	555
ENSMUSG00000008305	Tle1		784	693	787	676	711	646	687	602	546	719	632		707.89	643.66	701.3	616.85	698.24	676.21	693.08	627.5	644.86	701.47	685.71		frontal_cortex_KO_vs_WT	-1	-0.00407	down	0.955	0.985	787	672	674	671	674
ENSMUSG00000008307	1700109H08Rik		18	9	17	19	9	15	4	7	4	8	10		16.25	8.36	15.15	17.34	8.84	15.7	4.04	7.3	4.72	7.8	10.85		frontal_cortex_KO_vs_WT	-1.6	-0.652	down	0.113	0.45	19	10.6	13.2	8.4	13.2
ENSMUSG00000008318	Relt		156	106	191	191	185	121	144	142	122	153	136		140.86	98.45	170.2	174.29	181.68	126.66	145.27	148.02	144.09	149.27	147.56		frontal_cortex_KO_vs_WT	-1.1	-0.0932	down	0.55	0.82	191	148	153	143	153
ENSMUSG00000008333	Snrpb2		398	366	462	363	390	369	409	356	506	460	357		359.36	339.94	411.69	331.24	383	386.25	412.62	371.08	597.62	448.78	387.34		frontal_cortex_KO_vs_WT	1.2	0.248	up	0.065	0.365	506	403	434	434	365
ENSMUSG00000008348	Ubc		1597	1737	1769	1732	1554	1109	1670	1480	1560	1369	1772		1441.96	1613.34	1576.37	1580.44	1526.12	1160.86	1684.77	1542.69	1842.47	1335.62	1922.6		frontal_cortex_KO_vs_WT	1	0.0309	up	0.81	0.939	1770	1570	1580	1580	1550
ENSMUSG00000008373	Prpf31		467	447	466	452	437	436	444	398	438	435	402		421.66	415.18	415.26	412.45	429.16	456.39	447.93	414.86	517.31	424.39	436.17		frontal_cortex_KO_vs_WT	1.1	0.101	up	0.209	0.569	467	436	450	450	419
ENSMUSG00000008384	Sertad1		159	191	231	180	101	169	199	111	191	162	215		143.56	177.4	205.85	164.25	99.19	176.9	200.76	115.7	225.58	158.05	233.27		frontal_cortex_KO_vs_WT	1.2	0.225	up	0.281	0.635	231	173	185	185	158
ENSMUSG00000008393	Carhsp1		371	629	480	405	489	666	634	326	442	673	312		334.98	584.22	427.73	369.56	480.23	697.14	639.61	339.81	522.03	656.59	338.52		frontal_cortex_KO_vs_WT	1.2	0.277	up	0.201	0.56	673	490	532	532	439
ENSMUSG00000008398	Elk3		126	213	140	160	99	174	123	127	125	143	102		113.77	197.84	124.76	146	97.22	182.14	124.09	132.38	147.63	139.51	110.67		frontal_cortex_KO_vs_WT	1	0.036	up	0.85	0.952	213	138	139	139	136
ENSMUSG00000008429	Herpud2		981	845	958	896	826	715	822	813	582	746	751		885.76	784.84	853.68	817.59	811.18	748.43	829.27	847.44	687.38	727.81	814.83		frontal_cortex_KO_vs_WT	-1.1	-0.0981	down	0.217	0.579	981	801	831	776	831
ENSMUSG00000008435	Rdh13		344	378	399	380	314	260	280	290	279	281	324		310.6	351.09	355.55	346.75	308.37	272.16	282.48	302.28	329.52	274.15	351.54		frontal_cortex_KO_vs_WT	-1.1	-0.149	down	0.139	0.484	399	317	334	302	334
ENSMUSG00000008438	Adam21		7	6	8	7	10	6	4	8	5	3	8		6.32	5.57	7.13	6.39	9.82	6.28	4.04	8.34	5.91	2.93	8.68		frontal_cortex_KO_vs_WT	-1.2	-0.23	down	0.613	0.852	10	6.5	7	6	7
ENSMUSG00000008450	Nutf2		77	99	72	69	78	90	84	82	66	88	86		69.52	91.95	64.16	62.96	76.6	94.21	84.74	85.47	77.95	85.85	93.31		frontal_cortex_KO_vs_WT	1.2	0.253	up	0.0878	0.407	99	80.6	86.9	86.9	73
ENSMUSG00000008475	Arpc5		1513	1439	1775	1122	1685	1435	1719	1293	1383	1799	1541		1366.12	1336.56	1581.72	1023.82	1654.77	1502.1	1734.21	1347.77	1633.42	1755.14	1671.97		frontal_cortex_KO_vs_WT	1.2	0.207	up	0.104	0.436	1800	1510	1610	1610	1390
ENSMUSG00000008489	Elavl2		1348	1072	1340	986	1284	759	1099	998	787	1233	993		1217.13	995.68	1194.09	899.72	1260.96	794.49	1108.72	1040.28	929.5	1202.94	1077.4		frontal_cortex_KO_vs_WT	-1.1	-0.118	down	0.358	0.699	1350	1070	1110	1030	1110
ENSMUSG00000008496	Pou2f2		201	147	179	190	166	132	125	150	189	131	201		181.49	136.53	159.51	173.37	163.02	138.17	126.11	156.35	223.22	127.81	218.08		frontal_cortex_KO_vs_WT	1	0.0161	up	0.928	0.977	201	164	165	165	163
ENSMUSG00000008540	Mgst1		67	147	126	161	117	193	129	148	172	139	74		60.5	136.53	112.28	146.91	114.9	202.02	130.14	154.27	203.14	135.61	80.29		frontal_cortex_KO_vs_WT	1.3	0.401	up	0.114	0.451	193	134	151	151	114
ENSMUSG00000008575	Nfib		1749	1645	2305	1415	1874	1224	2003	1610	2307	1917	2027		1579.21	1527.89	2054.01	1291.18	1840.37	1281.23	2020.72	1678.2	2724.72	1870.26	2199.28		frontal_cortex_KO_vs_WT	1.2	0.243	up	0.174	0.529	2310	1820	1960	1960	1660
ENSMUSG00000008604	Ubqln4		2817	2366	2527	2312	2117	2673	2267	2231	2553	2732	2337		2543.52	2197.56	2251.84	2109.69	2079.01	2797.99	2287.05	2325.51	3015.27	2665.39	2535.62		frontal_cortex_KO_vs_WT	1.2	0.22	up	0.0207	0.229	2820	2440	2600	2600	2240
ENSMUSG00000008658	Rbfox1		3759	3286	3637	3122	2955	2028	2610	3136	1702	2468	2727		3394.07	3052.07	3240.97	2848.81	2901.98	2122.83	2633.09	3268.84	2010.18	2407.83	2958.77		frontal_cortex_KO_vs_WT	-1.2	-0.266	down	0.0409	0.308	3760	2800	3090	2570	3090
ENSMUSG00000008668	Rps18		963	973	1061	978	852	1472	1155	816	2114	1252	962		869.51	903.73	945.47	892.42	836.71	1540.83	1165.22	850.57	2496.78	1221.47	1043.76		frontal_cortex_KO_vs_WT	1.6	0.64	up	0.00403	0.123	2110	1160	1390	1390	890
ENSMUSG00000008682	Rpl10		1622	1455	1647	1509	1465	2096	1738	1311	2274	1895	1732		1464.53	1351.42	1467.66	1376.95	1438.71	2194.01	1753.37	1366.53	2685.75	1848.8	1879.2		frontal_cortex_KO_vs_WT	1.4	0.461	up	0.00151	0.0938	2270	1710	1950	1950	1420
ENSMUSG00000008683	Rps15a		1610	1422	1652	1646	1513	1716	1555	1508	1755	1691	1573		1453.7	1320.77	1472.11	1501.97	1485.85	1796.24	1568.75	1571.88	2072.78	1649.77	1706.69		frontal_cortex_KO_vs_WT	1.2	0.255	up	0.00397	0.122	1760	1600	1730	1730	1450
ENSMUSG00000008690	Ncaph2		1455	1244	1479	1356	1239	1235	1224	1231	1281	1452	1376		1313.75	1155.44	1317.95	1237.34	1216.77	1292.75	1234.83	1283.15	1512.95	1416.6	1492.95		frontal_cortex_KO_vs_WT	1.1	0.136	up	0.0912	0.413	1480	1320	1370	1370	1250
ENSMUSG00000008730	Hipk1		1786	1956	1824	1755	1692	1843	1613	1603	1371	1952	1426		1612.61	1816.75	1625.39	1601.43	1661.64	1929.18	1627.27	1670.9	1619.24	1904.41	1547.2		frontal_cortex_KO_vs_WT	1	0.0454	up	0.581	0.836	1960	1690	1720	1720	1660
ENSMUSG00000008734	Gprc5b		2774	6170	3462	6270	3127	4439	3074	4362	1908	3168	1606		2504.7	5730.75	3085.02	5721.34	3070.89	4646.57	3101.19	4546.78	2253.48	3090.76	1742.5		frontal_cortex_KO_vs_WT	-1.2	-0.316	down	0.251	0.609	6270	3590	4020	3230	4020
ENSMUSG00000008763	Man1a2		2260	1553	2002	1875	1992	1484	1640	1975	1332	1710	1561		2040.6	1442.44	1784	1710.93	1956.26	1553.39	1654.51	2058.66	1573.18	1668.31	1693.67		frontal_cortex_KO_vs_WT	-1.1	-0.0715	down	0.516	0.802	2260	1740	1790	1700	1790
ENSMUSG00000008822	Acyp1		168	148	171	184	153	219	188	171	265	198	191		151.69	137.46	152.38	167.9	150.25	229.24	189.66	178.24	312.98	193.17	207.23		frontal_cortex_KO_vs_WT	1.4	0.521	up	0.000641	0.083	265	188	218	218	152
ENSMUSG00000008845	Cd163		36	25	19	46	38	25	42	23	37	39	20		32.51	23.22	16.93	41.97	37.32	26.17	42.37	23.97	43.7	38.05	21.7		frontal_cortex_KO_vs_WT	1.1	0.105	up	0.714	0.9	46	31.6	32.7	32.7	30.4
ENSMUSG00000008855	Hdac5		4005	4889	4072	4329	3300	5291	3865	3690	4656	4190	3974		3616.19	4540.95	3628.6	3950.19	3240.79	5538.41	3899.19	3846.31	5499.05	4087.84	4311.75		frontal_cortex_KO_vs_WT	1.2	0.255	up	0.0529	0.338	5290	4200	4530	4530	3800
ENSMUSG00000008859	Rala		1133	1085	1130	1128	989	961	1107	1085	965	1119	991		1023.01	1007.76	1006.95	1029.29	971.25	1005.94	1116.79	1130.96	1139.73	1091.72	1075.23		frontal_cortex_KO_vs_WT	1.1	0.117	up	0.0474	0.326	1130	1050	1090	1090	1010
ENSMUSG00000008892	Vdac3		881	772	901	830	807	761	841	825	736	849	792		795.47	717.04	802.89	757.37	792.52	796.58	848.44	859.95	869.27	828.3	859.31		frontal_cortex_KO_vs_WT	1.1	0.126	up	0.0468	0.325	901	812	844	844	773
ENSMUSG00000008958	Vps72		489	447	461	529	415	441	489	437	404	429	447		441.53	415.18	410.8	482.71	407.55	461.62	493.33	455.51	477.15	418.54	484.99		frontal_cortex_KO_vs_WT	1.1	0.107	up	0.196	0.553	529	450	465	465	432
ENSMUSG00000008976	Gabpa		346	449	410	397	361	379	363	378	296	405	286		312.41	417.04	365.36	362.26	354.52	396.72	366.21	394.01	349.6	395.13	310.31		frontal_cortex_KO_vs_WT	1	0.026	up	0.803	0.937	449	366	369	369	362
ENSMUSG00000008999	Bmp7		156	306	200	331	153	319	196	272	202	221	134		140.86	284.22	178.22	302.04	150.25	333.92	197.73	283.52	238.58	215.61	145.39		frontal_cortex_KO_vs_WT	1.1	0.159	up	0.516	0.802	331	225	236	236	211
ENSMUSG00000009013	Dynll1		3241	3251	3405	2750	2817	3243	3372	2579	3762	3390	3643		2926.36	3019.56	3034.23	2509.36	2766.45	3394.64	3401.83	2688.25	4443.18	3307.35	3952.62		frontal_cortex_KO_vs_WT	1.2	0.308	up	0.0119	0.184	3760	3220	3530	3530	2850
ENSMUSG00000009030	Pdcl		470	459	455	545	418	357	379	381	270	399	323		424.37	426.32	405.46	497.31	410.5	373.69	382.35	397.14	318.89	389.27	350.45		frontal_cortex_KO_vs_WT	-1.2	-0.23	down	0.0135	0.196	545	398	433	369	433
ENSMUSG00000009035	Tmem184b		1414	1298	1321	1245	1191	906	1166	1205	851	1103	1144		1276.73	1205.59	1177.16	1136.06	1169.63	948.37	1176.31	1256.04	1005.09	1076.11	1241.23		frontal_cortex_KO_vs_WT	-1.1	-0.0946	down	0.303	0.655	1410	1150	1190	1120	1190
ENSMUSG00000009070	Rsph14		2	2	5	3	9	5	5	0	3	4	1		1.81	1.86	4.46	2.74	8.84	5.23	5.04	0	3.54	3.9	1.08		frontal_cortex_KO_vs_WT	-1.2	-0.315	down	0.659	0.875	9	3.5	3.9	3.1	3.9
ENSMUSG00000009073	Nf2		1754	1803	1740	1662	1595	1730	1549	1480	1082	1638	1307		1583.72	1674.64	1550.53	1516.57	1566.38	1810.9	1562.7	1542.69	1277.92	1598.06	1418.08		frontal_cortex_KO_vs_WT	-1	-0.0397	down	0.664	0.876	1800	1550	1580	1540	1580
ENSMUSG00000009075	Cabp7		277	300	412	142	377	370	540	153	294	553	312		250.11	278.64	367.14	129.57	370.24	387.3	544.78	159.48	347.23	539.52	338.52		frontal_cortex_KO_vs_WT	1.4	0.469	up	0.114	0.451	553	338	386	386	279
ENSMUSG00000009076	Zmat5		121	122	121	129	117	152	137	124	162	127	131		109.25	113.31	107.82	117.71	114.9	159.11	138.21	129.25	191.33	123.9	142.13		frontal_cortex_KO_vs_WT	1.3	0.384	up	0.00447	0.128	162	132	147	147	113
ENSMUSG00000009079	Ewsr1		2100	2198	2108	2649	1864	1591	1726	1606	1269	1294	1668		1896.13	2041.52	1878.46	2417.2	1830.55	1665.4	1741.27	1674.03	1498.78	1262.45	1809.76		frontal_cortex_KO_vs_WT	-1.3	-0.323	down	0.00428	0.126	2650	1790	2010	1610	2010
ENSMUSG00000009090	Ap1b1		3405	2665	3012	2737	2758	2089	2569	2618	1878	2679	2655		3074.44	2475.28	2684.02	2497.5	2708.51	2186.68	2591.72	2728.9	2218.05	2613.68	2880.65		frontal_cortex_KO_vs_WT	-1.1	-0.0835	down	0.395	0.723	3400	2610	2690	2540	2690
ENSMUSG00000009092	Derl3		13	20	16	19	11	21	14	9	18	21	19		11.74	18.58	14.26	17.34	10.8	21.98	14.12	9.38	21.26	20.49	20.61		frontal_cortex_KO_vs_WT	1.2	0.301	up	0.333	0.678	21	16.4	18	18	14.5
ENSMUSG00000009097	Tbx1		33	32	18	21	28	28	34	23	45	26	21		29.8	29.72	16.04	19.16	27.5	29.31	34.3	23.97	53.15	25.37	22.78		frontal_cortex_KO_vs_WT	1.3	0.36	up	0.204	0.563	45	28.3	31.5	31.5	24.4
ENSMUSG00000009108	Gnat2		1	2	1	2	1	3	1	5	0	1	2		0.9	1.86	0.89	1.82	0.98	3.14	1.01	5.21	0	0.98	2.17		frontal_cortex_KO_vs_WT	1.6	0.699	up	0.45	0.763	5	1.7	2.1	2.1	1.3
ENSMUSG00000009112	Bcl2l13		849	815	826	784	713	653	660	764	454	734	601		766.58	756.98	736.06	715.4	700.21	683.53	665.84	796.36	536.21	716.1	652.08		frontal_cortex_KO_vs_WT	-1.1	-0.122	down	0.216	0.578	849	702	735	675	735
ENSMUSG00000009145	Dqx1		5	5	9	7	9	4	5	5	5	0	4		4.51	4.64	8.02	6.39	8.84	4.19	5.04	5.21	5.91	0	4.34		frontal_cortex_KO_vs_WT	-1.6	-0.669	down	0.213	0.575	9	5.2	6.5	4.1	6.5
ENSMUSG00000009185	Ccl8		0	0	7	2	1	4	1	3	2	3	2		0	0	6.24	1.82	0.98	4.19	1.01	3.13	2.36	2.93	2.17		frontal_cortex_KO_vs_WT	1.4	0.528	up	0.558	0.825	7	2.3	2.6	2.6	1.8
ENSMUSG00000009207	Lnpk		666	536	688	606	711	527	561	626	471	611	424		601.34	497.84	613.08	552.97	698.24	551.64	565.96	652.52	556.28	596.1	460.04		frontal_cortex_KO_vs_WT	-1.1	-0.0716	down	0.529	0.808	711	577	593	564	593
ENSMUSG00000009210	Prr29		0	0	2	0	6	2	5	0	1	2	0		0	0	1.78	0	5.89	2.09	5.04	0	1.18	1.95	0		frontal_cortex_KO_vs_WT	1.1	0.183	up	0.888	0.967	6	1.6	1.7	1.7	1.5
ENSMUSG00000009214	Mymk		8	4	6	3	4	1	3	2	6	1	5		7.22	3.72	5.35	2.74	3.93	1.05	3.03	2.08	7.09	0.98	5.42		frontal_cortex_KO_vs_WT	-1.4	-0.52	down	0.41	0.734	8	3.9	4.6	3.3	4.6
ENSMUSG00000009216	Fam163b		2617	3529	2723	3070	2142	1955	2158	2491	1408	1998	2142		2362.94	3277.77	2426.49	2801.36	2103.57	2046.42	2177.09	2596.52	1662.94	1949.29	2324.05		frontal_cortex_KO_vs_WT	-1.2	-0.287	down	0.0386	0.3	3530	2340	2590	2130	2590
ENSMUSG00000009246	Trpm5		1	1	2	2	3	0	3	0	0	2	1		0.9	0.93	1.78	1.82	2.95	0	3.03	0	0	1.95	1.08		frontal_cortex_KO_vs_WT	-1.6	-0.689	down	0.514	0.801	3	1.3	1.7	1	1.7
ENSMUSG00000009281	Rarres2		20	32	43	24	48	69	63	25	43	68	18		18.06	29.72	38.32	21.9	47.14	72.23	63.56	26.06	50.79	66.34	19.53		frontal_cortex_KO_vs_WT	1.6	0.685	up	0.0526	0.338	69	41.2	49.8	49.8	31
ENSMUSG00000009291	Pttg1ip		659	929	777	914	639	913	786	668	746	847	591		595.02	862.86	692.39	834.02	627.53	955.69	792.95	696.3	881.08	826.35	641.23		frontal_cortex_KO_vs_WT	1.1	0.145	up	0.289	0.641	929	764	799	799	722
ENSMUSG00000009292	Trpm2		535	460	475	386	543	378	484	377	329	475	484		483.06	427.25	423.28	352.22	533.26	395.68	488.28	392.97	388.57	463.42	525.14		frontal_cortex_KO_vs_WT	-1	-0.004	down	0.975	0.992	543	443	444	442	444
ENSMUSG00000009293	Ube2g2		838	1018	951	765	757	621	785	625	696	825	736		756.65	945.53	847.45	698.06	743.42	650.04	791.94	651.48	822.02	804.88	798.55		frontal_cortex_KO_vs_WT	-1.1	-0.0841	down	0.443	0.757	1020	774	798	753	798
ENSMUSG00000009356	Lpo		11	4	7	6	5	6	6	5	6	6	10		9.93	3.72	6.24	5.47	4.91	6.28	6.05	5.21	7.09	5.85	10.85		frontal_cortex_KO_vs_WT	1.1	0.177	up	0.699	0.893	11	6.5	6.9	6.9	6
ENSMUSG00000009376	Met		36	121	59	126	99	108	85	99	36	48	34		32.51	112.39	52.58	114.97	97.22	113.05	85.75	103.19	42.52	46.83	36.89		frontal_cortex_KO_vs_WT	-1.1	-0.197	down	0.586	0.839	126	76.2	81.9	71.4	81.9
ENSMUSG00000009378	Slc16a12		38	40	38	49	31	32	38	41	31	53	24		34.31	37.15	33.86	44.71	30.44	33.5	38.34	42.74	36.61	51.71	26.04		frontal_cortex_KO_vs_WT	1.1	0.0834	up	0.7	0.893	53	37.2	38.2	38.2	36.1
ENSMUSG00000009394	Syn2		12122	7044	10053	7711	9502	6182	8478	9342	7751	8145	10352		10945.2	6542.53	8958.33	7036.24	9331.5	6471.07	8552.99	9737.73	9154.46	7946.41	11231.8		frontal_cortex_KO_vs_WT	1	0.0474	up	0.769	0.924	12100	8720	8850	8850	8560
ENSMUSG00000009406	Elk1		1213	828	1016	913	1160	781	923	1019	807	977	832		1095.24	769.05	905.37	833.11	1139.19	817.52	931.16	1062.17	953.12	953.18	902.71		frontal_cortex_KO_vs_WT	-1	-0.0178	down	0.882	0.965	1210	942	948	937	948
ENSMUSG00000009418	Nav1		1401	1781	1568	1481	1273	1099	1062	1525	1022	1247	1422		1264.99	1654.21	1397.26	1351.4	1250.16	1150.39	1071.39	1589.6	1207.05	1216.6	1542.86		frontal_cortex_KO_vs_WT	-1.1	-0.0941	down	0.461	0.768	1780	1340	1380	1300	1380
ENSMUSG00000009470	Tnpo1		846	1515	998	1300	830	1017	735	999	492	858	615		763.87	1407.15	889.33	1186.24	815.11	1064.56	741.5	1041.32	581.09	837.08	667.27		frontal_cortex_KO_vs_WT	-1.2	-0.3	down	0.13	0.473	1520	909	1010	822	1010
ENSMUSG00000009535	Rnmt		1191	985	1092	1105	1105	733	951	970	725	1044	865		1075.38	914.88	973.09	1008.31	1085.17	767.28	959.41	1011.09	856.27	1018.55	938.52		frontal_cortex_KO_vs_WT	-1.1	-0.128	down	0.175	0.53	1190	964	1010	925	1010
ENSMUSG00000009545	Kcnq1		7	28	8	16	8	2	12	8	9	10	7		6.32	26.01	7.13	14.6	7.86	2.09	12.11	8.34	10.63	9.76	7.59		frontal_cortex_KO_vs_WT	-1.5	-0.556	down	0.25	0.607	28	10.2	12.4	8.4	12.4
ENSMUSG00000009549	Srp14		954	865	1026	970	967	1143	1104	904	1404	1008	993		861.38	803.42	914.28	885.12	949.65	1196.45	1113.77	942.29	1658.22	983.42	1077.4		frontal_cortex_KO_vs_WT	1.3	0.396	up	0.00469	0.13	1400	1040	1160	1160	883
ENSMUSG00000009551	6330409D20Rik		15	9	20	20	2	15	8	14	10	10	11		13.54	8.36	17.82	18.25	1.96	15.7	8.07	14.59	11.81	9.76	11.93		frontal_cortex_KO_vs_WT	-1	-0.0107	down	0.98	0.994	20	12	12	12	12
ENSMUSG00000009555	Cdk9		1376	988	1161	1176	942	933	958	808	1074	875	1229		1242.42	917.66	1034.58	1073.09	925.1	976.63	966.47	842.23	1268.47	853.67	1333.45		frontal_cortex_KO_vs_WT	1	0.00161	up	0.991	0.997	1380	1040	1040	1040	1040
ENSMUSG00000009563	Tor2a		278	315	285	249	231	212	256	237	242	241	294		251.01	292.57	253.97	227.21	226.86	221.91	258.26	247.04	285.82	235.12	318.99		frontal_cortex_KO_vs_WT	1	0.0597	up	0.624	0.857	315	256	261	261	250
ENSMUSG00000009566	Fpgs		80	68	68	75	63	57	67	47	45	64	83		72.23	63.16	60.6	68.44	61.87	59.67	67.59	48.99	53.15	62.44	90.05		frontal_cortex_KO_vs_WT	-1	-0.036	down	0.839	0.948	83	64.4	65.3	63.6	65.3
ENSMUSG00000009569	Mrtfb		3921	3254	3658	2811	3515	2084	2714	3231	1740	2993	3266		3540.35	3022.35	3259.68	2565.02	3451.93	2181.45	2738.01	3367.87	2055.06	2920.03	3543.58		frontal_cortex_KO_vs_WT	-1.1	-0.177	down	0.248	0.607	3920	2970	3170	2800	3170
ENSMUSG00000009575	Cbx5		2865	2782	2941	2479	2818	2187	2545	2303	1804	2641	2452		2586.86	2583.95	2620.76	2262.07	2767.44	2289.27	2567.51	2400.56	2130.65	2576.61	2660.4		frontal_cortex_KO_vs_WT	-1.1	-0.0728	down	0.379	0.715	2940	2500	2560	2440	2560
ENSMUSG00000009585	Apobec3		44	58	32	64	41	54	43	40	31	38	35		39.73	53.87	28.52	58.4	40.26	56.53	43.38	41.69	36.61	37.07	37.97		frontal_cortex_KO_vs_WT	-1	-0.0633	down	0.776	0.927	64	43.1	44.2	42.2	44.2
ENSMUSG00000009614	Sardh		186	217	183	245	213	286	189	176	210	251	143		167.94	201.55	163.07	223.56	209.18	299.37	190.67	183.46	248.02	244.88	155.15		frontal_cortex_KO_vs_WT	1.1	0.19	up	0.27	0.625	286	208	220	220	193
ENSMUSG00000009621	Vav2		341	297	327	335	335	264	284	295	193	288	293		307.9	275.86	291.39	305.69	328.99	276.34	286.51	307.5	227.95	280.98	317.9		frontal_cortex_KO_vs_WT	-1.1	-0.0927	down	0.369	0.707	341	292	302	283	302
ENSMUSG00000009628	Tex15		14	62	23	57	13	33	16	43	9	9	8		12.64	57.59	20.5	52.01	12.77	34.54	16.14	44.82	10.63	8.78	8.68		frontal_cortex_KO_vs_WT	-1.5	-0.593	down	0.259	0.615	62	25.4	31.1	20.6	31.1
ENSMUSG00000009630	Ppp2cb		1879	1747	1998	1612	1703	1517	1680	1639	1488	1784	1591		1696.58	1622.63	1780.44	1470.94	1672.44	1587.94	1694.86	1708.43	1757.43	1740.5	1726.22		frontal_cortex_KO_vs_WT	1	0.0463	up	0.487	0.783	2000	1680	1700	1700	1650
ENSMUSG00000009633	G0s2		46	60	61	62	43	81	57	48	77	54	64		41.53	55.73	54.36	56.57	42.23	84.79	57.5	50.03	90.94	52.68	69.44		frontal_cortex_KO_vs_WT	1.3	0.426	up	0.0368	0.295	81	59.6	67.6	67.6	50.1
ENSMUSG00000009640	Dmap1		332	345	424	393	332	264	340	301	267	269	353		299.77	320.44	377.83	358.61	326.04	276.34	343.01	313.75	315.35	262.44	383		frontal_cortex_KO_vs_WT	-1.1	-0.0934	down	0.429	0.748	424	325	337	316	337
ENSMUSG00000009647	Mcu		459	710	530	532	485	386	451	513	270	389	374		414.44	659.45	472.29	485.45	476.3	404.05	454.99	534.73	318.89	379.52	405.79		frontal_cortex_KO_vs_WT	-1.2	-0.268	down	0.0751	0.386	710	455	502	416	502
ENSMUSG00000009670	Tex11		1	2	3	2	1	2	0	6	1	2	0		0.9	1.86	2.67	1.82	0.98	2.09	0	6.25	1.18	1.95	0		frontal_cortex_KO_vs_WT	1.2	0.216	up	0.821	0.941	6	1.8	1.9	1.9	1.6
ENSMUSG00000009681	Bcr		3004	2390	2752	2197	2705	2443	2407	2331	1655	3172	2524		2712.37	2219.85	2452.34	2004.75	2656.46	2557.24	2428.29	2429.74	1954.67	3094.66	2738.52		frontal_cortex_KO_vs_WT	1.1	0.073	up	0.558	0.825	3170	2480	2530	2530	2410
ENSMUSG00000009687	Fxyd5		170	91	133	130	112	168	96	102	171	104	233		153.5	84.52	118.52	118.62	109.99	175.86	96.85	106.32	201.96	101.46	252.8		frontal_cortex_KO_vs_WT	1.3	0.411	up	0.115	0.452	233	138	156	156	117
ENSMUSG00000009731	Kcnd1		190	135	157	141	158	111	116	129	118	121	136		171.55	125.39	139.9	128.66	155.16	116.19	117.03	134.46	139.37	118.05	147.56		frontal_cortex_KO_vs_WT	-1.1	-0.164	down	0.209	0.569	190	136	144	129	144
ENSMUSG00000009733	Tfcp2		352	269	268	342	332	218	227	267	176	219	259		317.83	249.85	238.82	312.07	326.04	228.19	229.01	278.31	207.87	213.66	281.01		frontal_cortex_KO_vs_WT	-1.2	-0.269	down	0.04	0.305	352	262	289	240	289
ENSMUSG00000009734	Pou6f2		35	9	36	17	33	17	21	18	31	26	40		31.6	8.36	32.08	15.51	32.41	17.79	21.19	18.76	36.61	25.37	43.4		frontal_cortex_KO_vs_WT	1.1	0.176	up	0.629	0.86	40	25.7	27.2	27.2	24
ENSMUSG00000009739	Pou6f1		2087	1786	1815	1946	1610	2052	1593	1615	1458	1814	1539		1884.39	1658.85	1617.37	1775.71	1581.11	2147.95	1607.09	1683.41	1722	1769.77	1669.8		frontal_cortex_KO_vs_WT	1	0.0525	up	0.571	0.832	2090	1740	1770	1770	1700
ENSMUSG00000009741	Ubp1		1286	1100	1138	1287	1023	901	922	851	699	791	985		1161.15	1021.69	1014.08	1174.38	1004.64	943.13	930.16	887.05	825.57	771.71	1068.72		frontal_cortex_KO_vs_WT	-1.2	-0.25	down	0.0112	0.182	1290	982	1080	904	1080
ENSMUSG00000009772	Nuak2		16	15	19	17	10	15	18	5	9	10	13		14.45	13.93	16.93	15.51	9.82	15.7	18.16	5.21	10.63	9.76	14.1		frontal_cortex_KO_vs_WT	-1.2	-0.207	down	0.55	0.82	19	13.1	14.1	12.3	14.1
ENSMUSG00000009828	Cilk1		304	315	305	309	292	273	232	258	187	322	244		274.49	292.57	271.79	281.96	286.76	285.77	234.05	268.93	220.86	314.15	264.74		frontal_cortex_KO_vs_WT	-1.1	-0.0865	down	0.414	0.737	322	272	282	265	282
ENSMUSG00000009863	Sdhb		1622	1699	1718	1656	1439	1414	1557	1514	1710	1707	1513		1464.53	1578.05	1530.93	1511.09	1413.18	1480.12	1570.77	1578.13	2019.63	1665.38	1641.59		frontal_cortex_KO_vs_WT	1.1	0.146	up	0.0992	0.427	1720	1590	1660	1660	1500
ENSMUSG00000009876	Cox4i2		17	14	12	16	11	23	15	16	27	23	24		15.35	13	10.69	14.6	10.8	24.08	15.13	16.68	31.89	22.44	26.04		frontal_cortex_KO_vs_WT	1.8	0.808	up	0.0065	0.144	27	18.2	22.7	22.7	12.9
ENSMUSG00000009894	Snap47		5216	3888	4881	3769	4529	2696	4409	4261	3301	4177	4988		4709.63	3611.21	4349.51	3439.19	4447.74	2822.07	4448	4441.5	3898.71	4075.16	5411.93		frontal_cortex_KO_vs_WT	1	0.0249	up	0.87	0.959	5220	4150	4180	4180	4110
ENSMUSG00000009905	Kdsr		572	455	542	485	414	412	464	421	451	454	395		516.47	422.61	482.98	442.56	406.57	431.27	468.1	438.83	532.66	442.93	428.57		frontal_cortex_KO_vs_WT	1	0.00748	up	0.939	0.98	572	456	457	457	454
ENSMUSG00000009907	Vps4b		813	714	813	740	712	554	672	714	514	686	591		734.07	663.17	724.47	675.25	699.22	579.91	677.94	744.25	607.07	669.27	641.23		frontal_cortex_KO_vs_WT	-1.1	-0.0976	down	0.236	0.596	813	674	699	653	699
ENSMUSG00000009927	Rps25		1128	1225	1228	1150	1012	1887	1340	1023	2298	1451	1238		1018.49	1137.79	1094.28	1049.37	993.84	1975.24	1351.85	1066.33	2714.1	1415.62	1343.22		frontal_cortex_KO_vs_WT	1.6	0.635	up	0.00169	0.0952	2300	1380	1640	1640	1060
ENSMUSG00000009995	Taz		542	456	426	614	435	463	445	302	403	391	375		489.38	423.54	379.61	560.27	427.19	484.65	448.94	314.79	475.97	381.47	406.87		frontal_cortex_KO_vs_WT	-1.1	-0.123	down	0.374	0.71	614	436	456	419	456
ENSMUSG00000010021	Kif19a		47	54	47	54	50	42	46	27	25	65	19		42.44	50.16	41.88	49.27	49.1	43.96	46.41	28.14	29.53	63.42	20.61		frontal_cortex_KO_vs_WT	-1.2	-0.26	down	0.312	0.662	65	42.3	46.6	38.7	46.6
ENSMUSG00000010025	Aldh3a2		717	733	741	778	755	613	657	696	492	738	577		647.39	680.82	660.31	709.92	741.45	641.66	662.81	725.48	581.09	720.01	626.04		frontal_cortex_KO_vs_WT	-1	-0.0597	down	0.473	0.774	778	672	688	660	688
ENSMUSG00000010044	Zmynd10		46	27	44	33	58	39	45	34	33	39	47		41.53	25.08	39.21	30.11	56.96	40.82	45.4	35.44	38.98	38.05	50.99		frontal_cortex_KO_vs_WT	1.1	0.112	up	0.623	0.857	58	40.2	41.6	41.6	38.6
ENSMUSG00000010045	Tmem115		518	508	564	498	508	405	516	471	492	491	539		467.71	471.84	502.59	454.42	498.88	423.94	520.56	490.95	581.09	479.03	584.81		frontal_cortex_KO_vs_WT	1.1	0.0989	up	0.319	0.668	564	498	513	513	479
ENSMUSG00000010047	Hyal2		129	157	137	151	120	111	132	110	119	117	100		116.48	145.82	122.08	137.79	117.85	116.19	133.17	114.66	140.55	114.15	108.5		frontal_cortex_KO_vs_WT	-1.1	-0.0805	down	0.523	0.806	157	124	128	121	128
ENSMUSG00000010048	Ifrd2		79	86	79	88	74	60	69	64	45	68	74		71.33	79.88	70.4	80.3	72.67	62.81	69.61	66.71	53.15	66.34	80.29		frontal_cortex_KO_vs_WT	-1.1	-0.17	down	0.256	0.613	88	70.3	74.9	66.5	74.9
ENSMUSG00000010051	Hyal1		44	47	42	43	51	52	42	46	51	36	36		39.73	43.65	37.43	39.24	50.08	54.43	42.37	47.95	60.23	35.12	39.06		frontal_cortex_KO_vs_WT	1.1	0.144	up	0.465	0.77	52	44.5	46.5	46.5	42
ENSMUSG00000010054	Tusc2		1134	935	1173	1075	938	981	1018	968	990	1068	1023		1023.91	868.44	1045.27	980.93	921.17	1026.87	1027	1009	1169.26	1041.96	1109.95		frontal_cortex_KO_vs_WT	1.1	0.136	up	0.0775	0.39	1170	1020	1060	1060	968
ENSMUSG00000010057	Nprl2		426	357	449	415	434	337	410	383	406	398	423		384.64	331.58	400.11	378.69	426.21	352.76	413.63	399.22	479.51	388.3	458.95		frontal_cortex_KO_vs_WT	1.1	0.112	up	0.292	0.644	449	401	415	415	384
ENSMUSG00000010064	Slc38a3		1000	1649	1080	1613	892	1405	1004	1279	905	1055	695		902.92	1531.61	962.4	1471.85	875.99	1470.7	1012.88	1333.18	1068.87	1029.28	754.07		frontal_cortex_KO_vs_WT	-1	-0.0478	down	0.81	0.939	1650	1130	1150	1110	1150
ENSMUSG00000010066	Cacna2d2		407	602	621	448	910	450	543	375	276	569	344		367.49	559.14	553.38	408.8	893.67	471.04	547.8	390.89	325.97	555.13	373.24		frontal_cortex_KO_vs_WT	-1.3	-0.325	down	0.141	0.487	910	495	556	444	556
ENSMUSG00000010067	Rassf1		91	102	113	105	84	74	100	67	72	95	90		82.17	94.74	100.7	95.81	82.49	77.46	100.88	69.84	85.04	92.68	97.65		frontal_cortex_KO_vs_WT	-1	-0.0635	down	0.661	0.875	113	89	91.2	87.3	91.2
ENSMUSG00000010080	Epn3		5	8	8	11	5	10	7	5	3	4	7		4.51	7.43	7.13	10.04	4.91	10.47	7.06	5.21	3.54	3.9	7.59		frontal_cortex_KO_vs_WT	-1.1	-0.111	down	0.811	0.939	11	6.5	6.8	6.3	6.8
ENSMUSG00000010086	Rnf112		3933	1738	3116	2430	2884	1839	2224	2024	2195	1953	3255		3551.18	1614.27	2776.7	2217.36	2832.25	1924.99	2243.67	2109.74	2592.45	1905.38	3531.65		frontal_cortex_KO_vs_WT	-1.1	-0.124	down	0.545	0.818	3930	2480	2600	2380	2600
ENSMUSG00000010095	Slc3a2		2107	1650	2042	1795	1839	1696	2086	1796	1881	2102	1993		1902.45	1532.54	1819.65	1637.93	1806	1775.31	2104.45	1872.08	2221.59	2050.75	2162.39		frontal_cortex_KO_vs_WT	1.2	0.223	up	0.0119	0.184	2110	1900	2030	2030	1740
ENSMUSG00000010097	Nxf1		929	963	828	1128	834	861	676	656	537	582	758		838.81	894.44	737.84	1029.29	819.04	901.26	681.98	683.79	634.23	567.81	822.42		frontal_cortex_KO_vs_WT	-1.2	-0.272	down	0.0416	0.309	1130	783	864	715	864
ENSMUSG00000010110	Stx5a		664	632	636	769	555	482	515	541	371	461	622		599.54	587.01	566.75	701.71	545.04	504.54	519.56	563.92	438.18	449.76	674.86		frontal_cortex_KO_vs_WT	-1.1	-0.192	down	0.123	0.463	769	559	600	525	600
ENSMUSG00000010122	Slc47a1		20	23	38	42	10	32	12	20	14	12	5		18.06	21.36	33.86	38.32	9.82	33.5	12.11	20.85	16.53	11.71	5.42		frontal_cortex_KO_vs_WT	-1.5	-0.544	down	0.205	0.565	42	20.1	24.3	16.7	24.3
ENSMUSG00000010136	Pifo		4	7	13	6	6	14	10	5	5	13	4		3.61	6.5	11.58	5.47	5.89	14.65	10.09	5.21	5.91	12.68	4.34		frontal_cortex_KO_vs_WT	1.3	0.421	up	0.373	0.709	14	7.8	8.8	8.8	6.6
ENSMUSG00000010142	Tnfrsf13b		17	19	14	14	13	35	25	15	23	17	14		15.35	17.65	12.48	12.77	12.77	36.64	25.22	15.64	27.16	16.59	15.19		frontal_cortex_KO_vs_WT	1.6	0.676	up	0.0312	0.274	35	18.9	22.7	22.7	14.2
ENSMUSG00000010154	Spire2		362	268	350	296	304	174	274	255	229	272	296		326.86	248.92	311.89	270.1	298.55	182.14	276.42	265.8	270.46	265.37	321.16		frontal_cortex_KO_vs_WT	-1.1	-0.145	down	0.298	0.65	362	276	291	264	291
ENSMUSG00000010175	Prox1		155	149	143	109	166	124	136	123	88	135	117		139.95	138.39	127.43	99.46	163.02	129.8	137.2	128.21	103.93	131.71	126.94		frontal_cortex_KO_vs_WT	-1.1	-0.0782	down	0.58	0.836	166	130	134	126	134
ENSMUSG00000010277	2610507B11Rik		4588	5666	4794	5400	4024	4980	3849	4541	3308	4573	3037		4142.59	5262.63	4271.98	4927.47	3951.8	5212.87	3883.05	4733.36	3906.97	4461.5	3295.12		frontal_cortex_KO_vs_WT	-1.1	-0.0864	down	0.501	0.792	5670	4370	4510	4250	4510
ENSMUSG00000010290	AI597479		597	499	555	561	521	525	547	454	407	628	484		539.04	463.48	494.57	511.91	511.65	549.55	551.84	473.23	480.69	612.69	525.14		frontal_cortex_KO_vs_WT	1.1	0.0792	up	0.38	0.715	628	519	532	532	504
ENSMUSG00000010307	Tmem86a		225	202	218	233	190	149	164	232	218	179	142		203.16	187.62	194.26	212.61	186.59	155.97	165.45	241.83	257.47	174.64	154.07		frontal_cortex_KO_vs_WT	-1	-0.0413	down	0.792	0.934	233	194	197	192	197
ENSMUSG00000010311	Optc		6	20	6	0	5	11	3	2	6	6	8		5.42	18.58	5.35	0	4.91	11.51	3.03	2.08	7.09	5.85	8.68		frontal_cortex_KO_vs_WT	-1.1	-0.106	down	0.875	0.961	20	6.6	6.8	6.4	6.8
ENSMUSG00000010342	Tex14		4	5	3	2	3	3	0	4	1	5	0		3.61	4.64	2.67	1.82	2.95	3.14	0	4.17	1.18	4.88	0		frontal_cortex_KO_vs_WT	-1.4	-0.476	down	0.541	0.816	5	2.6	3.1	2.2	3.1
ENSMUSG00000010358	Ifi35		28	38	31	46	26	40	34	28	38	37	39		25.28	35.29	27.62	41.97	25.53	41.87	34.3	29.19	44.88	36.1	42.31		frontal_cortex_KO_vs_WT	1.2	0.287	up	0.192	0.548	46	34.9	38.1	38.1	31.1
ENSMUSG00000010362	Rdm1		49	66	41	57	52	63	55	45	66	58	60		44.24	61.3	36.54	52.01	51.07	65.95	55.49	46.91	77.95	56.59	65.1		frontal_cortex_KO_vs_WT	1.2	0.32	up	0.0915	0.414	66	55.7	61.3	61.3	49
ENSMUSG00000010376	Nedd8		1146	1165	1284	1130	1048	1079	1219	1080	1479	1170	1259		1034.75	1082.06	1144.19	1031.12	1029.2	1129.45	1229.78	1125.75	1746.8	1141.47	1366		frontal_cortex_KO_vs_WT	1.2	0.277	up	0.0239	0.241	1480	1190	1290	1290	1060
ENSMUSG00000010392	Gosr1		734	775	769	779	664	543	613	626	396	635	563		662.74	719.83	685.26	710.83	652.09	568.39	618.42	652.52	467.7	619.52	610.85		frontal_cortex_KO_vs_WT	-1.2	-0.218	down	0.0198	0.225	779	633	686	590	686
ENSMUSG00000010406	Mrpl52		182	204	193	241	200	242	185	162	325	237	173		164.33	189.48	171.98	219.91	196.41	253.32	186.64	168.86	383.85	231.22	187.7		frontal_cortex_KO_vs_WT	1.2	0.319	up	0.11	0.445	325	214	235	235	188
ENSMUSG00000010453	Kansl3		1313	1418	1334	1375	1217	1182	1130	1191	879	1222	1169		1185.53	1317.05	1188.74	1254.68	1195.16	1237.27	1140	1241.45	1038.16	1192.21	1268.35		frontal_cortex_KO_vs_WT	-1	-0.0498	down	0.496	0.788	1420	1210	1230	1190	1230
ENSMUSG00000010461	Eya4		60	59	88	65	32	36	67	66	37	72	46		54.18	54.8	78.42	59.31	31.43	37.68	67.59	68.8	43.7	70.24	49.91		frontal_cortex_KO_vs_WT	1	0.0185	up	0.939	0.98	88	56	56.3	56.3	55.6
ENSMUSG00000010476	Ebf3		16	44	20	32	18	10	10	33	21	9	5		14.45	40.87	17.82	29.2	17.68	10.47	10.09	34.4	24.8	8.78	5.42		frontal_cortex_KO_vs_WT	-1.5	-0.621	down	0.171	0.526	44	19.5	24	15.7	24
ENSMUSG00000010492	Uckl1os		12	15	15	18	15	7	13	7	6	11	3		10.84	13.93	13.37	16.42	14.73	7.33	13.11	7.3	7.09	10.73	3.25		frontal_cortex_KO_vs_WT	-1.7	-0.756	down	0.0409	0.308	18	10.7	13.9	8.1	13.9
ENSMUSG00000010505	Myt1		127	224	181	252	150	127	141	161	65	142	74		114.67	208.05	161.29	229.95	147.31	132.94	142.25	167.82	76.77	138.54	80.29		frontal_cortex_KO_vs_WT	-1.4	-0.483	down	0.0384	0.299	252	145	172	123	172
ENSMUSG00000010517	Faf1		433	511	449	515	469	368	430	407	343	394	364		390.96	474.62	400.11	469.93	460.58	385.21	433.8	424.24	405.11	384.39	394.94		frontal_cortex_KO_vs_WT	-1.1	-0.118	down	0.182	0.539	515	420	439	405	439
ENSMUSG00000010529	Gm266		45	31	43	30	35	35	41	32	50	65	37		40.63	28.79	38.32	27.37	34.37	36.64	41.36	33.36	59.05	63.42	40.14		frontal_cortex_KO_vs_WT	1.3	0.428	up	0.0617	0.358	65	40.3	45.7	45.7	33.9
ENSMUSG00000010538	Tsacc		5	3	11	10	10	9	11	6	14	3	11		4.51	2.79	9.8	9.12	9.82	9.42	11.1	6.25	16.53	2.93	11.93		frontal_cortex_KO_vs_WT	1.3	0.416	up	0.386	0.718	14	8.6	9.7	9.7	7.2
ENSMUSG00000010554	Mettl16		531	575	611	491	567	472	506	492	442	572	530		479.45	534.07	544.47	448.03	556.83	494.07	510.48	512.84	522.03	558.05	575.05		frontal_cortex_KO_vs_WT	1	0.0452	up	0.604	0.848	611	521	529	529	513
ENSMUSG00000010592	Dazl		45	36	55	27	38	42	43	23	42	63	34		40.63	33.44	49.01	24.64	37.32	43.96	43.38	23.97	49.6	61.46	36.89		frontal_cortex_KO_vs_WT	1.2	0.224	up	0.374	0.71	63	40.4	43.2	43.2	37
ENSMUSG00000010607	Pigyl		218	259	235	251	239	239	230	197	308	259	236		196.84	240.56	209.41	229.04	234.71	250.18	232.03	205.35	363.77	252.69	256.06		frontal_cortex_KO_vs_WT	1.2	0.226	up	0.115	0.452	308	243	260	260	222
ENSMUSG00000010608	Rbm25		2015	1756	1909	2218	1621	1266	1493	1384	1704	1223	1945		1819.38	1630.99	1701.13	2023.91	1591.91	1325.2	1506.21	1442.63	2012.54	1193.18	2110.31		frontal_cortex_KO_vs_WT	-1.1	-0.134	down	0.383	0.717	2220	1670	1750	1600	1750
ENSMUSG00000010609	Psen2		254	188	236	214	198	154	216	220	225	206	219		229.34	174.62	210.3	195.27	194.45	161.2	217.91	229.32	265.74	200.98	237.61		frontal_cortex_KO_vs_WT	1.1	0.122	up	0.367	0.705	254	211	219	219	201
ENSMUSG00000010651	Acaa1b		3	4	1	1	1	3	3	1	4	3	2		2.71	3.72	0.89	0.91	0.98	3.14	3.03	1.04	4.72	2.93	2.17		frontal_cortex_KO_vs_WT	1.5	0.613	up	0.421	0.743	4	2.4	2.8	2.8	1.8
ENSMUSG00000010660	Plcd1		136	96	133	132	113	116	118	108	114	127	130		122.8	89.17	118.52	120.45	110.97	121.42	119.04	112.57	134.64	123.9	141.05		frontal_cortex_KO_vs_WT	1.1	0.156	up	0.224	0.585	136	120	125	125	112
ENSMUSG00000010663	Fads1		4364	4238	4242	4104	4000	5784	4499	3742	4884	5197	3515		3940.34	3936.29	3780.09	3744.88	3928.23	6054.46	4538.8	3900.51	5768.34	5070.29	3813.74		frontal_cortex_KO_vs_WT	1.3	0.329	up	0.0101	0.176	5780	4410	4860	4860	3870
ENSMUSG00000010721	Lmbr1		561	516	561	474	561	446	491	551	454	532	421		506.54	479.27	499.91	432.52	550.93	466.86	495.34	574.34	536.21	519.03	456.78		frontal_cortex_KO_vs_WT	1	0.0413	up	0.661	0.875	561	502	508	508	494
ENSMUSG00000010751	Tnfrsf22		9	16	16	15	19	16	14	5	13	15	7		8.13	14.86	14.26	13.69	18.66	16.75	14.12	5.21	15.35	14.63	7.59		frontal_cortex_KO_vs_WT	-1.1	-0.177	down	0.623	0.857	19	13	13.9	12.3	13.9
ENSMUSG00000010755	Cars		636	532	661	608	585	429	541	476	489	483	636		574.26	494.13	589.02	554.8	574.5	449.06	545.79	496.16	577.54	471.22	690.05		frontal_cortex_KO_vs_WT	-1	-0.0509	down	0.669	0.878	661	547	557	538	557
ENSMUSG00000010797	Wnt2		40	26	53	21	39	37	51	26	36	61	50		36.12	24.15	47.23	19.16	38.3	38.73	51.45	27.1	42.52	59.51	54.25		frontal_cortex_KO_vs_WT	1.4	0.468	up	0.0822	0.399	61	39.9	45.6	45.6	33
ENSMUSG00000010803	Gabra1		5886	4091	5693	4930	5596	4061	5013	5821	4304	5495	4134		5314.58	3799.76	5073.09	4498.6	5495.59	4250.89	5057.34	6067.58	5083.32	5361.02	4485.35		frontal_cortex_KO_vs_WT	1	0.0627	up	0.607	0.85	5890	4950	5050	5050	4840
ENSMUSG00000010825	Grid2ip		27	53	33	76	41	47	27	35	12	28	19		24.38	49.23	29.41	69.35	40.26	49.2	27.24	36.48	14.17	27.32	20.61		frontal_cortex_KO_vs_WT	-1.5	-0.539	down	0.105	0.438	76	35.2	42.5	29.2	42.5
ENSMUSG00000010830	Kdelr3		5	10	7	10	3	6	8	4	6	2	3		4.51	9.29	6.24	9.12	2.95	6.28	8.07	4.17	7.09	1.95	3.25		frontal_cortex_KO_vs_WT	-1.3	-0.333	down	0.519	0.804	10	5.7	6.4	5.1	6.4
ENSMUSG00000010911	Apip		96	132	108	101	127	117	128	97	113	123	93		86.68	122.6	96.24	92.16	124.72	122.47	129.13	101.11	133.46	120	100.9		frontal_cortex_KO_vs_WT	1.1	0.175	up	0.237	0.596	132	112	118	118	104
ENSMUSG00000010914	Pdhx		712	603	709	648	674	546	623	655	513	653	531		642.88	560.07	631.8	591.3	661.91	571.53	628.51	682.75	605.89	637.08	576.13		frontal_cortex_KO_vs_WT	-1	-0.000905	down	0.991	0.997	712	617	618	617	618
ENSMUSG00000010936	Vac14		439	458	426	489	396	334	370	385	225	322	312		396.38	425.39	379.61	446.21	388.89	349.62	373.27	401.31	265.74	314.15	338.52		frontal_cortex_KO_vs_WT	-1.2	-0.258	down	0.0213	0.231	489	371	407	340	407
ENSMUSG00000011096	Akt1s1		811	808	810	753	639	669	661	595	796	802	818		732.27	750.48	721.8	687.11	627.53	700.28	666.85	620.2	940.13	782.45	887.52		frontal_cortex_KO_vs_WT	1.1	0.122	up	0.313	0.663	818	738	766	766	704
ENSMUSG00000011114	Tbrg1		510	515	537	528	526	432	492	548	419	525	536		460.49	478.34	478.53	481.8	516.56	452.2	496.35	571.21	494.87	512.2	581.56		frontal_cortex_KO_vs_WT	1.1	0.101	up	0.25	0.607	548	502	518	518	483
ENSMUSG00000011148	Adssl1		164	334	191	245	221	179	191	212	141	208	125		148.08	310.22	170.2	223.56	217.03	187.37	192.69	220.98	166.53	202.93	135.62		frontal_cortex_KO_vs_WT	-1.2	-0.213	down	0.264	0.621	334	198	214	184	214
ENSMUSG00000011154	Cfap161		6	3	16	0	15	17	21	7	12	24	4		5.42	2.79	14.26	0	14.73	17.79	21.19	7.3	14.17	23.41	4.34		frontal_cortex_KO_vs_WT	2	0.989	up	0.114	0.451	24	11.4	14.7	14.7	7.4
ENSMUSG00000011158	Brf1		619	560	606	586	528	559	505	437	465	490	502		558.91	520.13	540.01	534.72	518.53	585.14	509.47	455.51	549.2	478.05	544.67		frontal_cortex_KO_vs_WT	-1	-0.0396	down	0.641	0.866	619	527	534	520	534
ENSMUSG00000011171	Vipr2		81	331	114	420	74	183	92	195	38	39	22		73.14	307.44	101.59	383.25	72.67	191.56	92.81	203.26	44.88	38.05	23.87		frontal_cortex_KO_vs_WT	-1.9	-0.921	down	0.184	0.54	420	139	188	99.1	188
ENSMUSG00000011179	Odc1		622	932	732	784	617	761	699	662	585	745	593		561.62	865.65	652.29	715.4	605.93	796.58	705.18	690.04	690.93	726.84	643.4		frontal_cortex_KO_vs_WT	1	0.0597	up	0.61	0.85	932	696	709	709	680
ENSMUSG00000011254	Thg1l		88	91	108	100	82	78	112	77	106	123	108		79.46	84.52	96.24	91.25	80.53	81.65	112.99	80.26	125.19	120	117.18		frontal_cortex_KO_vs_WT	1.2	0.296	up	0.0612	0.357	123	97.2	106	106	86.4
ENSMUSG00000011256	Adam19		254	275	255	211	203	172	191	214	122	227	229		229.34	255.42	227.23	192.54	199.36	180.04	192.69	223.07	144.09	221.47	248.46		frontal_cortex_KO_vs_WT	-1.1	-0.13	down	0.372	0.708	275	210	221	202	221
ENSMUSG00000011257	Pabpc4		368	364	385	348	315	366	360	282	373	338	328		332.27	338.09	343.08	317.55	309.35	383.11	363.18	293.95	440.54	329.76	355.88		frontal_cortex_KO_vs_WT	1.1	0.137	up	0.208	0.568	385	346	361	361	328
ENSMUSG00000011263	Exoc3l2		5	5	4	8	4	2	2	2	0	2	1		4.51	4.64	3.56	7.3	3.93	2.09	2.02	2.08	0	1.95	1.08		frontal_cortex_KO_vs_WT	-3.1	-1.61	down	0.0212	0.231	8	3	4.8	1.5	4.8
ENSMUSG00000011267	Zfp296		35	4	21	17	24	10	22	24	17	23	35		31.6	3.72	18.71	15.51	23.57	10.47	22.19	25.02	20.08	22.44	37.97		frontal_cortex_KO_vs_WT	1.2	0.306	up	0.46	0.768	35	21	23	23	18.6
ENSMUSG00000011305	Plin5		5	3	8	6	12	5	13	6	6	12	6		4.51	2.79	7.13	5.47	11.78	5.23	13.11	6.25	7.09	11.71	6.51		frontal_cortex_KO_vs_WT	1.3	0.408	up	0.387	0.718	13	7.4	8.3	8.3	6.3
ENSMUSG00000011306	Sugp1		703	618	650	699	601	481	596	557	505	525	554		634.75	574	579.22	637.83	590.22	503.49	601.27	580.59	596.44	512.2	601.08		frontal_cortex_KO_vs_WT	-1.1	-0.093	down	0.26	0.617	703	583	603	566	603
ENSMUSG00000011382	Dhdh		163	194	217	179	176	158	179	155	145	166	132		147.18	180.19	193.37	163.34	172.84	165.39	180.58	161.57	171.25	161.95	143.22		frontal_cortex_KO_vs_WT	-1	-0.0634	down	0.574	0.834	217	167	171	164	171
ENSMUSG00000011427	Zfp790		264	248	236	243	265	196	186	241	127	216	207		238.37	230.34	210.3	221.74	260.25	205.17	187.65	251.21	150	210.73	224.59		frontal_cortex_KO_vs_WT	-1.1	-0.178	down	0.173	0.527	265	217	232	205	232
ENSMUSG00000011486	Slc25a41		0	4	1	2	0	11	2	2	4	0	3		0	3.72	0.89	1.82	0	11.51	2.02	2.08	4.72	0	3.25		frontal_cortex_KO_vs_WT	3	1.6	up	0.111	0.445	11	2.7	3.9	3.9	1.3
ENSMUSG00000011589	Fsd1		590	409	623	395	543	463	528	485	531	550	620		532.72	379.88	555.16	360.44	533.26	484.65	532.67	505.54	627.15	536.59	672.69		frontal_cortex_KO_vs_WT	1.2	0.245	up	0.0919	0.415	623	520	560	560	472
ENSMUSG00000011658	Fuz		167	121	153	162	120	165	137	87	137	107	168		150.79	112.39	136.34	147.82	117.85	172.72	138.21	90.69	161.81	104.39	182.28		frontal_cortex_KO_vs_WT	1.1	0.0884	up	0.641	0.866	168	138	142	142	133
ENSMUSG00000011751	Sptbn4		3734	3593	3659	3676	3291	2501	2627	2728	2265	2832	3493		3371.5	3337.21	3260.57	3354.33	3231.95	2617.95	2650.24	2843.56	2675.12	2762.95	3789.87		frontal_cortex_KO_vs_WT	-1.1	-0.196	down	0.057	0.348	3730	3080	3310	2890	3310
ENSMUSG00000011752	Pgam1		969	936	999	818	882	713	897	860	702	872	922		874.93	869.37	890.22	746.42	866.17	746.34	904.93	896.43	829.11	850.74	1000.36		frontal_cortex_KO_vs_WT	1	0.0368	up	0.686	0.885	999	861	871	871	849
ENSMUSG00000011831	Evi5		1263	1159	1181	1377	1161	1143	994	1166	1013	1089	903		1140.39	1076.49	1052.4	1256.5	1140.17	1196.45	1002.79	1215.39	1196.42	1062.45	979.75		frontal_cortex_KO_vs_WT	-1	-0.0315	down	0.723	0.903	1380	1120	1130	1110	1130
ENSMUSG00000011832	Evi5l		1718	1357	1545	1465	1495	1245	1375	1420	1035	1445	1350		1551.21	1260.39	1376.77	1336.8	1468.18	1303.22	1387.16	1480.15	1222.41	1409.77	1464.74		frontal_cortex_KO_vs_WT	-1	-0.0213	down	0.796	0.936	1720	1390	1400	1380	1400
ENSMUSG00000011837	Snapc2		305	301	306	280	319	215	258	278	245	276	300		275.39	279.57	272.68	255.5	313.28	225.05	260.28	289.78	289.36	269.27	325.5		frontal_cortex_KO_vs_WT	-1	-0.0145	down	0.895	0.969	319	278	279	277	279
ENSMUSG00000011877	Git1		7715	6300	6533	5333	5342	8019	6361	5272	7113	7743	6844		6966.02	5851.5	5821.62	4866.33	5246.15	8393.97	6417.27	5495.32	8400.94	7554.21	7425.68		frontal_cortex_KO_vs_WT	1.3	0.34	up	0.0097	0.173	8020	6590	7280	7280	5750
ENSMUSG00000011884	Gltp		303	449	355	385	430	451	416	324	381	474	268		273.58	417.04	316.34	351.31	422.28	472.09	419.68	337.72	449.99	462.44	290.78		frontal_cortex_KO_vs_WT	1.1	0.188	up	0.24	0.6	474	383	405	405	356
ENSMUSG00000011958	Bnip2		391	419	403	469	369	471	372	338	436	379	332		353.04	389.17	359.12	427.96	362.38	493.02	375.29	352.32	514.95	369.76	360.22		frontal_cortex_KO_vs_WT	1.1	0.118	up	0.358	0.699	471	396	411	411	378
ENSMUSG00000011960	Ccnt1		762	785	771	751	694	580	644	657	407	635	546		688.02	729.12	687.05	685.28	681.55	607.12	649.7	684.83	480.69	619.52	592.41		frontal_cortex_KO_vs_WT	-1.1	-0.196	down	0.0357	0.292	785	646	694	606	694
ENSMUSG00000012017	Scarf2		70	69	68	85	59	42	75	49	65	68	37		63.2	64.09	60.6	77.56	57.94	43.96	75.66	51.08	76.77	66.34	40.14		frontal_cortex_KO_vs_WT	-1.1	-0.134	down	0.505	0.794	85	61.6	64.7	59	64.7
ENSMUSG00000012076	Brms1l		1050	1017	1176	1045	956	836	895	887	735	959	840		948.06	944.6	1047.95	953.56	938.85	875.09	902.92	924.57	868.09	935.62	911.39		frontal_cortex_KO_vs_WT	-1.1	-0.0981	down	0.109	0.444	1180	932	967	903	967
ENSMUSG00000012114	Med15		964	945	845	914	814	600	693	756	462	697	734		870.41	877.72	752.99	834.02	799.39	628.06	699.13	788.02	545.65	680.01	796.38		frontal_cortex_KO_vs_WT	-1.2	-0.262	down	0.0153	0.203	964	752	827	690	827
ENSMUSG00000012117	Dhdds		1011	864	1110	910	966	703	906	816	696	907	957		912.85	802.49	989.13	830.37	948.67	735.87	914.01	850.57	822.02	884.89	1038.34		frontal_cortex_KO_vs_WT	-1	-0.0365	down	0.721	0.903	1110	884	897	874	897
ENSMUSG00000012123	Crybg2		17	10	11	6	19	15	19	10	13	19	13		15.35	9.29	9.8	5.47	18.66	15.7	19.17	10.42	15.35	18.54	14.1		frontal_cortex_KO_vs_WT	1.3	0.417	up	0.234	0.595	19	13.8	15.5	15.5	11.7
ENSMUSG00000012126	Ubxn11		169	87	150	133	145	143	133	85	120	93	123		152.59	80.81	133.67	121.36	142.4	149.69	134.18	88.6	141.73	90.73	133.45		frontal_cortex_KO_vs_WT	-1	-0.0375	down	0.848	0.951	169	124	126	123	126
ENSMUSG00000012187	Mogat1		0	3	1	0	3	0	1	1	0	1	0		0	2.79	0.89	0	2.95	0	1.01	1.04	0	0.98	0		frontal_cortex_KO_vs_WT	-2.5	-1.33	down	0.349	0.692	3	0.9	1.3	0.5	1.3
ENSMUSG00000012296	Tjap1		262	252	246	286	194	264	171	162	149	147	248		236.56	234.06	219.21	260.97	190.52	276.34	172.51	168.86	175.98	143.42	269.08		frontal_cortex_KO_vs_WT	-1.1	-0.184	down	0.311	0.661	286	213	228	201	228
ENSMUSG00000012350	Ehf		2	2	1	4	1	0	1	0	0	0	0		1.81	1.86	0.89	3.65	0.98	0	1.01	0	0	0	0		frontal_cortex_KO_vs_WT	-6.8	-2.76	down	0.0309	0.273	4	0.9	1.8	0.2	1.8
ENSMUSG00000012405	Rpl15		1316	1243	1369	1265	1221	1386	1356	1208	1523	1388	1150		1188.24	1154.51	1219.93	1154.31	1199.09	1450.81	1367.99	1259.17	1798.77	1354.16	1247.74		frontal_cortex_KO_vs_WT	1.2	0.256	up	0.0113	0.182	1520	1310	1410	1410	1180
ENSMUSG00000012422	Tmem167		755	840	786	754	676	796	710	728	706	769	627		681.7	780.2	700.41	688.02	663.87	833.22	716.28	758.84	833.83	750.25	680.29		frontal_cortex_KO_vs_WT	1.1	0.116	up	0.162	0.515	840	735	762	762	703
ENSMUSG00000012428	Steap4		4	12	4	6	5	6	13	8	1	5	7		3.61	11.15	3.56	5.47	4.91	6.28	13.11	8.34	1.18	4.88	7.59		frontal_cortex_KO_vs_WT	1.2	0.278	up	0.605	0.849	13	6.4	6.9	6.9	5.7
ENSMUSG00000012429	Mplkip		116	129	135	141	120	120	123	128	106	116	101		104.74	119.82	120.3	128.66	117.85	125.61	124.09	133.42	125.19	113.17	109.58		frontal_cortex_KO_vs_WT	1	0.0426	up	0.719	0.902	141	120	122	122	118
ENSMUSG00000012443	Kif11		20	27	33	18	30	15	20	9	10	37	9		18.06	25.08	29.41	16.42	29.46	15.7	20.18	9.38	11.81	36.1	9.76		frontal_cortex_KO_vs_WT	-1.4	-0.454	down	0.215	0.576	37	20.1	23.7	17.2	23.7
ENSMUSG00000012483	Rpa3		63	58	64	80	74	120	89	74	93	119	60		56.88	53.87	57.03	73	72.67	125.61	89.79	77.13	109.84	116.1	65.1		frontal_cortex_KO_vs_WT	1.6	0.635	up	0.00112	0.0925	120	81.5	97.3	97.3	62.7
ENSMUSG00000012519	Mlkl		3	5	1	8	0	4	2	3	6	4	1		2.71	4.64	0.89	7.3	0	4.19	2.02	3.13	7.09	3.9	1.08		frontal_cortex_KO_vs_WT	1.1	0.183	up	0.807	0.938	8	3.4	3.6	3.6	3.1
ENSMUSG00000012535	Tnpo3		1305	1205	1376	1223	1230	970	1207	1177	861	1236	1121		1178.31	1119.22	1226.17	1115.98	1207.93	1015.36	1217.68	1226.86	1016.9	1205.86	1216.27		frontal_cortex_KO_vs_WT	-1	-0.024	down	0.767	0.922	1380	1160	1170	1150	1170
ENSMUSG00000012609	Ttll5		449	492	505	486	441	445	394	402	323	435	366		405.41	456.97	450.01	443.47	433.09	465.81	397.49	419.03	381.49	424.39	397.11		frontal_cortex_KO_vs_WT	-1.1	-0.0791	down	0.332	0.678	505	425	438	414	438
ENSMUSG00000012640	Zfp715		373	398	378	429	361	394	352	324	270	363	229		336.79	369.67	336.84	391.46	354.52	412.42	355.11	337.72	318.89	354.15	248.46		frontal_cortex_KO_vs_WT	-1.1	-0.0823	down	0.501	0.792	429	347	358	338	358
ENSMUSG00000012705	Retn		4	2	2	6	4	4	5	0	8	1	4		3.61	1.86	1.78	5.47	3.93	4.19	5.04	0	9.45	0.98	4.34		frontal_cortex_KO_vs_WT	1.2	0.244	up	0.732	0.907	8	3.7	4	4	3.3
ENSMUSG00000012819	Cdh23		34	58	23	70	26	37	18	40	12	23	22		30.7	53.87	20.5	63.87	25.53	38.73	18.16	41.69	14.17	22.44	23.87		frontal_cortex_KO_vs_WT	-1.5	-0.551	down	0.123	0.463	70	32.1	38.9	26.5	38.9
ENSMUSG00000012848	Rps5		2033	2145	2130	2266	1788	3077	2322	1851	3817	2649	2045		1835.63	1992.3	1898.07	2067.71	1755.92	3220.88	2342.54	1929.41	4508.14	2584.41	2218.81		frontal_cortex_KO_vs_WT	1.5	0.552	up	0.00346	0.116	3820	2400	2800	2800	1910
ENSMUSG00000013033	Adgrl1		8340	7001	7573	6410	6616	5871	6409	6375	6048	6721	8001		7530.34	6502.59	6748.38	5849.09	6497.29	6145.53	6465.69	6645.05	7143.1	6557.13	8681.01		frontal_cortex_KO_vs_WT	1	0.0668	up	0.524	0.806	8340	6800	6940	6940	6630
ENSMUSG00000013076	Amotl1		493	799	547	712	524	708	456	621	387	686	372		445.14	742.12	487.44	649.7	514.6	741.11	460.03	647.31	457.07	669.27	403.62		frontal_cortex_KO_vs_WT	-1	-0.0116	down	0.951	0.983	799	565	568	563	568
ENSMUSG00000013089	Etv5		1342	1243	1429	1203	1161	1053	1213	1174	856	1147	1303		1211.72	1154.51	1273.4	1097.73	1140.17	1102.24	1223.73	1223.73	1010.99	1119.03	1413.74		frontal_cortex_KO_vs_WT	1	0.00832	up	0.93	0.977	1430	1180	1180	1180	1180
ENSMUSG00000013150	Gfod2		409	392	447	314	365	304	367	342	348	356	412		369.29	364.09	398.33	286.52	358.45	318.22	370.25	356.49	411.01	347.32	447.02		frontal_cortex_KO_vs_WT	1.1	0.0769	up	0.515	0.802	447	366	375	375	355
ENSMUSG00000013155	Enkd1		127	90	106	104	119	130	113	91	101	81	145		114.67	83.59	94.46	94.9	116.86	136.08	114	94.85	119.29	79.03	157.32		frontal_cortex_KO_vs_WT	1.2	0.209	up	0.252	0.61	145	110	117	117	101
ENSMUSG00000013158	4933405L10Rik		1	1	0	0	5	5	2	1	3	2	2		0.9	0.93	0	0	4.91	5.23	2.02	1.04	3.54	1.95	2.17		frontal_cortex_KO_vs_WT	2	1.01	up	0.286	0.639	5	2.1	2.7	2.7	1.4
ENSMUSG00000013160	Atp6v0d1		3313	3097	3305	2970	2978	2456	3140	2992	2669	3019	3228		2991.37	2876.52	2945.12	2710.11	2924.57	2570.84	3167.78	3118.74	3152.27	2945.39	3502.35		frontal_cortex_KO_vs_WT	1.1	0.0902	up	0.276	0.63	3310	2990	3080	3080	2890
ENSMUSG00000013236	Ptprs		9049	7099	7791	6957	7309	5258	6239	6446	5081	5969	6927		8170.51	6593.62	6942.64	6348.22	7177.85	5503.87	6294.19	6719.06	6001.01	5823.46	7515.73		frontal_cortex_KO_vs_WT	-1.1	-0.159	down	0.114	0.451	9050	6640	7050	6310	7050
ENSMUSG00000013275	Slc41a1		1053	975	940	961	884	945	926	920	778	1065	787		950.77	905.59	837.64	876.91	868.14	989.19	934.19	958.97	918.87	1039.03	853.89		frontal_cortex_KO_vs_WT	1.1	0.0967	up	0.185	0.541	1060	921	949	949	888
ENSMUSG00000013367	Iglon5		370	522	424	615	348	379	313	457	270	257	318		334.08	484.84	377.83	561.18	341.76	396.72	315.77	476.36	318.89	250.73	345.03		frontal_cortex_KO_vs_WT	-1.2	-0.261	down	0.155	0.507	615	382	420	351	420
ENSMUSG00000013419	Zfp651		1643	1820	1644	1839	1341	1773	1486	1503	1408	1660	1528		1483.5	1690.43	1464.99	1678.08	1316.94	1855.91	1499.14	1566.67	1662.94	1619.53	1657.87		frontal_cortex_KO_vs_WT	1.1	0.106	up	0.237	0.596	1840	1590	1640	1640	1530
ENSMUSG00000013465	Nelfb		879	741	821	819	780	684	710	712	665	710	776		793.67	688.25	731.6	747.33	766	715.98	716.28	742.16	785.41	692.69	841.95		frontal_cortex_KO_vs_WT	1	0.00645	up	0.934	0.978	879	747	749	749	745
ENSMUSG00000013483	Card14		2	2	2	3	3	3	5	2	0	3	1		1.81	1.86	1.78	2.74	2.95	3.14	5.04	2.08	0	2.93	1.08		frontal_cortex_KO_vs_WT	1.1	0.127	up	0.868	0.959	5	2.3	2.4	2.4	2.2
ENSMUSG00000013495	Tmem175		394	259	319	338	319	247	326	285	263	313	259		355.75	240.56	284.26	308.42	313.28	258.55	328.88	297.07	310.62	305.37	281.01		frontal_cortex_KO_vs_WT	-1	-0.017	down	0.883	0.965	394	299	300	297	300
ENSMUSG00000013523	Bcas1		627	1456	783	896	1459	2106	1150	729	1020	1669	603		566.13	1352.35	697.74	817.59	1432.82	2204.48	1160.17	759.88	1204.69	1628.31	654.25		frontal_cortex_KO_vs_WT	1.3	0.382	up	0.311	0.661	2110	1130	1270	1270	973
ENSMUSG00000013539	Tango2		981	764	942	766	810	711	853	827	899	853	941		885.76	709.61	839.43	698.97	795.47	744.25	860.55	862.03	1061.78	832.2	1020.98		frontal_cortex_KO_vs_WT	1.1	0.19	up	0.0941	0.418	981	846	897	897	786
ENSMUSG00000013584	Aldh1a2		90	101	123	171	70	178	145	98	163	187	76		81.26	93.81	109.61	156.04	68.74	186.32	146.28	102.15	192.51	182.44	82.46		frontal_cortex_KO_vs_WT	1.5	0.544	up	0.034	0.286	187	127	149	149	102
ENSMUSG00000013593	Ndufs2		2762	3042	3089	2963	2601	2448	2744	2571	2877	2901	2435		2493.86	2825.44	2752.64	2703.72	2554.33	2562.47	2768.27	2679.91	3397.93	2830.27	2641.95		frontal_cortex_KO_vs_WT	1.1	0.0774	up	0.368	0.706	3090	2750	2810	2810	2670
ENSMUSG00000013622	Atraid		597	565	594	590	584	634	631	541	745	633	525		539.04	524.78	529.32	538.37	573.52	663.65	636.58	563.92	879.9	617.57	569.62		frontal_cortex_KO_vs_WT	1.2	0.275	up	0.0205	0.228	745	603	655	655	541
ENSMUSG00000013629	Cad		363	385	332	388	323	273	307	272	221	278	300		327.76	357.59	295.85	354.05	317.2	285.77	309.72	283.52	261.02	271.22	325.5		frontal_cortex_KO_vs_WT	-1.1	-0.191	down	0.047	0.325	388	308	330	289	330
ENSMUSG00000013646	Sh3bp5l		818	887	801	857	679	681	689	720	567	757	760		738.59	823.85	713.78	782.01	666.82	712.84	695.09	750.5	669.67	738.54	824.59		frontal_cortex_KO_vs_WT	-1	-0.0257	down	0.763	0.921	887	738	745	732	745
ENSMUSG00000013662	Atad1		1639	1521	1623	1610	1605	1358	1542	1532	1232	1529	1281		1479.88	1412.72	1446.27	1469.12	1576.2	1421.5	1555.64	1596.9	1455.08	1491.72	1389.87		frontal_cortex_KO_vs_WT	1	0.00846	up	0.894	0.969	1640	1480	1490	1490	1480
ENSMUSG00000013663	Pten		3195	3167	3083	3388	2871	2786	2413	3115	1764	2778	1966		2884.83	2941.54	2747.29	3091.53	2819.49	2916.27	2434.34	3246.95	2083.4	2710.27	2133.09		frontal_cortex_KO_vs_WT	-1.1	-0.163	down	0.178	0.534	3390	2730	2900	2590	2900
ENSMUSG00000013698	Pea15a		9815	7377	9254	8319	8454	9052	8982	8749	8940	9408	8807		8862.15	6851.83	8246.33	7591.04	8302.31	9475.28	9061.45	9119.61	10558.8	9178.62	9555.51		frontal_cortex_KO_vs_WT	1.2	0.252	up	0.00191	0.0996	9820	8800	9490	9490	7970
ENSMUSG00000013701	Timm23		112	108	134	103	104	121	124	109	98	138	97		101.13	100.31	119.41	93.99	102.13	126.66	125.1	113.62	115.74	134.64	105.24		frontal_cortex_KO_vs_WT	1.2	0.218	up	0.083	0.4	138	113	120	120	103
ENSMUSG00000013707	Tnfaip8l2		30	26	25	27	23	29	39	26	47	32	34		27.09	24.15	22.28	24.64	22.59	30.36	39.34	27.1	55.51	31.22	36.89		frontal_cortex_KO_vs_WT	1.5	0.598	up	0.0119	0.184	47	31	36.7	36.7	24.1
ENSMUSG00000013736	Trnt1		604	576	662	629	629	547	573	522	549	641	493		545.36	534.99	589.92	573.96	617.71	572.58	578.07	544.11	648.41	625.37	534.9		frontal_cortex_KO_vs_WT	1	0.0287	up	0.726	0.905	662	579	584	584	572
ENSMUSG00000013766	Ly6g6e		27	210	97	204	52	108	81	97	80	35	12		24.38	195.05	86.44	186.15	51.07	113.05	81.72	101.11	94.49	34.15	13.02		frontal_cortex_KO_vs_WT	-1.5	-0.575	down	0.369	0.707	210	89.1	109	72.9	109
ENSMUSG00000013787	Ehmt2		4224	3437	3851	3646	3427	3298	3424	3377	3711	3580	3779		3813.93	3192.32	3431.67	3326.95	3365.51	3452.22	3454.29	3520.05	4382.94	3492.71	4100.18		frontal_cortex_KO_vs_WT	1.1	0.124	up	0.171	0.526	4220	3590	3730	3730	3430
ENSMUSG00000013822	Elof1		452	425	483	464	431	549	499	436	680	578	488		408.12	394.74	430.41	423.4	423.27	574.67	503.41	454.47	803.13	563.91	529.48		frontal_cortex_KO_vs_WT	1.4	0.457	up	0.000752	0.0839	680	501	572	572	416
ENSMUSG00000013833	Med16		1349	879	1166	1107	1028	866	949	1027	881	1099	1093		1218.04	816.42	1039.03	1010.13	1009.55	906.49	957.39	1070.5	1040.52	1072.2	1185.9		frontal_cortex_KO_vs_WT	1	0.0281	up	0.8	0.937	1350	1030	1040	1040	1020
ENSMUSG00000013846	St3gal1		661	798	667	563	757	469	590	560	344	513	619		596.83	741.19	594.37	513.73	743.42	490.93	595.22	583.72	406.29	500.49	671.61		frontal_cortex_KO_vs_WT	-1.2	-0.236	down	0.105	0.437	798	585	638	541	638
ENSMUSG00000013858	Tmem259		1896	1934	1895	1869	1655	1508	1670	1611	1742	1598	1816		1711.93	1796.32	1688.65	1705.45	1625.3	1578.51	1684.77	1679.24	2057.42	1559.04	1970.34		frontal_cortex_KO_vs_WT	1	0.0407	up	0.655	0.873	1930	1730	1750	1750	1710
ENSMUSG00000013878	Rnf170		271	187	247	205	228	177	199	207	200	214	202		244.69	173.69	220.1	187.06	223.91	185.28	200.76	215.77	236.21	208.78	219.17		frontal_cortex_KO_vs_WT	1	0.00631	up	0.958	0.987	271	210	211	211	210
ENSMUSG00000013921	Clip3		9274	7677	8813	7638	7945	5483	7376	7952	5505	6704	8013		8373.67	7130.47	7853.36	6969.63	7802.44	5739.39	7441.24	8288.85	6501.78	6540.54	8694.03		frontal_cortex_KO_vs_WT	-1.1	-0.0827	down	0.477	0.776	9270	7390	7630	7200	7630
ENSMUSG00000013936	Myl2		4	4	2	3	3	2	6	2	8	3	4		3.61	3.72	1.78	2.74	2.95	2.09	6.05	2.08	9.45	2.93	4.34		frontal_cortex_KO_vs_WT	1.5	0.586	up	0.348	0.691	8	3.8	4.5	4.5	3
ENSMUSG00000013973	Dedd		156	145	158	149	148	144	115	124	107	124	109		140.86	134.68	140.8	135.96	145.34	150.73	116.02	129.25	126.37	120.98	118.26		frontal_cortex_KO_vs_WT	-1.1	-0.137	down	0.233	0.594	158	133	140	127	140
ENSMUSG00000013974	Mcemp1		2	1	3	0	2	2	1	1	1	2	3		1.81	0.93	2.67	0	1.96	2.09	1.01	1.04	1.18	1.95	3.25		frontal_cortex_KO_vs_WT	1.2	0.251	up	0.78	0.929	3	1.6	1.8	1.8	1.5
ENSMUSG00000013997	Nit1		473	361	442	432	382	340	348	331	364	380	371		427.08	335.3	393.87	394.2	375.15	355.9	351.08	345.02	429.91	370.73	402.53		frontal_cortex_KO_vs_WT	-1	-0.0367	down	0.705	0.896	473	380	385	376	385
ENSMUSG00000014039	Prdm15		264	285	272	260	232	188	210	197	151	211	231		238.37	264.71	242.38	237.25	227.84	196.79	211.86	205.35	178.34	205.86	250.63		frontal_cortex_KO_vs_WT	-1.2	-0.218	down	0.0393	0.302	285	224	242	208	242
ENSMUSG00000014074	Rnf168		704	605	678	583	705	550	632	585	569	613	583		635.65	561.93	604.17	531.98	692.35	575.72	637.59	609.78	672.03	598.05	632.55		frontal_cortex_KO_vs_WT	1	0.0369	up	0.676	0.881	705	614	621	621	605
ENSMUSG00000014075	Dynlt2b		107	114	121	117	94	100	131	89	162	112	92		96.61	105.88	107.82	106.76	92.31	104.68	132.16	92.77	191.33	109.27	99.82		frontal_cortex_KO_vs_WT	1.2	0.253	up	0.176	0.531	162	113	122	122	102
ENSMUSG00000014077	Chp1		2161	1627	2071	1579	1917	1513	1755	1737	1375	1923	1894		1951.21	1511.17	1845.49	1440.83	1882.6	1583.75	1770.52	1810.58	1623.97	1876.11	2054.97		frontal_cortex_KO_vs_WT	1	0.0497	up	0.648	0.869	2160	1760	1790	1790	1730
ENSMUSG00000014158	Trpv4		18	40	18	22	13	25	36	25	34	18	19		16.25	37.15	16.04	20.07	12.77	26.17	36.32	26.06	40.16	17.56	20.61		frontal_cortex_KO_vs_WT	1.4	0.438	up	0.177	0.532	40	24.5	27.8	27.8	20.5
ENSMUSG00000014164	Klhl3		1357	1149	1179	950	1094	779	867	910	669	897	1156		1225.26	1067.2	1050.62	866.87	1074.37	815.43	874.67	948.55	790.13	875.13	1254.25		frontal_cortex_KO_vs_WT	-1.1	-0.19	down	0.155	0.507	1360	986	1060	926	1060
ENSMUSG00000014177	Tvp23b		391	399	400	439	402	526	403	369	412	496	356		353.04	370.59	356.44	400.58	394.79	550.6	406.56	384.63	486.6	483.91	386.26		frontal_cortex_KO_vs_WT	1.2	0.262	up	0.0226	0.236	526	416	450	450	375
ENSMUSG00000014195	Dnajc7		2445	2295	2409	2361	2209	1727	2021	2018	1711	1890	2144		2207.64	2131.62	2146.68	2154.4	2169.36	1807.76	2038.88	2103.48	2020.81	1843.92	2326.22		frontal_cortex_KO_vs_WT	-1.1	-0.0956	down	0.209	0.569	2440	2090	2160	2020	2160
ENSMUSG00000014198	Zfp385c		2	24	11	33	6	15	5	23	5	5	2		1.81	22.29	9.8	30.11	5.89	15.7	5.04	23.97	5.91	4.88	2.17		frontal_cortex_KO_vs_WT	-1.5	-0.54	down	0.418	0.74	33	11.6	14	9.6	14
ENSMUSG00000014226	Cacybp		1084	1138	1240	1103	1121	1235	1237	1088	1431	1388	1211		978.76	1056.98	1104.98	1006.48	1100.89	1292.75	1247.94	1134.09	1690.11	1354.16	1313.92		frontal_cortex_KO_vs_WT	1.3	0.351	up	0.000693	0.0832	1430	1210	1340	1340	1050
ENSMUSG00000014232	Cluap1		310	271	314	283	301	193	267	245	315	257	293		279.9	251.71	279.81	258.24	295.6	202.02	269.36	255.38	372.04	250.73	317.9		frontal_cortex_KO_vs_WT	1	0.0237	up	0.87	0.96	315	276	278	278	273
ENSMUSG00000014243	Zswim7		114	68	109	86	75	95	94	70	175	96	96		102.93	63.16	97.13	78.47	73.65	99.44	94.83	72.97	206.69	93.66	104.16		frontal_cortex_KO_vs_WT	1.3	0.426	up	0.0865	0.405	175	98.8	112	112	83.1
ENSMUSG00000014245	Pigl		81	66	80	80	75	59	59	68	56	68	60		73.14	61.3	71.29	73	73.65	61.76	59.52	70.88	66.14	66.34	65.1		frontal_cortex_KO_vs_WT	-1.1	-0.118	down	0.417	0.74	81	67.5	70.5	65	70.5
ENSMUSG00000014294	Ndufa2		670	667	682	673	590	835	747	627	1269	796	703		604.96	619.52	607.74	614.11	579.41	874.05	753.61	653.56	1498.78	776.59	762.75		frontal_cortex_KO_vs_WT	1.5	0.55	up	0.00307	0.112	1270	759	887	887	605
ENSMUSG00000014301	Pam16		156	173	178	164	131	194	166	165	273	174	152		140.86	160.68	158.62	149.65	128.65	203.07	167.47	171.99	322.43	169.76	164.92		frontal_cortex_KO_vs_WT	1.4	0.434	up	0.0181	0.217	273	176	200	200	148
ENSMUSG00000014303	Glis2		163	183	172	202	148	146	121	149	131	135	127		147.18	169.97	153.27	184.32	145.34	152.83	122.07	155.31	154.72	131.71	137.79		frontal_cortex_KO_vs_WT	-1.1	-0.17	down	0.157	0.509	202	150	160	142	160
ENSMUSG00000014313	Cox6c		1715	1850	1844	1791	1561	2521	1957	1547	3710	2260	1711		1548.51	1718.3	1643.21	1634.28	1532.99	2638.88	1974.31	1612.53	4381.76	2204.9	1856.42		frontal_cortex_KO_vs_WT	1.5	0.598	up	0.00534	0.137	3710	2070	2440	2440	1620
ENSMUSG00000014329	Bicc1		93	93	90	125	112	118	90	80	93	125	70		83.97	86.38	80.2	114.06	109.99	123.52	90.8	83.39	109.84	121.95	75.95		frontal_cortex_KO_vs_WT	1.1	0.0898	up	0.606	0.849	125	98.2	101	101	94.9
ENSMUSG00000014349	Ube2z		1978	1917	2016	1740	1732	1310	1658	1723	1203	1597	1765		1785.97	1780.53	1796.48	1587.74	1700.92	1371.26	1672.67	1795.99	1420.83	1558.06	1915.01		frontal_cortex_KO_vs_WT	-1.1	-0.0929	down	0.353	0.696	2020	1670	1730	1620	1730
ENSMUSG00000014353	Tmem87b		619	520	565	524	567	462	550	437	389	466	455		558.91	482.98	503.48	478.15	556.83	483.6	554.87	455.51	459.44	454.64	493.67		frontal_cortex_KO_vs_WT	-1.1	-0.0931	down	0.292	0.644	619	498	516	484	516
ENSMUSG00000014355	Anapc1		983	1214	1040	1128	1023	900	815	1031	548	924	626		887.57	1127.57	926.75	1029.29	1004.64	942.08	822.21	1074.67	647.23	901.47	679.2		frontal_cortex_KO_vs_WT	-1.2	-0.236	down	0.085	0.402	1210	913	995	844	995
ENSMUSG00000014361	Mertk		840	494	619	550	548	690	720	561	738	956	580		758.45	458.83	551.6	501.87	538.17	722.26	726.37	584.76	871.63	932.69	629.29		frontal_cortex_KO_vs_WT	1.3	0.406	up	0.0101	0.176	956	661	745	745	562
ENSMUSG00000014402	Tsg101		676	641	760	688	690	542	638	629	556	731	616		610.37	595.37	677.24	627.8	677.62	567.34	643.64	655.64	656.67	713.18	668.35		frontal_cortex_KO_vs_WT	1	0.0297	up	0.713	0.899	760	645	651	651	638
ENSMUSG00000014418	Hps5		193	222	177	249	152	242	197	148	142	151	153		174.26	206.2	157.73	227.21	149.27	253.32	198.74	154.27	167.71	147.32	166		frontal_cortex_KO_vs_WT	-1	-0.0137	down	0.935	0.979	249	182	183	181	183
ENSMUSG00000014426	Map3k4		845	822	822	754	841	540	691	677	477	725	677		762.97	763.48	732.49	688.02	825.91	565.25	697.11	705.68	563.37	707.32	734.54		frontal_cortex_KO_vs_WT	-1.1	-0.188	down	0.0584	0.352	845	704	755	662	755
ENSMUSG00000014444	Piezo1		122	86	102	66	83	102	71	97	62	111	94		110.16	79.88	90.89	60.22	81.51	106.77	71.63	101.11	73.23	108.29	101.99		frontal_cortex_KO_vs_WT	1.1	0.152	up	0.409	0.733	122	89.6	93.8	93.8	84.5
ENSMUSG00000014470	Rnf166		438	436	430	454	373	419	399	377	435	420	459		395.48	404.96	383.18	414.27	366.31	438.59	402.53	392.97	513.76	409.76	498.01		frontal_cortex_KO_vs_WT	1.1	0.17	up	0.083	0.4	459	420	443	443	393
ENSMUSG00000014496	Ankrd28		908	985	882	891	852	782	713	675	530	902	499		819.85	914.88	785.96	813.03	836.71	818.57	719.31	703.59	625.97	880.01	541.41		frontal_cortex_KO_vs_WT	-1.2	-0.222	down	0.0713	0.378	985	769	834	715	834
ENSMUSG00000014498	Ankrd52		961	987	886	925	854	740	622	751	265	689	692		867.71	916.73	789.52	844.06	838.68	774.6	627.5	782.81	312.98	672.2	750.81		frontal_cortex_KO_vs_WT	-1.3	-0.381	down	0.0448	0.32	987	743	851	653	851
ENSMUSG00000014503	Pkd2l2		92	82	87	63	65	74	67	75	59	56	64		83.07	76.16	77.53	57.49	63.83	77.46	67.59	78.18	69.68	54.63	69.44		frontal_cortex_KO_vs_WT	-1	-0.0461	down	0.775	0.926	92	70.5	71.6	69.5	71.6
ENSMUSG00000014504	Srp19		510	436	533	473	434	497	427	424	703	499	490		460.49	404.96	474.96	431.61	426.21	520.24	430.78	441.96	830.29	486.83	531.65		frontal_cortex_KO_vs_WT	1.2	0.296	up	0.066	0.367	703	495	540	540	440
ENSMUSG00000014547	Wdfy2		362	417	398	351	388	394	303	272	283	346	286		326.86	387.31	354.66	320.29	381.04	412.42	305.68	283.52	334.24	337.56	310.31		frontal_cortex_KO_vs_WT	-1.1	-0.0984	down	0.385	0.718	417	341	354	331	354
ENSMUSG00000014550	Rbsn		980	910	1024	953	906	715	792	896	565	881	725		884.86	845.22	912.5	869.61	889.74	748.43	799.01	933.95	667.3	859.52	786.62		frontal_cortex_KO_vs_WT	-1.1	-0.139	down	0.126	0.467	1020	836	880	799	880
ENSMUSG00000014551	Mrps25		514	453	533	536	478	549	502	467	652	548	498		464.1	420.75	474.96	489.1	469.42	574.67	506.44	486.78	770.06	534.64	540.33		frontal_cortex_KO_vs_WT	1.2	0.294	up	0.0168	0.21	652	521	569	569	464
ENSMUSG00000014554	Dguok		166	168	167	181	150	157	158	126	118	160	130		149.88	156.04	148.82	165.16	147.31	164.34	159.4	131.34	139.37	156.1	141.05		frontal_cortex_KO_vs_WT	-1	-0.0449	down	0.682	0.883	181	151	153	149	153
ENSMUSG00000014592	Camta1		4607	4786	4845	4869	4448	3132	3734	4564	3033	3809	3636		4159.75	4445.28	4317.43	4442.93	4368.19	3278.45	3767.03	4757.33	3582.18	3716.13	3945.03		frontal_cortex_KO_vs_WT	-1.1	-0.178	down	0.0577	0.351	4870	4070	4350	3840	4350
ENSMUSG00000014599	Csf1		467	305	376	354	360	298	338	332	259	372	295		421.66	283.29	335.06	323.02	353.54	311.93	340.99	346.06	305.9	362.93	320.07		frontal_cortex_KO_vs_WT	-1	-0.0506	down	0.651	0.871	467	337	343	331	343
ENSMUSG00000014601	Strip1		1354	1098	1214	1196	1144	914	1149	1054	804	1172	1228		1222.55	1019.83	1081.81	1091.34	1123.47	956.74	1159.16	1098.65	949.58	1143.42	1332.37		frontal_cortex_KO_vs_WT	-1	-0.00127	down	0.99	0.997	1350	1110	1110	1110	1110
ENSMUSG00000014602	Kif1a		19971	16181	18836	14359	18446	18703	17119	17031	15324	21654	16063		18032.2	15029.1	16785	13102.5	18115	19577.6	17270.4	17752.4	18098.7	21126	17428.2		frontal_cortex_KO_vs_WT	1.1	0.194	up	0.058	0.351	21700	17500	18500	18500	16200
ENSMUSG00000014603	Alx3		14	59	27	45	14	37	23	37	21	11	9		12.64	54.8	24.06	41.06	13.75	38.73	23.2	38.57	24.8	10.73	9.76		frontal_cortex_KO_vs_WT	-1.2	-0.269	down	0.549	0.82	59	26.6	29.3	24.3	29.3
ENSMUSG00000014606	Slc25a11		1475	1221	1461	1253	1372	1054	1401	1219	1149	1392	1237		1331.81	1134.08	1301.91	1143.36	1347.38	1103.29	1413.39	1270.64	1357.05	1358.06	1342.13		frontal_cortex_KO_vs_WT	1	0.0629	up	0.479	0.777	1480	1280	1310	1310	1250
ENSMUSG00000014633	Cmc2		176	114	135	136	127	128	145	124	182	177	163		158.91	105.88	120.3	124.1	124.72	133.99	146.28	129.25	214.95	172.68	176.85		frontal_cortex_KO_vs_WT	1.3	0.354	up	0.0284	0.261	182	146	162	162	127
ENSMUSG00000014668	Chfr		434	462	413	450	366	360	331	285	255	348	354		391.87	429.11	368.03	410.62	359.43	376.83	333.93	297.07	301.17	339.52	384.09		frontal_cortex_KO_vs_WT	-1.2	-0.21	down	0.0374	0.297	462	363	392	339	392
ENSMUSG00000014686	Ceacam16		4	2	3	1	1	2	1	0	2	4	3		3.61	1.86	2.67	0.91	0.98	2.09	1.01	0	2.36	3.9	3.25		frontal_cortex_KO_vs_WT	1	0.0596	up	0.943	0.98	4	2.1	2.1	2.1	2
ENSMUSG00000014747	Ankrd53		9	6	8	16	9	5	7	7	1	8	6		8.13	5.57	7.13	14.6	8.84	5.23	7.06	7.3	1.18	7.8	6.51		frontal_cortex_KO_vs_WT	-1.5	-0.582	down	0.205	0.565	16	7.2	8.8	5.8	8.8
ENSMUSG00000014748	Tex261		593	751	631	627	577	576	617	549	494	636	518		535.43	697.54	562.29	572.13	566.65	602.93	622.46	572.26	583.45	620.49	562.03		frontal_cortex_KO_vs_WT	1	0.0179	up	0.837	0.948	751	591	594	594	587
ENSMUSG00000014763	Fam120b		1065	1090	1089	1047	1133	760	923	899	632	865	824		961.61	1012.4	970.42	955.38	1112.67	795.54	931.16	937.08	746.44	843.91	894.03		frontal_cortex_KO_vs_WT	-1.2	-0.224	down	0.00884	0.166	1130	924	1000	858	1000
ENSMUSG00000014767	Tbp		310	354	300	385	324	294	277	269	184	250	258		279.9	328.8	267.33	351.31	318.19	307.75	279.45	280.39	217.32	243.9	279.93		frontal_cortex_KO_vs_WT	-1.2	-0.204	down	0.0829	0.4	385	287	309	268	309
ENSMUSG00000014769	Psmb1		1491	1338	1643	1337	1403	1391	1642	1454	1853	1659	1550		1346.25	1242.75	1464.09	1220	1377.83	1456.04	1656.52	1515.59	2188.52	1618.55	1681.74		frontal_cortex_KO_vs_WT	1.3	0.342	up	0.00228	0.103	1850	1520	1690	1690	1330
ENSMUSG00000014773	Dll1		126	189	130	240	103	101	118	118	65	90	84		113.77	175.54	115.84	219	101.15	105.72	119.04	123	76.77	87.81	91.14		frontal_cortex_KO_vs_WT	-1.4	-0.527	down	0.0157	0.206	240	121	145	101	145
ENSMUSG00000014776	Nol3		275	200	275	224	249	157	219	211	202	233	235		248.3	185.76	245.06	204.4	244.53	164.34	220.94	219.94	238.58	227.32	254.97		frontal_cortex_KO_vs_WT	-1	-0.0304	down	0.819	0.941	275	223	226	221	226
ENSMUSG00000014778	Fhod1		69	62	57	133	66	77	49	42	46	45	62		62.3	57.59	50.79	121.36	64.82	80.6	49.43	43.78	54.33	43.9	67.27		frontal_cortex_KO_vs_WT	-1.3	-0.337	down	0.186	0.542	133	63.3	71.4	56.6	71.4
ENSMUSG00000014782	Plekhg4		20	28	20	16	15	23	16	8	18	12	32		18.06	26.01	17.82	14.6	14.73	24.08	16.14	8.34	21.26	11.71	34.72		frontal_cortex_KO_vs_WT	1.1	0.0801	up	0.821	0.941	32	18.9	19.4	19.4	18.2
ENSMUSG00000014786	Slc9a5		536	302	434	364	429	331	390	346	411	308	475		483.96	280.5	386.74	332.15	421.3	346.48	393.45	360.66	485.42	300.49	515.37		frontal_cortex_KO_vs_WT	1.1	0.0707	up	0.682	0.883	536	392	400	400	381
ENSMUSG00000014791	Elmo3		27	20	27	26	22	17	21	17	26	22	22		24.38	18.58	24.06	23.72	21.61	17.79	21.19	17.72	30.71	21.46	23.87		frontal_cortex_KO_vs_WT	-1	-0.0309	down	0.902	0.971	27	22.3	22.5	22.1	22.5
ENSMUSG00000014813	Stc1		36	56	46	53	37	26	29	29	21	33	33		32.51	52.01	40.99	48.36	36.34	27.22	29.26	30.23	24.8	32.2	35.8		frontal_cortex_KO_vs_WT	-1.4	-0.489	down	0.0202	0.227	56	35.4	42	29.9	42
ENSMUSG00000014837	4931428F04Rik		293	270	267	258	271	209	226	245	130	229	209		264.56	250.78	237.93	235.42	266.14	218.77	228	255.38	153.54	223.42	226.76		frontal_cortex_KO_vs_WT	-1.2	-0.203	down	0.0998	0.429	293	233	251	218	251
ENSMUSG00000014846	Tppp3		521	290	404	319	575	474	604	338	475	549	486		470.42	269.35	360.01	291.09	564.68	496.16	609.34	352.32	561.01	535.61	527.31		frontal_cortex_KO_vs_WT	1.3	0.393	up	0.0476	0.326	604	458	514	514	391
ENSMUSG00000014850	Msh3		289	264	318	318	351	204	263	237	156	225	226		260.94	245.21	283.37	290.17	344.7	213.54	265.33	247.04	184.25	219.51	245.21		frontal_cortex_KO_vs_WT	-1.2	-0.312	down	0.013	0.193	351	254	285	229	285
ENSMUSG00000014852	Adamts13		13	7	13	6	18	21	17	16	27	28	24		11.74	6.5	11.58	5.47	17.68	21.98	17.15	16.68	31.89	27.32	26.04		frontal_cortex_KO_vs_WT	2.2	1.15	up	0.000681	0.083	28	17.6	23.5	23.5	10.6
ENSMUSG00000014856	Tmem208		183	223	244	229	192	292	213	170	322	246	229		165.23	207.12	217.43	208.96	188.55	305.65	214.88	177.2	380.3	240	248.46		frontal_cortex_KO_vs_WT	1.3	0.401	up	0.0256	0.248	322	232	261	261	197
ENSMUSG00000014859	E2f4		376	434	403	412	327	300	349	331	206	354	372		339.5	403.1	359.12	375.95	321.13	314.03	352.09	345.02	243.3	345.37	403.62		frontal_cortex_KO_vs_WT	-1.1	-0.107	down	0.397	0.724	434	346	360	334	360
ENSMUSG00000014867	Surf4		1070	1093	1173	1014	1062	874	1069	984	934	1125	1099		966.12	1015.19	1045.27	925.27	1042.94	914.87	1078.46	1025.68	1103.12	1097.57	1192.41		frontal_cortex_KO_vs_WT	1.1	0.0973	up	0.235	0.595	1170	1040	1070	1070	999
ENSMUSG00000014873	Surf2		279	240	278	297	228	244	239	186	233	206	252		251.91	222.91	247.73	271.01	223.91	255.41	241.11	193.88	275.19	200.98	273.42		frontal_cortex_KO_vs_WT	-1	-0.0232	down	0.851	0.952	297	242	243	240	243
ENSMUSG00000014905	Dnajb9		714	670	711	679	639	699	655	656	644	716	582		644.68	622.3	633.58	619.58	627.53	731.69	660.79	683.79	760.61	698.54	631.46		frontal_cortex_KO_vs_WT	1.1	0.141	up	0.0469	0.325	716	665	694	694	630
ENSMUSG00000014907	Naf1		262	269	266	305	245	223	226	209	178	242	222		236.56	249.85	237.04	278.31	240.6	233.43	228	217.85	210.23	236.1	240.87		frontal_cortex_KO_vs_WT	-1.1	-0.125	down	0.179	0.535	305	237	248	228	248
ENSMUSG00000014932	Yes1		200	306	229	348	219	321	214	252	177	218	125		180.58	284.22	204.06	317.55	215.07	336.01	215.89	262.67	209.05	212.68	135.62		frontal_cortex_KO_vs_WT	-1.1	-0.0713	down	0.739	0.911	348	234	240	229	240
ENSMUSG00000014956	Ppp1cb		4873	4504	4950	4602	4374	4307	4481	4491	4599	4747	3695		4399.92	4183.36	4411	4199.3	4295.52	4508.4	4520.64	4681.24	5431.73	4631.26	4009.04		frontal_cortex_KO_vs_WT	1.1	0.107	up	0.174	0.529	4950	4480	4630	4630	4300
ENSMUSG00000014959	Gorasp2		1480	1293	1455	1285	1323	1011	1311	1230	1080	1328	1319		1336.32	1200.95	1296.57	1172.56	1299.26	1058.27	1322.6	1282.1	1275.55	1295.62	1431.1		frontal_cortex_KO_vs_WT	1	0.0186	up	0.829	0.944	1480	1270	1280	1280	1260
ENSMUSG00000014980	Tsen15		236	210	220	243	203	227	190	207	255	222	189		213.09	195.05	196.04	221.74	199.36	237.61	191.68	215.77	301.17	216.59	205.06		frontal_cortex_KO_vs_WT	1.1	0.15	up	0.233	0.594	255	218	228	228	205
ENSMUSG00000015002	Efr3a		2093	2125	2140	1822	1964	1570	1827	1788	1261	2103	1657		1889.81	1973.72	1906.98	1662.56	1928.76	1643.41	1843.16	1863.74	1489.33	2051.72	1797.83		frontal_cortex_KO_vs_WT	-1.1	-0.0713	down	0.443	0.757	2140	1820	1870	1780	1870
ENSMUSG00000015013	Trappc2l		425	345	428	336	410	416	439	382	655	457	424		383.74	320.44	381.4	306.6	402.64	435.45	442.88	398.18	773.6	445.86	460.04		frontal_cortex_KO_vs_WT	1.4	0.456	up	0.00765	0.155	655	432	493	493	359
ENSMUSG00000015016	Acsf3		240	240	231	235	213	180	183	200	174	198	210		216.7	222.91	205.85	214.44	209.18	188.42	184.62	208.47	205.51	193.17	227.85		frontal_cortex_KO_vs_WT	-1.1	-0.088	down	0.362	0.701	240	207	214	201	214
ENSMUSG00000015023	Ddx19a		243	299	249	292	229	206	204	239	158	278	207		219.41	277.71	221.89	266.45	224.89	215.63	205.8	249.12	186.61	271.22	224.59		frontal_cortex_KO_vs_WT	-1.1	-0.101	down	0.419	0.741	299	233	242	225	242
ENSMUSG00000015027	Galns		137	102	124	87	104	53	99	85	74	87	85		123.7	94.74	110.5	79.39	102.13	55.48	99.88	88.6	87.4	84.88	92.22		frontal_cortex_KO_vs_WT	-1.2	-0.269	down	0.116	0.453	137	92.6	102	84.7	102
ENSMUSG00000015053	Gata2		92	82	83	88	84	61	77	58	67	50	68		83.07	76.16	73.96	80.3	82.49	63.85	77.68	60.46	79.13	48.78	73.78		frontal_cortex_KO_vs_WT	-1.2	-0.239	down	0.129	0.472	92	72.7	79.2	67.3	79.2
ENSMUSG00000015083	C8g		15	10	11	14	16	7	11	4	10	14	14		13.54	9.29	9.8	12.77	15.71	7.33	11.1	4.17	11.81	13.66	15.19		frontal_cortex_KO_vs_WT	-1.2	-0.212	down	0.565	0.829	16	11.3	12.2	10.5	12.2
ENSMUSG00000015085	Entpd2		138	118	138	122	104	135	147	111	140	163	106		124.6	109.6	122.97	111.32	102.13	141.31	148.3	115.7	165.35	159.03	115.01		frontal_cortex_KO_vs_WT	1.2	0.301	up	0.0277	0.259	163	129	141	141	114
ENSMUSG00000015087	Rabl6		2789	2444	2670	2597	2398	2686	2492	2232	2925	2779	2707		2518.24	2270.01	2379.26	2369.75	2354.97	2811.6	2514.04	2326.55	3454.63	2711.24	2937.07		frontal_cortex_KO_vs_WT	1.2	0.231	up	0.0219	0.233	2920	2600	2790	2790	2380
ENSMUSG00000015090	Ptgds		3672	7807	4591	7794	3231	9996	4943	5581	10405	7633	3504		3315.52	7251.21	4091.09	7111.98	3173.03	10463.4	4986.72	5817.41	12289	7446.89	3801.81		frontal_cortex_KO_vs_WT	1.5	0.582	up	0.119	0.458	10400	6340	7470	7470	4990
ENSMUSG00000015092	Edf1		1319	1457	1418	1286	1283	1359	1494	1271	1842	1496	1573		1190.95	1353.28	1263.59	1173.47	1259.98	1422.55	1507.22	1324.84	2175.53	1459.52	1706.69		frontal_cortex_KO_vs_WT	1.3	0.357	up	0.00469	0.13	1840	1440	1600	1600	1250
ENSMUSG00000015093	Clic3		9	9	5	14	5	8	7	5	3	3	5		8.13	8.36	4.46	12.77	4.91	8.37	7.06	5.21	3.54	2.93	5.42		frontal_cortex_KO_vs_WT	-1.4	-0.51	down	0.288	0.639	14	6.5	7.7	5.4	7.7
ENSMUSG00000015094	Npdc1		3038	2497	2957	2437	2440	2192	2741	2266	2933	2614	3061		2743.07	2319.24	2635.01	2223.75	2396.22	2294.5	2765.25	2361.99	3464.07	2550.27	3321.16		frontal_cortex_KO_vs_WT	1.1	0.181	up	0.152	0.503	3060	2640	2790	2790	2460
ENSMUSG00000015095	Fbxw5		1220	1083	1150	1126	1021	986	1040	899	1023	1053	1094		1101.56	1005.9	1024.78	1027.47	1002.68	1032.11	1049.2	937.08	1208.23	1027.33	1186.98		frontal_cortex_KO_vs_WT	1	0.0555	up	0.503	0.794	1220	1050	1070	1070	1030
ENSMUSG00000015112	Slc25a13		18	75	31	58	20	47	29	31	14	45	13		16.25	69.66	27.62	52.92	19.64	49.2	29.26	32.31	16.53	43.9	14.1		frontal_cortex_KO_vs_WT	-1.2	-0.266	down	0.521	0.805	75	33.8	37.2	30.9	37.2
ENSMUSG00000015120	Ube2i		696	626	643	658	586	593	563	509	344	585	510		628.43	581.43	572.98	600.42	575.49	620.73	567.98	530.56	406.29	570.74	553.35		frontal_cortex_KO_vs_WT	-1.1	-0.127	down	0.228	0.589	696	564	592	542	592
ENSMUSG00000015126	Tsr3		171	202	181	222	180	137	179	157	200	150	195		154.4	187.62	161.29	202.57	176.77	143.41	180.58	163.65	236.21	146.34	211.57		frontal_cortex_KO_vs_WT	1	0.028	up	0.854	0.953	222	179	180	180	177
ENSMUSG00000015127	Unkl		233	208	236	221	250	187	188	193	92	207	145		210.38	193.19	210.3	201.66	245.51	195.74	189.66	201.18	108.66	201.95	157.32		frontal_cortex_KO_vs_WT	-1.2	-0.269	down	0.0848	0.402	250	192	212	176	212
ENSMUSG00000015133	Lrrk1		76	120	114	132	73	95	97	103	76	90	68		68.62	111.46	101.59	120.45	71.69	99.44	97.86	107.36	89.76	87.81	73.78		frontal_cortex_KO_vs_WT	-1	-0.0325	down	0.857	0.954	132	93.6	94.8	92.7	94.8
ENSMUSG00000015134	Aldh1a3		59	44	53	51	76	58	54	57	42	32	65		53.27	40.87	47.23	46.54	74.64	60.71	54.48	59.41	49.6	31.22	70.52		frontal_cortex_KO_vs_WT	1	0.0494	up	0.827	0.944	76	53.5	54.3	54.3	52.5
ENSMUSG00000015143	Actn1		1619	1200	1413	1107	1290	879	1217	1146	956	1179	1500		1461.83	1114.57	1259.14	1010.13	1266.85	920.1	1227.77	1194.55	1129.1	1150.25	1627.49		frontal_cortex_KO_vs_WT	-1	-0.017	down	0.905	0.971	1620	1210	1220	1210	1220
ENSMUSG00000015149	Sirt2		1484	1818	1645	1474	1706	1735	1661	1379	1513	1703	1331		1339.93	1688.58	1465.88	1345.02	1675.39	1816.13	1675.69	1437.42	1786.96	1661.48	1444.12		frontal_cortex_KO_vs_WT	1.1	0.123	up	0.229	0.59	1820	1580	1640	1640	1500
ENSMUSG00000015165	Hnrnpl		2917	3038	2884	3689	2561	2473	2313	2204	1882	2043	2377		2633.81	2821.72	2569.96	3366.19	2515.05	2588.64	2333.46	2297.36	2222.77	1993.19	2579.02		frontal_cortex_KO_vs_WT	-1.2	-0.252	down	0.0145	0.2	3690	2540	2780	2340	2780
ENSMUSG00000015176	Nolc1		994	1148	1047	986	927	633	853	888	537	771	890		897.5	1066.27	932.99	899.72	910.37	662.6	860.55	925.62	634.23	752.2	965.64		frontal_cortex_KO_vs_WT	-1.2	-0.234	down	0.0604	0.356	1150	864	941	800	941
ENSMUSG00000015189	Casd1		1121	1092	1117	1029	1121	839	1015	1009	647	1094	770		1012.17	1014.26	995.37	938.96	1100.89	878.23	1023.98	1051.74	764.15	1067.33	835.44		frontal_cortex_KO_vs_WT	-1.1	-0.111	down	0.291	0.643	1120	971	1010	937	1010
ENSMUSG00000015202	Cnksr3		69	99	72	87	71	88	59	53	55	95	56		62.3	91.95	64.16	79.39	69.73	92.11	59.52	55.25	64.96	92.68	60.76		frontal_cortex_KO_vs_WT	-1	-0.0499	down	0.795	0.936	99	72.1	73.5	70.9	73.5
ENSMUSG00000015214	Mtmr1		807	701	789	752	687	611	620	640	519	709	615		728.66	651.1	703.09	686.2	674.67	639.57	625.48	667.11	612.97	691.71	667.27		frontal_cortex_KO_vs_WT	-1.1	-0.0816	down	0.228	0.589	807	668	689	651	689
ENSMUSG00000015217	Hmgb3		213	244	219	303	178	166	161	194	149	153	142		192.32	226.63	195.15	276.49	174.81	173.76	162.42	202.22	175.98	149.27	154.07		frontal_cortex_KO_vs_WT	-1.3	-0.33	down	0.0198	0.225	303	189	213	170	213
ENSMUSG00000015222	Map2		14239	19503	16095	14419	14681	18589	14817	16188	14669	20512	11636		12856.7	18114.6	14342.4	13157.2	14417.6	19458.2	14948.1	16873.7	17325.1	20011.9	12625		frontal_cortex_KO_vs_WT	1.2	0.211	up	0.117	0.455	20500	15800	16900	16900	14600
ENSMUSG00000015224	Cyp2j9		261	427	297	352	228	510	369	292	384	359	212		235.66	396.6	264.66	321.2	223.91	533.85	372.26	304.37	453.53	350.25	230.02		frontal_cortex_KO_vs_WT	1.3	0.375	up	0.0775	0.39	510	335	374	374	288
ENSMUSG00000015243	Abca1		413	893	633	830	567	652	469	777	341	678	305		372.91	829.43	564.07	757.37	556.83	682.49	473.15	809.91	402.74	661.47	330.92		frontal_cortex_KO_vs_WT	-1.1	-0.137	down	0.575	0.834	893	586	616	560	616
ENSMUSG00000015247	Nipsnap3b		180	136	168	122	120	136	147	121	188	142	132		162.53	126.32	149.71	111.32	117.85	142.36	148.3	126.13	222.04	138.54	143.22		frontal_cortex_KO_vs_WT	1.1	0.197	up	0.242	0.601	188	144	153	153	134
ENSMUSG00000015289	Lage3		123	139	107	160	126	152	111	130	140	137	102		111.06	129.1	95.35	146	123.74	159.11	111.98	135.51	165.35	133.66	110.67		frontal_cortex_KO_vs_WT	1.1	0.167	up	0.283	0.636	160	129	136	136	121
ENSMUSG00000015290	Ubl4a		1083	979	1146	982	948	881	971	999	803	1017	1055		977.86	909.3	1021.21	896.07	930.99	922.2	979.59	1041.32	948.4	992.2	1144.67		frontal_cortex_KO_vs_WT	1.1	0.0851	up	0.277	0.631	1150	979	1000	1000	947
ENSMUSG00000015291	Gdi1		8969	7874	9172	8284	8737	5467	7558	7798	4663	6864	7189		8098.28	7313.44	8173.26	7559.1	8580.23	5722.64	7624.85	8128.33	5507.32	6696.64	7800		frontal_cortex_KO_vs_WT	-1.1	-0.201	down	0.0865	0.405	9170	7380	7940	6910	7940
ENSMUSG00000015305	Sash1		907	1867	1077	1559	998	1788	1020	1275	861	1349	644		818.95	1734.09	959.73	1422.58	980.09	1871.61	1029.02	1329.01	1016.9	1316.11	698.73		frontal_cortex_KO_vs_WT	1	0.0328	up	0.892	0.968	1870	1200	1210	1210	1180
ENSMUSG00000015312	Gadd45b		347	324	439	375	170	260	336	175	217	263	275		313.31	300.93	391.2	342.19	166.95	272.16	338.97	182.41	256.29	256.59	298.37		frontal_cortex_KO_vs_WT	-1.1	-0.18	down	0.375	0.711	439	284	303	267	303
ENSMUSG00000015314	Slamf6		10	1	2	2	1	6	4	1	5	3	5		9.03	0.93	1.78	1.82	0.98	6.28	4.04	1.04	5.91	2.93	5.42		frontal_cortex_KO_vs_WT	1.4	0.536	up	0.461	0.768	10	3.6	4.3	4.3	2.9
ENSMUSG00000015335	Zdhhc12		60	56	82	52	65	42	65	59	69	61	63		54.18	52.01	73.07	47.45	63.83	43.96	65.57	61.5	81.49	59.51	68.35		frontal_cortex_KO_vs_WT	1.1	0.122	up	0.515	0.802	82	61	63.4	63.4	58.1
ENSMUSG00000015337	Endog		129	144	144	168	109	113	149	102	148	125	118		116.48	133.75	128.32	153.3	107.04	118.28	150.32	106.32	174.8	121.95	128.03		frontal_cortex_KO_vs_WT	1	0.0578	up	0.709	0.897	168	131	133	133	128
ENSMUSG00000015340	Cybb		5	11	11	15	13	17	20	19	11	13	7		4.51	10.22	9.8	13.69	12.77	17.79	20.18	19.8	12.99	12.68	7.59		frontal_cortex_KO_vs_WT	1.5	0.581	up	0.115	0.452	20	12.9	15.2	15.2	10.2
ENSMUSG00000015341	Golga7		592	674	600	688	577	691	611	549	615	618	490		534.53	626.02	534.67	627.8	566.65	723.31	616.4	572.26	726.36	602.93	531.65		frontal_cortex_KO_vs_WT	1.1	0.121	up	0.254	0.611	691	606	629	629	578
ENSMUSG00000015342	Xk		362	322	334	301	342	247	295	297	213	307	279		326.86	299.08	297.63	274.66	335.86	258.55	297.61	309.58	251.57	299.51	302.71		frontal_cortex_KO_vs_WT	-1.1	-0.0967	down	0.326	0.674	362	296	307	287	307
ENSMUSG00000015354	Pcolce2		25	47	25	23	41	43	33	24	28	51	30		22.57	43.65	22.28	20.99	40.26	45.01	33.29	25.02	33.07	49.76	32.55		frontal_cortex_KO_vs_WT	1.2	0.29	up	0.289	0.641	51	33.5	36.4	36.4	30
ENSMUSG00000015355	Cd48		9	13	13	12	5	16	8	9	10	11	9		8.13	12.07	11.58	10.95	4.91	16.75	8.07	9.38	11.81	10.73	9.76		frontal_cortex_KO_vs_WT	1.2	0.211	up	0.571	0.832	16	10.4	11.1	11.1	9.5
ENSMUSG00000015357	Clpx		520	544	507	507	490	431	466	492	399	459	371		469.52	505.27	451.79	462.63	481.21	451.15	470.12	512.84	471.25	447.81	402.53		frontal_cortex_KO_vs_WT	-1	-0.0455	down	0.581	0.836	544	466	474	459	474
ENSMUSG00000015363	Trabd		267	269	280	308	219	244	238	231	220	220	219		241.08	249.85	249.51	281.05	215.07	255.41	240.11	240.79	259.84	214.64	237.61		frontal_cortex_KO_vs_WT	-1	-0.037	down	0.713	0.899	308	244	247	241	247
ENSMUSG00000015377	Dennd6b		935	630	761	1117	720	632	574	480	487	372	742		844.23	585.15	678.13	1019.26	707.08	661.55	579.08	500.33	575.18	362.93	805.06		frontal_cortex_KO_vs_WT	-1.3	-0.401	down	0.0376	0.297	1120	665	767	581	767
ENSMUSG00000015396	Cd83		325	128	267	196	264	197	266	290	300	264	270		293.45	118.89	237.93	178.85	259.26	206.21	268.35	302.28	354.32	257.56	292.95		frontal_cortex_KO_vs_WT	1.3	0.364	up	0.0829	0.4	325	252	280	280	218
ENSMUSG00000015401	Cltrn		0	2	0	0	1	1	1	1	0	2	1		0	1.86	0	0	0.98	1.05	1.01	1.04	0	1.95	1.08		frontal_cortex_KO_vs_WT	1.9	0.893	up	0.507	0.796	2	0.8	1	1	0.6
ENSMUSG00000015405	Ace2		15	20	13	26	15	14	10	6	12	10	12		13.54	18.58	11.58	23.72	14.73	14.65	10.09	6.25	14.17	9.76	13.02		frontal_cortex_KO_vs_WT	-1.5	-0.543	down	0.107	0.439	26	13.6	16.4	11.3	16.4
ENSMUSG00000015451	C4a		21	26	24	24	15	21	11	17	11	13	29		18.96	24.15	21.39	21.9	14.73	21.98	11.1	17.72	12.99	12.68	31.46		frontal_cortex_KO_vs_WT	-1.1	-0.174	down	0.579	0.835	29	19	20.2	18	20.2
ENSMUSG00000015452	Ager		7	9	9	14	5	3	7	2	8	5	9		6.32	8.36	8.02	12.77	4.91	3.14	7.06	2.08	9.45	4.88	9.76		frontal_cortex_KO_vs_WT	-1.3	-0.429	down	0.371	0.708	14	7	8.1	6.1	8.1
ENSMUSG00000015461	Atf6b		1055	1212	1047	1064	981	884	884	928	802	934	950		952.58	1125.72	932.99	970.89	963.4	925.34	891.82	967.31	947.22	911.23	1030.74		frontal_cortex_KO_vs_WT	-1	-0.0651	down	0.39	0.721	1210	965	989	946	989
ENSMUSG00000015467	Egfl8		18	20	17	30	14	23	14	12	37	14	14		16.25	18.58	15.15	27.37	13.75	24.08	14.12	12.51	43.7	13.66	15.19		frontal_cortex_KO_vs_WT	1.1	0.16	up	0.664	0.876	37	19.5	20.5	20.5	18.2
ENSMUSG00000015468	Notch4		131	163	119	164	88	136	124	98	113	152	120		118.28	151.4	106.04	149.65	86.42	142.36	125.1	102.15	133.46	148.29	130.2		frontal_cortex_KO_vs_WT	1.1	0.0897	up	0.591	0.841	164	127	130	130	122
ENSMUSG00000015474	Ppt2		190	268	234	288	187	170	213	194	214	174	219		171.55	248.92	208.52	262.8	183.64	177.95	214.88	202.22	252.75	169.76	237.61		frontal_cortex_KO_vs_WT	-1	-0.042	down	0.783	0.931	288	212	215	209	215
ENSMUSG00000015476	Prrt1		2585	2282	2479	2212	2312	1515	2082	2193	1599	1669	2743		2334.05	2119.54	2209.06	2018.44	2270.52	1585.84	2100.42	2285.9	1888.53	1628.31	2976.13		frontal_cortex_KO_vs_WT	-1.1	-0.0763	down	0.617	0.853	2740	2130	2190	2080	2190
ENSMUSG00000015478	Rnf5		528	562	606	592	517	537	528	506	532	536	468		476.74	521.99	540.01	540.2	507.72	562.11	532.67	527.43	628.33	522.93	507.78		frontal_cortex_KO_vs_WT	1.1	0.079	up	0.335	0.68	606	533	547	547	517
ENSMUSG00000015484	Fam163a		139	226	156	304	132	231	147	186	139	176	135		125.51	209.91	139.01	277.4	129.63	241.8	148.3	193.88	164.17	171.71	146.47		frontal_cortex_KO_vs_WT	1	0.0116	up	0.958	0.987	304	177	178	178	176
ENSMUSG00000015488	Cacfd1		616	614	690	559	593	510	538	522	601	631	526		556.2	570.29	614.87	510.08	582.36	533.85	542.76	544.11	709.82	615.62	570.71		frontal_cortex_KO_vs_WT	1	0.0477	up	0.625	0.858	690	577	586	586	567
ENSMUSG00000015501	Hivep2		3605	5135	3710	4130	3506	3765	2992	4516	2462	4236	2936		3255.02	4769.44	3306.02	3768.6	3443.09	3941.05	3018.47	4707.3	2907.79	4132.72	3185.53		frontal_cortex_KO_vs_WT	-1	-0.0233	down	0.878	0.962	5140	3680	3710	3650	3710
ENSMUSG00000015522	Arnt		428	464	371	506	356	290	300	330	248	313	322		386.45	430.97	330.6	461.72	349.61	303.56	302.65	343.98	292.9	305.37	349.37		frontal_cortex_KO_vs_WT	-1.2	-0.309	down	0.00553	0.137	506	351	392	316	392
ENSMUSG00000015533	Itga2		0	9	2	5	3	6	1	5	1	3	1		0	8.36	1.78	4.56	2.95	6.28	1.01	5.21	1.18	2.93	1.08		frontal_cortex_KO_vs_WT	-1.2	-0.249	down	0.756	0.917	9	3.2	3.5	3	3.5
ENSMUSG00000015536	Mocs2		683	606	735	582	657	680	692	661	800	683	594		616.69	562.86	654.97	531.07	645.21	711.8	698.12	689	944.85	666.35	644.48		frontal_cortex_KO_vs_WT	1.2	0.269	up	0.0195	0.223	800	670	726	726	602
ENSMUSG00000015542	Nat9		166	130	176	166	174	156	150	148	143	172	150		149.88	120.75	156.84	151.47	170.88	163.29	151.33	154.27	168.89	167.81	162.75		frontal_cortex_KO_vs_WT	1.1	0.106	up	0.355	0.697	176	156	161	161	150
ENSMUSG00000015568	Lpl		292	124	276	156	245	157	254	191	268	298	256		263.65	115.17	245.95	142.35	240.6	164.34	256.25	199.09	316.53	290.73	277.76		frontal_cortex_KO_vs_WT	1.2	0.315	up	0.177	0.532	298	228	251	251	202
ENSMUSG00000015575	Atp6v0e		228	260	232	260	206	329	260	205	320	291	204		205.87	241.49	206.74	237.25	202.3	344.38	262.3	213.68	377.94	283.9	221.34		frontal_cortex_KO_vs_WT	1.3	0.375	up	0.018	0.216	329	254	284	284	219
ENSMUSG00000015597	Zfp318		815	661	679	720	758	510	590	625	397	615	478		735.88	613.94	605.06	657	744.4	533.85	595.22	651.48	468.88	600.01	518.63		frontal_cortex_KO_vs_WT	-1.2	-0.257	down	0.0164	0.207	815	611	671	561	671
ENSMUSG00000015599	Ttbk1		3324	2874	2935	2432	2592	3701	2632	2567	2100	3475	2633		3001.3	2669.4	2615.41	2219.19	2545.49	3874.06	2655.28	2675.74	2480.24	3390.27	2856.78		frontal_cortex_KO_vs_WT	1.1	0.195	up	0.132	0.475	3700	2820	2990	2990	2610
ENSMUSG00000015605	Srf		1020	693	894	723	830	908	795	653	567	961	829		920.98	643.66	796.65	659.73	815.11	950.46	802.03	680.66	669.67	937.57	899.46		frontal_cortex_KO_vs_WT	1.1	0.102	up	0.451	0.763	1020	798	823	823	767
ENSMUSG00000015647	Lama5		158	209	197	254	174	199	155	168	162	156	120		142.66	194.12	175.55	231.77	170.88	208.31	156.37	175.12	191.33	152.2	130.2		frontal_cortex_KO_vs_WT	-1.1	-0.116	down	0.458	0.766	254	175	183	169	183
ENSMUSG00000015652	Steap1		1	4	5	2	3	3	2	3	4	12	1		0.9	3.72	4.46	1.82	2.95	3.14	2.02	3.13	4.72	11.71	1.08		frontal_cortex_KO_vs_WT	1.6	0.646	up	0.364	0.702	12	3.6	4.3	4.3	2.8
ENSMUSG00000015653	Steap2		293	543	356	628	259	319	248	454	184	239	154		264.56	504.34	317.24	573.05	254.35	333.92	250.19	473.23	217.32	233.17	167.09		frontal_cortex_KO_vs_WT	-1.4	-0.455	down	0.099	0.427	628	326	383	279	383
ENSMUSG00000015656	Hspa8		10826	13634	12407	11009	10622	8972	11429	10508	7975	10653	11993		9775	12663.4	11056	10045.6	10431.4	9391.54	11530.1	10953.1	9419.02	10393.3	13012.3		frontal_cortex_KO_vs_WT	-1	-0.00147	down	0.989	0.997	13600	10800	10800	10800	10800
ENSMUSG00000015659	Serac1		301	200	254	194	266	177	191	204	99	210	200		271.78	185.76	226.34	177.02	261.23	185.28	192.69	212.64	116.93	204.88	217		frontal_cortex_KO_vs_WT	-1.2	-0.252	down	0.146	0.494	301	205	224	188	224
ENSMUSG00000015668	Pdzd11		333	286	308	292	291	289	311	290	371	350	296		300.67	265.64	274.46	266.45	285.78	302.51	313.75	302.28	438.18	341.47	321.16		frontal_cortex_KO_vs_WT	1.2	0.271	up	0.0183	0.218	371	310	337	337	279
ENSMUSG00000015671	Psma2		1080	1047	1199	1072	1035	1093	1099	1068	1247	1203	1044		975.15	972.46	1068.44	978.19	1016.43	1144.11	1108.72	1113.24	1472.79	1173.67	1132.73		frontal_cortex_KO_vs_WT	1.2	0.248	up	0.00601	0.139	1250	1110	1190	1190	1000
ENSMUSG00000015672	Mrpl32		235	211	237	214	212	242	234	195	259	242	224		212.19	195.98	211.19	195.27	208.2	253.32	236.07	203.26	305.9	236.1	243.04		frontal_cortex_KO_vs_WT	1.2	0.266	up	0.0186	0.219	259	227	246	246	205
ENSMUSG00000015697	Setdb1		639	667	643	648	539	511	472	396	355	444	478		576.97	619.52	572.98	591.3	529.33	534.89	476.18	412.77	419.28	433.17	518.63		frontal_cortex_KO_vs_WT	-1.2	-0.311	down	0.00115	0.0925	667	517	578	466	578
ENSMUSG00000015702	Anxa9		11	8	7	9	2	12	7	11	7	6	11		9.93	7.43	6.24	8.21	1.96	12.56	7.06	11.47	8.27	5.85	11.93		frontal_cortex_KO_vs_WT	1.4	0.484	up	0.264	0.622	12	8.3	9.5	9.5	6.8
ENSMUSG00000015709	Arnt2		6401	4329	5142	4085	4918	4347	4563	4431	3047	5552	4414		5779.58	4020.82	4582.09	3727.54	4829.76	4550.27	4603.36	4618.7	3598.72	5416.63	4789.15		frontal_cortex_KO_vs_WT	1	0.00266	up	0.984	0.995	6400	4590	4600	4600	4590
ENSMUSG00000015711	Prune1		457	449	453	469	400	294	426	446	315	381	434		412.63	417.04	403.67	427.96	392.82	307.75	429.77	464.89	372.04	371.71	470.89		frontal_cortex_KO_vs_WT	-1	-0.0284	down	0.808	0.939	469	406	411	403	411
ENSMUSG00000015714	Cers2		469	720	535	598	623	635	540	416	417	582	372		423.47	668.74	476.74	545.67	611.82	664.69	544.78	433.62	492.51	567.81	403.62		frontal_cortex_KO_vs_WT	-1.1	-0.0739	down	0.635	0.863	720	530	545	518	545
ENSMUSG00000015733	Capza2		3327	2730	3229	2776	2934	2774	3080	2747	2520	3338	2624		3004.01	2535.65	2877.4	2533.08	2881.35	2903.71	3107.24	2863.36	2976.29	3256.61	2847.02		frontal_cortex_KO_vs_WT	1.1	0.113	up	0.122	0.462	3340	2890	2990	2990	2770
ENSMUSG00000015745	Plekho1		439	702	532	730	331	559	443	554	460	407	445		396.38	652.02	474.07	666.12	325.06	585.14	446.92	577.47	543.29	397.08	482.82		frontal_cortex_KO_vs_WT	1	0.00731	up	0.969	0.991	730	504	505	505	503
ENSMUSG00000015747	Vps45		551	504	625	549	551	398	527	573	470	520	527		497.51	468.12	556.94	500.96	541.11	416.61	531.66	597.27	555.1	507.32	571.79		frontal_cortex_KO_vs_WT	1	0.0468	up	0.653	0.872	625	522	530	530	513
ENSMUSG00000015748	Prpf3		298	332	344	383	291	282	244	246	210	237	322		269.07	308.36	306.54	349.49	285.78	295.19	246.16	256.42	248.02	231.22	349.37		frontal_cortex_KO_vs_WT	-1.1	-0.165	down	0.193	0.549	383	286	304	271	304
ENSMUSG00000015749	Anp32e		1896	2432	2016	2733	1842	2059	1675	2169	1393	1734	1354		1711.93	2258.86	1796.48	2493.85	1808.95	2155.28	1689.82	2260.88	1645.23	1691.72	1469.08		frontal_cortex_KO_vs_WT	-1.1	-0.147	down	0.306	0.658	2730	1910	2010	1820	2010
ENSMUSG00000015750	Aph1a		191	203	182	193	180	182	149	172	122	167	142		172.46	188.55	162.18	176.11	176.77	190.51	150.32	179.29	144.09	162.93	154.07		frontal_cortex_KO_vs_WT	-1.1	-0.0979	down	0.379	0.714	203	169	175	164	175
ENSMUSG00000015755	Tab2		1021	1088	1134	1030	991	989	914	996	664	974	819		921.88	1010.54	1010.52	939.87	973.22	1035.25	922.08	1038.19	784.23	950.25	888.61		frontal_cortex_KO_vs_WT	-1	-0.052	down	0.55	0.82	1130	952	971	936	971
ENSMUSG00000015757	Ppil4		815	744	834	813	802	615	735	733	589	719	705		735.88	691.03	743.19	741.86	787.61	643.76	741.5	764.05	695.65	701.47	764.92		frontal_cortex_KO_vs_WT	-1	-0.042	down	0.57	0.832	834	728	740	719	740
ENSMUSG00000015759	Cnih1		755	739	843	752	698	975	839	715	1123	957	712		681.7	686.39	751.21	686.2	685.48	1020.59	846.42	745.29	1326.34	933.67	772.51		frontal_cortex_KO_vs_WT	1.3	0.43	up	0.0026	0.106	1120	831	941	941	698
ENSMUSG00000015766	Eps8		569	694	602	544	581	642	570	505	498	728	466		513.76	644.59	536.45	496.4	570.58	672.02	575.04	526.39	588.17	710.25	505.61		frontal_cortex_KO_vs_WT	1.1	0.111	up	0.337	0.681	728	576	596	596	552
ENSMUSG00000015776	Med22		542	530	520	558	497	499	513	493	457	506	472		489.38	492.27	463.38	509.17	488.08	522.33	517.54	513.88	539.75	493.66	512.12		frontal_cortex_KO_vs_WT	1.1	0.0801	up	0.234	0.595	558	504	517	517	488
ENSMUSG00000015790	Surf1		746	675	776	729	674	729	740	669	917	768	643		673.58	626.95	691.5	665.21	661.91	763.09	746.55	697.34	1083.04	749.27	697.65		frontal_cortex_KO_vs_WT	1.2	0.249	up	0.0382	0.298	917	732	789	789	664
ENSMUSG00000015804	Med28		937	874	958	814	770	947	938	818	1093	953	788		846.04	811.78	853.68	742.77	756.18	991.28	946.3	852.65	1290.91	929.76	854.97		frontal_cortex_KO_vs_WT	1.2	0.285	up	0.014	0.198	1090	898	978	978	802
ENSMUSG00000015806	Qdpr		1228	1921	1524	1543	1800	2097	1721	1297	1754	2249	1314		1108.78	1784.24	1358.05	1407.98	1767.7	2195.06	1736.22	1351.94	2071.59	2194.17	1425.68		frontal_cortex_KO_vs_WT	1.2	0.3	up	0.0748	0.385	2250	1670	1830	1830	1490
ENSMUSG00000015812	Gnrh1		7	45	16	18	6	3	17	8	14	24	2		6.32	41.8	14.26	16.42	5.89	3.14	17.15	8.34	16.53	23.41	2.17		frontal_cortex_KO_vs_WT	-1.4	-0.52	down	0.392	0.721	45	14.1	16.9	11.8	16.9
ENSMUSG00000015829	Tnr		2664	2344	2787	2040	2767	1568	2268	2645	1361	2442	1908		2405.38	2177.13	2483.52	1861.49	2717.35	1641.32	2288.06	2757.04	1607.43	2382.46	2070.16		frontal_cortex_KO_vs_WT	-1.1	-0.132	down	0.39	0.72	2790	2220	2330	2120	2330
ENSMUSG00000015837	Sqstm1		7829	6378	7572	6166	7290	4685	6869	6791	5781	6396	7242		7068.95	5923.95	6747.49	5626.44	7159.19	4904.07	6929.76	7078.67	6827.76	6240.05	7857.5		frontal_cortex_KO_vs_WT	1	0.0295	up	0.81	0.939	7830	6580	6640	6640	6510
ENSMUSG00000015839	Nfe2l2		224	306	238	244	221	367	264	227	250	348	205		202.25	284.22	212.08	222.65	217.03	384.16	266.34	236.62	295.27	339.52	222.42		frontal_cortex_KO_vs_WT	1.3	0.353	up	0.0264	0.252	367	262	291	291	228
ENSMUSG00000015843	Rxrg		125	180	216	120	113	189	155	97	134	262	118		112.86	167.19	192.48	109.5	110.97	197.84	156.37	101.11	158.26	255.61	128.03		frontal_cortex_KO_vs_WT	1.2	0.263	up	0.27	0.625	262	154	166	166	139
ENSMUSG00000015846	Rxra		594	519	555	428	505	490	547	469	413	679	488		536.33	482.05	494.57	390.55	495.94	512.91	551.84	488.87	487.78	662.44	529.48		frontal_cortex_KO_vs_WT	1.1	0.168	up	0.137	0.481	679	512	539	539	480
ENSMUSG00000015850	Adamtsl4		36	79	42	56	56	66	47	58	35	70	30		32.51	73.38	37.43	51.1	55	69.09	47.42	60.46	41.34	68.29	32.55		frontal_cortex_KO_vs_WT	1.1	0.0974	up	0.705	0.896	79	51.7	53.2	53.2	49.9
ENSMUSG00000015852	Fcrls		375	418	386	356	328	434	356	361	518	426	359		338.59	388.24	343.97	324.85	322.11	454.29	359.15	376.29	611.79	415.61	389.51		frontal_cortex_KO_vs_WT	1.3	0.337	up	0.0167	0.209	518	393	434	434	344
ENSMUSG00000015869	Prpsap1		546	645	583	674	510	535	519	502	403	468	523		492.99	599.08	519.52	615.02	500.85	560.02	523.59	523.26	475.97	456.59	567.45		frontal_cortex_KO_vs_WT	-1.1	-0.0753	down	0.446	0.759	674	530	545	518	545
ENSMUSG00000015879	Fam184b		118	101	139	162	128	93	103	96	66	55	62		106.54	93.81	123.86	147.82	125.7	97.35	103.91	100.07	77.95	53.66	67.27		frontal_cortex_KO_vs_WT	-1.4	-0.52	down	0.0067	0.145	162	99.8	120	83.4	120
ENSMUSG00000015880	Ncapg		2	9	7	4	3	5	5	2	2	11	2		1.81	8.36	6.24	3.65	2.95	5.23	5.04	2.08	2.36	10.73	2.17		frontal_cortex_KO_vs_WT	1	0.0179	up	0.977	0.993	11	4.6	4.6	4.6	4.6
ENSMUSG00000015882	Lcorl		356	242	337	328	336	295	284	284	213	283	192		321.44	224.77	300.3	299.3	329.97	308.79	286.51	296.03	251.57	276.1	208.32		frontal_cortex_KO_vs_WT	-1.1	-0.121	down	0.363	0.702	356	282	295	271	295
ENSMUSG00000015889	Lta4h		459	481	498	506	463	348	401	355	292	350	377		414.44	446.76	443.77	461.72	454.69	364.27	404.55	370.04	344.87	341.47	409.04		frontal_cortex_KO_vs_WT	-1.2	-0.254	down	0.0022	0.103	506	405	444	372	444
ENSMUSG00000015890	Amdhd1		8	1	6	3	10	4	4	5	5	7	6		7.22	0.93	5.35	2.74	9.82	4.19	4.04	5.21	5.91	6.83	6.51		frontal_cortex_KO_vs_WT	1	0.0688	up	0.899	0.97	10	5.3	5.5	5.5	5.2
ENSMUSG00000015932	Dstn		2013	1918	2129	1929	1992	1804	2105	1871	2043	2091	1810		1817.58	1781.46	1897.17	1760.2	1956.26	1888.36	2123.62	1950.26	2412.92	2040.02	1963.83		frontal_cortex_KO_vs_WT	1.1	0.163	up	0.0386	0.3	2130	1960	2060	2060	1840
ENSMUSG00000015937	Macroh2a1		1059	1315	1186	1333	1132	989	1126	1170	965	986	1108		956.19	1221.38	1056.86	1216.35	1111.69	1035.25	1135.96	1219.56	1139.73	961.96	1202.17		frontal_cortex_KO_vs_WT	1	0.00407	up	0.966	0.99	1330	1110	1120	1120	1110
ENSMUSG00000015942	Gtf2ird2		327	324	304	313	282	206	280	271	248	224	278		295.25	300.93	270.9	285.61	276.94	215.63	282.48	282.48	292.9	218.54	301.63		frontal_cortex_KO_vs_WT	-1.1	-0.108	down	0.349	0.692	327	275	286	266	286
ENSMUSG00000015943	Bola1		84	100	99	101	88	106	128	90	148	131	81		75.85	92.88	88.22	92.16	86.42	110.96	129.13	93.81	174.8	127.81	87.88		frontal_cortex_KO_vs_WT	1.4	0.469	up	0.00896	0.167	148	105	121	121	87.1
ENSMUSG00000015944	Castor2		3315	3150	3308	3081	2712	2884	2758	3117	2719	3182	2993		2993.18	2925.75	2947.79	2811.39	2663.34	3018.86	2782.4	3249.04	3211.32	3104.42	3247.38		frontal_cortex_KO_vs_WT	1.1	0.113	up	0.0819	0.398	3320	3000	3100	3100	2870
ENSMUSG00000015947	Fcgr1		56	38	58	67	40	71	66	52	85	81	71		50.56	35.29	51.68	61.14	39.28	74.32	66.58	54.2	100.39	79.03	77.03		frontal_cortex_KO_vs_WT	1.6	0.656	up	0.00101	0.0906	85	62.7	75.3	75.3	47.6
ENSMUSG00000015950	Ncf1		100	120	96	89	103	124	128	92	120	123	99		90.29	111.46	85.55	81.21	101.15	129.8	129.13	95.9	141.73	120	107.41		frontal_cortex_KO_vs_WT	1.3	0.361	up	0.0129	0.192	128	109	121	121	93.9
ENSMUSG00000015957	Wnt11		1	3	2	3	4	4	4	2	7	2	2		0.9	2.79	1.78	2.74	3.93	4.19	4.04	2.08	8.27	1.95	2.17		frontal_cortex_KO_vs_WT	1.5	0.63	up	0.357	0.699	7	3.2	3.8	3.8	2.4
ENSMUSG00000015961	Adss		1390	882	1287	1068	1220	827	1127	997	913	1186	1029		1255.06	819.21	1146.86	974.54	1198.11	865.67	1136.97	1039.23	1078.32	1157.08	1116.46		frontal_cortex_KO_vs_WT	-1	-0.0176	down	0.888	0.967	1390	1070	1080	1070	1080
ENSMUSG00000015966	Il17rb		16	14	12	11	8	14	12	6	11	15	10		14.45	13	10.69	10.04	7.86	14.65	12.11	6.25	12.99	14.63	10.85		frontal_cortex_KO_vs_WT	1.1	0.0861	up	0.804	0.938	16	11.6	11.9	11.9	11.2
ENSMUSG00000015968	Cacna1d		731	1011	737	1083	607	652	512	759	367	504	478		660.03	939.03	656.75	988.23	596.11	682.49	516.53	791.15	433.45	491.71	518.63		frontal_cortex_KO_vs_WT	-1.3	-0.424	down	0.0219	0.233	1080	661	768	572	768
ENSMUSG00000015970	Chdh		48	77	63	46	82	68	60	41	33	56	30		43.34	71.52	56.14	41.97	80.53	71.18	60.53	42.74	38.98	54.63	32.55		frontal_cortex_KO_vs_WT	-1.2	-0.223	down	0.367	0.704	82	54	58.7	50.1	58.7
ENSMUSG00000015971	Actr8		730	713	811	800	699	506	651	539	481	653	585		659.13	662.24	722.69	730	686.46	529.66	656.76	561.83	568.09	637.08	634.72		frontal_cortex_KO_vs_WT	-1.2	-0.21	down	0.011	0.18	811	641	692	598	692
ENSMUSG00000015980	Lrrc27		69	46	56	53	58	34	53	44	52	54	56		62.3	42.73	49.9	48.36	56.96	35.59	53.47	45.86	61.42	52.68	60.76		frontal_cortex_KO_vs_WT	-1	-0.0142	down	0.94	0.98	69	51.8	52.1	51.6	52.1
ENSMUSG00000015981	Stk32c		3448	1755	2827	2222	2720	1741	2429	2533	2352	2584	3026		3113.26	1630.06	2519.17	2027.56	2671.19	1822.41	2450.49	2640.3	2777.87	2521	3283.18		frontal_cortex_KO_vs_WT	1.1	0.11	up	0.529	0.808	3450	2500	2580	2580	2390
ENSMUSG00000015994	Fnta		695	716	752	763	692	777	721	614	747	790	651		627.53	665.03	670.11	696.23	679.58	813.33	727.38	640.01	882.26	770.74	706.33		frontal_cortex_KO_vs_WT	1.1	0.18	up	0.0506	0.332	790	716	757	757	668
ENSMUSG00000016018	Mtrex		1051	1011	1082	1074	1093	675	924	957	594	899	767		948.97	939.03	964.18	980.02	1073.39	706.56	932.17	997.54	701.55	877.08	832.19		frontal_cortex_KO_vs_WT	-1.2	-0.221	down	0.0392	0.301	1090	905	981	841	981
ENSMUSG00000016024	Lbp		23	24	49	21	50	40	40	18	23	48	13		20.77	22.29	43.66	19.16	49.1	41.87	40.35	18.76	27.16	46.83	14.1		frontal_cortex_KO_vs_WT	1	0.0292	up	0.935	0.979	50	31.3	31.5	31.5	31
ENSMUSG00000016028	Celsr1		172	202	174	124	176	171	160	146	113	275	110		155.3	187.62	155.05	113.15	172.84	179	161.42	152.18	133.46	268.29	119.35		frontal_cortex_KO_vs_WT	1.1	0.11	up	0.592	0.842	275	163	169	169	157
ENSMUSG00000016087	Fli1		58	67	67	72	51	73	58	59	58	66	46		52.37	62.23	59.7	65.7	50.08	76.41	58.51	61.5	68.5	64.39	49.91		frontal_cortex_KO_vs_WT	1.1	0.122	up	0.461	0.768	73	60.8	63.2	63.2	58
ENSMUSG00000016128	Stard13		154	196	157	181	173	216	168	135	98	167	111		139.05	182.05	139.9	165.16	169.9	226.1	169.49	140.72	115.74	162.93	120.43		frontal_cortex_KO_vs_WT	-1	-0.028	down	0.874	0.961	216	157	159	156	159
ENSMUSG00000016150	Tenm1		450	459	590	273	527	261	431	540	218	605	343		406.31	426.32	525.76	249.11	517.54	273.2	434.81	562.87	257.47	590.25	372.15		frontal_cortex_KO_vs_WT	-1	-0.0332	down	0.891	0.968	605	420	425	415	425
ENSMUSG00000016179	Camk1g		609	415	468	400	483	368	470	556	321	422	659		549.88	385.46	417.04	365	474.33	385.21	474.16	579.55	379.12	411.71	715.01		frontal_cortex_KO_vs_WT	1.1	0.163	up	0.369	0.707	659	467	491	491	438
ENSMUSG00000016181	Utp25		187	199	185	237	171	166	169	185	123	164	179		168.85	184.83	164.86	216.26	167.93	173.76	170.49	192.84	145.27	160	194.21		frontal_cortex_KO_vs_WT	-1	-0.063	down	0.605	0.849	237	176	181	173	181
ENSMUSG00000016194	Hsd11b1		161	88	125	90	166	197	184	126	194	252	118		145.37	81.74	111.39	82.12	163.02	206.21	185.63	131.34	229.13	245.86	128.03		frontal_cortex_KO_vs_WT	1.6	0.686	up	0.00304	0.112	252	155	188	188	117
ENSMUSG00000016200	Syt14		224	297	271	236	244	191	208	239	128	208	166		202.25	275.86	241.49	215.35	239.62	199.93	209.84	249.12	151.18	202.93	180.11		frontal_cortex_KO_vs_WT	-1.2	-0.238	down	0.0811	0.397	297	215	235	199	235
ENSMUSG00000016206	H2-M3		17	30	31	32	30	45	23	27	41	27	27		15.35	27.86	27.62	29.2	29.46	47.1	23.2	28.14	48.42	26.34	29.29		frontal_cortex_KO_vs_WT	1.3	0.377	up	0.165	0.52	45	30.2	33.8	33.8	25.9
ENSMUSG00000016239	Lonrf3		77	188	87	95	76	92	66	72	32	91	44		69.52	174.62	77.53	86.69	74.64	96.3	66.58	75.05	37.79	88.78	47.74		frontal_cortex_KO_vs_WT	-1.4	-0.489	down	0.091	0.413	188	81.4	96.6	68.7	96.6
ENSMUSG00000016252	Atp5e		940	1061	959	1017	851	1528	1132	935	2254	1236	1025		848.74	985.47	854.57	928.01	835.73	1599.45	1142.01	974.61	2662.13	1205.86	1112.12		frontal_cortex_KO_vs_WT	1.6	0.702	up	0.00168	0.0952	2250	1200	1450	1450	891
ENSMUSG00000016253	Nelfcd		699	650	691	677	650	469	589	533	436	552	625		631.14	603.73	615.76	617.76	638.34	490.93	594.21	555.58	514.95	538.54	678.12		frontal_cortex_KO_vs_WT	-1.1	-0.145	down	0.119	0.459	699	589	621	562	621
ENSMUSG00000016256	Ctsz		501	643	556	567	526	626	626	523	703	673	521		452.36	597.22	495.46	517.38	516.56	655.27	631.54	545.15	830.29	656.59	565.28		frontal_cortex_KO_vs_WT	1.3	0.327	up	0.00708	0.149	703	588	647	647	516
ENSMUSG00000016257	Prelid3b		597	561	656	578	605	575	591	540	692	725	567		539.04	521.06	584.57	527.42	594.14	601.89	596.23	562.87	817.3	707.32	615.19		frontal_cortex_KO_vs_WT	1.2	0.232	up	0.0339	0.286	725	606	650	650	553
ENSMUSG00000016262	Sertad4		204	411	256	419	238	226	182	302	109	191	140		184.2	381.74	228.12	382.34	233.73	236.57	183.61	314.79	128.74	186.34	151.9		frontal_cortex_KO_vs_WT	-1.4	-0.493	down	0.0471	0.325	419	237	282	200	282
ENSMUSG00000016308	Ube2a		518	586	536	543	515	530	483	504	606	538	497		467.71	544.28	477.64	495.48	505.76	554.78	487.27	525.35	715.73	524.88	539.24		frontal_cortex_KO_vs_WT	1.1	0.162	up	0.132	0.475	606	531	558	558	498
ENSMUSG00000016319	Slc25a5		1941	2586	2274	2378	1966	1969	2150	2075	1844	1984	1684		1752.57	2401.9	2026.38	2169.91	1930.72	2061.07	2169.02	2162.9	2177.89	1935.63	1827.12		frontal_cortex_KO_vs_WT	-1	-0.000538	down	0.995	0.999	2590	2060	2060	2060	2060
ENSMUSG00000016344	Ppdpf		461	584	543	499	423	499	489	441	497	489	482		416.25	542.42	483.87	455.33	415.41	522.33	493.33	459.68	586.99	477.08	522.97		frontal_cortex_KO_vs_WT	1.1	0.141	up	0.168	0.523	584	489	510	510	463
ENSMUSG00000016346	Kcnq2		7059	5188	6755	5461	6120	5626	5620	5450	4382	6564	6140		6373.7	4818.66	6019.45	4983.13	6010.19	5889.07	5669.71	5680.86	5175.44	6403.96	6661.84		frontal_cortex_KO_vs_WT	1	0.0681	up	0.504	0.794	7060	5790	5910	5910	5640
ENSMUSG00000016349	Eef1a2		21252	17325	19659	16610	17145	12623	17260	17150	14109	15878	21642		19188.8	16091.6	17518.3	15156.5	16837.4	13213.3	17412.7	17876.5	16663.7	15490.9	23481.4		frontal_cortex_KO_vs_WT	1	0.0334	up	0.803	0.937	21600	17200	17400	17400	17000
ENSMUSG00000016356	Col20a1		23	43	52	63	39	31	18	29	18	19	20		20.77	39.94	46.34	57.49	38.3	32.45	18.16	30.23	21.26	18.54	21.7		frontal_cortex_KO_vs_WT	-1.7	-0.775	down	0.0057	0.138	63	31.4	40.6	23.7	40.6
ENSMUSG00000016382	Pls3		3421	2202	3300	2243	3249	1835	2897	2589	1958	2780	2899		3088.89	2045.24	2940.66	2046.72	3190.7	1920.81	2922.63	2698.67	2312.53	2712.22	3145.39		frontal_cortex_KO_vs_WT	-1	-0.0238	down	0.883	0.965	3420	2640	2660	2620	2660
ENSMUSG00000016386	Mpped2		647	589	667	657	666	445	576	591	476	547	510		584.19	547.07	594.37	599.51	654.05	465.81	581.1	616.04	562.19	533.66	553.35		frontal_cortex_KO_vs_WT	-1.1	-0.11	down	0.22	0.581	667	572	596	552	596
ENSMUSG00000016409	Nkap		255	265	271	291	251	208	228	229	235	245	219		230.24	246.13	241.49	265.54	246.5	217.73	230.02	238.7	277.55	239.03	237.61		frontal_cortex_KO_vs_WT	-1	-0.0365	down	0.701	0.894	291	243	246	240	246
ENSMUSG00000016427	Ndufa1		520	621	587	624	444	725	620	515	1174	653	489		469.52	576.79	523.08	569.4	436.03	758.9	625.48	536.82	1386.57	637.08	530.56		frontal_cortex_KO_vs_WT	1.4	0.534	up	0.0185	0.219	1170	641	746	746	515
ENSMUSG00000016477	E2f3		442	306	401	302	409	243	324	385	208	326	354		399.09	284.22	357.34	275.57	401.66	254.36	326.87	401.31	245.66	318.05	384.09		frontal_cortex_KO_vs_WT	-1.1	-0.0941	down	0.564	0.828	442	332	344	322	344
ENSMUSG00000016481	Cr1l		243	268	274	279	256	270	234	218	181	294	198		219.41	248.92	244.16	254.59	251.41	282.63	236.07	227.23	213.77	286.83	214.83		frontal_cortex_KO_vs_WT	1	0.00128	up	0.991	0.997	294	244	244	244	244
ENSMUSG00000016487	Ppfibp1		596	943	638	988	538	566	509	698	350	488	359		538.14	875.87	568.53	901.54	528.35	592.47	513.5	727.57	413.37	476.1	389.51		frontal_cortex_KO_vs_WT	-1.3	-0.396	down	0.0471	0.325	988	593	682	519	682
ENSMUSG00000016493	Cd46		37	29	51	51	35	42	33	17	37	14	29		33.41	26.94	45.45	46.54	34.37	43.96	33.29	17.72	43.7	13.66	31.46		frontal_cortex_KO_vs_WT	-1.2	-0.293	down	0.331	0.678	51	33.7	37.3	30.6	37.3
ENSMUSG00000016494	Cd34		928	359	742	605	652	514	710	668	706	761	735		837.91	333.44	661.2	552.06	640.3	538.03	716.28	696.3	833.83	742.45	797.47		frontal_cortex_KO_vs_WT	1.2	0.252	up	0.194	0.55	928	668	721	721	605
ENSMUSG00000016495	Plgrkt		142	129	116	128	127	129	106	102	126	111	115		128.21	119.82	103.37	116.8	124.72	135.03	106.94	106.32	148.81	108.29	124.77		frontal_cortex_KO_vs_WT	1	0.0344	up	0.797	0.936	142	120	122	122	119
ENSMUSG00000016496	Cd274		30	21	25	31	21	34	24	30	28	39	19		27.09	19.5	22.28	28.29	20.62	35.59	24.21	31.27	33.07	38.05	20.61		frontal_cortex_KO_vs_WT	1.3	0.371	up	0.126	0.468	39	27.3	30.5	30.5	23.6
ENSMUSG00000016503	Gtf3a		132	135	137	128	116	152	147	113	172	163	131		119.19	125.39	122.08	116.8	113.92	159.11	148.3	117.79	203.14	159.03	142.13		frontal_cortex_KO_vs_WT	1.3	0.372	up	0.00764	0.155	172	139	155	155	119
ENSMUSG00000016510	Mtif3		215	219	166	224	184	195	185	169	168	171	177		194.13	203.41	147.92	204.4	180.7	204.12	186.64	176.16	198.42	166.83	192.04		frontal_cortex_KO_vs_WT	1	0.00882	up	0.94	0.98	224	187	187	187	186
ENSMUSG00000016520	Lnx2		120	191	138	185	138	87	117	104	69	108	103		108.35	177.4	122.97	168.81	135.52	91.07	118.03	108.41	81.49	105.37	111.75		frontal_cortex_KO_vs_WT	-1.4	-0.472	down	0.00392	0.122	191	121	143	103	143
ENSMUSG00000016526	Dyrk3		190	109	205	119	194	124	210	144	140	150	203		171.55	101.24	182.68	108.59	190.52	129.8	211.86	150.1	165.35	146.34	220.25		frontal_cortex_KO_vs_WT	1.1	0.177	up	0.392	0.722	210	162	171	171	151
ENSMUSG00000016528	Mapkapk2		550	525	494	497	465	460	467	488	348	474	472		496.61	487.62	440.21	453.51	456.66	481.51	471.13	508.67	411.01	462.44	512.12		frontal_cortex_KO_vs_WT	1	0.0239	up	0.775	0.926	550	471	474	474	467
ENSMUSG00000016534	Lamp2		1057	1305	1112	1162	1126	1195	1095	1055	932	1388	769		954.39	1212.1	990.91	1060.32	1105.8	1250.88	1104.69	1099.69	1100.76	1354.16	834.36		frontal_cortex_KO_vs_WT	1.1	0.0787	up	0.521	0.805	1390	1100	1120	1120	1060
ENSMUSG00000016541	Atxn10		3502	3221	3439	3165	3315	2145	3226	3048	2224	2909	3255		3162.02	2991.69	3064.53	2888.04	3255.52	2245.3	3254.54	3177.11	2626.7	2838.07	3531.65		frontal_cortex_KO_vs_WT	-1	-0.0607	down	0.595	0.843	3500	3000	3070	2950	3070
ENSMUSG00000016552	Foxred2		307	311	251	229	244	177	210	230	141	205	196		277.2	288.86	223.67	208.96	239.62	185.28	211.86	239.74	166.53	200	212.66		frontal_cortex_KO_vs_WT	-1.2	-0.288	down	0.025	0.246	311	223	248	203	248
ENSMUSG00000016554	Eif3d		742	791	757	684	706	581	731	658	727	713	711		669.97	734.69	674.57	624.15	693.33	608.17	737.47	685.87	858.64	695.62	771.43		frontal_cortex_KO_vs_WT	1.1	0.0956	up	0.325	0.674	791	705	726	726	679
ENSMUSG00000016559	H3f3b		1850	3092	2157	3154	1954	2403	2077	2385	1835	1933	1553		1670.4	2871.88	1922.12	2878.01	1918.94	2515.37	2095.37	2486.03	2167.26	1885.87	1684.99		frontal_cortex_KO_vs_WT	-1.1	-0.0744	down	0.657	0.873	3150	2190	2250	2140	2250
ENSMUSG00000016619	Nup50		721	657	679	658	593	498	583	564	379	591	594		651	610.23	605.06	600.42	582.36	521.29	588.16	587.89	447.62	576.59	644.48		frontal_cortex_KO_vs_WT	-1.1	-0.12	down	0.222	0.582	721	583	610	561	610
ENSMUSG00000016624	Phf21b		158	277	170	211	104	196	121	144	111	91	181		142.66	257.28	151.49	192.54	102.13	205.17	122.07	150.1	131.1	88.78	196.38		frontal_cortex_KO_vs_WT	-1.1	-0.185	down	0.461	0.768	277	158	169	149	169
ENSMUSG00000016637	Ift27		194	182	224	225	167	180	201	199	197	203	164		175.17	169.04	199.61	205.31	164	188.42	202.78	207.43	232.67	198.05	177.94		frontal_cortex_KO_vs_WT	1.1	0.138	up	0.219	0.58	225	193	201	201	183
ENSMUSG00000016664	Pacsin2		952	2362	1393	2603	1012	1286	905	1477	514	729	675		859.58	2193.85	1241.32	2375.22	993.84	1346.13	913.01	1539.57	607.07	711.23	732.37		frontal_cortex_KO_vs_WT	-1.6	-0.653	down	0.0764	0.388	2600	1230	1530	975	1530
ENSMUSG00000016757	Ttll12		302	313	305	296	285	226	265	255	195	260	274		272.68	290.72	271.79	270.1	279.89	236.57	267.34	265.8	230.31	253.66	297.29		frontal_cortex_KO_vs_WT	-1.1	-0.0991	down	0.29	0.641	313	267	277	258	277
ENSMUSG00000016763	Scube1		839	922	723	1027	621	591	426	890	295	444	530		757.55	856.36	644.27	937.13	609.86	618.64	429.77	927.7	348.42	433.17	575.05		frontal_cortex_KO_vs_WT	-1.4	-0.454	down	0.0413	0.309	1030	649	761	555	761
ENSMUSG00000016831	Tox4		1171	1085	1127	1009	1049	860	1013	984	714	948	839		1057.32	1007.76	1004.28	920.71	1030.18	900.21	1021.96	1025.68	843.28	924.89	910.31		frontal_cortex_KO_vs_WT	-1.1	-0.098	down	0.203	0.563	1170	968	1000	938	1000
ENSMUSG00000016833	Mrps18c		163	145	154	158	141	218	171	143	304	208	170		147.18	134.68	137.23	144.17	138.47	228.19	172.51	149.06	359.04	202.93	184.45		frontal_cortex_KO_vs_WT	1.5	0.62	up	0.00185	0.0995	304	182	216	216	140
ENSMUSG00000016918	Sulf1		294	567	397	401	405	245	382	293	215	435	317		265.46	526.63	353.77	365.91	397.73	256.46	385.38	305.41	253.93	424.39	343.94		frontal_cortex_KO_vs_WT	-1.2	-0.217	down	0.241	0.6	567	353	382	328	382
ENSMUSG00000016921	Srsf6		1437	1643	1453	1930	1419	1382	1222	893	1021	909	1244		1297.49	1526.03	1294.78	1761.11	1393.54	1446.62	1232.81	930.83	1205.87	886.84	1349.73		frontal_cortex_KO_vs_WT	-1.2	-0.308	down	0.0339	0.286	1930	1300	1450	1180	1450
ENSMUSG00000016933	Plcg1		1327	1148	1241	1384	1132	929	995	908	801	912	1017		1198.17	1066.27	1105.87	1262.89	1111.69	972.44	1003.8	946.46	946.04	889.76	1103.44		frontal_cortex_KO_vs_WT	-1.2	-0.234	down	0.00334	0.115	1380	1060	1150	977	1150
ENSMUSG00000016940	Kctd2		1355	1054	1227	1141	1138	917	1121	1042	1110	1202	1291		1223.46	978.96	1093.39	1041.16	1117.58	959.88	1130.92	1086.14	1310.99	1172.69	1400.72		frontal_cortex_KO_vs_WT	1.1	0.109	up	0.315	0.664	1360	1140	1180	1180	1090
ENSMUSG00000016942	Tmprss6		1	4	0	1	2	1	2	4	1	2	1		0.9	3.72	0	0.91	1.96	1.05	2.02	4.17	1.18	1.95	1.08		frontal_cortex_KO_vs_WT	1.3	0.369	up	0.687	0.886	4	1.7	1.9	1.9	1.5
ENSMUSG00000016946	Kctd5		364	428	359	449	358	350	350	383	276	426	304		328.66	397.53	319.91	409.71	351.58	366.37	353.1	399.22	325.97	415.61	329.84		frontal_cortex_KO_vs_WT	1	0.0154	up	0.887	0.967	449	363	365	365	361
ENSMUSG00000016984	Etaa1		190	156	159	214	164	143	142	175	123	147	126		171.55	144.89	141.69	195.27	161.06	149.69	143.26	182.41	145.27	143.42	136.71		frontal_cortex_KO_vs_WT	-1.1	-0.118	down	0.359	0.699	214	156	163	150	163
ENSMUSG00000016995	Matn4		183	324	185	344	162	236	227	212	197	172	148		165.23	300.93	164.86	313.9	159.09	247.04	229.01	220.98	232.67	167.81	160.58		frontal_cortex_KO_vs_WT	-1.1	-0.075	down	0.728	0.905	344	215	221	210	221
ENSMUSG00000017002	Slpi		1	1	4	7	5	7	26	3	3	3	4		0.9	0.93	3.56	6.39	4.91	7.33	26.23	3.13	3.54	2.93	4.34		frontal_cortex_KO_vs_WT	2.4	1.25	up	0.09	0.411	26	5.8	7.9	7.9	3.3
ENSMUSG00000017007	Rbpjl		13	26	19	33	8	33	14	16	5	9	12		11.74	24.15	16.93	30.11	7.86	34.54	14.12	16.68	5.91	8.78	13.02		frontal_cortex_KO_vs_WT	-1.2	-0.226	down	0.614	0.853	33	16.7	18.2	15.5	18.2
ENSMUSG00000017009	Sdc4		820	828	845	813	858	1221	1158	693	1010	1248	786		740.39	769.05	752.99	741.86	842.6	1278.09	1168.24	722.36	1192.88	1217.57	852.8		frontal_cortex_KO_vs_WT	1.4	0.479	up	0.00114	0.0925	1250	934	1070	1070	769
ENSMUSG00000017057	Il13ra1		85	123	109	129	96	136	92	112	84	123	57		76.75	114.24	97.13	117.71	94.28	142.36	92.81	116.74	99.21	120	61.84		frontal_cortex_KO_vs_WT	1.1	0.0782	up	0.695	0.89	136	103	105	105	100
ENSMUSG00000017119	Nbr1		2403	2755	2624	2720	2376	2005	2173	2347	1419	2249	1888		2169.71	2558.87	2338.27	2481.98	2333.37	2098.75	2192.22	2446.42	1675.94	2194.17	2048.46		frontal_cortex_KO_vs_WT	-1.1	-0.172	down	0.0795	0.395	2760	2230	2380	2110	2380
ENSMUSG00000017132	Cyth1		1091	1139	1073	1329	968	893	857	886	687	854	828		985.08	1057.91	956.16	1212.7	950.63	934.76	864.58	923.53	811.39	833.18	898.37		frontal_cortex_KO_vs_WT	-1.2	-0.234	down	0.00702	0.148	1330	948	1030	878	1030
ENSMUSG00000017144	Rnd3		193	627	333	569	237	425	291	360	201	288	174		174.26	582.36	296.74	519.21	232.75	444.87	293.57	375.25	237.39	280.98	188.79		frontal_cortex_KO_vs_WT	-1.2	-0.25	down	0.399	0.726	627	330	361	303	361
ENSMUSG00000017146	Brca1		27	48	47	38	22	50	31	37	29	31	21		24.38	44.58	41.88	34.67	21.61	52.34	31.27	38.57	34.25	30.24	22.78		frontal_cortex_KO_vs_WT	1	0.0609	up	0.819	0.941	50	34.2	34.9	34.9	33.4
ENSMUSG00000017167	Cntnap1		3076	1974	2525	1931	2322	2287	1976	2038	1399	2507	2207		2777.38	1833.47	2250.05	1762.03	2280.34	2393.94	1993.48	2124.33	1652.31	2445.87	2394.57		frontal_cortex_KO_vs_WT	-1	-0.00865	down	0.951	0.984	3080	2170	2180	2170	2180
ENSMUSG00000017176	Nt5c3b		437	454	430	425	366	452	407	364	432	452	418		394.58	421.68	383.18	387.81	359.43	473.14	410.6	379.42	510.22	440.98	453.53		frontal_cortex_KO_vs_WT	1.1	0.19	up	0.0459	0.323	454	420	445	445	389
ENSMUSG00000017188	Coa3		780	714	822	728	705	907	800	718	1093	856	795		704.28	663.17	732.49	664.3	692.35	949.41	807.08	748.41	1290.91	835.13	862.57		frontal_cortex_KO_vs_WT	1.3	0.405	up	0.00257	0.106	1090	814	916	916	691
ENSMUSG00000017204	Gsdma		0	2	0	2	0	0	0	7	1	0	1		0	1.86	0	1.82	0	0	0	7.3	1.18	0	1.08		frontal_cortex_KO_vs_WT	2.2	1.11	up	0.477	0.776	7	1.2	1.6	1.6	0.7
ENSMUSG00000017210	Med24		2059	1646	1804	1859	1776	1177	1538	1479	1114	1384	1822		1859.11	1528.82	1607.56	1696.33	1744.13	1232.04	1551.6	1541.65	1315.71	1350.26	1976.85		frontal_cortex_KO_vs_WT	-1.1	-0.175	down	0.157	0.508	2060	1580	1690	1490	1690
ENSMUSG00000017221	Psmd3		2175	2008	2119	2122	1972	1416	1890	1776	1480	1790	2055		1963.85	1865.05	1888.26	1936.31	1936.62	1482.21	1906.72	1851.23	1747.98	1746.36	2229.66		frontal_cortex_KO_vs_WT	-1	-0.0699	down	0.475	0.775	2180	1870	1920	1830	1920
ENSMUSG00000017264	Exosc10		666	780	693	725	618	534	627	589	386	521	630		601.34	724.47	617.54	661.56	606.91	558.97	632.55	613.95	455.89	508.3	683.54		frontal_cortex_KO_vs_WT	-1.1	-0.158	down	0.169	0.524	780	606	642	576	642
ENSMUSG00000017286	Glod4		727	572	685	667	694	556	658	621	515	730	544		656.42	531.28	610.41	608.63	681.55	582	663.82	647.31	608.25	712.2	590.24		frontal_cortex_KO_vs_WT	1	0.0384	up	0.676	0.881	730	627	634	634	618
ENSMUSG00000017288	Vps53		1250	1029	1249	988	1130	707	998	1002	640	1017	1063		1128.65	955.74	1113	901.54	1109.72	740.06	1006.83	1044.45	755.88	992.2	1153.35		frontal_cortex_KO_vs_WT	-1.1	-0.135	down	0.308	0.659	1250	991	1040	949	1040
ENSMUSG00000017291	Taok1		1584	1777	1867	1509	1658	1404	1478	1850	1299	1737	1400		1430.22	1650.49	1663.7	1376.95	1628.25	1469.65	1491.07	1928.37	1534.21	1694.65	1518.99		frontal_cortex_KO_vs_WT	1	0.0516	up	0.596	0.843	1870	1580	1610	1610	1550
ENSMUSG00000017299	Dnttip1		399	444	429	430	353	281	347	336	312	320	350		360.26	412.39	382.29	392.37	346.67	294.14	350.07	350.23	368.49	312.2	379.75		frontal_cortex_KO_vs_WT	-1.1	-0.147	down	0.128	0.47	444	359	379	342	379
ENSMUSG00000017307	Acot8		140	178	134	161	131	140	148	120	151	127	142		126.41	165.33	119.41	146.91	128.65	146.55	149.31	125.08	178.34	123.9	154.07		frontal_cortex_KO_vs_WT	1.1	0.0878	up	0.526	0.807	178	142	146	146	137
ENSMUSG00000017309	Cd300lg		2	4	0	4	1	5	2	3	2	1	2		1.81	3.72	0	3.65	0.98	5.23	2.02	3.13	2.36	0.98	2.17		frontal_cortex_KO_vs_WT	1.3	0.379	up	0.635	0.863	5	2.4	2.6	2.6	2
ENSMUSG00000017314	Mpp2		4255	4440	4046	4585	3464	2811	3089	3785	2168	2763	3424		3841.92	4123.91	3605.43	4183.79	3401.85	2942.44	3116.32	3945.33	2560.56	2695.63	3715.01		frontal_cortex_KO_vs_WT	-1.2	-0.277	down	0.0276	0.259	4580	3470	3830	3160	3830
ENSMUSG00000017344	Vtn		824	1337	807	1187	748	1016	1086	932	1325	1128	726		744.01	1241.82	719.13	1083.13	734.58	1063.51	1095.61	971.48	1564.92	1100.5	787.7		frontal_cortex_KO_vs_WT	1.2	0.278	up	0.146	0.493	1340	1010	1100	1100	905
ENSMUSG00000017376	Nlk		1766	1403	1611	1551	1440	1156	1323	1558	1026	1235	1507		1594.55	1303.12	1435.58	1415.28	1414.16	1210.06	1334.7	1624	1211.78	1204.89	1635.08		frontal_cortex_KO_vs_WT	-1	-0.0644	down	0.565	0.829	1770	1400	1430	1370	1430
ENSMUSG00000017386	Traf4		134	154	151	188	143	118	141	133	120	182	111		120.99	143.04	134.56	171.55	140.43	123.52	142.25	138.63	141.73	177.56	120.43		frontal_cortex_KO_vs_WT	-1	-0.0128	down	0.927	0.977	188	141	142	141	142
ENSMUSG00000017390	Aldoc		11086	10171	10804	10378	9516	15606	12565	10362	16340	14039	9922		10009.8	9446.92	9627.56	9469.87	9345.25	16335.7	12676.1	10800.9	19298.7	13696.7	10765.3		frontal_cortex_KO_vs_WT	1.5	0.54	up	0.000254	0.0667	16300	12000	13900	13900	9580
ENSMUSG00000017400	Stac2		1350	1735	1412	1702	1148	1719	1211	1484	1256	1395	1259		1218.94	1611.48	1258.25	1553.07	1127.4	1799.38	1221.71	1546.86	1483.42	1360.99	1366		frontal_cortex_KO_vs_WT	1.1	0.112	up	0.384	0.718	1740	1410	1460	1460	1350
ENSMUSG00000017404	Rpl19		2082	2066	2170	1977	1889	2755	2251	1853	3608	2655	2288		1879.88	1918.92	1933.71	1804	1855.11	2883.83	2270.91	1931.49	4261.29	2590.27	2482.46		frontal_cortex_KO_vs_WT	1.5	0.543	up	0.00131	0.0928	3610	2350	2740	2740	1880
ENSMUSG00000017405	Nek8		37	39	39	47	40	41	54	37	37	36	37		33.41	36.22	34.75	42.89	39.28	42.92	54.48	38.57	43.7	35.12	40.14		frontal_cortex_KO_vs_WT	1.1	0.188	up	0.331	0.678	54	40.1	42.5	42.5	37.3
ENSMUSG00000017412	Cacnb4		3127	2609	2840	3040	2790	2237	2164	3181	1688	2401	1941		2823.43	2423.26	2530.75	2773.98	2739.94	2341.6	2183.14	3315.75	1993.64	2342.46	2105.97		frontal_cortex_KO_vs_WT	-1.1	-0.159	down	0.216	0.577	3180	2510	2660	2380	2660
ENSMUSG00000017417	Plxdc1		345	165	273	204	215	149	211	257	190	243	278		311.51	153.25	243.27	186.15	211.14	155.97	212.87	267.89	224.4	237.08	301.63		frontal_cortex_KO_vs_WT	1.1	0.0772	up	0.696	0.891	345	228	233	233	221
ENSMUSG00000017418	Arl5b		382	482	511	513	353	364	355	340	263	364	279		344.92	447.69	455.36	468.11	346.67	381.02	358.14	354.4	310.62	355.13	302.71		frontal_cortex_KO_vs_WT	-1.2	-0.263	down	0.0259	0.25	513	375	413	344	413
ENSMUSG00000017421	Zfp207		1366	1574	1510	1707	1351	1343	1278	1151	1038	1192	1193		1233.39	1461.95	1345.58	1557.63	1326.76	1405.8	1289.3	1199.76	1225.95	1162.94	1294.39		frontal_cortex_KO_vs_WT	-1.1	-0.133	down	0.114	0.451	1710	1320	1390	1260	1390
ENSMUSG00000017428	Psmd11		853	814	870	802	805	516	671	668	509	642	791		770.19	756.05	775.27	731.82	790.56	540.13	676.94	696.3	601.16	626.35	858.23		frontal_cortex_KO_vs_WT	-1.1	-0.198	down	0.0791	0.394	870	711	765	667	765
ENSMUSG00000017446	C1qtnf1		23	47	35	35	35	36	42	34	12	45	29		20.77	43.65	31.19	31.94	34.37	37.68	42.37	35.44	14.17	43.9	31.46		frontal_cortex_KO_vs_WT	1.1	0.0865	up	0.753	0.916	47	33.4	34.2	34.2	32.4
ENSMUSG00000017453	Pipox		6	43	24	46	23	24	25	22	10	7	6		5.42	39.94	21.39	41.97	22.59	25.12	25.22	22.93	11.81	6.83	6.51		frontal_cortex_KO_vs_WT	-1.6	-0.677	down	0.163	0.516	46	20.9	26.3	16.4	26.3
ENSMUSG00000017466	Timp2		6291	5774	6239	5344	6539	3967	5718	5530	3786	5781	5281		5680.26	5362.94	5559.64	4876.37	6421.67	4152.5	5768.58	5764.25	4471.52	5640.05	5729.84		frontal_cortex_KO_vs_WT	-1.1	-0.0867	down	0.454	0.765	6540	5400	5580	5250	5580
ENSMUSG00000017478	Zc3h18		827	868	808	811	719	516	607	661	391	537	657		746.71	806.21	720.02	740.03	706.1	540.13	612.37	689	461.8	523.91	712.84		frontal_cortex_KO_vs_WT	-1.3	-0.334	down	0.00496	0.134	868	660	744	590	744
ENSMUSG00000017485	Top2b		1751	2341	1906	2251	1887	1439	1599	1930	976	1666	1301		1581.01	2174.34	1698.46	2054.02	1853.14	1506.29	1613.14	2011.76	1152.72	1625.38	1411.57		frontal_cortex_KO_vs_WT	-1.2	-0.269	down	0.0532	0.339	2340	1700	1870	1550	1870
ENSMUSG00000017491	Rarb		77	69	90	55	89	77	71	53	12	97	49		69.52	64.09	80.2	50.19	87.4	80.6	71.63	55.25	14.17	94.63	53.16		frontal_cortex_KO_vs_WT	-1.1	-0.186	down	0.566	0.829	97	65.5	70.3	61.6	70.3
ENSMUSG00000017493	Igfbp4		982	1171	1084	772	1242	903	1371	978	1015	1286	1397		886.67	1087.64	965.96	704.45	1219.71	945.22	1383.13	1019.43	1198.78	1254.64	1515.73		frontal_cortex_KO_vs_WT	1.3	0.326	up	0.0402	0.306	1400	1110	1220	1220	973
ENSMUSG00000017499	Cdc6		6	9	2	8	8	3	6	1	4	2	3		5.42	8.36	1.78	7.3	7.86	3.14	6.05	1.04	4.72	1.95	3.25		frontal_cortex_KO_vs_WT	-1.8	-0.872	down	0.136	0.479	9	4.6	6.1	3.4	6.1
ENSMUSG00000017548	Suz12		613	754	681	760	659	563	555	692	391	596	454		553.49	700.32	606.85	693.5	647.18	589.33	559.91	721.31	461.8	581.47	492.59		frontal_cortex_KO_vs_WT	-1.1	-0.173	down	0.159	0.512	760	601	640	568	640
ENSMUSG00000017550	Atad5		70	74	67	103	64	54	48	49	45	67	39		63.2	68.73	59.7	93.99	62.85	56.53	48.42	51.08	53.15	65.37	42.31		frontal_cortex_KO_vs_WT	-1.3	-0.399	down	0.0286	0.262	103	60.5	69.7	52.8	69.7
ENSMUSG00000017561	Crlf3		191	175	179	201	143	165	142	124	121	173	131		172.46	162.54	159.51	183.41	140.43	172.72	143.26	129.25	142.91	168.78	142.13		frontal_cortex_KO_vs_WT	-1.1	-0.127	down	0.297	0.649	201	156	164	150	164
ENSMUSG00000017607	Tns4		5	1	1	1	3	4	1	2	3	2	0		4.51	0.93	0.89	0.91	2.95	4.19	1.01	2.08	3.54	1.95	0		frontal_cortex_KO_vs_WT	1	0.0575	up	0.947	0.982	5	2.1	2.1	2.1	2
ENSMUSG00000017615	Tnfaip1		901	801	852	742	778	741	763	720	725	772	743		813.53	743.98	759.23	677.07	764.04	775.65	769.75	750.5	856.27	753.18	806.15		frontal_cortex_KO_vs_WT	1	0.0625	up	0.394	0.722	901	770	785	785	752
ENSMUSG00000017631	Abr		10252	9595	9735	8994	9018	6592	8056	8923	5337	7649	7437		9256.73	8911.93	8674.96	8206.97	8856.19	6900.25	8127.26	9300.98	6303.36	7462.5	8069.08		frontal_cortex_KO_vs_WT	-1.1	-0.191	down	0.0581	0.351	10300	8190	8780	7690	8780
ENSMUSG00000017639	Rab11fip4		6867	5568	6172	6214	5651	4533	4896	5608	3310	5115	5086		6200.34	5171.61	5499.93	5670.24	5549.6	4744.97	4939.31	5845.56	3909.34	4990.29	5518.26		frontal_cortex_KO_vs_WT	-1.1	-0.171	down	0.103	0.435	6870	5280	5620	4990	5620
ENSMUSG00000017652	Cd40		4	6	12	8	6	4	8	3	7	6	4		3.61	5.57	10.69	7.3	5.89	4.19	8.07	3.13	8.27	5.85	4.34		frontal_cortex_KO_vs_WT	-1.2	-0.237	down	0.624	0.857	12	6.1	6.6	5.6	6.6
ENSMUSG00000017664	Slc35c2		740	587	694	689	600	526	654	538	639	600	686		668.16	545.21	618.43	628.71	589.23	550.6	659.79	560.79	754.7	585.37	744.3		frontal_cortex_KO_vs_WT	1.1	0.0743	up	0.506	0.794	740	628	643	643	610
ENSMUSG00000017667	Zfp334		429	443	485	454	406	331	407	364	243	337	328		387.35	411.46	432.19	414.27	398.72	346.48	410.6	379.42	287	328.78	355.88		frontal_cortex_KO_vs_WT	-1.2	-0.217	down	0.0296	0.268	485	377	409	351	409
ENSMUSG00000017670	Elmo2		2590	2957	2613	3068	2332	1924	2025	2602	1093	1862	2080		2338.56	2746.49	2328.47	2799.53	2290.16	2013.97	2042.91	2712.22	1290.91	1816.6	2256.78		frontal_cortex_KO_vs_WT	-1.2	-0.306	down	0.0533	0.34	3070	2240	2500	2020	2500
ENSMUSG00000017677	Wsb1		911	911	826	1201	753	874	607	467	504	443	507		822.56	846.15	736.06	1095.91	739.49	914.87	612.37	486.78	595.26	432.2	550.09		frontal_cortex_KO_vs_WT	-1.4	-0.503	down	0.00575	0.138	1200	712	848	599	848
ENSMUSG00000017679	Ttpal		1014	1222	1127	1233	1028	804	906	1075	617	789	867		915.56	1135	1004.28	1125.11	1009.55	841.6	914.01	1120.54	728.72	769.76	940.69		frontal_cortex_KO_vs_WT	-1.2	-0.228	down	0.0556	0.344	1230	955	1040	886	1040
ENSMUSG00000017686	Rhot1		1212	1204	1175	1135	1112	827	1048	1059	751	1071	990		1094.34	1118.29	1047.05	1035.68	1092.05	865.67	1057.27	1103.86	886.98	1044.89	1074.14		frontal_cortex_KO_vs_WT	-1.1	-0.0993	down	0.244	0.602	1210	1040	1080	1010	1080
ENSMUSG00000017692	Rhbdl3		572	566	596	457	600	461	568	475	404	582	491		516.47	525.71	531.1	417.01	589.23	482.56	573.02	495.12	477.15	567.81	532.73		frontal_cortex_KO_vs_WT	1	0.0163	up	0.875	0.961	600	519	521	521	516
ENSMUSG00000017697	Ada		6	7	4	11	15	3	6	6	7	11	7		5.42	6.5	3.56	10.04	14.73	3.14	6.05	6.25	8.27	10.73	7.59		frontal_cortex_KO_vs_WT	-1.1	-0.191	down	0.687	0.886	15	7.5	8.1	7	8.1
ENSMUSG00000017707	Serinc3		4630	4457	4704	4408	4375	3563	4723	4272	4446	4809	3743		4180.51	4139.7	4191.78	4022.27	4296.5	3729.61	4764.78	4452.96	5251.03	4691.75	4061.12		frontal_cortex_KO_vs_WT	1.1	0.109	up	0.233	0.594	4810	4340	4490	4490	4170
ENSMUSG00000017713	Tha1		67	36	41	52	40	40	36	30	34	30	30		60.5	33.44	36.54	47.45	39.28	41.87	36.32	31.27	40.16	29.27	32.55		frontal_cortex_KO_vs_WT	-1.2	-0.306	down	0.157	0.508	67	39	43.4	35.2	43.4
ENSMUSG00000017715	Pgs1		1210	1130	1276	1049	1046	1099	1151	992	1257	1115	1338		1092.53	1049.55	1137.06	957.21	1027.23	1150.39	1161.18	1034.02	1484.6	1087.81	1451.72		frontal_cortex_KO_vs_WT	1.2	0.222	up	0.0507	0.333	1340	1150	1230	1230	1050
ENSMUSG00000017716	Birc5		10	9	17	3	10	11	11	3	7	4	7		9.03	8.36	15.15	2.74	9.82	11.51	11.1	3.13	8.27	3.9	7.59		frontal_cortex_KO_vs_WT	-1.2	-0.254	down	0.597	0.844	17	8.2	9	7.6	9
ENSMUSG00000017718	Afmid		23	6	13	7	16	9	15	10	11	13	20		20.77	5.57	11.58	6.39	15.71	9.42	15.13	10.42	12.99	12.68	21.7		frontal_cortex_KO_vs_WT	1.1	0.192	up	0.627	0.858	23	12.9	13.7	13.7	12
ENSMUSG00000017721	Pigt		1446	1366	1317	1332	1309	893	1154	1211	891	1155	1292		1305.62	1268.75	1173.59	1215.44	1285.51	934.76	1164.21	1262.3	1052.33	1126.84	1401.81		frontal_cortex_KO_vs_WT	-1.1	-0.111	down	0.286	0.638	1450	1200	1250	1160	1250
ENSMUSG00000017723	Wfdc2		0	1	1	0	0	0	1	0	1	0	0		0	0.93	0.89	0	0	0	1.01	0	1.18	0	0		frontal_cortex_KO_vs_WT	1	0.000106	up	1	1	1	0.4	0.4	0.4	0.4
ENSMUSG00000017724	Etv4		136	143	126	159	102	164	93	81	134	113	126		122.8	132.82	112.28	145.09	100.17	171.67	93.82	84.43	158.26	110.24	136.71		frontal_cortex_KO_vs_WT	1	0.0349	up	0.859	0.955	164	124	126	126	123
ENSMUSG00000017734	Dbndd2		660	716	740	592	860	872	739	635	747	724	679		595.93	665.03	659.42	540.2	844.57	912.78	745.54	661.9	882.26	706.35	736.71		frontal_cortex_KO_vs_WT	1.2	0.228	up	0.0828	0.4	872	723	774	774	661
ENSMUSG00000017737	Mmp9		11	8	11	14	13	15	10	20	9	12	15		9.93	7.43	9.8	12.77	12.77	15.7	10.09	20.85	10.63	11.71	16.27		frontal_cortex_KO_vs_WT	1.4	0.433	up	0.204	0.563	20	12.5	14.2	14.2	10.5
ENSMUSG00000017740	Slc12a5		10617	8418	9560	8760	9568	6088	7462	9076	4837	7573	8550		9586.29	7818.72	8519.01	7993.45	9396.32	6372.68	7528.01	9460.46	5712.83	7388.36	9276.67		frontal_cortex_KO_vs_WT	-1.1	-0.184	down	0.182	0.539	10600	8100	8660	7620	8660
ENSMUSG00000017747	Ghdc		116	90	108	115	106	82	92	102	85	117	101		104.74	83.59	96.24	104.94	104.1	85.83	92.81	106.32	100.39	114.15	109.58		frontal_cortex_KO_vs_WT	1	0.0409	up	0.76	0.919	117	100	102	102	98.7
ENSMUSG00000017754	Pltp		690	794	684	745	760	757	797	628	671	812	627		623.01	737.47	609.52	679.81	746.36	792.4	804.05	654.6	792.5	792.2	680.29		frontal_cortex_KO_vs_WT	1.1	0.149	up	0.117	0.455	812	719	753	753	679
ENSMUSG00000017756	Slc12a7		51	109	86	88	69	83	71	81	59	85	37		46.05	101.24	76.64	80.3	67.76	86.88	71.63	84.43	69.68	82.93	40.14		frontal_cortex_KO_vs_WT	-1	-0.0332	down	0.884	0.966	109	73.4	74.4	72.6	74.4
ENSMUSG00000017760	Ctsa		1332	1301	1312	1305	1244	1022	1301	1145	1259	1204	1142		1202.69	1208.38	1169.14	1190.81	1221.68	1069.79	1312.51	1193.5	1486.97	1174.64	1239.06		frontal_cortex_KO_vs_WT	1	0.0556	up	0.526	0.807	1330	1220	1250	1250	1200
ENSMUSG00000017764	Zswim1		378	312	315	334	385	229	304	319	197	266	352		341.3	289.79	280.7	304.77	378.09	239.71	306.69	332.51	232.67	259.51	381.92		frontal_cortex_KO_vs_WT	-1.1	-0.126	down	0.398	0.725	385	304	319	292	319
ENSMUSG00000017765	Slc12a4		336	355	310	438	286	401	316	324	266	359	275		303.38	329.73	276.24	399.67	280.87	419.75	318.8	337.72	314.16	350.25	298.37		frontal_cortex_KO_vs_WT	1.1	0.0962	up	0.455	0.765	438	330	340	340	318
ENSMUSG00000017774	Myo1c		309	304	311	303	274	254	235	272	213	252	258		279	282.36	277.14	276.49	269.08	265.88	237.08	283.52	251.57	245.86	279.93		frontal_cortex_KO_vs_WT	-1.1	-0.0875	down	0.318	0.667	311	268	277	261	277
ENSMUSG00000017776	Crk		2867	2826	3030	2734	2754	2677	2691	2774	1921	2881	2289		2588.67	2624.82	2700.06	2494.76	2704.58	2802.18	2714.8	2891.51	2268.83	2810.76	2483.54		frontal_cortex_KO_vs_WT	1	0.0218	up	0.778	0.928	3030	2640	2660	2660	2620
ENSMUSG00000017778	Cox7c		652	751	701	707	560	978	721	600	1257	817	568		588.7	697.54	624.67	645.13	549.95	1023.73	727.38	625.42	1484.6	797.08	616.27		frontal_cortex_KO_vs_WT	1.4	0.5	up	0.0164	0.207	1260	762	879	879	621
ENSMUSG00000017781	Pitpna		5545	5244	5540	5085	4775	4083	4750	4936	3669	4747	4699		5006.69	4870.68	4936.75	4640.03	4689.32	4273.92	4792.02	5145.09	4333.34	4631.26	5098.37		frontal_cortex_KO_vs_WT	-1	-0.0352	down	0.616	0.853	5540	4770	4830	4710	4830
ENSMUSG00000017801	Mlx		306	338	301	306	276	303	295	253	272	346	304		276.29	313.94	268.22	279.22	271.05	317.17	297.61	263.72	321.25	337.56	329.84		frontal_cortex_KO_vs_WT	1.1	0.143	up	0.135	0.479	346	298	311	311	282
ENSMUSG00000017802	Retreg3		982	1115	1003	1120	909	906	970	948	706	937	860		886.67	1035.62	893.78	1021.99	892.69	948.37	978.58	988.16	833.83	914.15	933.09		frontal_cortex_KO_vs_WT	-1	-0.0202	down	0.799	0.936	1120	939	946	933	946
ENSMUSG00000017817	Jph2		27	10	35	18	36	21	37	19	30	43	44		24.38	9.29	31.19	16.42	35.35	21.98	37.33	19.8	35.43	41.95	47.74		frontal_cortex_KO_vs_WT	1.5	0.547	up	0.106	0.439	44	29.2	34	34	23.3
ENSMUSG00000017830	Dhx58		16	24	14	26	5	17	11	11	8	17	15		14.45	22.29	12.48	23.72	4.91	17.79	11.1	11.47	9.45	16.59	16.27		frontal_cortex_KO_vs_WT	-1.1	-0.176	down	0.639	0.865	26	14.6	15.6	13.8	15.6
ENSMUSG00000017831	Rab5a		1557	1467	1627	1445	1575	1213	1418	1412	1109	1461	1099		1405.84	1362.56	1449.84	1318.55	1546.74	1269.72	1430.54	1471.81	1309.8	1425.38	1192.41		frontal_cortex_KO_vs_WT	-1	-0.0692	down	0.387	0.719	1630	1380	1420	1350	1420
ENSMUSG00000017837	Nkiras2		150	215	186	207	145	173	151	159	135	171	131		135.44	199.69	165.75	188.89	142.4	181.09	152.34	165.74	159.44	166.83	142.13		frontal_cortex_KO_vs_WT	-1	-0.0455	down	0.732	0.907	215	164	166	161	166
ENSMUSG00000017843	Ppp2r5c		3122	2594	3035	2643	2725	2872	2649	2702	2556	3033	2847		2818.91	2409.33	2704.52	2411.72	2676.11	3006.3	2672.43	2816.46	3018.81	2959.05	3088.97		frontal_cortex_KO_vs_WT	1.1	0.169	up	0.017	0.21	3120	2780	2930	2930	2600
ENSMUSG00000017858	Ift52		393	314	356	401	394	302	350	310	232	314	323		354.85	291.65	317.24	365.91	386.93	316.12	353.1	323.13	274.01	306.34	350.45		frontal_cortex_KO_vs_WT	-1.1	-0.0979	down	0.361	0.701	401	331	343	321	343
ENSMUSG00000017861	Mybl2		7	10	10	3	2	7	6	2	10	6	6		6.32	9.29	8.91	2.74	1.96	7.33	6.05	2.08	11.81	5.85	6.51		frontal_cortex_KO_vs_WT	1.1	0.159	up	0.765	0.921	10	6.3	6.6	6.6	5.8
ENSMUSG00000017868	Sgk2		8	8	12	14	20	12	12	12	5	12	6		7.22	7.43	10.69	12.77	19.64	12.56	12.11	12.51	5.91	11.71	6.51		frontal_cortex_KO_vs_WT	-1.1	-0.162	down	0.678	0.882	20	10.8	11.6	10.2	11.6
ENSMUSG00000017897	Eya2		27	98	46	94	24	55	42	55	41	36	8		24.38	91.02	40.99	85.77	23.57	57.57	42.37	57.33	48.42	35.12	8.68		frontal_cortex_KO_vs_WT	-1.3	-0.354	down	0.416	0.739	98	46.8	53.1	41.6	53.1
ENSMUSG00000017929	B4galt5		894	869	802	807	759	597	709	763	532	684	796		807.21	807.14	714.67	736.38	745.38	624.92	715.27	795.32	628.33	667.32	863.65		frontal_cortex_KO_vs_WT	-1.1	-0.0904	down	0.382	0.716	894	737	762	716	762
ENSMUSG00000017943	Gdap1l1		1188	863	1171	868	1077	732	1029	970	855	921	1159		1072.67	801.56	1043.49	792.05	1057.68	766.23	1038.1	1011.09	1009.81	898.54	1257.5		frontal_cortex_KO_vs_WT	1	0.0641	up	0.644	0.867	1190	977	997	997	953
ENSMUSG00000017969	Ptgis		26	24	35	52	47	39	56	44	53	65	48		23.48	22.29	31.19	47.45	46.16	40.82	56.5	45.86	62.6	63.42	52.08		frontal_cortex_KO_vs_WT	1.6	0.653	up	0.00641	0.143	65	44.7	53.5	53.5	34.1
ENSMUSG00000017978	Cadps2		1201	1510	1499	780	1440	727	1327	965	616	1345	997		1084.41	1402.5	1335.77	711.75	1414.16	760.99	1338.74	1005.88	727.54	1312.21	1081.74		frontal_cortex_KO_vs_WT	-1.1	-0.197	down	0.341	0.685	1510	1110	1190	1040	1190
ENSMUSG00000017999	Ddx27		388	405	440	430	370	319	352	338	291	331	396		350.33	376.17	392.09	392.37	363.36	333.92	355.11	352.32	343.69	322.93	429.66		frontal_cortex_KO_vs_WT	-1.1	-0.0741	down	0.434	0.751	440	365	375	356	375
ENSMUSG00000018001	Cyth3		628	577	510	556	509	406	509	516	262	500	428		567.03	535.92	454.47	507.35	499.87	424.98	513.5	537.86	309.44	487.81	464.38		frontal_cortex_KO_vs_WT	-1.1	-0.168	down	0.215	0.576	628	482	513	456	513
ENSMUSG00000018008	Cyth4		181	219	179	233	167	231	186	169	183	184	127		163.43	203.41	159.51	212.61	164	241.8	187.65	176.16	216.14	179.51	137.79		frontal_cortex_KO_vs_WT	1.1	0.0715	up	0.64	0.866	233	186	190	190	181
ENSMUSG00000018012	Rac3		338	174	255	203	234	195	255	225	297	251	297		305.19	161.61	227.23	185.24	229.8	204.12	257.26	234.53	350.78	244.88	322.24		frontal_cortex_KO_vs_WT	1.2	0.277	up	0.133	0.477	338	248	269	269	222
ENSMUSG00000018040	Rrp7a		1201	1118	1240	976	1196	863	1190	956	922	1114	1198		1084.41	1038.41	1104.98	890.59	1174.54	903.35	1200.53	996.5	1088.95	1086.84	1299.82		frontal_cortex_KO_vs_WT	1	0.0502	up	0.651	0.871	1240	1080	1100	1100	1060
ENSMUSG00000018042	Cyb5r3		1118	944	1149	1050	1055	853	1054	911	1058	1093	987		1009.46	876.8	1023.89	958.12	1036.07	892.89	1063.32	949.59	1249.57	1066.35	1070.89		frontal_cortex_KO_vs_WT	1.1	0.0961	up	0.323	0.672	1150	1020	1050	1050	981
ENSMUSG00000018068	Ints2		246	236	248	300	239	185	194	196	132	176	145		222.12	219.2	221	273.75	234.71	193.65	195.72	204.3	155.9	171.71	157.32		frontal_cortex_KO_vs_WT	-1.3	-0.38	down	0.00108	0.0916	300	204	234	180	234
ENSMUSG00000018076	Med13l		1879	1722	1642	1530	1562	1602	1276	1504	994	1736	1356		1696.58	1599.41	1463.2	1396.12	1533.97	1676.91	1287.29	1567.71	1173.98	1693.67	1471.25		frontal_cortex_KO_vs_WT	-1	-0.0565	down	0.612	0.851	1880	1510	1540	1480	1540
ENSMUSG00000018102	H2bc4		174	326	263	309	206	374	238	256	371	281	197		157.11	302.79	234.36	281.96	202.3	391.49	240.11	266.84	438.18	274.15	213.74		frontal_cortex_KO_vs_WT	1.3	0.367	up	0.0895	0.41	374	273	304	304	236
ENSMUSG00000018126	Baiap2l2		71	167	81	153	55	77	54	93	39	30	44		64.11	155.11	72.18	139.61	54.01	80.6	54.48	96.94	46.06	29.27	47.74		frontal_cortex_KO_vs_WT	-1.6	-0.713	down	0.0334	0.284	167	76.4	97	59.2	97
ENSMUSG00000018143	Mafk		183	130	215	141	216	142	221	150	155	171	149		165.23	120.75	191.59	128.66	212.12	148.64	222.95	156.35	183.07	166.83	161.66		frontal_cortex_KO_vs_WT	1.1	0.0827	up	0.63	0.861	221	169	173	173	164
ENSMUSG00000018160	Med1		793	833	841	756	742	657	604	650	441	622	563		716.01	773.7	749.42	689.85	728.69	687.72	609.34	677.53	520.85	606.83	610.85		frontal_cortex_KO_vs_WT	-1.2	-0.241	down	0.00519	0.136	841	670	732	619	732
ENSMUSG00000018166	Erbb3		116	354	170	273	199	215	183	155	91	152	65		104.74	328.8	151.49	249.11	195.43	225.05	184.62	161.57	107.48	148.29	70.52		frontal_cortex_KO_vs_WT	-1.4	-0.46	down	0.128	0.47	354	175	206	150	206
ENSMUSG00000018167	Stard3		459	453	481	392	478	409	488	389	444	466	480		414.44	420.75	428.62	357.7	469.42	428.13	492.32	405.48	524.39	454.64	520.8		frontal_cortex_KO_vs_WT	1.1	0.171	up	0.1	0.43	488	447	471	471	418
ENSMUSG00000018168	Ikzf3		1	1	1	5	0	1	6	3	1	5	2		0.9	0.93	0.89	4.56	0	1.05	6.05	3.13	1.18	4.88	2.17		frontal_cortex_KO_vs_WT	2.1	1.08	up	0.218	0.579	6	2.3	3.1	3.1	1.5
ENSMUSG00000018169	Mfng		56	73	52	54	45	48	54	46	71	60	55		50.56	67.8	46.34	49.27	44.19	50.24	54.48	47.95	83.86	58.54	59.67		frontal_cortex_KO_vs_WT	1.1	0.19	up	0.327	0.676	73	55.7	59.1	59.1	51.6
ENSMUSG00000018171	Vmp1		1365	1335	1459	1279	1307	1249	1454	1266	1506	1540	1263		1232.48	1239.96	1300.13	1167.08	1283.55	1307.4	1466.86	1319.63	1778.69	1502.45	1370.34		frontal_cortex_KO_vs_WT	1.2	0.227	up	0.0138	0.197	1540	1360	1460	1460	1240
ENSMUSG00000018189	Uchl5		624	499	590	498	490	457	563	548	623	573	554		563.42	463.48	525.76	454.42	481.21	478.37	567.98	571.21	735.81	559.03	601.08		frontal_cortex_KO_vs_WT	1.2	0.234	up	0.0428	0.314	624	546	586	586	498
ENSMUSG00000018196	Glrx2		1010	824	1011	850	862	785	842	730	859	872	843		911.95	765.34	900.91	775.62	846.53	821.71	849.45	760.92	1014.54	850.74	914.65		frontal_cortex_KO_vs_WT	1	0.0475	up	0.612	0.851	1010	856	869	869	840
ENSMUSG00000018199	Ro60		987	1133	1143	1056	1044	932	949	1119	895	1198	861		891.18	1052.34	1018.54	963.59	1025.27	975.58	957.39	1166.4	1057.06	1168.79	934.18		frontal_cortex_KO_vs_WT	1.1	0.0756	up	0.401	0.728	1200	1020	1040	1040	990
ENSMUSG00000018209	Stk4		791	723	814	705	759	605	628	635	431	719	622		714.21	671.53	725.36	643.31	745.38	633.29	633.56	661.9	509.04	701.47	674.86		frontal_cortex_KO_vs_WT	-1.1	-0.138	down	0.142	0.488	814	665	700	636	700
ENSMUSG00000018217	Pmp22		174	261	207	223	207	249	195	197	193	252	142		157.11	242.42	184.46	203.49	203.29	260.64	196.72	205.35	227.95	245.86	154.07		frontal_cortex_KO_vs_WT	1.1	0.119	up	0.441	0.756	261	207	215	215	198
ENSMUSG00000018238	Gdf9		13	22	17	18	15	13	18	5	13	16	18		11.74	20.43	15.15	16.42	14.73	13.61	18.16	5.21	15.35	15.61	19.53		frontal_cortex_KO_vs_WT	-1.1	-0.107	down	0.745	0.914	22	15.1	15.7	14.6	15.7
ENSMUSG00000018239	Zcchc10		118	99	102	94	95	81	95	85	109	115	94		106.54	91.95	90.89	85.77	93.3	84.79	95.84	88.6	128.74	112.2	101.99		frontal_cortex_KO_vs_WT	1.1	0.12	up	0.405	0.73	118	98.2	102	102	93.7
ENSMUSG00000018286	Psmb6		1192	1199	1333	1195	1123	1291	1436	1167	1627	1350	1255		1076.28	1113.64	1187.85	1090.43	1102.85	1351.37	1448.7	1216.43	1921.6	1317.08	1361.66		frontal_cortex_KO_vs_WT	1.3	0.366	up	0.00149	0.0938	1630	1290	1440	1440	1110
ENSMUSG00000018287	Spag7		587	505	590	533	555	470	561	462	562	560	484		530.01	469.05	525.76	486.36	545.04	491.98	565.96	481.57	663.76	546.35	525.14		frontal_cortex_KO_vs_WT	1.1	0.0936	up	0.348	0.691	590	530	546	546	511
ENSMUSG00000018293	Pfn1		1743	1709	1852	1610	1695	1514	1759	1501	1678	1617	1780		1573.79	1587.34	1650.34	1469.12	1664.59	1584.8	1774.56	1564.58	1981.83	1577.57	1931.28		frontal_cortex_KO_vs_WT	1.1	0.127	up	0.152	0.503	1850	1670	1740	1740	1590
ENSMUSG00000018322	Tomm34		1140	730	1011	805	948	665	860	755	758	844	1104		1029.33	678.03	900.91	734.56	930.99	696.1	867.61	786.98	895.25	823.42	1197.83		frontal_cortex_KO_vs_WT	1	0.0383	up	0.802	0.937	1140	867	878	878	855
ENSMUSG00000018326	Ywhab		10771	8284	10475	8298	9927	6732	9535	9018	7519	9069	9802		9725.34	7694.26	9334.38	7571.88	9748.88	7046.79	9619.34	9400.01	8880.45	8847.88	10635.1		frontal_cortex_KO_vs_WT	1	0.0414	up	0.726	0.905	10800	8950	9070	9070	8810
ENSMUSG00000018334	Ksr1		1126	1230	1169	1102	1178	874	978	924	566	1042	927		1016.69	1142.44	1041.71	1005.57	1156.86	914.87	986.65	963.14	668.48	1016.59	1005.79		frontal_cortex_KO_vs_WT	-1.2	-0.211	down	0.0609	0.357	1230	993	1070	926	1070
ENSMUSG00000018339	Gpx3		162	120	194	152	159	105	183	162	194	147	136		146.27	111.46	172.88	138.7	156.15	109.91	184.62	168.86	229.13	143.42	147.56		frontal_cortex_KO_vs_WT	1.1	0.174	up	0.34	0.684	194	155	164	164	145
ENSMUSG00000018340	Anxa6		1149	1367	1281	1155	1091	840	1041	1056	675	1004	1101		1037.45	1269.68	1141.51	1053.93	1071.42	879.28	1050.21	1100.73	797.22	979.52	1194.57		frontal_cortex_KO_vs_WT	-1.1	-0.156	down	0.171	0.526	1370	1050	1110	1000	1110
ENSMUSG00000018341	Il12rb2		1	8	5	10	1	3	2	9	0	2	0		0.9	7.43	4.46	9.12	0.98	3.14	2.02	9.38	0	1.95	0		frontal_cortex_KO_vs_WT	-1.7	-0.728	down	0.414	0.737	10	3.6	4.6	2.8	4.6
ENSMUSG00000018347	Zkscan6		159	152	176	197	154	130	164	136	126	120	168		143.56	141.18	156.84	179.76	151.24	136.08	165.45	141.76	148.81	117.07	182.28		frontal_cortex_KO_vs_WT	-1	-0.0581	down	0.667	0.877	197	151	155	149	155
ENSMUSG00000018362	Kpna2		175	110	138	123	134	85	96	90	81	131	117		158.01	102.17	122.97	112.24	131.6	88.97	96.85	93.81	95.67	127.81	126.94		frontal_cortex_KO_vs_WT	-1.2	-0.255	down	0.109	0.444	175	114	125	105	125
ENSMUSG00000018363	Smurf2		540	601	620	606	607	529	477	502	320	631	399		487.58	558.21	552.49	552.97	596.11	553.74	481.22	523.26	377.94	615.62	432.91		frontal_cortex_KO_vs_WT	-1.1	-0.142	down	0.258	0.615	631	521	549	497	549
ENSMUSG00000018372	Cep95		71	104	96	91	66	82	69	53	63	62	56		64.11	96.6	85.55	83.04	64.82	85.83	69.61	55.25	74.41	60.49	60.76		frontal_cortex_KO_vs_WT	-1.2	-0.221	down	0.205	0.564	104	72.8	78.8	67.7	78.8
ENSMUSG00000018377	Vezf1		640	817	717	810	607	703	592	659	416	629	471		577.87	758.84	638.93	739.12	596.11	735.87	597.24	686.92	491.32	613.66	511.03		frontal_cortex_KO_vs_WT	-1.1	-0.127	down	0.325	0.674	817	632	662	606	662
ENSMUSG00000018378	Cuedc1		505	546	543	571	495	525	476	433	466	485	469		455.97	507.13	483.87	521.03	486.12	549.55	480.21	451.34	550.38	473.17	508.86		frontal_cortex_KO_vs_WT	1	0.0323	up	0.701	0.894	571	497	502	502	491
ENSMUSG00000018379	Srsf1		2217	2663	2565	2953	2184	2225	2085	1916	1579	1928	1896		2001.77	2473.42	2285.7	2694.6	2144.81	2329.04	2103.44	1997.16	1864.91	1880.99	2057.14		frontal_cortex_KO_vs_WT	-1.1	-0.186	down	0.055	0.343	2950	2170	2320	2040	2320
ENSMUSG00000018381	Abi3		32	31	35	27	20	19	25	29	24	25	17		28.89	28.79	31.19	24.64	19.64	19.89	25.22	30.23	28.35	24.39	18.44		frontal_cortex_KO_vs_WT	-1.1	-0.129	down	0.59	0.841	35	25.4	26.6	24.4	26.6
ENSMUSG00000018387	Shroom1		256	87	153	147	154	117	148	135	117	124	185		231.15	80.81	136.34	134.14	151.24	122.47	149.31	140.72	138.19	120.98	200.72		frontal_cortex_KO_vs_WT	-1	-0.0139	down	0.951	0.984	256	146	147	145	147
ENSMUSG00000018395	Kif3a		2168	1903	2168	1968	2029	1267	1742	1849	1301	1708	1981		1957.53	1767.52	1931.93	1795.79	1992.59	1326.25	1757.41	1927.32	1536.57	1666.36	2149.37		frontal_cortex_KO_vs_WT	-1.1	-0.129	down	0.275	0.63	2170	1800	1890	1730	1890
ENSMUSG00000018398	Septin8		6451	5228	6002	4672	5503	4249	5368	5230	4505	5298	5486		5824.73	4855.81	5348.44	4263.17	5404.26	4447.69	5415.48	5451.55	5320.71	5168.82	5952.26		frontal_cortex_KO_vs_WT	1	0.0424	up	0.675	0.88	6450	5220	5290	5290	5140
ENSMUSG00000018401	Mtmr4		1511	1526	1368	1271	1343	1169	1186	1359	685	1206	1293		1364.31	1417.36	1219.04	1159.78	1318.9	1223.66	1196.49	1416.57	809.03	1176.6	1402.89		frontal_cortex_KO_vs_WT	-1.1	-0.106	down	0.435	0.752	1530	1250	1300	1200	1300
ENSMUSG00000018405	Mrm1		234	194	226	220	177	209	187	223	187	199	207		211.28	180.19	201.39	200.75	173.82	218.77	188.65	232.45	220.86	194.15	224.59		frontal_cortex_KO_vs_WT	1.1	0.138	up	0.19	0.545	234	204	213	213	193
ENSMUSG00000018411	Mapt		9034	6604	8332	6839	7811	5614	7022	7429	5611	6498	8056		8156.97	6133.86	7424.73	6240.55	7670.85	5876.51	7084.11	7743.7	6626.97	6339.57	8740.69		frontal_cortex_KO_vs_WT	-1	-0.0116	down	0.925	0.977	9030	7090	7130	7070	7130
ENSMUSG00000018412	Kansl1		1524	1352	1307	1456	1407	1046	1086	1276	549	1002	1045		1376.05	1255.75	1164.68	1328.59	1381.75	1094.91	1095.61	1330.05	648.41	977.57	1133.82		frontal_cortex_KO_vs_WT	-1.2	-0.314	down	0.0379	0.297	1520	1160	1300	1050	1300
ENSMUSG00000018415	Gid4		1201	1371	1153	1382	1073	1465	1083	1081	933	1344	862		1084.41	1273.4	1027.45	1261.07	1053.75	1533.5	1092.58	1126.79	1101.94	1311.23	935.26		frontal_cortex_KO_vs_WT	1	0.0543	up	0.675	0.88	1460	1160	1180	1180	1140
ENSMUSG00000018417	Myo1b		440	185	312	281	291	217	266	310	246	264	292		397.28	171.83	278.03	256.41	285.78	227.15	268.35	323.13	290.54	257.56	316.82		frontal_cortex_KO_vs_WT	1	0.0136	up	0.941	0.98	440	279	281	281	278
ENSMUSG00000018425	Dhx40		341	482	452	455	343	362	352	328	286	383	307		307.9	447.69	402.78	415.18	336.85	378.93	355.11	341.89	337.79	373.66	333.09		frontal_cortex_KO_vs_WT	-1.1	-0.112	down	0.316	0.665	482	366	382	353	382
ENSMUSG00000018427	Ypel2		852	926	863	933	751	554	608	743	451	609	607		769.29	860.08	769.03	851.36	737.52	579.91	613.38	774.47	532.66	594.15	658.59		frontal_cortex_KO_vs_WT	-1.3	-0.35	down	0.000804	0.0843	933	704	797	626	797
ENSMUSG00000018428	Akap1		761	687	697	662	719	563	618	586	429	642	523		687.12	638.09	621.1	604.07	706.1	589.33	623.47	610.82	506.68	626.35	567.45		frontal_cortex_KO_vs_WT	-1.1	-0.148	down	0.0789	0.394	761	616	651	587	651
ENSMUSG00000018433	Nol11		307	364	370	364	295	217	268	292	168	285	265		277.2	338.09	329.71	332.15	289.71	227.15	270.37	304.37	198.42	278.05	287.52		frontal_cortex_KO_vs_WT	-1.2	-0.263	down	0.0354	0.291	370	285	313	261	313
ENSMUSG00000018442	Derl2		390	415	374	389	326	374	361	354	305	395	367		352.14	385.46	333.28	354.96	320.15	391.49	364.19	369	360.23	385.37	398.19		frontal_cortex_KO_vs_WT	1.1	0.115	up	0.163	0.516	415	365	378	378	349
ENSMUSG00000018446	C1qbp		765	749	754	738	684	608	725	688	725	669	641		690.73	695.68	671.9	673.42	671.73	636.43	731.41	717.14	856.27	652.69	695.48		frontal_cortex_KO_vs_WT	1	0.0697	up	0.425	0.745	765	699	715	715	681
ENSMUSG00000018449	Rpain		136	103	144	154	118	146	140	114	142	138	138		122.8	95.67	128.32	140.52	115.88	152.83	141.24	118.83	167.71	134.64	149.73		frontal_cortex_KO_vs_WT	1.2	0.254	up	0.0612	0.357	154	133	144	144	121
ENSMUSG00000018451	6330403K07Rik		4400	3916	4371	3969	3884	3784	4098	4004	3964	3959	4255		3972.84	3637.22	3895.04	3621.69	3814.31	3960.94	4134.25	4173.61	4681.76	3862.47	4616.64		frontal_cortex_KO_vs_WT	1.1	0.162	up	0.0252	0.247	4400	4030	4240	4240	3790
ENSMUSG00000018459	Slc13a3		244	604	298	584	218	501	380	384	296	314	172		220.31	561	265.55	532.9	214.09	524.43	383.36	400.27	349.6	306.34	186.62		frontal_cortex_KO_vs_WT	-1	-0.00133	down	0.996	0.999	604	359	359	358	359
ENSMUSG00000018470	Kcnab3		532	1374	684	1478	389	591	393	811	273	294	253		480.35	1276.18	609.52	1348.67	382.02	618.64	396.48	845.35	322.43	286.83	274.5		frontal_cortex_KO_vs_WT	-1.8	-0.841	down	0.0566	0.347	1480	622	819	457	819
ENSMUSG00000018474	Chd3		15798	17407	15961	15846	13800	16865	14087	13827	13646	15505	12135		14264.3	16167.8	14223	14459.4	13552.4	17653.6	14211.6	14412.7	16116.9	15127	13166.4		frontal_cortex_KO_vs_WT	1	0.0566	up	0.523	0.806	17400	14900	15100	15100	14500
ENSMUSG00000018476	Kdm6b		510	959	765	951	468	670	495	537	292	393	375		460.49	890.73	681.7	867.78	459.6	701.33	499.38	559.75	344.87	383.42	406.87		frontal_cortex_KO_vs_WT	-1.4	-0.478	down	0.0334	0.284	959	569	672	483	672
ENSMUSG00000018481	Appbp2		1519	1484	1606	1437	1440	1110	1282	1336	934	1292	1101		1371.53	1378.35	1431.12	1311.25	1414.16	1161.9	1293.34	1392.59	1103.12	1260.5	1194.57		frontal_cortex_KO_vs_WT	-1.1	-0.162	down	0.0309	0.273	1610	1300	1380	1230	1380
ENSMUSG00000018486	Wnt9b		3	10	9	8	4	8	1	7	6	8	5		2.71	9.29	8.02	7.3	3.93	8.37	1.01	7.3	7.09	7.8	5.42		frontal_cortex_KO_vs_WT	-1	-0.0247	down	0.962	0.988	10	6.2	6.2	6.2	6.2
ENSMUSG00000018500	Adora2b		52	63	52	69	59	72	59	58	72	69	53		46.95	58.51	46.34	62.96	57.94	75.37	59.52	60.46	85.04	67.32	57.5		frontal_cortex_KO_vs_WT	1.2	0.307	up	0.0744	0.384	72	61.6	67.5	67.5	54.5
ENSMUSG00000018501	Ncor1		4141	4253	4142	3930	3860	3500	3372	3956	2843	3996	3196		3738.99	3950.23	3690.98	3586.1	3790.74	3663.66	3401.83	4123.58	3357.78	3898.57	3467.63		frontal_cortex_KO_vs_WT	-1	-0.0385	down	0.597	0.844	4250	3700	3750	3650	3750
ENSMUSG00000018507	Trpv2		366	182	297	201	290	214	261	259	336	249	351		330.47	169.04	264.66	183.41	284.8	224.01	263.31	269.97	396.84	242.93	380.83		frontal_cortex_KO_vs_WT	1.2	0.265	up	0.204	0.563	366	274	296	296	246
ENSMUSG00000018509	Cenpv		240	325	256	275	205	235	222	200	246	205	233		216.7	301.86	228.12	250.94	201.32	245.99	223.96	208.47	290.54	200	252.8		frontal_cortex_KO_vs_WT	-1	-0.0192	down	0.889	0.967	325	238	240	237	240
ENSMUSG00000018537	Pcgf2		359	277	357	372	238	226	249	305	205	165	300		324.15	257.28	318.13	339.45	233.73	236.57	251.2	317.92	242.12	160.98	325.5		frontal_cortex_KO_vs_WT	-1.2	-0.205	down	0.247	0.605	372	273	295	256	295
ENSMUSG00000018541	Cwc25		349	299	402	395	268	216	249	240	215	270	261		315.12	277.71	358.23	360.44	263.19	226.1	251.2	250.17	253.93	263.42	283.18		frontal_cortex_KO_vs_WT	-1.2	-0.307	down	0.00727	0.151	402	282	315	255	315
ENSMUSG00000018547	Pip4k2b		3258	2679	2933	2550	2674	2047	2400	2529	1337	2522	2483		2941.71	2488.28	2613.63	2326.86	2626.02	2142.72	2421.23	2636.13	1579.09	2460.51	2694.03		frontal_cortex_KO_vs_WT	-1.1	-0.162	down	0.223	0.583	3260	2450	2600	2320	2600
ENSMUSG00000018548	Trim37		6181	4742	5780	4941	5265	4841	4761	5000	4115	5621	4573		5580.94	4404.41	5150.62	4508.63	5170.53	5067.37	4803.11	5211.8	4860.1	5483.95	4961.66		frontal_cortex_KO_vs_WT	1	0.0293	up	0.714	0.9	6180	5020	5060	5060	4960
ENSMUSG00000018554	Ybx2		25	35	22	32	25	24	16	18	24	11	39		22.57	32.51	19.6	29.2	24.55	25.12	16.14	18.76	28.35	10.73	42.31		frontal_cortex_KO_vs_WT	-1.1	-0.132	down	0.682	0.883	39	24.5	25.7	23.6	25.7
ENSMUSG00000018559	Ctdnep1		996	1170	980	1013	841	850	953	896	924	901	932		899.31	1086.71	873.29	924.36	825.91	889.75	961.43	933.95	1091.31	879.03	1011.21		frontal_cortex_KO_vs_WT	1	0.0594	up	0.53	0.809	1170	943	961	961	922
ENSMUSG00000018565	Elp5		764	674	755	724	657	710	691	653	846	807	698		689.83	626.02	672.79	660.65	645.21	743.2	697.11	680.66	999.18	787.32	757.32		frontal_cortex_KO_vs_WT	1.2	0.238	up	0.0244	0.244	846	724	777	777	659
ENSMUSG00000018566	Slc2a4		15	11	13	8	15	15	13	16	8	11	3		13.54	10.22	11.58	7.3	14.73	15.7	13.11	16.68	9.45	10.73	3.25		frontal_cortex_KO_vs_WT	1	0.00915	up	0.981	0.994	16	11.5	11.5	11.5	11.5
ENSMUSG00000018567	Gabarap		1457	1571	1591	1451	1325	1550	1617	1432	1815	1660	1634		1315.55	1459.16	1417.76	1324.03	1301.23	1622.48	1631.3	1492.66	2143.64	1619.53	1772.88		frontal_cortex_KO_vs_WT	1.3	0.329	up	0.000883	0.0863	1820	1550	1710	1710	1360
ENSMUSG00000018570	2810408A11Rik		3	7	3	4	7	6	4	5	4	7	2		2.71	6.5	2.67	3.65	6.87	6.28	4.04	5.21	4.72	6.83	2.17		frontal_cortex_KO_vs_WT	1.1	0.137	up	0.8	0.937	7	4.7	4.9	4.9	4.5
ENSMUSG00000018572	Phf23		700	629	748	571	629	552	649	682	615	664	735		632.04	584.22	666.55	521.03	617.71	577.81	654.74	710.89	726.36	647.81	797.47		frontal_cortex_KO_vs_WT	1.1	0.182	up	0.0771	0.39	748	649	686	686	604
ENSMUSG00000018574	Acadvl		330	377	366	366	303	367	310	284	270	358	278		297.96	350.16	326.15	333.97	297.56	384.16	312.74	296.03	318.89	349.27	301.63		frontal_cortex_KO_vs_WT	1	0.0268	up	0.788	0.933	377	324	327	327	321
ENSMUSG00000018581	Dnah11		17	164	67	193	38	116	47	78	23	32	7		15.35	152.32	59.7	176.11	37.32	121.42	47.42	81.3	27.16	31.22	7.59		frontal_cortex_KO_vs_WT	-1.7	-0.742	down	0.317	0.666	193	68.8	88.2	52.7	88.2
ENSMUSG00000018583	G3bp1		1195	1319	1176	1236	1095	871	1066	1023	666	942	1094		1078.99	1225.1	1047.95	1127.84	1075.35	911.73	1075.43	1066.33	786.59	919.03	1186.98		frontal_cortex_KO_vs_WT	-1.1	-0.165	down	0.134	0.478	1320	1050	1110	991	1110
ENSMUSG00000018585	Atox1		238	291	268	235	204	328	245	263	436	307	237		214.89	270.28	238.82	214.44	200.34	343.34	247.17	274.14	514.95	299.51	257.14		frontal_cortex_KO_vs_WT	1.4	0.501	up	0.00729	0.151	436	280	323	323	228
ENSMUSG00000018589	Glra2		405	315	512	245	574	301	546	326	349	509	357		365.68	292.57	456.25	223.56	563.7	315.07	550.83	339.81	412.19	496.59	387.34		frontal_cortex_KO_vs_WT	1.1	0.133	up	0.55	0.82	574	400	417	417	380
ENSMUSG00000018593	Sparc		2119	3759	2707	3589	2266	4317	3165	2914	3981	3043	2157		1913.29	3491.39	2412.24	3274.94	2225.34	4518.87	3193	3037.44	4701.83	2968.81	2340.33		frontal_cortex_KO_vs_WT	1.3	0.377	up	0.0643	0.363	4320	3100	3460	3460	2660
ENSMUSG00000018595	Glra4		0	10	1	9	5	7	6	7	2	1	0		0	9.29	0.89	8.21	4.91	7.33	6.05	7.3	2.36	0.98	0		frontal_cortex_KO_vs_WT	-1.2	-0.213	down	0.806	0.938	10	4.3	4.7	4	4.7
ENSMUSG00000018599	Mief2		209	257	251	220	220	177	201	255	174	236	284		188.71	238.7	223.67	200.75	216.05	185.28	202.78	265.8	205.51	230.25	308.14		frontal_cortex_KO_vs_WT	1.1	0.125	up	0.383	0.717	284	224	233	233	214
ENSMUSG00000018604	Tbx3		72	66	47	45	36	60	48	48	51	66	46		65.01	61.3	41.88	41.06	35.35	62.81	48.42	50.03	60.23	64.39	49.91		frontal_cortex_KO_vs_WT	1.1	0.192	up	0.342	0.686	72	52.8	56	56	48.9
ENSMUSG00000018634	Crhr1		389	526	345	590	294	400	274	433	331	198	357		351.24	488.55	307.43	538.37	288.72	418.7	276.42	451.34	390.93	193.17	387.34		frontal_cortex_KO_vs_WT	-1.1	-0.162	down	0.474	0.774	590	372	395	353	395
ENSMUSG00000018648	Dusp14		992	776	989	900	700	779	863	870	864	793	1063		895.7	720.76	881.31	821.24	687.44	815.43	870.63	906.85	1020.44	773.67	1153.35		frontal_cortex_KO_vs_WT	1.2	0.204	up	0.0997	0.429	1060	868	923	923	801
ENSMUSG00000018651	Tada2a		421	301	397	343	334	239	291	310	324	325	333		380.13	279.57	353.77	312.99	328.01	250.18	293.57	323.13	382.67	317.08	361.3		frontal_cortex_KO_vs_WT	-1	-0.0438	down	0.731	0.907	421	326	331	321	331
ENSMUSG00000018654	Ikzf1		61	62	55	64	60	99	67	56	62	75	58		55.08	57.59	49.01	58.4	58.92	103.63	67.59	58.37	73.23	73.17	62.93		frontal_cortex_KO_vs_WT	1.3	0.392	up	0.0273	0.257	99	65.3	73.2	73.2	55.8
ENSMUSG00000018659	Pnpo		540	346	493	379	531	306	416	438	345	417	414		487.58	321.37	439.32	345.84	521.47	320.31	419.68	456.55	407.47	406.83	449.19		frontal_cortex_KO_vs_WT	-1	-0.0452	down	0.758	0.918	540	416	423	410	423
ENSMUSG00000018661	Cog1		766	641	738	586	690	481	606	562	399	519	640		691.64	595.37	657.64	534.72	677.62	503.49	611.36	585.81	471.25	506.35	694.39		frontal_cortex_KO_vs_WT	-1.1	-0.167	down	0.165	0.519	766	594	631	562	631
ENSMUSG00000018666	Cbx1		667	800	748	827	629	637	578	606	604	653	621		602.25	743.05	666.55	754.63	617.71	666.79	583.11	631.67	713.37	637.08	673.78		frontal_cortex_KO_vs_WT	-1	-0.057	down	0.534	0.812	827	663	677	651	677
ENSMUSG00000018669	Cdk5rap3		415	301	400	345	385	276	371	330	417	273	371		374.71	279.57	356.44	314.81	378.09	288.91	374.28	343.98	492.51	266.34	402.53		frontal_cortex_KO_vs_WT	1.1	0.0838	up	0.601	0.846	417	352	361	361	341
ENSMUSG00000018672	Copz2		61	61	58	72	64	92	69	74	102	85	64		55.08	56.66	51.68	65.7	62.85	96.3	69.61	77.13	120.47	82.93	69.44		frontal_cortex_KO_vs_WT	1.5	0.555	up	0.00195	0.0999	102	73.4	86	86	58.4
ENSMUSG00000018677	Slc25a39		778	846	862	767	726	731	741	704	845	830	816		702.47	785.77	768.14	699.88	712.97	765.18	747.55	733.82	998	809.76	885.35		frontal_cortex_KO_vs_WT	1.1	0.165	up	0.0909	0.413	862	783	823	823	734
ENSMUSG00000018678	Sp2		215	222	207	234	207	170	203	191	114	196	154		194.13	206.2	184.46	213.52	203.29	177.95	204.8	199.09	134.64	191.22	167.09		frontal_cortex_KO_vs_WT	-1.1	-0.158	down	0.19	0.546	234	189	200	179	200
ENSMUSG00000018697	Aatf		209	148	175	144	176	140	159	140	102	133	174		188.71	137.46	155.94	131.4	172.84	146.55	160.41	145.93	120.47	129.76	188.79		frontal_cortex_KO_vs_WT	-1.1	-0.0807	down	0.586	0.839	209	153	157	149	157
ENSMUSG00000018698	Lhx1		1	3	3	4	1	2	2	6	4	0	4		0.9	2.79	2.67	3.65	0.98	2.09	2.02	6.25	4.72	0	4.34		frontal_cortex_KO_vs_WT	1.5	0.537	up	0.485	0.782	6	2.8	3.2	3.2	2.2
ENSMUSG00000018707	Dync1h1		7663	8149	8865	6357	7591	5181	6768	7615	5079	7229	8154		6919.07	7568.87	7899.69	5800.73	7454.79	5423.27	6827.87	7937.57	5998.65	7052.74	8847.02		frontal_cortex_KO_vs_WT	-1	-0.0233	down	0.862	0.956	8860	7070	7130	7010	7130
ENSMUSG00000018727	Cpsf4l		8	6	7	17	10	10	6	3	7	5	6		7.22	5.57	6.24	15.51	9.82	10.47	6.05	3.13	8.27	4.88	6.51		frontal_cortex_KO_vs_WT	-1.4	-0.444	down	0.33	0.677	17	7.6	8.9	6.5	8.9
ENSMUSG00000018733	Pex12		115	150	144	151	138	125	117	100	101	118	103		103.84	139.32	128.32	137.79	135.52	130.85	118.03	104.24	119.29	115.12	111.75		frontal_cortex_KO_vs_WT	-1.1	-0.145	down	0.246	0.605	151	122	129	117	129
ENSMUSG00000018736	Ndel1		1700	1418	1670	1406	1439	1338	1506	1394	1198	1542	1654		1534.96	1317.05	1488.15	1282.97	1413.18	1400.57	1519.32	1453.05	1414.92	1504.4	1794.57		frontal_cortex_KO_vs_WT	1.1	0.106	up	0.232	0.592	1700	1470	1510	1510	1410
ENSMUSG00000018740	Slc25a35		81	64	61	91	51	68	55	38	46	33	62		73.14	59.44	54.36	83.04	50.08	71.18	55.49	39.61	54.33	32.2	67.27		frontal_cortex_KO_vs_WT	-1.2	-0.267	down	0.242	0.601	91	58.2	64	53.3	64
ENSMUSG00000018750	Zbtb4		2650	2422	2595	2521	2356	2667	2111	2546	1907	2760	2166		2392.74	2249.58	2312.43	2300.4	2313.73	2791.71	2129.67	2653.85	2252.3	2692.71	2350.09		frontal_cortex_KO_vs_WT	1.1	0.0993	up	0.246	0.604	2760	2400	2480	2480	2310
ENSMUSG00000018752	Tnfsfm13		4	9	2	8	8	9	9	12	14	17	9		3.61	8.36	1.78	7.3	7.86	9.42	9.08	12.51	16.53	16.59	9.76		frontal_cortex_KO_vs_WT	2.1	1.1	up	0.0108	0.179	17	9.3	12.3	12.3	5.8
ENSMUSG00000018761	Mpdu1		470	525	450	546	440	534	497	421	479	496	375		424.37	487.62	401	498.22	432.11	558.97	501.4	438.83	565.73	483.91	406.87		frontal_cortex_KO_vs_WT	1.1	0.134	up	0.23	0.591	546	473	493	493	449
ENSMUSG00000018765	Fxr2		2362	2208	2408	2349	2145	1707	2009	2035	1384	1856	2251		2132.69	2050.81	2145.79	2143.45	2106.51	1786.82	2026.77	2121.2	1634.6	1810.75	2442.31		frontal_cortex_KO_vs_WT	-1.1	-0.103	down	0.32	0.669	2410	2040	2120	1970	2120
ENSMUSG00000018770	Atp5g3		3192	3420	3652	3457	2918	3119	3368	3076	3922	3347	3081		2882.12	3176.53	3254.33	3154.49	2865.64	3264.85	3397.79	3206.3	4632.15	3265.39	3342.86		frontal_cortex_KO_vs_WT	1.1	0.198	up	0.066	0.367	3920	3310	3520	3520	3070
ENSMUSG00000018774	Cd68		106	115	83	85	108	116	112	90	114	124	80		95.71	106.81	73.96	77.56	106.06	121.42	112.99	93.81	134.64	120.98	86.8		frontal_cortex_KO_vs_WT	1.2	0.281	up	0.0835	0.401	124	103	112	112	92
ENSMUSG00000018776	Slc35g3		2	1	6	2	2	2	6	2	1	4	6		1.81	0.93	5.35	1.82	1.96	2.09	6.05	2.08	1.18	3.9	6.51		frontal_cortex_KO_vs_WT	1.5	0.617	up	0.388	0.719	6	3.1	3.6	3.6	2.4
ENSMUSG00000018796	Acsl1		779	696	777	655	805	498	642	617	424	691	572		703.37	646.45	692.39	597.68	790.56	521.29	647.68	643.14	500.77	674.15	620.61		frontal_cortex_KO_vs_WT	-1.1	-0.189	down	0.0857	0.403	805	640	686	601	686
ENSMUSG00000018800	Abca5		669	709	735	617	662	506	588	626	481	731	465		604.05	658.53	654.97	563.01	650.12	529.66	593.2	652.52	568.09	713.18	504.52		frontal_cortex_KO_vs_WT	-1.1	-0.0763	down	0.469	0.771	735	608	626	594	626
ENSMUSG00000018809	Smyd4		200	149	186	165	178	132	164	154	165	180	161		180.58	138.39	165.75	150.56	174.81	138.17	165.45	160.52	194.88	175.61	174.68		frontal_cortex_KO_vs_WT	1	0.0529	up	0.665	0.876	200	165	168	168	162
ENSMUSG00000018819	Lsp1		129	61	120	55	95	81	115	89	100	150	112		116.48	56.66	106.93	50.19	93.3	84.79	116.02	92.77	118.11	146.34	121.52		frontal_cortex_KO_vs_WT	1.3	0.419	up	0.0709	0.378	150	100	113	113	84.7
ENSMUSG00000018820	Zfyve27		1308	1041	1203	1182	1153	860	982	1034	743	830	1035		1181.02	966.89	1072.01	1078.57	1132.31	900.21	990.69	1077.8	877.53	809.76	1122.97		frontal_cortex_KO_vs_WT	-1.1	-0.173	down	0.0927	0.416	1310	1020	1090	963	1090
ENSMUSG00000018821	Avpi1		207	260	256	259	201	256	232	224	279	247	231		186.9	241.49	228.12	236.34	197.39	267.97	234.05	233.49	329.52	240.98	250.63		frontal_cortex_KO_vs_WT	1.2	0.248	up	0.0459	0.323	279	241	259	259	218
ENSMUSG00000018822	Sfrp5		0	46	8	19	9	10	6	10	16	7	3		0	42.73	7.13	17.34	8.84	10.47	6.05	10.42	18.9	6.83	3.25		frontal_cortex_KO_vs_WT	-1.6	-0.711	down	0.309	0.659	46	12	15.2	9.3	15.2
ENSMUSG00000018830	Myh11		174	103	220	213	348	153	392	297	364	424	370		157.11	95.67	196.04	194.36	341.76	160.15	395.47	309.58	429.91	413.66	401.45		frontal_cortex_KO_vs_WT	1.8	0.837	up	0.00391	0.122	424	281	352	352	197
ENSMUSG00000018841	Rad51d		261	194	240	226	227	177	204	207	138	245	185		235.66	180.19	213.87	206.22	222.93	185.28	205.8	215.77	162.99	239.03	200.72		frontal_cortex_KO_vs_WT	-1	-0.0686	down	0.571	0.832	261	206	212	202	212
ENSMUSG00000018844	Fndc8		16	20	20	22	12	13	9	7	6	6	18		14.45	18.58	17.82	20.07	11.78	13.61	9.08	7.3	7.09	5.85	19.53		frontal_cortex_KO_vs_WT	-1.6	-0.674	down	0.0627	0.36	22	13.2	16.5	10.4	16.5
ENSMUSG00000018845	Unc45b		18	20	15	25	12	23	19	15	28	11	11		16.25	18.58	13.37	22.81	11.78	24.08	19.17	15.64	33.07	10.73	11.93		frontal_cortex_KO_vs_WT	1.1	0.195	up	0.564	0.828	28	17.9	19.1	19.1	16.6
ENSMUSG00000018846	Pank3		1034	1128	1005	1033	961	894	799	887	439	1010	631		933.62	1047.7	895.57	942.61	943.76	935.8	806.07	924.57	518.49	985.37	684.63		frontal_cortex_KO_vs_WT	-1.2	-0.235	down	0.121	0.461	1130	874	953	809	953
ENSMUSG00000018848	Rars		696	722	736	650	667	503	662	632	540	610	605		628.43	670.6	655.86	593.12	655.03	526.52	667.86	658.77	637.78	595.13	656.42		frontal_cortex_KO_vs_WT	-1	-0.0386	down	0.647	0.869	736	631	641	624	641
ENSMUSG00000018849	Wwc1		2377	1809	2235	1957	1929	2547	1900	2096	2119	2474	2186		2146.24	1680.22	1991.63	1785.75	1894.39	2666.1	1916.81	2184.79	2502.68	2413.68	2371.79		frontal_cortex_KO_vs_WT	1.2	0.302	up	0.00299	0.112	2550	2140	2340	2340	1900
ENSMUSG00000018858	Mrpl58		548	479	597	550	470	554	514	491	569	532	483		494.8	444.9	531.99	501.87	461.57	579.91	518.55	511.8	672.03	519.03	524.05		frontal_cortex_KO_vs_WT	1.1	0.185	up	0.0593	0.354	597	524	554	554	487
ENSMUSG00000018861	Fdxr		133	151	138	176	131	146	128	99	153	123	133		120.09	140.25	122.97	160.6	128.65	152.83	129.13	103.19	180.7	120	144.3		frontal_cortex_KO_vs_WT	1	0.0377	up	0.808	0.939	176	137	138	138	135
ENSMUSG00000018862	Otop3		1	2	2	3	0	5	1	1	1	1	1		0.9	1.86	1.78	2.74	0	5.23	1.01	1.04	1.18	0.98	1.08		frontal_cortex_KO_vs_WT	1.2	0.259	up	0.785	0.931	5	1.6	1.8	1.8	1.5
ENSMUSG00000018865	Sult4a1		8051	5902	7521	5600	6606	5079	6827	6280	6689	6752	7854		7269.4	5481.83	6702.04	5109.97	6487.47	5316.5	6887.39	6546.02	7900.17	6587.37	8521.52		frontal_cortex_KO_vs_WT	1.1	0.164	up	0.222	0.582	8050	6620	6960	6960	6210
ENSMUSG00000018882	Mrpl45		459	433	431	423	404	323	437	384	399	404	460		414.44	402.17	384.07	385.99	396.75	338.1	440.87	400.27	471.25	394.15	499.1		frontal_cortex_KO_vs_WT	1.1	0.095	up	0.374	0.71	460	412	424	424	397
ENSMUSG00000018893	Mb		1	1	2	1	0	3	1	0	2	1	1		0.9	0.93	1.78	0.91	0	3.14	1.01	0	2.36	0.98	1.08		frontal_cortex_KO_vs_WT	1.5	0.628	up	0.562	0.827	3	1.2	1.4	1.4	0.9
ENSMUSG00000018899	Irf1		120	58	71	81	66	82	78	86	73	101	79		108.35	53.87	63.27	73.91	64.82	85.83	78.69	89.64	86.22	98.54	85.71		frontal_cortex_KO_vs_WT	1.2	0.263	up	0.148	0.497	120	80.8	87.4	87.4	72.8
ENSMUSG00000018900	Slc22a5		98	118	109	148	113	108	108	83	71	107	68		88.49	109.6	97.13	135.05	110.97	113.05	108.96	86.52	83.86	104.39	73.78		frontal_cortex_KO_vs_WT	-1.1	-0.184	down	0.254	0.611	148	101	108	95.1	108
ENSMUSG00000018906	P4ha2		195	212	182	190	151	153	152	135	138	160	226		176.07	196.91	162.18	173.37	148.29	160.15	153.34	140.72	162.99	156.1	245.21		frontal_cortex_KO_vs_WT	-1	-0.015	down	0.922	0.976	226	170	171	170	171
ENSMUSG00000018907	Alox12e		0	5	5	6	7	0	11	1	1	2	1		0	4.64	4.46	5.47	6.87	0	11.1	1.04	1.18	1.95	1.08		frontal_cortex_KO_vs_WT	-1.6	-0.637	down	0.485	0.782	11	3.4	4.3	2.7	4.3
ENSMUSG00000018909	Arrb1		6335	5975	5658	6596	5291	7014	5143	5926	4551	6122	4816		5719.99	5549.64	5041.9	6018.81	5196.06	7341.98	5188.49	6177.03	5375.04	5972.73	5225.32		frontal_cortex_KO_vs_WT	1.1	0.0951	up	0.365	0.703	7010	5710	5880	5880	5510
ENSMUSG00000018919	Tm4sf5		0	3	2	0	4	0	3	2	4	0	4		0	2.79	1.78	0	3.93	0	3.03	2.08	4.72	0	4.34		frontal_cortex_KO_vs_WT	1.4	0.471	up	0.653	0.872	4	2.1	2.4	2.4	1.7
ENSMUSG00000018920	Cxcl16		16	25	22	20	18	34	17	18	29	29	18		14.45	23.22	19.6	18.25	17.68	35.59	17.15	18.76	34.25	28.29	19.53		frontal_cortex_KO_vs_WT	1.4	0.454	up	0.108	0.441	34	22.4	25.6	25.6	18.6
ENSMUSG00000018921	Pelp1		675	609	654	553	603	434	533	498	415	492	533		609.47	565.64	582.79	504.61	592.18	454.29	537.71	519.1	490.14	480	578.3		frontal_cortex_KO_vs_WT	-1.1	-0.163	down	0.0687	0.373	675	538	571	510	571
ENSMUSG00000018923	Med11		102	100	144	113	79	92	90	80	127	108	93		92.1	92.88	128.32	103.11	77.58	96.3	90.8	83.39	150	105.37	100.9		frontal_cortex_KO_vs_WT	1.1	0.0756	up	0.676	0.881	144	102	104	104	98.8
ENSMUSG00000018927	Ccl6		28	20	15	15	23	26	20	23	29	22	14		25.28	18.58	13.37	13.69	22.59	27.22	20.18	23.97	34.25	21.46	15.19		frontal_cortex_KO_vs_WT	1.3	0.34	up	0.238	0.597	29	21.4	23.7	23.7	18.7
ENSMUSG00000018931	Natd1		199	243	176	253	164	164	161	180	116	156	135		179.68	225.7	156.84	230.86	161.06	171.67	162.42	187.62	137	152.2	146.47		frontal_cortex_KO_vs_WT	-1.2	-0.257	down	0.0732	0.382	253	174	191	160	191
ENSMUSG00000018932	Map2k3		164	145	144	109	103	141	127	101	115	111	135		148.08	134.68	128.32	99.46	101.15	147.59	128.12	105.28	135.82	108.29	146.47		frontal_cortex_KO_vs_WT	1	0.0695	up	0.652	0.871	164	126	129	129	122
ENSMUSG00000018965	Ywhah		8689	6226	8524	6606	7400	4979	7025	7087	5839	6962	7739		7845.46	5782.77	7595.82	6027.94	7267.22	5211.82	7087.14	7387.21	6896.26	6792.25	8396.74		frontal_cortex_KO_vs_WT	1	0.0121	up	0.925	0.977	8690	6940	6960	6960	6900
ENSMUSG00000018974	Sart3		822	742	725	770	661	475	599	592	397	526	730		742.2	689.18	646.05	702.62	649.14	497.21	604.3	617.08	468.88	513.18	792.04		frontal_cortex_KO_vs_WT	-1.2	-0.237	down	0.0767	0.389	822	629	686	582	686
ENSMUSG00000018983	E2f2		12	15	18	9	11	14	19	15	16	20	17		10.84	13.93	16.04	8.21	10.8	14.65	19.17	15.64	18.9	19.51	18.44		frontal_cortex_KO_vs_WT	1.5	0.565	up	0.0618	0.359	20	15.1	17.7	17.7	12
ENSMUSG00000018986	Slfn3		2	8	2	8	2	10	1	6	2	4	4		1.81	7.43	1.78	7.3	1.96	10.47	1.01	6.25	2.36	3.9	4.34		frontal_cortex_KO_vs_WT	1.2	0.221	up	0.741	0.912	10	4.4	4.7	4.7	4.1
ENSMUSG00000018995	Nars2		170	159	174	190	147	130	166	123	114	168	139		153.5	147.68	155.05	173.37	144.36	136.08	167.47	128.21	134.64	163.9	150.81		frontal_cortex_KO_vs_WT	-1.1	-0.0745	down	0.527	0.807	190	150	155	147	155
ENSMUSG00000018999	Slc35b4		1246	833	1095	963	1094	775	921	961	719	917	889		1125.04	773.7	975.77	878.73	1074.37	811.24	929.15	1001.71	849.19	894.64	964.56		frontal_cortex_KO_vs_WT	-1.1	-0.0878	down	0.426	0.747	1250	934	966	908	966
ENSMUSG00000019027	Dnah1		125	84	120	127	161	92	133	92	95	103	104		112.86	78.02	106.93	115.89	158.11	96.3	134.18	95.9	112.2	100.49	112.84		frontal_cortex_KO_vs_WT	-1.1	-0.0726	down	0.68	0.883	161	111	114	109	114
ENSMUSG00000019039	Dalrd3		686	782	722	868	665	703	554	527	507	507	611		619.4	726.33	643.38	792.05	653.07	735.87	558.9	549.32	598.8	494.64	662.93		frontal_cortex_KO_vs_WT	-1.1	-0.195	down	0.0981	0.426	868	640	687	600	687
ENSMUSG00000019054	Fis1		1402	1409	1557	1477	1291	1637	1477	1313	2356	1642	1393		1265.89	1308.69	1387.46	1347.75	1267.84	1713.55	1490.06	1368.62	2782.6	1601.96	1511.39		frontal_cortex_KO_vs_WT	1.3	0.407	up	0.0141	0.198	2360	1550	1740	1740	1320
ENSMUSG00000019055	Plod1		207	390	235	275	262	315	301	277	240	270	218		186.9	362.24	209.41	250.94	257.3	329.73	303.66	288.73	283.46	263.42	236.53		frontal_cortex_KO_vs_WT	1.1	0.167	up	0.31	0.661	390	270	284	284	253
ENSMUSG00000019066	Rab3d		261	156	193	146	173	131	173	143	141	178	175		235.66	144.89	171.98	133.22	169.9	137.13	174.53	149.06	166.53	173.66	189.87		frontal_cortex_KO_vs_WT	-1	-0.0519	down	0.742	0.913	261	168	171	165	171
ENSMUSG00000019080	Mfsd3		59	51	75	48	53	43	53	53	55	56	56		53.27	47.37	66.83	43.8	52.05	45.01	53.47	55.25	64.96	54.63	60.76		frontal_cortex_KO_vs_WT	1.1	0.0763	up	0.665	0.876	75	54.3	55.7	55.7	52.7
ENSMUSG00000019082	Slc25a22		4639	3198	4089	2985	3762	2211	3402	3250	2326	3217	3928		4188.64	2970.33	3643.75	2723.8	3694.5	2314.39	3432.09	3387.67	2747.17	3138.56	4261.84		frontal_cortex_KO_vs_WT	-1.1	-0.1	down	0.531	0.81	4640	3320	3440	3210	3440
ENSMUSG00000019087	Atp6ap1		4856	4456	4752	4269	4453	3269	4603	4176	3841	4425	4422		4384.57	4138.77	4234.56	3895.44	4373.1	3421.86	4643.72	4352.9	4536.48	4317.11	4797.83		frontal_cortex_KO_vs_WT	1	0.0471	up	0.609	0.85	4860	4280	4340	4340	4210
ENSMUSG00000019088	Dnase1l1		23	13	7	26	12	23	14	21	18	25	13		20.77	12.07	6.24	23.72	11.78	24.08	14.12	21.89	21.26	24.39	14.1		frontal_cortex_KO_vs_WT	1.3	0.421	up	0.222	0.583	26	17.7	20	20	14.9
ENSMUSG00000019102	Aldh3a1		17	0	6	12	7	10	10	13	13	17	11		15.35	0	5.35	10.95	6.87	10.47	10.09	13.55	15.35	16.59	11.93		frontal_cortex_KO_vs_WT	1.7	0.751	up	0.121	0.46	17	10.6	13	13	7.7
ENSMUSG00000019122	Ccl9		18	11	9	14	17	18	11	16	20	19	8		16.25	10.22	8.02	12.77	16.69	18.84	11.1	16.68	23.62	18.54	8.68		frontal_cortex_KO_vs_WT	1.3	0.344	up	0.314	0.664	20	14.7	16.2	16.2	12.8
ENSMUSG00000019124	Scrn1		4792	3944	4562	4213	4450	2810	3643	4396	2101	3409	3805		4326.79	3663.22	4065.25	3844.34	4370.15	2941.4	3675.22	4582.22	2481.42	3325.88	4128.39		frontal_cortex_KO_vs_WT	-1.2	-0.203	down	0.165	0.52	4790	3760	4050	3520	4050
ENSMUSG00000019132	BC005537		2824	3654	3169	3407	2707	2744	2701	2776	2497	2400	2445		2549.84	3393.87	2823.93	3108.87	2658.43	2872.31	2724.89	2893.59	2949.13	2341.48	2652.8		frontal_cortex_KO_vs_WT	-1.1	-0.086	down	0.377	0.713	3650	2820	2910	2740	2910
ENSMUSG00000019139	Isyna1		439	419	501	493	415	403	470	327	398	475	424		396.38	389.17	446.45	449.86	407.55	421.84	474.16	340.85	470.07	463.42	460.04		frontal_cortex_KO_vs_WT	1	0.0688	up	0.511	0.799	501	429	438	438	418
ENSMUSG00000019143	Hars2		320	293	354	403	277	253	255	236	244	241	258		288.93	272.14	315.45	367.74	272.03	264.83	257.26	246	288.18	235.12	279.93		frontal_cortex_KO_vs_WT	-1.2	-0.214	down	0.0535	0.34	403	281	303	262	303
ENSMUSG00000019146	Cacng2		1556	1135	1464	1331	1146	1216	1167	1451	1819	1329	1681		1404.94	1054.2	1304.59	1214.53	1125.44	1272.86	1177.32	1512.46	2148.36	1296.6	1823.87		frontal_cortex_KO_vs_WT	1.3	0.333	up	0.0371	0.296	1820	1390	1540	1540	1220
ENSMUSG00000019158	Tmem160		451	402	480	388	348	349	419	375	725	470	408		407.22	373.38	427.73	354.05	341.76	365.32	422.71	390.89	856.27	458.54	442.68		frontal_cortex_KO_vs_WT	1.3	0.361	up	0.0724	0.38	725	440	489	489	381
ENSMUSG00000019173	Rab5c		2068	2225	2231	2244	2036	2057	1969	1952	1616	2149	1902		1867.24	2066.6	1988.07	2047.64	1999.47	2153.19	1986.42	2034.69	1908.61	2096.6	2063.65		frontal_cortex_KO_vs_WT	1	0.0337	up	0.555	0.824	2240	2020	2040	2040	1990
ENSMUSG00000019178	Styxl1		0	0	1	0	2	2	2	0	0	2	0		0	0	0.89	0	1.96	2.09	2.02	0	0	1.95	0		frontal_cortex_KO_vs_WT	1.8	0.869	up	0.571	0.832	2	0.8	1	1	0.6
ENSMUSG00000019179	Mdh2		4210	4041	4142	3986	3878	2774	4057	3673	3329	3655	4114		3801.29	3753.32	3690.98	3637.2	3808.42	2903.71	4092.89	3828.59	3931.78	3565.88	4463.65		frontal_cortex_KO_vs_WT	1	0.0227	up	0.825	0.943	4210	3770	3800	3800	3740
[truncated: 17,341 more rows]

## Sheet: DEoutput_amygdala
Gene			Raw Counts													Normalized Counts													amygdala_KO_vs_WT
[truncated: 19,156 more rows]
